# Supplementary material for: SETBP1 induces transcription of a network of development genes by acting as an epigenetic hub
Source: Nat Commun. 2018 Jun 6;9:2192. doi: 10.1038/s41467-018-04462-8 (PMC5989213; doi:10.1038/s41467-018-04462-8)
Supplement: Supplementary file 6 — Supplementary Data 1 [file 41467_2018_4462_MOESM6_ESM.xlsx]

## Sheet: 1
Supplementary Data 1. Genomic regions bound by SETBP1-G870S.
chr	start	end	length	summit	tags	-10*LOG10(pvalue)	fold_enrichment	FDR(%)
chr1	8158152	8158326	175	126	10	80.42	22.5	0.33
chr1	51432843	51433311	469	381	26	177.96	16.21	0.24
chr1	51433338	51433590	253	119	11	68.88	17.32	0.32
chr1	51436697	51437517	821	94	55	396.77	25.93	0
chr1	51437569	51437863	295	214	19	146.96	25.93	0.19
chr1	51437884	51438143	260	136	15	112.94	29.18	0.13
chr1	51438184	51440179	1996	419	144	904.99	22.82	0
chr1	51440405	51440634	230	120	12	88.75	19.45	0.29
chr1	51440814	51442503	1690	1387	118	845.96	29.18	0
chr1	51443406	51443625	220	73	15	112.49	25.93	0.13
chr1	51443963	51444404	442	89	27	194.83	22.69	0.13
chr1	51444495	51445532	1038	130	87	694.44	29.18	0
chr1	51445538	51446062	525	122	48	350.65	26.36	0
chr1	51446068	51447965	1898	191	153	1067.53	24.36	0
chr1	51448084	51448323	240	49	13	96.78	16.21	0.16
chr1	51448486	51448765	280	134	15	108.25	19.45	0.12
chr1	51448789	51449060	272	100	14	99.85	19.45	0.16
chr1	51449254	51449490	237	154	15	118.85	16.21	0.14
chr1	54198316	54198621	306	95	15	84.91	12.14	0.27
chr1	54198625	54198931	307	155	18	114.8	17.75	0.13
chr1	67397435	67397691	257	98	21	112.96	11.73	0.13
chr1	67397789	67398166	378	175	24	120.02	12.29	0.14
chr1	67398403	67398638	236	85	13	73.56	12.45	0.33
chr1	67398916	67399305	390	258	26	160.42	20.54	0.21
chr1	67399310	67399937	628	459	44	248.56	16.38	0
chr1	67400106	67400302	197	86	11	74.44	15.21	0.34
chr1	67401038	67401296	259	109	15	101.31	18.79	0.17
chr1	67897684	67898148	465	121	28	160.04	15.97	0.21
chr1	67898179	67898463	285	146	19	139.51	25.67	0.17
chr1	67898569	67900611	2043	1375	156	1062.27	32.91	0
chr1	82041095	82041341	247	127	13	95.19	19.45	0.15
chr1	82257123	82257472	350	239	18	106.87	12.97	0.12
chr1	82257718	82258257	540	109	54	424.17	32.96	0
chr1	82258324	82258713	390	291	25	101.93	14.83	0.17
chr1	82258754	82258892	139	55	11	90.96	22.82	0.24
chr1	82258898	82260551	1654	494	131	942.28	34.66	0
chr1	82260865	82261088	224	150	12	81.71	13.75	0.34
chr1	82261334	82262078	745	266	47	326.32	22.19	0
chr1	82262242	82262421	180	53	10	64.47	13.69	0.41
chr1	82262507	82262706	200	86	10	60.06	13.69	0.48
chr1	82263435	82264198	764	638	54	401.73	35.66	0
chr1	82264247	82264833	587	332	39	286.06	22.69	0
chr1	82264836	82265244	409	110	33	271.78	29.18	0
chr1	82265317	82266176	860	755	80	511.73	19.63	0
chr1	84623786	84624029	244	142	11	75.92	22.69	0.34
chr1	84627781	84628003	223	72	11	80.14	16.21	0.33
chr1	84639524	84639747	224	117	11	66.05	12.01	0.39
chr1	84639879	84640200	322	131	21	134.6	21.39	0.17
chr1	84768908	84769120	213	106	12	90.83	15.63	0.24
chr1	84769535	84770022	488	378	31	209.58	19.97	0
chr1	85664294	85664560	267	119	16	90.94	16.25	0.24
chr1	144519323	144519507	185	49	11	68.09	12.45	0.38
chr1	152080416	152080675	260	47	18	112.27	18.67	0.13
chr1	152080698	152080952	255	156	14	96.86	20.22	0.16
chr1	164530601	164530854	254	117	12	77.24	19.97	0.31
chr1	164532914	164533186	273	134	15	109.85	16.21	0.12
chr1	184942793	184943008	216	114	11	68.88	12.32	0.32
chr1	193083760	193084134	375	140	25	171.42	24.16	0.22
chr1	197633528	197633739	212	129	10	60.06	16.93	0.48
chr1	197634033	197634475	443	392	25	167.19	24.34	0.22
chr1	197640744	197640986	243	101	12	84.09	15.63	0.26
chr1	197643375	197643696	322	133	19	96.32	12.86	0.16
chr1	197643700	197643823	124	51	10	90.95	26	0.24
chr1	197643842	197644034	193	135	12	91.19	17.12	0.25
chr1	197647054	197647247	194	74	10	57.39	12.45	0.58
chr1	198129565	198129808	244	142	15	116.99	19.45	0.13
chr1	198493382	198493610	229	145	12	62.48	13.31	0.42
chr1	198493721	198494227	507	385	31	138.77	13.22	0.17
chr1	198496953	198497117	165	52	10	74.63	13.27	0.34
chr1	198497535	198497768	234	100	16	117.63	18.69	0.14
chr1	198498491	198498742	252	116	12	80.21	15.01	0.33
chr1	198499456	198499861	406	264	24	128.92	16.6	0.15
chr1	198500102	198500509	408	189	26	179.18	19.97	0.12
chr1	198504211	198504619	409	87	29	176.84	23.33	0.23
chr1	198506519	198507001	483	280	34	237.09	24.75	0
chr1	198507048	198507362	315	132	24	183.36	19.72	0.12
chr1	198507365	198507918	554	268	38	253.22	18.57	0
chr1	198508130	198508633	504	259	33	172.8	15.21	0.23
chr1	198508721	198508970	250	127	12	62.45	14.52	0.41
chr1	198509562	198509992	431	138	27	109.15	12.65	0.12
chr1	198510073	198510611	539	124	37	224.83	18.26	0
chr1	198510653	198511475	823	183	51	287.91	18.78	0
chr1	198511613	198512362	750	354	48	308.16	22	0
chr1	198512441	198512675	235	116	14	91.48	14.57	0.25
chr1	198512789	198513514	726	127	40	215.12	14.41	0
chr1	198607459	198607829	371	318	20	122.51	15.92	0.15
chr1	198607890	198608399	510	160	33	214.67	23.88	0
chr1	198609232	198609644	413	108	24	148.54	15.56	0.19
chr1	198609646	198610818	1173	774	80	491.08	20.06	0
chr1	198611467	198611687	221	100	11	50.9	10.09	0.96
chr1	198611703	198612069	367	262	22	113.3	13.31	0.13
chr1	198612132	198612366	235	121	15	77.54	17.12	0.31
chr1	198612471	198612779	309	235	19	96.32	10.58	0.16
chr1	198612785	198612961	177	69	16	108.26	17.55	0.12
chr1	198613127	198613379	253	137	14	89.72	12.68	0.24
chr1	198613926	198614358	433	318	27	158.69	18.26	0.2
chr1	198614364	198615171	808	376	70	513.22	26.34	0
chr1	198615306	198615740	435	306	27	175.79	21.48	0.23
chr1	198616048	198616303	256	121	16	113.57	19.25	0.13
chr1	198616607	198616853	247	120	13	91.7	15.21	0.25
chr1	198617388	198617590	203	85	11	84.18	22.5	0.27
chr1	198619543	198619774	232	108	13	66.06	10.59	0.4
chr1	198619825	198620041	217	53	16	119.24	17.75	0.14
chr1	198620483	198621518	1036	917	84	638.09	30.43	0
chr1	198621538	198622099	562	318	35	234.91	20.48	0
chr1	198622132	198624164	2033	1874	169	1216.4	30.61	0
chr1	198624167	198625952	1786	609	133	740.52	16.3	0
chr1	198625956	198626448	493	75	34	223.11	17.75	0
chr1	198626671	198627281	611	460	40	234.04	20.54	0
chr1	198627794	198628044	251	177	17	112.09	13.69	0.13
chr1	198628531	198628752	222	127	12	58.33	10.13	0.52
chr1	198628929	198629123	195	86	10	69.49	16.7	0.33
chr1	198629589	198629758	170	97	10	78.14	20.75	0.32
chr1	198629897	198630374	478	50	26	167.85	18.02	0.22
chr1	198634549	198634779	231	125	10	67.23	15.63	0.41
chr1	198636484	198636682	199	150	10	69.68	14.26	0.3
chr1	198637483	198637706	224	134	12	77.64	12.68	0.31
chr1	198638618	198639129	512	385	29	160.86	14.02	0.21
chr1	198639698	198640438	741	615	47	265.88	15.97	0
chr1	198640541	198640965	425	149	27	169.69	24.45	0.22
chr1	198641108	198641323	216	86	12	84.17	16.7	0.27
chr1	198642049	198642306	258	154	15	98	15.21	0.16
chr1	198643041	198643557	517	401	30	195.51	26.33	0.13
chr1	198643801	198644108	308	119	16	83.22	14.52	0.26
chr1	198644366	198644574	209	145	11	62.56	12.45	0.42
chr1	198644586	198645035	450	316	24	150.67	20.22	0.19
chr1	198646713	198647408	696	138	41	239.39	15.21	0
chr1	198650431	198650763	333	38	20	139.32	17.55	0.17
chr1	198651103	198651744	642	531	41	236.9	24.42	0
chr1	198651808	198652261	454	122	26	144.72	11.41	0.18
chr1	198652330	198652910	581	528	42	245.44	20.75	0
chr1	198652941	198653154	214	67	18	133.84	20.54	0.16
chr1	198653165	198653750	586	53	37	209.19	13.37	0
chr1	198654350	198654656	307	151	18	114.8	20.29	0.13
chr1	198655381	198655585	205	103	10	59.04	13.69	0.51
chr1	198901854	198902054	201	85	11	68.88	13.76	0.32
chr1	198902175	198902417	243	127	11	64.31	15.05	0.44
chr1	198902938	198903170	233	180	16	112.98	22.32	0.13
chr1	245028068	245028346	279	189	15	71.22	10.53	0.31
chr1	245029493	245029740	248	67	20	104.54	12.73	0.17
chr1	245029770	245030098	329	74	19	97.29	13.31	0.16
chr1	245030144	245030387	244	108	14	79.81	14.39	0.33
chr10	186608	186806	199	53	13	104.43	24.67	0.17
chr10	3211534	3211746	213	85	11	66.01	11.41	0.39
chr10	5854287	5854582	296	244	14	74.09	11.26	0.33
chr10	8603829	8604041	213	127	10	65.74	16.7	0.39
chr10	8738404	8738556	153	47	10	67.31	16.6	0.41
chr10	15363080	15363277	198	72	12	78.04	15.81	0.32
chr10	15899857	15900025	169	127	10	72.12	12.82	0.32
chr10	16444203	16444408	206	97	11	68.88	14.1	0.32
chr10	16523962	16524217	256	149	11	50.9	11.68	0.96
chr10	17109284	17109490	207	112	10	60.06	16.53	0.48
chr10	17240211	17240432	222	107	11	64.14	13.69	0.43
chr10	17241257	17241772	516	376	32	146.52	16.82	0.19
chr10	17241914	17242882	969	95	69	432.58	22.11	0
chr10	17581369	17581601	233	150	10	53.8	13.69	0.72
chr10	18352404	18352603	200	87	10	74.97	12.97	0.34
chr10	18948958	18949259	302	98	19	96.32	13.78	0.16
chr10	20804608	20804803	196	92	10	70.33	17.12	0.3
chr10	21800674	21800936	263	209	14	101.83	19.45	0.17
chr10	21804621	21805066	446	241	30	226.23	25.93	0
chr10	21805138	21805352	215	101	11	75.85	14.26	0.34
chr10	21807444	21807711	268	148	22	184.21	27.52	0.12
chr10	21807715	21808456	742	408	45	310.22	22.69	0
chr10	21808463	21809056	594	468	43	328.42	29.18	0
chr10	21809060	21809223	164	89	14	130.35	29.18	0.16
chr10	21810438	21811085	648	233	47	251.91	12.94	0
chr10	21811278	21812137	860	714	63	452.31	34.23	0
chr10	21812196	21812448	253	120	12	71.6	15.21	0.31
chr10	21812544	21812905	362	131	32	259.28	31.38	0
chr10	21813134	21813372	239	104	13	97.01	22.69	0.16
chr10	21813664	21814243	580	465	40	259.07	20.29	0
chr10	21815362	21815554	193	128	12	94.53	24.34	0.15
chr10	21815707	21818960	3254	1037	397	3100	47.53	0
chr10	21819041	21819267	227	53	17	119.17	15.97	0.14
chr10	21819270	21819747	478	86	30	148.58	14.54	0.19
chr10	21819785	21821481	1697	1362	144	937.42	25.1	0
chr10	21821522	21822879	1358	338	116	897.07	48.68	0
chr10	22013219	22013407	189	110	10	60.06	12.94	0.48
chr10	22211759	22212025	267	129	14	87.91	12.97	0.28
chr10	22218126	22218331	206	98	11	68.88	11.75	0.32
chr10	22288928	22289141	214	134	10	72.05	19.45	0.32
chr10	22290455	22290675	221	90	10	70.67	12.97	0.31
chr10	22536465	22536737	273	122	20	135.21	20.54	0.17
chr10	22539217	22539661	445	148	24	150.54	17.12	0.19
chr10	22540020	22541066	1047	273	73	504.97	20.75	0
chr10	22543769	22544058	290	65	19	132.42	18.57	0.16
chr10	22597050	22597281	232	47	16	122.68	22.82	0.15
chr10	22597345	22605150	7806	2135	1208	3100	57.05	0
chr10	22605521	22605726	206	105	10	72.72	19.02	0.32
chr10	22605774	22607735	1962	933	199	1713.43	51.87	0
chr10	22607803	22608578	776	239	81	555.97	27.55	0
chr10	22608624	22609505	882	85	90	515.75	21.3	0
chr10	22611356	22611667	312	124	20	152.58	25.71	0.2
chr10	22611836	22612033	198	146	11	84.71	15.85	0.27
chr10	22612466	22612641	176	125	11	91.43	22.69	0.25
chr10	22627525	22627759	235	75	13	84.48	12.68	0.27
chr10	22630823	22631055	233	137	11	69.87	16.3	0.3
chr10	22631311	22631900	590	299	40	275.32	28.53	0
chr10	22639784	22640020	237	129	14	102.69	23.71	0.17
chr10	22655769	22656194	426	337	23	130.37	21.87	0.16
chr10	22656806	22657388	583	126	32	165.27	13.3	0.21
chr10	22658875	22659178	304	69	15	82.39	13.87	0.26
chr10	22671389	22671618	230	50	16	118.38	18.57	0.14
chr10	22705255	22705488	234	123	14	101.18	22.82	0.17
chr10	22705504	22705935	432	319	28	132.43	13.14	0.16
chr10	22706073	22706855	783	378	53	383.49	22.5	0
chr10	22706999	22707332	334	113	18	117.26	17.12	0.14
chr10	22717807	22718059	253	111	12	75.01	19.02	0.34
chr10	22719859	22720197	339	48	19	108.7	11.41	0.12
chr10	22720216	22720433	218	98	14	101.78	18.79	0.17
chr10	22726363	22726558	196	78	11	78.46	13.75	0.32
chr10	25009331	25009623	293	236	15	82.39	11.14	0.26
chr10	28584794	28585045	252	129	10	50.65	13.69	0.97
chr10	32665471	32665873	403	353	22	87.66	10.73	0.28
chr10	32665941	32666336	396	120	27	148.96	14.52	0.19
chr10	32734963	32735125	163	45	10	83.93	16.21	0.26
chr10	46911694	46911896	203	100	10	52.01	11.41	0.86
chr10	62491586	62491784	199	109	10	56.34	16.6	0.6
chr10	63842715	63842880	166	61	11	68.88	15.15	0.32
chr10	65025473	65025639	167	71	10	77.8	20.22	0.32
chr10	65027308	65027566	259	117	15	107.51	17.78	0.12
chr10	65175705	65175976	272	206	17	122.17	22.82	0.14
chr10	65224626	65224834	209	114	10	62.62	12.68	0.42
chr10	65225269	65225600	332	53	18	107.48	12.4	0.12
chr10	65226205	65226447	243	121	14	90.16	14.72	0.24
chr10	65237915	65238106	192	96	10	51.03	10.53	0.95
chr10	65240077	65240276	200	82	10	56.14	10.37	0.62
chr10	69596339	69596529	191	52	10	76.97	12.97	0.35
chr10	76720573	76720754	182	50	10	67.53	17.36	0.38
chr10	89175511	89175720	210	124	11	81.91	15.85	0.3
chr10	89176606	89176823	218	94	13	102.12	19.45	0.17
chr10	89182470	89182687	218	102	13	102.12	29.18	0.17
chr10	89182766	89182941	176	132	10	60.06	14.06	0.48
chr10	89183147	89183430	284	191	20	127.5	17.28	0.15
chr10	89184201	89184422	222	82	13	100.63	19.29	0.17
chr10	89184647	89184822	176	123	12	102.65	22.69	0.17
chr10	89185428	89185654	227	79	11	67.91	12.68	0.38
chr10	89188115	89188448	334	53	22	157.5	25.67	0.2
chr10	89625397	89626030	634	495	41	221.61	18.6	0
chr10	89626039	89626313	275	53	16	114.68	15.01	0.13
chr10	89626611	89626849	239	193	14	101.42	14.63	0.17
chr10	89626958	89627175	218	63	12	87.57	18.02	0.28
chr10	89627402	89627627	226	99	14	103.24	22.82	0.17
chr10	89628002	89628408	407	111	22	111.89	12.45	0.13
chr10	89628420	89628977	558	438	31	138.77	12.73	0.17
chr10	89629524	89629821	298	52	15	85.66	13.92	0.27
chr10	90253509	90253695	187	139	11	79.55	16.11	0.33
chr10	90289930	90290212	283	117	18	120.81	17.75	0.14
chr10	90290433	90290840	408	273	25	146.51	20.54	0.18
chr10	90291118	90291363	246	138	14	93.32	20.98	0.2
chr10	90291400	90291611	212	119	11	73.14	13.27	0.33
chr10	90294321	90294624	304	181	18	115.52	17.75	0.13
chr10	90294752	90294994	243	92	13	82.68	17.75	0.26
chr10	90296042	90296179	138	86	11	60.06	11.02	0.48
chr10	90297096	90297237	142	51	10	80.17	20.75	0.33
chr10	90297245	90297538	294	91	16	102.04	15.92	0.17
chr10	90297644	90298740	1097	130	79	519.96	23.88	0
chr10	90298834	90299241	408	300	26	183.25	23.71	0.12
chr10	90299264	90299576	313	102	19	107.52	12.45	0.12
chr10	90299587	90300518	932	672	73	472.79	26	0
chr10	90300558	90301348	791	123	52	314.67	18.05	0
chr10	90301439	90301720	282	179	16	78.3	10.53	0.32
chr10	90301824	90302253	430	105	21	125.53	14.26	0.15
chr10	90302979	90303247	269	122	17	114.62	15.21	0.13
chr10	90303260	90303632	373	256	20	123.02	18.79	0.15
chr10	90303936	90304252	317	127	20	127.5	19.29	0.15
chr10	90304628	90306563	1936	65	123	579.9	15.21	0
chr10	90306613	90307092	480	276	35	253.79	22.82	0
chr10	90308163	90308399	237	140	12	80.1	14.09	0.33
chr10	90308711	90309026	316	178	23	173.33	25.67	0.23
chr10	90309036	90311435	2400	52	214	1615.87	31.38	0
chr10	90311442	90311610	169	121	10	67.14	11.41	0.41
chr10	90311629	90311848	220	51	14	82.36	15.97	0.26
chr10	90453801	90454025	225	112	10	60.48	15.56	0.49
chr10	90471646	90472004	359	94	18	117.69	18.5	0.14
chr10	90475415	90475702	288	194	17	127.21	19.45	0.15
chr10	90477772	90477950	179	66	10	79.81	19.45	0.33
chr10	90753719	90754034	316	224	16	103.72	17.55	0.17
chr10	112405154	112405437	284	44	14	80.63	11.41	0.33
chr10	112405967	112406149	183	48	11	84.04	20.22	0.26
chr12	10588398	10588668	271	139	15	102.27	25.67	0.17
chr12	12713158	12713415	258	136	19	157.74	29.18	0.2
chr12	12713449	12713664	216	121	16	136.31	29.18	0.17
chr12	12871827	12872068	242	140	12	77.82	13.75	0.32
chr12	12872868	12873169	302	166	21	114.5	14.04	0.13
chr12	12873628	12874035	408	123	25	128.62	15.21	0.15
chr12	12874577	12875002	426	140	26	157.78	14.58	0.2
chr12	12875009	12875340	332	264	23	168.61	25.67	0.22
chr12	12875365	12876940	1576	809	137	1023.28	30.43	0
chr12	40025379	40025684	306	118	18	133.35	19.45	0.16
chr12	40038042	40038280	239	112	13	90.65	20.22	0.24
chr12	44196396	44196621	226	105	13	80.92	13.69	0.33
chr12	44196903	44197119	217	155	14	94.29	16.47	0.15
chr12	44197346	44198268	923	280	61	358.88	16.64	0
chr12	44198319	44199536	1218	388	89	539.55	21.39	0
chr12	44199542	44199811	270	162	16	102.49	14.72	0.17
chr12	44200664	44201094	431	312	30	176.09	18.67	0.23
chr12	44201149	44201354	206	140	15	105.85	27.17	0.18
chr12	44202427	44202615	189	43	11	71.48	13.69	0.31
chr12	44230254	44230455	202	89	11	75.94	16.11	0.34
chr12	44230609	44230909	301	146	16	101.27	16.11	0.17
chr12	44261168	44261347	180	114	12	101.47	19.45	0.17
chr12	44262460	44262648	189	118	13	110.15	22.69	0.12
chr12	44262731	44263069	339	232	22	167.84	19.45	0.22
chr12	44263082	44263343	262	106	16	90.94	11.96	0.24
chr12	44266412	44266594	183	74	13	87.51	12.53	0.28
chr12	44266659	44267054	396	221	28	176.84	15.81	0.23
chr12	44267546	44267927	382	142	30	207.08	21.39	0
chr12	44269056	44269333	278	166	14	73.02	12.45	0.32
chr12	44270305	44270540	236	123	13	66.06	12.57	0.4
chr12	44272715	44272916	202	101	10	60.92	14.12	0.47
chr12	44272995	44274352	1358	969	78	390.1	17.72	0
chr12	46125745	46125950	206	106	13	91.65	17.75	0.25
chr12	46126037	46126252	216	115	12	78.04	14.79	0.32
chr12	53995318	53995555	238	118	10	57.23	12.68	0.58
chr12	59313118	59313319	202	118	10	69.04	14.26	0.33
chr12	64613191	64613501	311	42	15	99.75	14.19	0.16
chr12	85034375	85034635	261	136	14	87.93	17.75	0.28
chr12	85035947	85036134	188	114	11	71.73	11.41	0.31
chr12	85042152	85042380	229	119	12	83.74	23.41	0.26
chr12	85043623	85043804	182	52	12	94.23	19.97	0.15
chr12	85047465	85047655	191	53	10	76.97	16.21	0.35
chr12	85051241	85051521	281	50	14	97.93	16.21	0.16
chr12	85051527	85051748	222	104	11	74.36	17.12	0.33
chr12	85052544	85052730	187	137	10	77.9	22.69	0.32
chr12	85054050	85054290	241	131	13	87.51	19.25	0.28
chr12	85054792	85055078	287	134	19	149.16	25.93	0.19
chr12	85057444	85057665	222	131	11	80.35	22.69	0.33
chr12	85059018	85059407	390	103	20	104.54	13.35	0.17
chr12	85059647	85059854	208	90	10	60.06	11.87	0.48
chr12	85061802	85062100	299	145	15	104.12	19.45	0.17
chr12	85062383	85062589	207	155	11	68.88	11.81	0.32
chr12	85070203	85070392	190	49	10	77.2	16.21	0.31
chr12	85081266	85081597	332	237	15	97.6	16.21	0.16
chr12	85084163	85084525	363	52	20	140.67	19.45	0.18
chr12	85085373	85085623	251	126	13	94.3	22.69	0.15
chr12	85086413	85086690	278	139	15	108.7	35.66	0.12
chr12	85087646	85087956	311	127	15	84.63	11.41	0.27
chr12	85089883	85090623	741	373	48	315.23	25.37	0
chr12	85090656	85091694	1039	315	69	368.21	14.52	0
chr12	85091799	85091983	185	132	10	60.06	10.55	0.48
chr12	85092147	85092376	230	70	14	109.3	22.5	0.12
chr12	85097948	85098172	225	96	12	89.88	19.45	0.24
chr12	85099101	85099417	317	85	17	111.37	19.97	0.13
chr12	85100044	85100437	394	116	22	132.11	12.68	0.16
chr12	85101168	85101408	241	135	11	73.55	18.26	0.33
chr12	85107497	85107689	193	117	10	61.55	11.41	0.45
chr12	85108713	85108893	181	66	10	60.25	14.52	0.49
chr12	85108957	85109587	631	51	34	202.22	13.92	0.14
chr12	85109652	85109891	240	193	16	119.55	16.9	0.14
chr12	85109964	85110155	192	53	11	80	22.26	0.33
chr12	85111117	85111876	760	603	52	227.11	13.69	0
chr12	85112016	85112237	222	101	13	81.87	13.69	0.34
chr12	85113136	85113531	396	323	24	159.48	16.7	0.21
chr12	85116054	85116239	186	104	11	83.87	14.63	0.26
chr12	85304468	85304663	196	90	10	75.85	16.21	0.34
chr12	85495832	85496099	268	136	13	87.51	18.35	0.28
chr12	85496857	85497060	204	115	10	74.12	16.21	0.33
chr12	85497157	85497474	318	189	20	150.98	25.71	0.19
chr12	85497525	85497836	312	261	18	122.31	17.12	0.14
chr12	85498532	85498721	190	74	10	66.64	12.68	0.4
chr12	85502874	85503074	201	148	10	66.67	13.42	0.4
chr12	85506253	85506471	219	109	10	65.61	14.26	0.39
chr12	85507176	85507399	224	130	12	78.04	15.34	0.32
chr12	85507427	85507656	230	103	10	60.04	15.74	0.48
chr12	85507698	85507966	269	128	17	114.62	15.21	0.13
chr12	85513486	85513630	145	51	11	68.88	11.58	0.32
chr12	85515329	85515625	297	137	15	88.68	15.05	0.29
chr12	85517331	85517590	260	131	18	112.27	16.6	0.13
chr12	85519587	85519816	230	94	11	68.88	13.12	0.32
chr12	85529602	85529800	199	89	12	69.26	11.41	0.33
chr12	85530203	85530486	284	121	17	103.51	13.69	0.17
chr12	85530566	85530876	311	187	20	104.54	12.42	0.17
chr12	85531303	85531617	315	220	18	105.24	18.26	0.18
chr12	85531756	85532888	1133	1036	76	509.11	26.33	0
chr12	85533049	85533374	326	215	18	125.86	18.76	0.15
chr12	85533588	85534051	464	133	31	220.26	22.5	0
chr12	85534068	85534453	386	44	26	198.86	22.69	0.14
chr12	85534535	85536105	1571	888	117	869.51	29.18	0
chr12	85536203	85536453	251	135	15	99.7	15.21	0.16
chr12	85536476	85536935	460	200	30	222.39	25.93	0
chr12	85537045	85537456	412	327	23	157.05	18.8	0.2
chr12	85537585	85537816	232	51	15	120.22	22.69	0.14
chr12	85538005	85538407	403	138	21	141.96	22.69	0.18
chr12	85538465	85538888	424	301	26	188.74	19.45	0.13
chr12	85539663	85539904	242	114	14	97.28	16.57	0.16
chr12	85543061	85543456	396	132	34	288.22	32.42	0
chr12	85544199	85544497	299	98	18	108.78	13.65	0.12
chr12	85544508	85544858	351	204	20	94.38	14.04	0.15
chr12	85544898	85546904	2007	554	139	967.56	31.26	0
chr12	85546926	85547373	448	379	30	225.67	22.69	0
chr12	85547430	85547691	262	159	21	148.85	18.26	0.19
chr12	85547694	85547929	236	134	14	97.28	16.16	0.16
chr12	85547931	85548279	349	217	19	133.61	19.45	0.16
chr12	85548864	85549942	1079	532	64	394.23	19.97	0
chr12	85552707	85552924	218	121	11	68.88	12.44	0.32
chr12	85575935	85576573	639	331	38	218.32	17.01	0
chr12	85576589	85577395	807	121	43	278.52	15.63	0
chr12	85577531	85577773	243	148	13	87.51	16.64	0.28
chr12	85578549	85578903	355	272	20	142.51	22.69	0.18
chr12	85636163	85636440	278	80	16	109.7	19.72	0.12
chr12	85637680	85637875	196	70	14	97.28	17.89	0.16
chr12	85638149	85638374	226	131	12	77.2	12.68	0.31
chr12	85638667	85639180	514	49	33	173.81	15.64	0.23
chr12	85639911	85640475	565	117	36	200.17	17.19	0.14
chr12	85640480	85641747	1268	54	82	398.54	13.31	0
chr12	85641831	85642580	750	187	54	378.1	27.02	0
chr12	85643297	85643647	351	280	26	188.19	21.36	0.13
chr12	85643670	85643850	181	80	13	112.6	22.69	0.13
chr12	85643854	85644620	767	242	49	325.44	20.42	0
chr12	85644937	85645186	250	105	16	90.94	13.31	0.24
chr12	85645312	85645908	597	139	39	244.62	15.21	0
chr12	85645924	85646142	219	123	16	135.36	25.93	0.17
chr12	85646163	85646465	303	159	22	121.58	17.29	0.14
chr12	85646677	85647012	336	187	23	179.73	29.18	0.12
chr12	85648211	85648518	308	209	19	143.51	22.69	0.18
chr12	85648762	85649266	505	364	30	210.89	19.45	0
chr12	85649362	85649624	263	145	18	144.85	25.93	0.18
chr12	85649657	85650539	883	117	63	348.23	16.12	0
chr12	85651093	85653601	2509	557	195	1467.09	35.66	0
chr12	85653786	85654187	402	51	22	152.28	19.45	0.2
chr12	85654791	85655096	306	64	16	111.15	19.02	0.13
chr12	85656459	85656927	469	328	26	131.79	14.52	0.16
chr12	85656942	85657152	211	78	14	74.09	12.84	0.33
chr12	85657452	85657838	387	53	21	107.86	10.37	0.12
chr12	85658857	85659100	244	192	14	85.75	11.41	0.27
chr12	85659560	85659953	394	71	23	131.75	11.41	0.16
chr12	85674698	85674972	275	171	17	113.08	17.75	0.13
chr12	85675072	85675433	362	257	21	130.13	15.21	0.16
chr12	85675651	85675816	166	116	10	60.06	15.15	0.48
chr12	85676021	85677552	1532	846	118	892.87	35.66	0
chr12	85677809	85678031	223	110	10	64.85	17.12	0.38
chr12	85678233	85678995	763	81	50	304.97	22.39	0
chr12	85679148	85679429	282	124	18	129.87	19.97	0.16
chr12	85679505	85679738	234	80	13	93.94	18.02	0.2
chr12	85679760	85680036	277	102	20	155.76	23.71	0.2
chr12	85680832	85681030	199	97	11	68.88	11.35	0.32
chr12	85687740	85687957	218	111	11	68.88	14.92	0.32
chr12	85688002	85688254	253	96	13	85.53	16.7	0.27
chr12	85688378	85688784	407	266	19	87.47	11.15	0.28
chr12	85689407	85689667	261	209	14	74.09	11.91	0.33
chr12	85689705	85690338	634	424	38	210.12	15.97	0
chr12	85699714	85699933	220	127	11	68.88	17.57	0.32
chr12	85726940	85727124	185	132	12	93.38	22.82	0.2
chr12	85727238	85727539	302	52	17	123.82	25.93	0.15
chr12	85728448	85728664	217	95	11	81.43	19.45	0.34
chr12	85743896	85744438	543	124	30	197.59	15.63	0.14
chr12	85745448	85745652	205	138	12	88.1	14.26	0.28
chr12	85745825	85746026	202	89	11	77.62	16.7	0.31
chr12	85746138	85746859	722	382	43	281.99	22.82	0
chr12	85750711	85750944	234	79	14	82.69	14.52	0.26
chr12	85763585	85763834	250	140	15	111.41	27.38	0.13
chr12	85764569	85765220	652	139	54	306.41	22.32	0
chr12	85765247	85766119	873	574	69	464.98	27.39	0
chr12	85767498	85767741	244	149	14	95.15	16.11	0.15
chr12	85768804	85769580	777	436	57	274.31	14.51	0
chr12	85769801	85769998	198	145	10	67.31	13.42	0.41
chr12	85770280	85770508	229	141	15	111.31	22.26	0.13
chr12	85771141	85771882	742	336	46	277.56	20.51	0
chr12	85772007	85772215	209	51	17	129.46	19.42	0.16
chr12	85772376	85772943	568	165	36	178.75	12.96	0.24
chr12	85777068	85777559	492	345	35	248.47	22.54	0
chr12	85777940	85778194	255	104	19	150.42	23.41	0.19
chr12	85778975	85779579	605	481	40	252.32	17.75	0
chr12	85779611	85780184	574	267	34	175.77	14.52	0.23
chr12	85780186	85781097	912	532	57	356.82	22	0
chr12	85781103	85781871	769	217	57	404.23	22.82	0
chr12	85781975	85782162	188	49	10	72.12	14.26	0.32
chr12	85782959	85783188	230	121	12	66.45	12.45	0.4
chr12	85783333	85783885	553	105	36	211.7	15.97	0
chr12	85783935	85784368	434	102	35	247.94	19.81	0
chr12	85784582	85784856	275	50	18	108.78	12.55	0.12
chr12	85800038	85800272	235	116	16	100.59	20.75	0.17
chr12	85803029	85803262	234	122	12	80.74	14.09	0.33
chr12	85805895	85806091	197	127	11	54.53	11.41	0.66
chr12	85807284	85807557	274	122	15	82.39	16.67	0.26
chr12	85807741	85808147	407	192	24	159.22	17.12	0.21
chr12	85808699	85808902	204	96	10	70.26	17.78	0.3
chr12	85811657	85811931	275	221	16	119.25	22.5	0.14
chr12	85812212	85812781	570	327	34	233.85	22.19	0
chr12	85813023	85813338	316	177	19	118.03	21.63	0.14
chr12	85813423	85813808	386	139	19	121.82	15.42	0.14
chr12	85813814	85814256	443	341	21	128.47	18.26	0.15
chr12	85814428	85814645	218	123	11	80.81	16.07	0.33
chr12	85814654	85814881	228	95	13	99.62	29.18	0.16
chr12	85815525	85815725	201	147	12	89.11	22.82	0.24
chr12	85816098	85817129	1032	485	77	580.58	29.18	0
chr12	85817326	85817542	217	122	11	68.88	14.86	0.32
chr12	95940232	95940413	182	85	10	73.52	17.12	0.33
chr12	98912100	98912291	192	130	10	71.76	17.33	0.31
chr12	100902769	100902974	206	112	10	73.69	19.45	0.33
chr12	122984396	122984579	184	50	11	89.29	22.69	0.24
chr13	38481746	38482028	283	33	14	83.29	10.14	0.26
chr13	38483057	38483261	205	118	13	105.57	19.45	0.18
chr13	38487111	38487325	215	128	14	97.28	17.17	0.16
chr13	38493339	38493549	211	98	10	71.1	15.63	0.31
chr13	38498272	38498485	214	104	10	72.05	12.97	0.32
chr13	38498581	38498952	372	281	18	118.12	19.29	0.14
chr13	38498986	38499287	302	132	15	90.03	12.17	0.24
chr13	38501778	38501945	168	53	12	100.38	29.64	0.16
chr13	38502169	38502394	226	92	12	71.97	15.97	0.32
chr13	38504857	38505091	235	117	10	67.68	22.5	0.38
chr13	38908896	38909170	275	177	15	82.39	14.64	0.26
chr13	38910151	38910500	350	306	19	128.4	18.26	0.15
chr13	38910564	38910742	179	123	12	98.45	21.3	0.16
chr13	38910770	38911119	350	270	18	108.78	15.97	0.12
chr13	38912401	38912653	253	106	13	93.86	19.45	0.2
chr13	38917823	38918035	213	96	10	53.58	10.37	0.75
chr13	38982699	38982923	225	149	13	90.6	19.02	0.24
chr13	38988033	38988868	836	700	50	319.05	26.33	0
chr13	41592065	41592293	229	115	11	64.58	14.26	0.41
chr13	50654681	50654873	193	51	10	76.52	19.45	0.35
chr13	50727661	50727899	239	129	11	65.57	15.21	0.39
chr13	67495787	67496078	292	206	16	106.44	14.09	0.18
chr13	67708833	67709079	247	120	16	117.63	14.09	0.14
chr13	70255653	70255823	171	47	11	92.82	16.21	0.2
chr13	70256071	70257403	1333	555	89	571.63	22.82	0
chr13	70257405	70257612	208	121	13	104.75	19.45	0.18
chr13	70257753	70257934	182	97	12	100.89	25.93	0.17
chr13	70258180	70258629	450	111	24	149.46	22.82	0.19
chr13	70259287	70259517	231	84	16	117.63	18.45	0.14
chr13	70261050	70264279	3230	2880	241	1801.5	35.66	0
chr13	70264345	70266411	2067	745	204	1732.86	42.14	0
chr13	70266443	70268223	1781	1417	137	896.87	25.36	0
chr13	70268284	70268596	313	199	21	164.02	22.69	0.21
chr13	70268620	70269226	607	478	40	291.53	29.18	0
chr13	70269465	70269667	203	140	12	95.2	22.69	0.15
chr13	70269753	70270042	290	228	23	194	32.42	0.13
chr13	70270079	70270415	337	204	24	166.18	22.82	0.21
chr13	70270429	70270922	494	339	33	226.98	19.73	0
chr13	70271052	70271378	327	88	19	138.75	19.45	0.17
chr13	70271465	70272147	683	412	43	303.86	22.69	0
chr13	70273357	70273616	260	171	16	123.63	16.21	0.15
chr13	70273618	70274205	588	158	50	372.72	34.89	0
chr13	70274232	70274668	437	228	30	198.54	17.75	0.14
chr13	70274754	70275598	845	348	51	287.91	16.87	0
chr13	70276016	70276297	282	53	14	96.4	15.85	0.16
chr13	70276343	70277034	692	585	44	234.24	16.6	0
chr13	70277066	70277784	719	575	50	264.17	13.31	0
chr13	70277807	70278020	214	115	10	57.27	13.69	0.58
chr13	70278028	70278296	269	127	17	80.51	10.74	0.33
chr13	70278351	70278560	210	120	10	67.39	17.12	0.41
chr13	70278667	70278905	239	186	16	115.12	24.67	0.13
chr13	70278983	70279758	776	520	46	288.83	19.97	0
chr13	70279890	70281160	1271	661	92	630.48	25.67	0
chr13	70282144	70282871	728	114	53	401.1	29.18	0
chr13	70282873	70283780	908	306	71	550.68	25.93	0
chr13	70283814	70284596	783	687	64	510.24	29.18	0
chr13	70284618	70284861	244	49	22	186.48	25.67	0.12
chr13	70284871	70285479	609	69	43	265.56	18.53	0
chr13	70286205	70286434	230	100	16	131.99	25.93	0.16
chr13	70287212	70287405	194	116	10	74.13	18.5	0.33
chr13	70287644	70287926	283	234	15	85.89	11.41	0.27
chr13	70367536	70367775	240	128	13	85.8	15.92	0.27
chr13	70373270	70373455	186	109	10	78.13	16.21	0.32
chr13	70394793	70395032	240	112	11	76.69	19.45	0.35
chr13	70396948	70397685	738	89	41	248.97	14.26	0
chr13	70397746	70398182	437	313	23	154.69	22.69	0.2
chr13	70398475	70398659	185	109	10	60.06	12.67	0.48
chr13	70398843	70399166	324	141	22	140.12	18.26	0.18
chr13	70399905	70400099	195	85	11	80.44	17.12	0.33
chr13	70406771	70406932	162	46	10	68.94	15.97	0.33
chr13	70408964	70409759	796	411	53	306.41	20.44	0
chr13	70410023	70410408	386	254	23	124.96	12.45	0.15
chr13	70410429	70410673	245	65	16	82.45	11.41	0.26
chr13	70411338	70411695	358	134	21	131.07	15.21	0.16
chr13	70411935	70412767	833	669	56	351.6	28.21	0
chr13	70413066	70414423	1358	354	94	560.14	21.45	0
chr13	70415011	70415272	262	131	13	73.08	11.41	0.33
chr13	70415380	70416442	1063	350	69	464.98	30.32	0
chr13	70416538	70417103	566	418	38	243	20.29	0
chr13	70417147	70417846	700	550	51	386.93	32.42	0
chr13	70418526	70418806	281	210	21	173.58	25.93	0.23
chr13	70418953	70419279	327	86	21	137.16	17.41	0.17
chr13	70419815	70420001	187	72	10	77.9	16.21	0.32
chr13	70420043	70420606	564	339	42	286.58	20.59	0
chr13	70420855	70421398	544	427	25	126.6	14.9	0.15
chr13	70422004	70422651	648	501	44	324.02	25.93	0
chr13	70424382	70424695	314	195	17	112.04	17.12	0.13
chr13	70436822	70437050	229	125	11	78.89	19.45	0.32
chr13	70440906	70441099	194	147	11	85.68	15.85	0.27
chr14	37259537	37259813	277	211	17	80.51	11.06	0.33
chr14	37259977	37260334	358	47	29	188.43	16.6	0.13
chr14	37260359	37260770	412	342	29	190.38	16.99	0.13
chr14	37261352	37261611	260	153	14	86.88	14.88	0.27
chr14	37404713	37404931	219	105	10	66.14	14.44	0.4
chr14	37410156	37410365	210	101	11	58.48	11.41	0.53
chr14	37410486	37410705	220	102	10	70.86	16.21	0.31
chr14	37493852	37494127	276	150	15	82.39	12.6	0.26
chr14	37494141	37494335	195	121	10	59.09	15.21	0.51
chr14	37495051	37495449	399	172	26	117.11	10.65	0.13
chr14	37641744	37642092	349	224	18	114.03	19.97	0.13
chr14	37642790	37643099	310	138	20	87.47	12.73	0.28
chr14	38059104	38059335	232	91	14	109.3	19.45	0.12
chr14	50089561	50089783	223	105	11	75.33	17.55	0.34
chr14	58895581	58895844	264	118	12	52.1	10.53	0.84
chr14	60550510	60550799	290	138	17	99.75	15.44	0.16
chr14	60550875	60551383	509	456	33	227.99	20.48	0
chr14	60551681	60552011	331	215	16	91.4	15.21	0.25
chr14	60552061	60552289	229	175	16	117.63	20.9	0.14
chr14	60552310	60552470	161	48	10	77.77	16.7	0.31
chr14	60552698	60552903	206	78	11	79.65	14.82	0.33
chr14	60553069	60553306	238	105	13	94.48	21.59	0.15
chr14	60553517	60553762	246	169	16	113.09	20.98	0.13
chr14	60553790	60554131	342	50	25	164.24	15.97	0.21
chr14	60554181	60554751	571	249	31	150.1	13.42	0.19
chr14	60554882	60555341	460	90	29	146.94	12.99	0.19
chr14	60555386	60556196	811	362	48	220.49	16.7	0
chr14	60557024	60557439	416	243	27	139.32	14.61	0.17
chr15	35767955	35768315	361	260	21	151.5	22.69	0.19
chr15	35769179	35769594	416	157	22	147.01	25.32	0.19
chr15	35769605	35770109	505	149	29	200.48	19.45	0.14
chr15	35770514	35770773	260	127	16	117.63	29.67	0.14
chr15	35771589	35772122	534	272	39	301.24	35.66	0
chr15	35772218	35772470	253	105	15	114.68	25.93	0.13
chr15	35785021	35785492	472	328	27	124.58	16.16	0.15
chr15	35785561	35785767	207	129	10	73.49	19.45	0.33
chr15	35787774	35788137	364	258	21	150.78	19.45	0.19
chr15	35791217	35791409	193	92	10	70.99	17.12	0.31
chr15	35794038	35794525	488	337	39	315.8	32.42	0
chr15	35794527	35794707	181	53	10	60.06	14.46	0.48
chr15	35794756	35794996	241	139	12	86.36	16.21	0.27
chr15	35795345	35795706	362	263	18	120.77	19.45	0.14
chr15	35797217	35797539	323	83	24	194.95	22.69	0.13
chr15	35797679	35797959	281	141	16	118.38	22.69	0.14
chr15	35798486	35799830	1345	341	84	570.93	32.42	0
chr15	35799841	35800496	656	520	46	343.86	25.93	0
chr15	35800544	35801142	599	467	38	272.06	25.93	0
chr15	35801161	35801470	310	49	19	143	16.21	0.18
chr15	35801476	35801865	390	190	31	242.97	29.18	0
chr15	35801872	35802140	269	132	22	189.32	29.18	0.13
chr15	35802281	35802586	306	127	17	122.89	19.45	0.15
chr15	35802593	35803258	666	394	39	255.86	24.32	0
chr15	35803314	35803690	377	325	25	190.34	25.93	0.13
chr15	35803733	35803991	259	115	16	115.26	17.12	0.13
chr15	35804396	35804660	265	90	18	144.27	19.45	0.18
chr15	35804684	35805191	508	353	36	239.05	17.75	0
chr15	35805989	35806211	223	131	11	68.88	12.72	0.32
chr15	35806498	35807052	555	115	33	197.52	15.21	0.14
chr15	36790433	36790666	234	83	12	87.87	19.45	0.28
chr15	68563579	68563753	175	82	10	64	13.17	0.43
chr15	93352747	93352963	217	47	15	107.33	14.86	0.12
chr15	93354490	93355636	1147	174	96	627.05	22.82	0
chr15	93360746	93363432	2687	863	240	1523.29	23.26	0
chr15	93365168	93365380	213	122	11	61.72	10.37	0.43
chr15	93366033	93366322	290	160	17	106.34	12.14	0.18
chr15	93427368	93427961	594	101	42	214.59	12.29	0
chr15	93427973	93428291	319	133	21	124.63	16.75	0.15
chr15	93428450	93430835	2386	1207	194	1232.38	25.1	0
chr15	93431358	93431684	327	190	30	169.79	17.91	0.22
chr15	93431698	93431950	253	127	13	69.93	10.37	0.3
chr15	93432808	93433009	202	119	10	59.65	13.69	0.52
chr15	93448653	93448910	258	122	18	88.3	13.25	0.28
chr15	95306668	95306874	207	73	10	69.63	17.78	0.3
chr15	96880812	96881249	438	109	23	131.7	17.75	0.16
chr15	96883279	96883761	483	135	25	126.6	13.23	0.15
chr16	53243226	53243545	320	193	16	101.23	14.26	0.17
chr16	53243649	53244173	525	172	32	227.01	22.69	0
chr17	46328399	46328598	200	97	13	90.89	16.99	0.24
chr17	46619798	46620101	304	177	20	155.48	25.93	0.2
chr17	46620109	46620735	627	209	37	254.53	19.45	0
chr17	47069532	47069754	223	102	12	58.33	10.18	0.52
chr17	47069790	47069971	182	72	14	109.12	20.29	0.12
chr17	47069986	47070516	531	61	31	198.99	17.12	0.14
chr17	47070701	47070921	221	103	11	80.57	19.45	0.33
chr17	47070963	47071160	198	109	12	96.49	29.18	0.16
chr17	56490095	56490310	216	99	12	78.04	12.32	0.32
chr17	56490395	56490569	175	123	10	60.06	11.98	0.48
chr17	56491377	56491654	278	166	15	96.91	16.11	0.16
chr17	56491663	56492003	341	243	19	118.03	15.56	0.14
chr17	56492993	56493240	248	111	14	97.75	17.12	0.16
chr17	56493437	56493712	276	49	15	102.71	14.63	0.17
chr17	57861816	57862087	272	131	15	94.05	12.54	0.2
chr17	57862434	57862689	256	51	14	88.41	15.05	0.28
chr17	57862843	57863026	184	46	10	69.45	13.12	0.33
chr17	58179427	58179601	175	51	10	60.06	13.98	0.48
chr17	58676408	58676568	161	109	10	79.96	20.48	0.33
chr17	65845272	65845489	218	84	12	76.3	14.41	0.35
chr17	73030435	73030628	194	142	11	83.11	24.02	0.26
chr18	1747064	1747228	165	121	10	60.06	13.18	0.48
chr18	28620763	28620987	225	100	11	63.53	11.41	0.43
chr18	30345978	30346354	377	189	24	179.43	19.45	0.12
chr18	30537659	30537995	337	146	18	126.1	16.21	0.15
chr18	30538850	30539066	217	97	10	60.06	12.38	0.48
chr18	30539454	30539695	242	88	13	94.31	18.76	0.15
chr18	30539745	30539989	245	126	12	78.04	13.98	0.32
chr18	30540066	30540564	499	351	27	167.24	22.78	0.22
chr18	30541432	30541828	397	250	26	195.82	22.69	0.13
chr18	30541969	30542186	218	128	11	68.88	12.44	0.32
chr18	30542249	30542893	645	392	45	335.9	25.93	0
chr18	30542895	30543092	198	82	14	97.28	18.07	0.16
chr18	30543476	30543845	370	93	23	128.79	14.52	0.15
chr18	30543862	30544391	530	260	30	131.16	10.37	0.16
chr18	30544527	30544809	283	141	18	139.27	19.45	0.17
chr18	30544905	30545635	731	101	48	239.09	12.97	0
chr18	30546407	30546638	232	143	13	98.66	16.21	0.16
chr18	30546674	30547256	583	259	42	320.44	22.69	0
chr18	30547832	30548159	328	51	17	117.96	16.21	0.14
chr18	30548164	30548543	380	111	26	200.55	25.93	0.14
chr18	30548610	30548888	279	48	15	100.45	14.26	0.16
chr18	30549916	30550348	433	48	23	155.55	22.69	0.2
chr18	30553627	30553778	152	53	10	85.41	18.76	0.27
chr18	30554499	30554661	163	53	10	54.65	11.41	0.66
chr18	30555388	30555888	501	42	29	200.41	19.29	0.14
chr18	30556233	30556483	251	119	13	66.06	11.46	0.4
chr18	30556551	30557045	495	157	30	213.34	19.45	0
chr18	30557162	30558439	1278	887	92	667.51	28.53	0
chr18	30558637	30558882	246	133	12	85.32	12.97	0.27
chr18	30559753	30560234	482	146	30	216.62	19.45	0
chr18	30560593	30561360	768	479	57	434.25	32.42	0
chr18	30561363	30561765	403	150	24	139.34	13.8	0.17
chr18	30561787	30561962	176	44	10	80.55	19.45	0.33
chr18	30562013	30562367	355	199	28	231.08	22.69	0
chr18	30562376	30562555	180	103	11	68.88	12.32	0.32
chr18	30562816	30563026	211	122	10	60.06	16.85	0.48
chr18	30563417	30563621	205	123	12	94.69	22.69	0.15
chr18	30563627	30563833	207	96	14	105.02	19.45	0.18
chr18	30563889	30564369	481	75	31	227.63	22.69	0
chr18	30564675	30564997	323	205	16	109.05	19.45	0.12
chr18	30565423	30565691	269	116	14	93	17.12	0.2
chr18	30704213	30704434	222	100	12	86.64	15.01	0.27
chr18	30708705	30709073	369	296	22	148.47	19.97	0.19
chr18	30709092	30709249	158	52	10	79.13	19.72	0.33
chr18	30710449	30710780	332	284	21	112.96	11.36	0.13
chr18	30711095	30711291	197	115	15	107.33	15.73	0.12
chr18	30711434	30711609	176	131	10	76.07	14.63	0.34
chr18	30711829	30712080	252	121	17	99.75	13.42	0.16
chr18	30712425	30712768	344	284	19	129.76	18.26	0.16
chr18	30991657	30991974	318	53	15	85.21	12.68	0.27
chr18	54691748	54691941	194	53	10	57.39	12.45	0.58
chr18	68538718	68538939	222	99	10	70.48	16.21	0.31
chr18	76960665	76960783	119	76	10	82.32	18.26	0.25
chr19	40305432	40305645	214	93	11	52.52	10.14	0.82
chr19	44270394	44270617	224	130	12	63.54	11.41	0.43
chr19	46892621	46892719	99	49	13	91.13	14.69	0.25
chr2	58034066	58034244	179	105	10	69.17	15.21	0.33
chr2	58037771	58038218	448	174	25	172.51	16.21	0.23
chr2	58038775	58039359	585	268	33	197.38	21.36	0.13
chr2	58042510	58042692	183	97	10	68.23	15.21	0.38
chr2	58042775	58042998	224	118	12	78.04	12.78	0.32
chr2	58091446	58091632	187	52	10	67.31	15.21	0.41
chr2	58097717	58097902	186	52	10	72.58	14.26	0.32
chr2	58105840	58106045	206	106	10	68.21	17.12	0.38
chr2	58112322	58112589	268	110	16	86.51	11.41	0.27
chr2	58115106	58115354	249	105	14	102.92	25.01	0.17
chr2	58116374	58116645	272	105	19	152.79	28.93	0.2
chr2	58118724	58118991	268	121	14	74.09	14.27	0.33
chr2	58119076	58119243	168	78	11	76.95	13.69	0.35
chr2	58119291	58119508	218	80	18	140.43	25.36	0.18
chr2	58120623	58120782	160	64	10	79.12	19.97	0.33
chr2	58273378	58273571	194	145	11	85.68	19.02	0.27
chr2	58274187	58274430	244	40	14	102.52	12.17	0.17
chr2	58274676	58275602	927	707	67	432.98	22.82	0
chr2	66613496	66613958	463	93	25	156.18	19.97	0.2
chr2	66913337	66913603	267	141	13	66.06	10.16	0.4
chr2	66913750	66914387	638	551	36	204.8	15.05	0.14
chr2	66914660	66914946	287	145	16	93.79	13.69	0.2
chr2	66917744	66917954	211	134	13	94.79	16.5	0.15
chr2	66918845	66919121	277	151	15	82.39	14.75	0.26
chr2	66919458	66919685	228	94	13	89.88	19.02	0.24
chr2	66919750	66920057	308	205	15	89.9	13.27	0.24
chr2	66920346	66920627	282	39	17	118.72	16.9	0.14
chr2	66920651	66920838	188	49	12	81	22.26	0.33
chr2	66922651	66922973	323	191	16	86.24	13.69	0.27
chr2	66925199	66925413	215	93	11	68.88	12.27	0.32
chr2	91738403	91738615	213	80	11	54.35	12.29	0.68
chr2	113033885	113034328	444	327	29	215.82	19.45	0
chr2	113034332	113034770	439	129	26	185.01	22.69	0.12
chr2	113035145	113035530	386	250	23	166.43	22.69	0.21
chr2	113036135	113036342	208	155	12	93.94	19.45	0.2
chr2	113036519	113036872	354	50	19	122.49	14.26	0.15
chr2	113037749	113038060	312	232	19	142.48	22.69	0.18
chr2	113040352	113040549	198	85	11	85.78	16.21	0.27
chr2	113048101	113048368	268	138	13	83.75	14.26	0.26
chr2	113048543	113048834	292	152	15	105.6	22.69	0.18
chr2	113051668	113052059	392	112	27	197.19	22.69	0.13
chr2	113052321	113054768	2448	1299	200	1544.63	35.66	0
chr2	113054773	113054978	206	114	12	78.04	11.75	0.32
chr2	113055008	113055275	268	162	22	184.21	30.58	0.12
chr2	113057104	113057368	265	52	16	122.34	19.45	0.14
chr2	113057371	113057552	182	143	10	79.08	16.21	0.33
chr2	113058509	113058760	252	103	13	94.08	19.45	0.2
chr2	113059597	113060095	499	387	34	255.52	25.93	0
chr2	113060102	113060474	373	108	22	159.09	16.21	0.21
chr2	113061528	113061776	249	141	13	87.51	14.21	0.28
chr2	113061847	113062533	687	577	43	239.48	17.92	0
chr2	113062543	113062727	185	88	12	87.32	17.75	0.28
chr2	113062730	113063039	310	133	16	103.31	14.26	0.17
chr2	113063071	113063556	486	223	42	309.45	22.82	0
chr2	113063562	113063932	371	144	27	124.58	11.29	0.15
chr2	113064015	113064914	900	395	91	703.65	25.36	0
chr2	113065024	113065887	864	322	71	565.16	32.42	0
chr2	113066761	113067277	517	358	35	261.5	22.69	0
chr2	113067286	113068206	921	338	71	546.55	25.93	0
chr2	113068213	113069521	1309	819	133	1154.49	35.66	0
chr2	113069536	113069836	301	45	15	105.25	17.12	0.18
chr2	113070549	113070755	207	153	13	105.02	19.45	0.18
chr2	113070879	113071136	258	110	12	58.33	11.78	0.52
chr2	113071278	113071998	721	578	47	336.87	25.93	0
chr2	113072044	113072403	360	123	20	141.36	29.18	0.18
chr2	113072515	113072888	374	164	24	180.22	19.45	0.12
chr2	113073059	113073400	342	53	19	135.2	19.45	0.17
chr2	113073863	113075008	1146	181	91	705.16	35.66	0
chr2	113075033	113076231	1199	279	97	757.53	32.42	0
chr2	113078135	113078337	203	121	11	68.88	11.58	0.32
chr2	113078379	113078709	331	238	17	117.32	16.21	0.14
chr2	142892372	142892631	260	137	12	82.51	22.69	0.26
chr2	142992888	142993145	258	131	15	113.43	19.45	0.13
chr2	142993246	142993471	226	130	11	79.51	19.45	0.33
chr2	157657076	157657318	243	87	13	96.09	19.45	0.16
chr2	157657403	157657711	309	203	19	143.25	19.45	0.18
chr2	159821054	159821228	175	92	12	102.95	19.45	0.17
chr2	159821490	159822462	973	646	64	453.47	25.93	0
chr2	159822479	159822708	230	106	13	99.14	22.69	0.16
chr2	159822889	159823221	333	136	21	147.84	22.69	0.19
chr2	159823835	159824494	660	119	37	246.84	22.69	0
chr2	160372921	160373181	261	150	14	102.29	19.45	0.17
chr2	160373384	160373841	458	111	25	170.25	19.45	0.22
chr2	160373884	160374786	903	45	70	413.46	20.61	0
chr2	160374801	160375423	623	265	34	191.46	17.75	0.13
chr2	160377083	160377323	241	97	11	76.5	16.21	0.35
chr2	160378075	160378356	282	109	15	107.8	12.97	0.12
chr2	160468142	160468339	198	84	10	75.41	19.45	0.34
chr2	160472244	160472445	202	130	10	74.54	19.45	0.34
chr2	160472958	160473169	212	153	13	103.69	19.45	0.17
chr2	160473371	160473803	433	183	25	176.01	16.21	0.23
chr2	160473988	160474177	190	103	15	124.84	17.12	0.15
chr2	160474467	160474708	242	113	12	79.67	19.97	0.33
chr2	160475294	160475541	248	145	14	105.32	22.69	0.18
chr2	165598335	165598517	183	66	10	78.84	22.69	0.32
chr2	165598921	165599855	935	589	67	497.01	25.93	0
chr2	165599905	165600538	634	171	40	236.9	16.88	0
chr2	165600729	165600998	270	91	19	154.07	29.18	0.2
chr2	165601734	165602046	313	170	23	163	27.89	0.21
chr2	165603379	165603731	353	95	17	95.84	12.68	0.16
chr2	165603765	165603951	187	93	10	77.9	16.21	0.32
chr2	165604592	165604920	329	59	21	159.63	19.45	0.21
chr2	165604985	165605221	237	132	15	118.85	25.93	0.14
chr2	165605412	165605695	284	94	14	87.51	16.2	0.28
chr2	165612875	165613090	216	124	11	68.88	12.32	0.32
chr2	165613109	165613904	796	289	61	482.7	38.9	0
chr2	165613914	165614067	154	50	11	97.89	19.45	0.16
chr2	165614241	165614511	271	148	14	100.06	25.93	0.16
chr2	165614519	165615084	566	266	34	182.48	12.92	0.12
chr2	165615088	165616056	969	502	71	531.82	29.18	0
chr2	165616064	165617130	1067	380	68	377.36	20.54	0
chr2	165617761	165618367	607	274	49	333.37	22.82	0
chr2	165618648	165618800	153	106	10	86.73	19.45	0.27
chr2	165621138	165621438	301	51	15	82.39	13.74	0.26
chr2	165621888	165622295	408	292	26	157.78	20.95	0.2
chr2	165622403	165622719	317	143	19	106.56	12.45	0.12
chr2	165622852	165623319	468	339	28	198.93	29.18	0.14
chr2	165623527	165624370	844	475	59	434.3	32.42	0
chr2	165624390	165627894	3505	3121	316	2552.74	38.9	0
chr2	165627907	165628263	357	235	18	121.8	19.45	0.14
chr2	165628280	165628751	472	52	28	197.95	19.45	0.14
chr2	165628764	165631555	2792	479	253	1922.36	37.08	0
chr2	165633079	165633389	311	51	16	111.57	19.45	0.13
chr2	165637030	165637319	290	151	16	99.96	17.75	0.16
chr2	165637445	165637941	497	79	28	192.04	19.45	0.13
chr2	165638612	165638830	219	99	11	81	16.21	0.33
chr2	165649647	165649848	202	95	10	74.54	22.69	0.34
chr2	165650150	165650461	312	174	18	131.88	22.69	0.16
chr2	165650539	165650802	264	118	16	117.63	21.09	0.14
chr2	165651089	165651348	260	159	19	157.12	22.69	0.2
chr2	165651695	165652028	334	224	20	136.98	22.82	0.17
chr2	165652578	165652769	192	48	11	87.25	19.45	0.28
chr2	165659024	165659280	257	45	15	105.59	17.12	0.18
chr2	165664738	165665225	488	127	26	173.75	16.21	0.23
chr2	165665272	165665892	621	481	35	235.31	19.45	0
chr2	165665899	165666763	865	427	59	417.47	22.69	0
chr2	165666797	165667036	240	128	11	76.69	22.69	0.35
chr2	165667313	165667667	355	51	22	163.61	29.18	0.21
chr2	165667895	165668749	855	323	57	409.3	29.18	0
chr2	165668811	165669202	392	120	25	126.6	10.73	0.15
chr2	165669369	165669647	279	48	14	98.35	16.21	0.16
chr2	165669750	165669955	206	86	12	94.44	19.45	0.15
chr2	165682226	165682386	161	61	11	95.73	22.69	0.16
chr2	165683133	165683478	346	131	19	124.26	17.12	0.15
chr2	165683690	165684736	1047	463	72	520.43	32.42	0
chr2	165684835	165685711	877	477	65	399.98	22.82	0
chr2	165685874	165686260	387	231	33	226.98	22.08	0
chr2	165686373	165687182	810	424	50	304.97	26.41	0
chr2	165687312	165687457	146	93	15	121.3	20.75	0.14
chr2	165687482	165687702	221	111	16	90.94	11.77	0.24
chr2	165687869	165688061	193	83	11	83.98	12.17	0.26
chr2	165688070	165688266	197	90	15	127.54	27.75	0.15
chr2	165688272	165688723	452	316	31	220.07	28.14	0
chr2	165688756	165688924	169	111	10	81.96	16.07	0.3
chr2	165690914	165691320	407	215	29	184.57	22.82	0.12
chr2	165691454	165691968	515	104	27	140.33	13.69	0.18
chr2	165692021	165692351	331	115	22	147.01	22.66	0.19
chr2	165692375	165693598	1224	321	89	658.23	29.18	0
chr2	165693656	165696413	2758	100	239	1898.33	32.42	0
chr2	165696469	165696787	319	116	19	121.43	20.29	0.14
chr2	165697609	165697799	191	66	11	87.5	16.21	0.28
chr2	165697811	165698276	466	80	26	178.64	16.21	0.24
chr2	165699442	165699707	266	139	14	101.16	22.69	0.17
chr2	165701241	165701427	187	117	10	77.9	16.21	0.32
chr2	165701637	165702031	395	277	24	174.78	25.93	0.23
chr2	165702180	165703655	1476	415	130	976.03	36.49	0
chr2	165703672	165703905	234	108	15	101.18	14.26	0.17
chr2	165703911	165704779	869	210	71	563.47	25.93	0
chr2	165704936	165705316	381	49	24	167.26	17.39	0.22
chr2	165705493	165705725	233	99	16	131.11	22.69	0.16
chr2	165705730	165705952	223	92	10	70.28	16.21	0.3
chr2	165705961	165707091	1131	405	91	710.07	29.18	0
chr2	165707200	165707593	394	67	25	185.75	22.69	0.12
chr2	165708666	165709054	389	122	20	134.96	19.45	0.17
chr2	165709178	165709723	546	123	29	191.27	16.21	0.13
chr2	165711628	165711809	182	44	10	79.08	16.21	0.33
chr2	165718202	165718734	533	448	36	232.08	17.75	0
chr2	165718747	165718884	138	87	11	71.72	14.52	0.31
chr2	165718911	165719035	125	60	10	76	16.6	0.34
chr2	165719230	165719518	289	111	17	95.8	10.37	0.16
chr2	165719887	165720259	373	99	20	138.42	29.18	0.17
chr2	165720293	165720647	355	192	24	174.44	22.69	0.23
chr2	165720770	165721064	295	184	17	125.5	22.69	0.15
chr2	165721521	165721877	357	213	20	142.05	19.45	0.18
chr2	165729540	165729752	213	129	11	82.31	16.21	0.25
chr2	165729985	165730183	199	66	11	73.97	20.29	0.33
chr2	165730186	165730536	351	82	18	108.78	13.35	0.12
chr2	165747949	165749382	1434	810	110	832.08	32.42	0
chr2	165749787	165750028	242	188	13	96.32	16.21	0.16
chr2	165765751	165766060	310	132	17	121.96	19.45	0.14
chr2	165766079	165766402	324	246	19	139.48	19.45	0.17
chr2	165766628	165767613	986	258	64	447.84	22.5	0
chr2	165767789	165768265	477	120	29	207.26	19.45	0
chr2	165768288	165768554	267	165	19	154.97	25.93	0.2
chr2	165768563	165769056	494	244	25	162.55	22.69	0.21
chr2	165769058	165769347	290	196	17	126.72	19.45	0.15
chr2	165769389	165769901	513	108	27	178.38	22.69	0.24
chr2	165770086	165770379	294	104	18	136.37	19.45	0.17
chr2	165770626	165771151	526	391	32	226.76	22.69	0
chr2	165771451	165771762	312	204	18	131.88	22.69	0.16
chr2	165772294	165772483	190	93	10	77.2	19.45	0.31
chr2	165773842	165774089	248	122	11	68.88	16.98	0.32
chr2	166431219	166431613	395	122	19	123.91	22.69	0.15
chr2	166936000	166936169	170	125	10	66.89	11.41	0.4
chr2	172912363	172912544	182	129	11	89.81	19.45	0.24
chr2	172913805	172914054	250	115	14	104.84	22.69	0.18
chr2	172914202	172914461	260	115	13	92.36	19.45	0.25
chr2	172914563	172914763	201	114	13	77.44	11.41	0.31
chr2	172915301	172915543	243	116	11	76.11	19.45	0.34
chr2	172915548	172915816	269	98	18	143.13	19.45	0.18
chr2	172916770	172917129	360	53	18	77.56	10.53	0.31
chr2	172930611	172930847	237	110	11	61.2	15.97	0.48
chr2	172936678	172937523	846	234	51	347.63	19.45	0
chr2	172938128	172938470	343	245	21	137.16	18.26	0.17
chr2	172938594	172938972	379	273	18	108.78	14.42	0.12
chr2	172939008	172939275	268	95	15	111.02	19.45	0.13
chr2	172939367	172939684	318	141	18	130.45	19.45	0.16
chr2	172939919	172940106	188	90	10	72.12	19.97	0.32
chr2	177980756	177981155	400	140	24	139.34	15.97	0.17
chr2	177981442	177981663	222	113	10	70.48	16.21	0.31
chr2	177982619	177982836	218	125	12	78.04	14.92	0.32
chr2	178014336	178014565	230	130	11	78.69	19.45	0.32
chr2	178023080	178023334	255	134	13	93.43	16.21	0.2
chr2	178026190	178026435	246	118	11	69.62	14.26	0.3
chr2	178026705	178027011	307	255	14	74.09	11.68	0.33
chr2	178027025	178027229	205	102	10	73.91	16.21	0.33
chr2	178027664	178027891	228	99	11	68.88	20.81	0.32
chr2	178027932	178028144	213	160	12	92.71	19.45	0.2
chr2	178028152	178028547	396	244	29	220.74	24.1	0
chr2	178028555	178028981	427	93	22	146.84	19.45	0.19
chr2	178029920	178030666	747	202	48	330.11	25.93	0
chr2	178030921	178031218	298	113	15	94.49	16.21	0.15
chr2	178078472	178078837	366	51	26	204.63	25.93	0.14
chr2	178079005	178079305	301	114	14	103.7	12.97	0.17
chr2	178126996	178127202	207	156	11	83.66	19.45	0.26
chr2	178127344	178127792	449	317	26	182.6	19.45	0.12
chr2	178128238	178128419	182	132	11	89.81	16.21	0.24
chr2	178130576	178130844	269	50	21	177.47	25.93	0.23
chr2	178133666	178133905	240	144	12	86.58	19.45	0.27
chr2	178133953	178134293	341	240	20	145.86	19.45	0.18
chr2	178134338	178135111	774	66	60	466.67	35.66	0
chr2	178135119	178135592	474	348	29	140.44	10.82	0.18
chr2	178135863	178137105	1243	635	94	708.94	29.18	0
chr2	178137119	178141025	3907	1234	424	3100	45.39	0
chr2	178141159	178141406	248	125	13	94.96	22.69	0.15
chr2	178141445	178141807	363	312	27	216.92	32.42	0
chr2	178141845	178143498	1654	1459	135	1049.98	32.42	0
chr2	183706992	183707304	313	106	16	111.15	19.45	0.13
chr2	183710366	183710548	183	113	11	50.9	11.14	0.96
chr2	187704373	187705137	765	53	50	357.59	25.93	0
chr2	187705280	187705461	182	128	10	79.08	12.97	0.33
chr2	187705592	187707576	1985	1799	145	1071.87	32.42	0
chr2	187707660	187707918	259	101	14	102.74	19.45	0.17
chr2	187707928	187708096	169	47	10	82.33	19.45	0.26
chr2	187708152	187708511	360	270	20	127.5	16.43	0.15
chr2	187708596	187708851	256	175	17	135.68	19.45	0.17
chr2	187708870	187709236	367	217	27	215.68	22.69	0
chr2	187709265	187709601	337	240	26	213.63	22.69	0
chr2	187709823	187710220	398	274	22	153.19	22.69	0.2
chr2	187710577	187710994	418	196	27	201.05	22.69	0.14
chr2	187711008	187711193	186	81	10	78.13	19.45	0.32
chr2	187711297	187711535	239	154	15	107.33	16.36	0.12
chr2	187711893	187712247	355	239	17	112.4	16.21	0.13
chr2	187712272	187712760	489	150	28	193.9	19.45	0.13
chr2	187712780	187713166	387	162	28	209.7	25.93	0
chr2	187713511	187713685	175	121	12	102.95	29.18	0.17
chr2	187959825	187960118	294	124	19	147.23	19.45	0.19
chr2	187960229	187960554	326	221	16	108.44	16.21	0.12
chr2	187961203	187961622	420	311	34	261.76	31.38	0
chr2	187961660	187962571	912	771	60	426.5	29.18	0
chr2	187962738	187962927	190	137	13	109.85	25.93	0.12
chr2	187967059	187967294	236	112	13	97.71	22.69	0.16
chr2	187967856	187969340	1485	1211	89	588.96	25.93	0
chr2	187969885	187970385	501	422	44	370.8	32.42	0
chr2	187970424	187970675	252	125	15	114.93	19.45	0.13
chr2	187971098	187971265	168	53	12	105.09	22.69	0.18
chr2	187971365	187971572	208	53	10	60.06	11.87	0.48
chr2	187971896	187972194	299	115	17	124.53	19.45	0.15
chr2	187973521	187974009	489	133	31	159.51	19.02	0.21
chr2	187974335	187974769	435	109	28	176.84	19.85	0.23
chr2	187975223	187975684	462	72	28	176.84	15.81	0.23
chr2	187976086	187976617	532	306	31	206.52	18.21	0
chr2	187978034	187979175	1142	1004	85	637.73	29.18	0
chr2	187979349	187979856	508	370	28	189.54	25.93	0.13
chr2	187979944	187980339	396	288	20	133.5	22.69	0.16
chr2	187987425	187987619	195	67	11	86.51	19.45	0.27
chr2	187989833	187990074	242	111	12	86.15	22.69	0.27
chr2	188338290	188338428	139	52	10	91	25.93	0.24
chr2	188338685	188338922	238	135	10	67.51	19.45	0.38
chr2	188345720	188345952	233	92	12	88.09	12.97	0.28
chr2	188348180	188348486	307	173	17	122.65	16.21	0.15
chr2	188349144	188349501	358	252	20	141.82	22.69	0.18
chr2	188349511	188349749	239	121	18	138.97	19.09	0.17
chr2	188350112	188350531	420	131	33	268.12	25.93	0
chr2	188350550	188350833	284	132	18	108.78	15.12	0.12
chr2	188351129	188351655	527	179	39	303.37	29.18	0
chr2	188352021	188352586	566	154	36	259.18	19.45	0
chr2	188352958	188353092	135	46	10	92.31	19.45	0.25
chr2	188353248	188354291	1044	468	61	414.43	25.93	0
chr2	188364394	188364755	362	256	19	130.73	19.45	0.16
chr2	188366735	188367013	279	184	17	99.75	12.73	0.16
chr2	188367766	188368126	361	237	19	130.95	19.45	0.16
chr2	188368819	188369134	316	70	15	100.66	16.21	0.17
chr2	188369239	188369471	233	108	11	78.08	19.45	0.32
chr2	188389982	188390283	302	240	18	108.78	16.08	0.12
chr2	188390767	188391243	477	318	34	162.39	14	0.21
chr2	188391250	188393965	2716	828	206	1516.79	35.66	0
chr2	188394013	188394220	208	104	16	138.91	25.93	0.17
chr2	188394480	188395618	1139	455	84	509.27	22.82	0
chr2	188395706	188395958	253	137	14	104.13	25.93	0.17
chr2	188396031	188396301	271	141	14	100.06	19.45	0.16
chr2	188405754	188406778	1025	309	70	504.61	29.18	0
chr2	188406788	188407126	339	195	24	190.07	29.18	0.13
chr2	188407147	188407485	339	195	25	201.45	25.93	0.14
chr2	188407543	188408443	901	163	56	386.59	19.45	0
chr2	188408699	188408931	233	112	14	101.43	17.12	0.17
chr2	188409033	188409725	693	376	52	400.39	22.69	0
chr2	188409760	188411126	1367	212	138	1193.27	42.14	0
chr2	188411140	188412310	1171	474	102	826.27	32.42	0
chr2	188413171	188414203	1033	489	78	591.62	25.93	0
chr2	188414244	188415925	1682	193	124	903.82	32.42	0
chr2	188415966	188417166	1201	965	90	676.4	38.9	0
chr2	188417208	188419570	2363	50	217	1777.41	35.66	0
chr2	188432230	188432604	375	138	21	148.19	22.69	0.19
chr2	188432807	188433298	492	222	46	398.67	35.66	0
chr2	188433320	188434509	1190	372	117	968.03	45.26	0
chr2	188434523	188434846	324	35	15	99.11	16.21	0.16
chr2	188434873	188435560	688	589	49	342.49	25.67	0
chr2	188438673	188438839	167	118	10	77.25	22.82	0.31
chr2	188439557	188440533	977	706	90	752.59	35.66	0
chr2	188440581	188441892	1312	1138	103	736.86	31.38	0
chr2	188442098	188442418	321	121	24	184.14	29.18	0.12
chr2	188442465	188442708	244	151	17	139.16	22.69	0.17
chr2	188442766	188443058	293	49	17	125.98	16.21	0.15
chr2	188443069	188443383	315	51	20	152.49	22.69	0.2
chr2	188443567	188443957	391	305	25	186.55	22.69	0.13
chr2	188444082	188444316	235	106	13	97.94	19.45	0.16
chr2	188444809	188444987	179	125	10	60.71	12.45	0.49
chr2	188513175	188513486	312	197	18	131.88	19.45	0.16
chr2	189156290	189156494	205	77	10	73.91	16.21	0.33
chr2	190075693	190075954	262	42	17	124.83	14.26	0.15
chr2	190076397	190076639	243	99	12	85.94	19.45	0.27
chr2	190078846	190079049	204	133	12	78.04	16.29	0.32
chr2	190080607	190080802	196	75	10	75.85	19.45	0.34
chr2	190083170	190083916	747	278	49	351.57	29.18	0
chr2	190084287	190085108	822	310	50	343.03	22.69	0
chr2	190085453	190085780	328	61	18	128.13	19.45	0.15
chr2	190086983	190087151	169	117	12	104.78	25.93	0.18
chr2	190087184	190087372	189	93	12	78.04	17.25	0.32
chr2	190087502	190087687	186	136	12	87.05	17.75	0.28
chr2	190087820	190088121	302	216	19	118.03	16.08	0.14
chr2	190088232	190088471	240	126	11	76.69	22.69	0.35
chr2	190088922	190089198	277	130	14	87.51	15.8	0.28
chr2	190090145	190090423	279	139	16	117.63	25.47	0.14
chr2	190090506	190090751	246	120	14	105.8	22.69	0.18
chr2	190090833	190091015	183	80	10	78.84	16.21	0.32
chr2	190091215	190091483	269	144	15	107.33	24.56	0.12
chr2	190091986	190092294	309	53	16	112	16.21	0.13
chr2	190092433	190092661	229	79	12	88.98	16.21	0.29
chr2	190092900	190093474	575	333	46	295.09	21.87	0
chr2	190093571	190094504	934	582	78	582.99	25.67	0
chr2	190094883	190095156	274	214	18	108.44	12.45	0.12
chr2	190095183	190095410	228	115	15	121.34	29.18	0.14
chr2	190095417	190095993	577	124	43	333.57	25.93	0
chr2	190096016	190096420	405	106	27	167.24	20.8	0.22
chr2	190096984	190097202	219	66	11	68.88	14.99	0.32
chr2	190097611	190098358	748	363	49	351.3	29.18	0
chr2	190141282	190141638	357	188	20	142.05	16.21	0.18
chr2	190141650	190141905	256	126	14	103.43	19.45	0.17
chr2	190142026	190142415	390	93	20	134.75	16.21	0.17
chr2	190142695	190143283	589	464	41	307.51	25.93	0
chr2	190146087	190146204	118	68	10	98.36	25.93	0.16
chr2	190238108	190238292	185	91	10	67.77	15.21	0.38
chr2	190238462	190238697	236	131	12	87.43	16.21	0.28
chr2	190239221	190239437	217	98	10	71.45	16.21	0.31
chr2	190240698	190240902	205	68	11	84.13	16.21	0.26
chr2	190245391	190245607	217	128	13	83.1	13.69	0.26
chr2	190245615	190245821	207	73	17	99.75	14.17	0.16
chr2	197034176	197034414	239	96	13	87.51	13.64	0.28
chr2	203242746	203243091	346	49	19	134.29	19.45	0.16
chr2	206950634	206950844	211	107	10	72.66	19.45	0.32
chr2	212874516	212874732	217	114	10	71.45	22.69	0.31
chr2	213399428	213399611	184	70	11	68.88	14.7	0.32
chr2	213400378	213400804	427	121	24	167.07	22.69	0.22
chr2	213401293	213401626	334	257	20	127.33	15.21	0.15
chr2	213402453	213402679	227	114	10	69.52	19.45	0.3
chr2	213411449	213411889	441	265	27	195.08	22.69	0.13
chr2	213411908	213412097	190	108	10	77.2	22.69	0.31
chr2	213412732	213412952	221	91	11	80.57	16.21	0.33
chr2	213413345	213413702	358	86	17	111.81	19.45	0.13
chr2	213418626	213418871	246	124	14	97.28	16.84	0.16
chr2	213419296	213419486	191	142	11	87.5	22.69	0.28
chr2	213419527	213420088	562	166	35	247.94	28.86	0
chr2	213420172	213421397	1226	593	132	1107.86	42.79	0
chr2	213421434	213421648	215	71	13	95.78	22.82	0.16
chr2	213421685	213421925	241	134	14	74.09	12.83	0.33
chr2	213422510	213423203	694	474	44	311.71	25.93	0
chr2	213423205	213424608	1404	707	126	1030.52	35.66	0
chr2	213424624	213428770	4147	1464	391	2520.72	29.04	0
chr2	213428846	213429118	273	92	21	172.6	28.04	0.23
chr2	213429257	213429755	499	240	42	347.49	29.18	0
chr2	213429772	213431646	1875	1416	201	1520.73	38.03	0
chr2	213431785	213432396	612	392	40	290.19	25.93	0
chr21	17488447	17488646	200	53	12	92	18.02	0.25
chr21	17488892	17489155	264	212	17	128.9	21.3	0.15
chr21	17489177	17490187	1011	336	64	413.55	25.96	0
chr21	17490203	17490495	293	240	16	92.46	15.97	0.25
chr21	17490512	17490826	315	244	23	173.63	28.53	0.23
chr21	17490878	17491274	397	63	27	167.24	15.85	0.22
chr21	17491306	17492156	851	235	53	306.41	16.99	0
chr21	17492279	17492692	414	123	26	184.5	30.43	0.12
chr21	17492707	17493317	611	104	44	325.61	24.67	0
chr21	17493583	17494002	420	265	24	161.16	18.02	0.21
chr21	17494016	17495221	1206	318	83	554.15	25.67	0
chr21	17495310	17495584	275	157	14	93.94	23.71	0.2
chr21	17495732	17496363	632	201	38	226.31	20.29	0
chr21	17496871	17498087	1217	808	102	806.57	35.36	0
chr21	17498325	17498713	389	136	20	130.87	18.5	0.16
chr21	17534788	17535057	270	136	13	85.41	17.78	0.27
chr21	17535709	17535980	272	65	19	141.26	19.48	0.18
chr21	17536113	17536685	573	424	42	263.59	18.26	0
chr21	17536790	17541904	5115	1679	506	3100	29.18	0
chr21	17541913	17542923	1011	126	61	344.75	17.18	0
chr21	17542928	17543211	284	52	14	73.8	12.54	0.33
chr21	17543291	17543778	488	159	27	151.41	16.82	0.19
chr21	17546353	17546924	572	233	43	308.19	27.83	0
chr21	17547657	17550776	3120	1578	257	1674.94	23.73	0
chr21	17550789	17551711	923	124	80	454.45	21.07	0
chr21	17551739	17554614	2876	513	283	2242.16	37.08	0
chr21	17554627	17554812	186	89	11	85.11	18.02	0.27
chr21	17555395	17555892	498	343	44	347.79	28.41	0
chr21	17556416	17556652	237	114	12	74.83	17.75	0.34
chr21	17556764	17557124	361	238	24	149.19	20.54	0.19
chr21	17557158	17557592	435	330	22	145.17	19.45	0.18
chr21	17558127	17558398	272	127	12	78.4	18.76	0.32
chr21	17558413	17559056	644	519	48	344.79	22.82	0
chr21	17559122	17559677	556	266	48	315.23	23.26	0
chr21	17559916	17560123	208	159	15	97.28	16.61	0.16
chr21	17560173	17560862	690	510	52	324.46	15.75	0
chr21	17560881	17561703	823	384	66	460.3	23.34	0
chr21	17566207	17566555	349	82	22	141.9	15.05	0.18
chr21	17566790	17567054	265	149	15	97.03	15.38	0.16
chr21	17567174	17569099	1926	334	162	1121.33	25.64	0
chr21	17613718	17613899	182	47	10	68.47	12.68	0.35
chr21	17614194	17614578	385	253	21	124.92	15.21	0.15
chr21	17615178	17615692	515	220	38	195.57	13.43	0.13
chr21	17615754	17616055	302	99	17	81.73	10.53	0.34
chr21	17616595	17616824	230	130	12	79.78	16.3	0.33
chr21	17624216	17624390	175	126	10	72.09	13.27	0.32
chr21	17629960	17630200	241	194	15	111.25	17.55	0.13
chr21	17632039	17632245	207	141	11	72.15	20.29	0.32
chr21	17653779	17654349	571	127	34	145.44	11.4	0.18
chr21	17654373	17654765	393	51	22	100.78	10.53	0.17
chr21	17654914	17655135	222	102	10	59.65	12.54	0.52
chr21	17677224	17677373	150	98	10	87.61	25.93	0.28
chr21	17678028	17678924	897	368	60	371.42	20.29	0
chr21	17678952	17679697	746	559	51	347.2	25.67	0
chr21	17679708	17680217	510	372	38	215.37	15.21	0
chr21	17680237	17680560	324	76	18	88.3	11.09	0.28
chr21	17680571	17680789	219	89	13	68.75	12.29	0.32
chr21	17681338	17681675	338	225	20	133.97	13.92	0.16
chr21	17682018	17682210	193	143	10	68.4	13.42	0.35
chr21	17684238	17684658	421	50	20	93.25	12.45	0.2
chr21	17693430	17693626	197	114	10	70.11	14.26	0.3
chr21	17792387	17792675	289	46	14	84.03	13.12	0.26
chr21	17792696	17792977	282	52	15	92.51	15.21	0.25
chr21	17792995	17793868	874	140	59	362.58	22.32	0
chr21	17793917	17794359	443	229	29	181.9	14.57	0.12
chr21	17794393	17794754	362	227	27	188.49	25.08	0.13
chr21	17794825	17795118	294	45	15	88.63	12.4	0.29
chr21	17796261	17796470	210	90	12	80.88	15.21	0.33
chr21	17796859	17797023	165	85	10	60.06	11.3	0.48
chr21	17909345	17909533	189	129	13	66.06	10.06	0.4
chr22	46463646	46464007	362	273	21	137.16	16.52	0.17
chr22	46464030	46464243	214	101	12	58.33	11.4	0.52
chr3	12332139	12332351	213	114	10	58.72	14.12	0.53
chr3	17465098	17465473	376	322	22	118.68	14.52	0.14
chr3	17465527	17465870	344	150	26	134.93	17.27	0.17
chr3	17466949	17467223	275	138	18	108.78	18.83	0.12
chr3	17467277	17468119	843	266	51	277.54	15.97	0
chr3	17468184	17468459	276	162	16	90.94	12.6	0.24
chr3	17468578	17468869	292	171	17	99.75	17.77	0.16
chr3	17469259	17469368	110	52	10	60.06	11.3	0.48
chr3	17469871	17470181	311	206	16	97.61	13.12	0.16
chr3	17470185	17470371	187	70	10	67.31	15.21	0.41
chr3	17470460	17470670	211	143	11	71.26	12.68	0.31
chr3	17471211	17471526	316	178	19	125.7	18.57	0.15
chr3	17549284	17549663	380	103	22	145.82	19.97	0.18
chr3	17550523	17550851	329	215	22	130.32	14.52	0.16
chr3	17551034	17551239	206	105	10	60.06	11.75	0.48
chr3	17551487	17551869	383	134	28	152.07	13.98	0.2
chr3	17552071	17552282	212	140	12	86.38	17.12	0.27
chr3	17552284	17552918	635	128	41	221.61	16.56	0
chr3	17552959	17553146	188	136	10	72.12	14.26	0.32
chr3	17553258	17553760	503	116	33	224.51	25.36	0
chr3	17553868	17554662	795	249	64	469.49	36.63	0
chr3	17555102	17555468	367	263	22	138.4	17.75	0.17
chr3	17555515	17555852	338	186	19	130.1	21.02	0.16
chr3	17555884	17556604	721	183	46	314.31	24.34	0
chr3	17556687	17556910	224	130	10	51.55	12.45	0.93
chr3	17556969	17557347	379	151	25	109.32	10.09	0.12
chr3	17557505	17557701	197	91	11	81.15	17.55	0.34
chr3	17557913	17558807	895	683	62	420.92	25.67	0
chr3	17559033	17559575	543	94	28	167.6	14.26	0.22
chr3	17559582	17559771	190	47	11	68.88	10.84	0.32
chr3	17560825	17561031	207	124	10	60.06	11.81	0.48
chr3	17561633	17561987	355	108	17	105.03	10.26	0.18
chr3	17666325	17666525	201	89	10	67.18	16.3	0.41
chr3	17666764	17667132	369	257	18	88.3	12.63	0.28
chr3	17667692	17667922	231	122	11	62.35	13.69	0.41
chr3	17668201	17668495	295	93	15	88.42	12.4	0.28
chr3	17668914	17670198	1285	443	83	483.94	17.18	0
chr3	17670294	17670971	678	161	56	364.41	24.31	0
chr3	17670981	17671334	354	236	21	123.12	15.97	0.15
chr3	17671364	17671759	396	201	26	116.87	10.54	0.13
chr3	17671968	17672238	271	144	14	74.44	12.45	0.34
chr3	17672970	17673123	154	96	12	77.99	15.8	0.32
chr3	17782206	17782589	384	107	24	118.42	12.27	0.14
chr3	17782830	17783312	483	78	29	135.44	10.53	0.17
chr3	29324964	29325433	470	340	25	154.67	17.12	0.2
chr3	29325517	29325771	255	142	15	114.18	29.18	0.13
chr3	29326996	29327217	222	95	11	80.35	19.45	0.33
chr3	29327573	29328310	738	116	48	343.16	22.69	0
chr3	29328323	29329018	696	329	46	332.73	32.42	0
chr3	29329058	29329231	174	106	12	78.04	13.9	0.32
chr3	29329501	29329737	237	109	15	107.33	18.93	0.12
chr3	29329969	29330238	270	126	16	117.63	21.57	0.14
chr3	29330519	29330711	193	52	12	97.82	25.93	0.16
chr3	29332100	29332347	248	147	12	78.44	19.97	0.32
chr3	29332803	29333008	206	88	10	73.32	19.29	0.33
chr3	29360517	29360681	165	71	10	76.17	13.75	0.35
chr3	29360704	29360901	198	116	11	76.87	18.79	0.35
chr3	29360903	29361481	579	502	40	266	18.5	0
chr3	29361494	29361884	391	73	29	189.26	18.26	0.13
chr3	29361899	29362306	408	225	29	206.25	22	0
chr3	29365533	29365736	204	126	10	60.06	11.64	0.48
chr3	29373398	29373700	303	44	15	96.12	14.44	0.16
chr3	29374738	29374948	211	74	10	69.94	18.26	0.3
chr3	29375103	29375348	246	117	14	102.04	18.26	0.17
chr3	29510750	29510925	176	107	11	91.43	25.93	0.25
chr3	88856908	88857065	158	53	10	85.3	22.69	0.27
chr3	88858493	88858739	247	113	11	75.35	25.93	0.34
chr3	88860720	88860885	166	61	11	94.25	22.69	0.15
chr3	88864771	88865017	247	126	13	95.19	29.18	0.15
chr3	88865063	88865444	382	39	21	112.96	10.9	0.13
chr3	88865799	88866000	202	106	10	74.54	19.45	0.34
chr3	88866201	88867295	1095	488	68	464.71	22.69	0
chr3	88868582	88868843	262	142	13	84.97	14.26	0.27
chr3	88868952	88869191	240	132	13	96.78	19.45	0.16
chr3	88869832	88870254	423	302	25	178.41	22.69	0.24
chr3	88870391	88870616	226	112	11	73.53	19.97	0.33
chr3	88871022	88871560	539	228	32	191.89	17.75	0.13
chr3	88965180	88965442	263	210	14	101.83	16.21	0.17
chr3	88966707	88966885	179	125	11	90.61	19.45	0.24
chr3	88968789	88968991	203	123	13	66.06	12.35	0.4
chr3	88969306	88969568	263	140	14	101.83	16.21	0.17
chr3	88969596	88969925	330	280	21	148.6	22.69	0.19
chr3	88972583	88972931	349	250	16	103.93	19.45	0.17
chr3	88973271	88973461	191	104	11	87.5	16.21	0.28
chr3	97470383	97470592	210	112	11	82.98	16.21	0.26
chr3	97470824	97471242	419	370	22	148.54	19.45	0.19
chr3	106956033	106956213	181	117	11	90.08	16.21	0.24
chr3	107138560	107138801	242	131	12	58.33	12.89	0.52
chr3	107140211	107142515	2305	1324	178	1325.27	35.66	0
chr3	107142590	107142808	219	147	13	101.87	22.69	0.17
chr3	107142827	107143054	228	97	16	132.59	25.93	0.16
chr3	107143060	107143315	256	138	13	93.21	29.18	0.2
chr3	107143343	107144034	692	317	49	295.35	18.05	0
chr3	107144036	107144315	280	228	20	133.13	20.54	0.16
chr3	107144354	107145960	1607	679	151	1222.07	42.79	0
chr3	107145962	107146622	661	554	55	377.71	27.65	0
chr3	107146688	107148409	1722	1173	114	491.3	14.67	0
chr3	107148527	107148751	225	78	12	89.88	16.21	0.24
chr3	145857284	145857575	292	115	15	97.62	14.26	0.16
chr3	145860561	145860947	387	146	25	166.65	20.48	0.22
chr3	145861907	145862186	280	128	15	100.23	19.97	0.16
chr3	145862918	145863129	212	87	11	66.22	13.69	0.4
chr3	145863743	145863967	225	118	12	78.04	15.4	0.32
chr3	145864464	145864655	192	101	10	71.22	14.26	0.31
chr3	145866667	145866912	246	124	15	116.47	19.45	0.13
chr3	145867495	145867658	164	67	10	83.66	16.21	0.26
chr3	145875503	145875701	199	90	10	75.19	16.21	0.34
chr3	145877382	145877773	392	341	25	186.28	22.69	0.12
chr3	145879183	145879419	237	100	11	68.88	13.52	0.32
chr3	145879656	145879970	315	53	16	90.94	11.98	0.24
chr3	145884321	145884549	229	180	12	82.46	14.26	0.26
chr3	146372912	146373537	626	231	40	286.49	22.69	0
chr3	146373570	146373818	249	50	15	115.69	19.45	0.13
chr3	146378125	146378518	394	98	22	154.11	19.45	0.2
chr3	146378583	146378965	383	201	22	156.68	19.45	0.2
chr3	146378981	146379200	220	109	11	80.78	16.21	0.33
chr3	146379552	146379763	212	103	10	72.46	16.21	0.32
chr3	146380635	146380848	214	105	11	82.09	22.69	0.25
chr3	146380871	146381118	248	145	13	87.51	16.98	0.28
chr3	146382674	146383017	344	88	16	104.88	16.21	0.18
chr3	146383086	146383402	317	144	21	162.9	29.18	0.21
chr3	146383442	146383726	285	160	16	117.42	19.45	0.14
chr3	146383858	146384056	199	91	10	75.19	19.45	0.34
chr3	146384636	146384813	178	131	10	60.06	14.22	0.48
chr3	146390469	146390691	223	114	13	87.51	15.27	0.28
chr3	146390732	146391037	306	217	18	133.35	22.69	0.16
chr3	146393311	146393487	177	42	11	91.15	22.69	0.25
chr3	146393635	146394007	373	253	20	138.42	22.69	0.17
chr3	146394831	146395158	328	239	19	80.2	10.48	0.33
chr3	146396706	146397156	451	122	21	131.6	16.07	0.16
chr3	146515975	146516207	233	161	16	131.11	22.69	0.16
chr3	146516254	146516649	396	131	20	133.5	19.45	0.16
chr3	146516954	146517520	567	467	41	313.93	25.93	0
chr3	146517538	146517822	285	116	17	99.75	15.18	0.16
chr3	146518862	146519062	201	74	10	74.76	19.45	0.34
chr3	146519517	146519729	213	92	12	78.04	17.01	0.32
chr3	146520158	146520503	346	219	18	108.78	15.79	0.12
chr3	146520952	146521499	548	120	30	200.9	19.45	0.14
chr3	146525664	146525894	231	94	11	78.48	19.45	0.32
chr3	146526118	146526315	198	48	10	75.41	19.45	0.34
chr3	146536416	146536597	182	49	10	79.08	16.21	0.33
chr3	146542560	146542754	195	109	12	97.29	16.21	0.16
chr3	151915092	151915338	247	128	13	71.18	10.37	0.31
chr3	151915843	151916885	1043	523	79	583.85	27.75	0
chr3	151916924	151917609	686	300	55	408.36	25.67	0
chr3	151917888	151918168	281	62	19	96.32	11.22	0.16
chr3	151918270	151919114	845	587	73	491.18	25.1	0
chr3	151919119	151919289	171	51	12	58.33	13.01	0.52
chr3	151919383	151920343	961	224	82	485.89	15.21	0
chr3	151920358	151921144	787	243	44	206.16	15.21	0
chr3	151921334	151923511	2178	1713	172	869.36	17.93	0
chr3	151923549	151923775	227	106	12	81.65	16.7	0.34
chr3	151923817	151924251	435	134	23	142.02	16.9	0.18
chr3	151928691	151929248	558	456	33	229.42	19.45	0
chr3	151929512	151929721	210	103	11	68.88	11.98	0.32
chr3	151929806	151930020	215	97	11	70.4	12.68	0.3
chr3	151936983	151937114	132	51	10	90.03	21.09	0.24
chr3	151937121	151938368	1248	1110	81	563.84	22.69	0
chr3	151938655	151939376	722	535	58	460.35	35.66	0
chr3	151939380	151940112	733	597	52	388.43	25.93	0
chr3	151940297	151940845	549	203	33	197.38	17.54	0.13
chr3	151941641	151941848	208	154	15	115.87	19.45	0.13
chr3	151942046	151943984	1939	1016	170	1060.51	29.04	0
chr3	151944124	151946174	2051	709	169	1314.89	35.66	0
chr3	151946938	151947231	294	44	14	95.28	16.21	0.15
chr3	151949302	151949473	172	120	11	67.44	13.31	0.41
chr3	151950447	151951274	828	275	57	416.74	22.69	0
chr3	151951294	151951751	458	306	25	170.25	16.21	0.22
chr3	151951824	151952253	430	116	24	118.42	11.78	0.14
chr3	151952950	151953298	349	138	22	165.17	29.18	0.21
chr3	151953856	151954053	198	124	10	75.41	22.69	0.34
chr3	151956109	151959054	2946	1960	255	2022.52	48.63	0
chr3	151960923	151961098	176	50	11	91.43	19.45	0.25
chr3	151961879	151962871	993	474	87	710.29	38.9	0
chr3	151962880	151963059	180	50	13	101.47	25.93	0.17
chr3	151963115	151963686	572	217	41	312.45	22.69	0
chr3	151963695	151963997	303	85	19	144.82	19.45	0.18
chr3	151964130	151964333	204	90	12	94.94	25.93	0.15
chr3	151964642	151964853	212	81	11	68.88	14.51	0.32
chr3	152002886	152003079	194	85	10	76.3	16.21	0.35
chr3	163226180	163226380	201	86	10	74.76	22.69	0.34
chr3	163227074	163227431	358	201	18	121.6	19.45	0.14
chr3	163227504	163227832	329	51	20	127.5	17.52	0.15
chr3	163229697	163230033	337	108	19	118.03	12.82	0.14
chr3	163231118	163231515	398	248	22	121.58	13.62	0.14
chr3	163231532	163231733	202	121	12	77.54	11.41	0.31
chr3	163231873	163232287	415	304	21	139.44	19.45	0.17
chr3	163232669	163232972	304	243	19	144.56	22.69	0.18
chr3	163232996	163233198	203	42	12	95.2	16.21	0.15
chr3	163234011	163234341	331	118	19	110.51	15.97	0.13
chr3	163234344	163234604	261	40	17	134.29	19.45	0.16
chr3	163235900	163236139	240	50	13	96.78	19.45	0.16
chr3	163240812	163241167	356	266	24	118.42	13	0.14
chr3	163242455	163242726	272	96	15	110.08	19.45	0.12
chr3	163242798	163243305	508	286	28	152.07	13.91	0.2
chr3	163243541	163243990	450	134	26	182.37	22.69	0.12
chr3	163244676	163245026	351	277	18	123.06	22.69	0.15
chr3	163264186	163265245	1060	398	56	246.58	13.03	0
chr3	163265359	163265544	186	63	13	76.9	12.45	0.35
chr3	163265750	163266195	446	140	25	148.13	15.21	0.19
chr3	163266316	163266499	184	88	12	100.32	22.69	0.16
chr3	163271291	163271535	245	154	13	95.64	16.21	0.16
chr3	163274118	163274587	470	276	33	252.69	29.18	0
chr3	163275108	163275363	256	180	14	89.04	15.21	0.24
chr3	163277524	163277901	378	47	22	121.58	12.94	0.14
chr3	163279032	163279277	246	121	11	50.9	11.23	0.96
chr3	165470272	165470451	180	52	10	79.56	19.45	0.33
chr3	165474033	165474283	251	113	13	94.3	19.45	0.15
chr3	165474891	165475195	305	110	14	93.13	16.21	0.2
chr3	165478957	165479151	195	61	10	76.07	19.45	0.34
chr3	165534565	165534752	188	136	10	62.64	13.69	0.42
chr3	165535692	165535873	182	106	10	79.08	22.69	0.33
chr3	165537912	165538125	214	104	10	72.05	16.21	0.32
chr3	165559532	165559903	372	108	21	137.16	16.98	0.17
chr3	165560615	165560860	246	130	13	95.41	16.21	0.16
chr3	165561514	165561864	351	255	19	133.15	16.21	0.16
chr3	165561912	165562113	202	84	11	84.83	25.93	0.27
chr3	165562503	165562680	178	52	10	60.06	14.22	0.48
chr3	168760297	168760469	173	120	12	92.26	22.69	0.25
chr3	168760489	168760710	222	71	13	101.11	19.45	0.17
chr3	168761515	168761817	303	153	18	134.09	25.93	0.16
chr3	168764595	168765005	411	147	25	181.38	29.18	0.12
chr3	168765017	168765298	282	140	16	118.14	22.69	0.14
chr3	168765473	168766067	595	208	35	241.38	19.45	0
chr3	168767205	168767527	323	51	20	146.22	21.59	0.18
chr3	168768392	168768566	175	81	11	85.57	17.12	0.27
chr3	168769580	168770067	488	174	24	153.44	17.55	0.2
chr3	168860258	168860710	453	343	29	202.68	25.93	0.14
chr3	168861429	168861851	423	326	26	188.99	25.93	0.13
chr3	168863383	168863744	362	261	20	140.9	19.45	0.18
chr3	168863832	168864170	339	184	20	146.35	19.45	0.18
chr3	168959449	168959655	207	104	12	93.74	19.29	0.2
chr3	168959949	168960124	176	53	10	80.55	19.45	0.33
chr3	168960496	168960662	167	116	10	77.25	14.26	0.31
chr3	190972294	190973064	771	261	47	324.09	22.69	0
chr3	190973092	190973395	304	145	18	133.84	25.93	0.16
chr3	190973425	190973895	471	364	29	208.76	25.93	0
chr3	190974032	190974643	612	302	36	247.71	19.45	0
chr3	190974923	190975168	246	125	15	82.39	11.23	0.26
chr3	190980329	190981198	870	302	50	236.12	13.9	0
chr3	190981293	190981480	188	42	10	77.66	16.21	0.31
chr3	190981704	190981964	261	124	14	102.29	22.69	0.17
chr3	190982682	190982937	256	129	14	103.43	29.18	0.17
chr3	190994576	190994935	360	101	19	122.16	20.22	0.14
chr3	190995730	190996088	359	218	21	112.96	14.34	0.13
chr3	190996583	190997106	524	222	39	227.56	15.94	0
chr3	190997214	190997642	429	147	21	136.59	19.45	0.17
chr3	191002367	191002712	346	62	18	124.13	19.45	0.15
chr3	191003651	191003822	172	53	10	60.06	13.74	0.48
chr3	191004230	191004480	251	125	13	94.3	19.45	0.15
chr3	191005024	191005207	184	88	10	78.6	16.21	0.32
chr3	191005349	191005712	364	250	29	176.84	16.61	0.23
chr3	191006209	191006551	343	262	20	145.37	19.45	0.18
chr3	191006802	191007005	204	109	10	74.12	19.45	0.33
chr3	191008281	191008509	229	127	12	76.54	15.21	0.35
chr3	191050266	191050570	305	50	17	123.12	22.69	0.15
chr3	191050610	191050900	291	184	15	82.39	11.07	0.26
chr3	191057199	191057398	200	131	10	56.14	14.52	0.62
chr4	30726283	30726463	181	53	10	79.32	16.21	0.33
chr4	30728630	30728836	207	110	10	68	17.12	0.38
chr4	30837077	30837286	210	122	10	72.86	19.45	0.32
chr4	30842403	30842679	277	159	15	82.39	10.54	0.26
chr4	30930277	30930484	208	137	12	93.94	19.45	0.2
chr4	30930593	30930821	229	105	11	72.92	14.26	0.32
chr4	30937498	30937759	262	147	12	82.12	16.21	0.25
chr4	81144852	81145095	244	118	14	106.29	19.45	0.18
chr4	81145618	81145787	170	75	11	93.1	22.69	0.2
chr4	81146100	81146319	220	127	13	101.61	19.45	0.17
chr4	81146368	81146605	238	137	13	97.24	22.69	0.16
chr4	81146894	81147249	356	101	23	157.05	18.96	0.2
chr4	81147345	81147559	215	86	13	102.9	22.69	0.17
chr4	81148376	81148772	397	167	23	157.05	15.1	0.2
chr4	81148971	81149218	248	130	12	84.9	19.45	0.27
chr4	81149238	81149468	231	52	12	78.04	13.18	0.32
chr4	81150641	81151191	551	464	40	307.44	29.18	0
chr4	81151607	81152114	508	201	34	182.48	19.32	0.12
chr4	81152772	81153069	298	258	15	74.46	11.41	0.34
chr4	81153087	81153800	714	412	47	188.01	10.86	0.13
chr4	81153916	81154412	497	134	28	177.52	19.97	0.23
chr4	81155195	81155564	370	116	21	149.36	19.45	0.19
chr4	81155768	81156054	287	184	15	106.69	19.45	0.12
chr4	81156553	81156768	216	102	10	71.65	19.45	0.31
chr4	81179887	81180043	157	68	10	85.58	22.69	0.27
chr4	81192794	81192945	152	70	10	87.02	22.69	0.28
chr4	81195974	81196184	211	104	10	62.22	12.68	0.41
chr4	87499794	87500012	219	122	10	71.06	22.69	0.31
chr4	87855668	87855903	236	182	16	72.76	12.08	0.32
chr4	95676574	95676785	212	159	12	78.04	14.51	0.32
chr4	95678439	95678817	379	263	20	137.1	19.45	0.17
chr4	95679914	95680168	255	209	15	114.18	16.21	0.13
chr4	95680783	95680991	209	75	12	78.04	16.69	0.32
chr4	95681514	95681700	187	138	10	60.06	10.67	0.48
chr4	95683338	95683581	244	110	12	58.33	11.14	0.52
chr4	95684637	95685184	548	260	35	203.69	20.54	0.14
chr4	95685204	95685525	322	220	18	129.51	25.93	0.16
chr4	95686056	95686320	265	122	17	133.19	22.69	0.16
chr4	95686361	95687804	1444	328	105	772.51	29.18	0
chr4	95687917	95688580	664	148	47	328.18	19.97	0
chr4	95688589	95689083	495	321	31	223.97	25.93	0
chr4	95689187	95689933	747	428	51	373.38	32.42	0
chr4	95689952	95690200	249	152	14	105.08	19.45	0.18
chr4	95691672	95691893	222	99	12	90.57	19.45	0.24
chr4	95693353	95693575	223	48	14	97.08	15.21	0.16
chr4	95693653	95694045	393	234	26	148.48	20.18	0.19
chr4	95694121	95694426	306	234	20	134.49	17.75	0.17
chr4	95694538	95695321	784	118	52	297.12	15.66	0
chr4	95695393	95695579	187	135	12	97.58	18.76	0.16
chr4	95695606	95696224	619	265	43	321.14	25.93	0
chr4	95696261	95696541	281	114	15	108.02	22.69	0.12
chr4	95698119	95698340	222	154	13	101.11	19.45	0.17
chr4	95725890	95726134	245	122	12	78.04	16.77	0.32
chr4	95726231	95726469	239	125	10	60.06	13.64	0.48
chr4	95726540	95727426	887	104	56	390.14	22.69	0
chr4	95727897	95728091	195	121	10	76.07	22.69	0.34
chr4	95728096	95728811	716	374	51	371.08	29.18	0
chr4	95728991	95729885	895	227	61	383.47	20.42	0
chr4	95730979	95731233	255	51	16	124.95	16.21	0.15
chr4	95731296	95731500	205	86	11	84.13	19.45	0.26
chr4	95732411	95732720	310	142	20	153.83	19.45	0.2
chr4	95732786	95733019	234	91	14	108.79	22.69	0.12
chr4	95733493	95733731	239	105	16	118.31	25.93	0.14
chr4	95735039	95735341	303	42	14	86.12	11.41	0.27
chr4	95735723	95736067	345	78	17	114.4	19.45	0.13
chr4	95741080	95741315	236	190	15	119.12	25.93	0.14
chr4	95741386	95741604	219	109	12	91.27	16.21	0.25
chr4	95746090	95746778	689	240	47	345.57	25.93	0
chr4	95746787	95747311	525	136	35	216.41	19.17	0
chr4	95747313	95747629	317	181	24	196.85	25.93	0.13
chr4	95747687	95747982	296	191	16	114.88	16.21	0.13
chr4	95748379	95748587	209	74	12	93.69	19.45	0.2
chr4	95748920	95749102	183	84	12	100.6	29.18	0.17
chr4	95772292	95772483	192	88	11	81.17	17.12	0.34
chr4	95773560	95773990	431	193	31	156.86	13.11	0.2
chr4	95773992	95774971	980	93	62	388.37	28.53	0
chr4	95775023	95775391	369	173	26	192.57	19.45	0.13
chr4	95775651	95775959	309	61	17	122.19	16.21	0.14
chr4	95776398	95777018	621	512	46	267	18.22	0
chr4	95777036	95777268	233	98	11	72.12	17.12	0.32
chr4	95778698	95778878	181	107	11	90.08	19.45	0.24
chr4	95780259	95780708	450	129	27	143.43	14.38	0.18
chr4	95782523	95782705	183	131	10	73.28	14.26	0.33
chr4	95791702	95792055	354	116	23	174.71	22.69	0.23
chr4	95792775	95793133	359	213	21	151.99	19.45	0.19
chr4	95793287	95793486	200	117	11	85.3	16.21	0.27
chr4	95793500	95793962	463	315	25	124.82	12.45	0.15
chr4	95798479	95798834	356	282	17	112.2	19.45	0.13
chr4	95813279	95813767	489	283	26	173.53	16.21	0.23
chr4	95814278	95814525	248	76	19	150.62	25.67	0.19
chr4	95814783	95815443	661	419	43	309.59	25.93	0
chr4	95815525	95815910	386	269	28	209.99	22.69	0
chr4	95816202	95816755	554	253	44	352.41	29.18	0
chr4	95816758	95817043	286	49	20	127.5	15.23	0.15
chr4	95817408	95817698	291	60	16	116.02	16.21	0.13
chr4	95820911	95821093	183	104	10	78.84	22.69	0.32
chr4	95821287	95821721	435	290	32	172.6	19.31	0.23
chr4	95823405	95823802	398	294	19	123.32	16.21	0.15
chr4	95823922	95824155	234	134	12	78.04	16.02	0.32
chr4	95825634	95825835	202	71	10	69.04	14.26	0.33
chr4	95825934	95826296	363	311	20	120.6	17.75	0.14
chr4	95826328	95826968	641	515	42	255.91	21.94	0
chr4	95830059	95830291	233	130	10	60.06	15.95	0.48
chr4	95848713	95849077	365	128	20	104.25	12.45	0.17
chr4	95850003	95850609	607	492	50	343.98	20.29	0
chr4	95850706	95850929	224	107	10	70.09	19.45	0.3
chr4	95852768	95852967	200	112	11	85.3	16.21	0.27
chr4	95853960	95854533	574	466	35	246.5	25.93	0
chr4	95854696	95855036	341	52	23	166.06	17.12	0.21
chr4	95855052	95855280	229	109	11	62.74	13.69	0.42
chr4	95855553	95855851	299	131	17	99.75	15.92	0.16
chr4	95856010	95856312	303	147	19	144.82	29.18	0.18
chr4	95856505	95856795	291	239	15	82.39	13.28	0.26
chr4	95856932	95857118	187	135	11	71.97	11.41	0.32
chr4	95857323	95857661	339	53	19	135.9	16.21	0.17
chr4	95858307	95858572	266	179	16	117.63	18.21	0.14
chr4	95915290	95915575	286	109	16	117.19	16.21	0.13
chr4	95917147	95917344	198	51	10	75.41	16.21	0.34
chr4	95917563	95917999	437	333	22	144.76	19.45	0.18
chr4	95918156	95918624	469	137	27	167.24	18.73	0.22
chr4	95919932	95920156	225	97	11	68.88	10.27	0.32
chr4	95920636	95921538	903	622	57	396.69	25.93	0
chr4	95922047	95922335	289	105	15	106.25	19.45	0.18
chr4	95923325	95923524	200	105	11	85.3	16.21	0.27
chr4	95923601	95923827	227	144	12	89.43	16.21	0.24
chr4	95925346	95925737	392	282	22	154.57	19.45	0.2
chr4	95926064	95926289	226	114	13	100.11	22.69	0.16
chr4	95940960	95941167	208	159	11	83.44	12.97	0.26
chr4	95973094	95973295	202	77	10	74.54	16.21	0.34
chr4	95973992	95974377	386	123	19	118.03	17.62	0.14
chr4	95976557	95976983	427	140	23	156.87	16.21	0.2
chr4	96009511	96009747	237	104	12	87.22	16.21	0.28
chr4	96009886	96010130	245	130	11	68.88	16.77	0.32
chr4	96010181	96010410	230	96	13	99.14	19.45	0.16
chr4	96010670	96011141	472	280	25	167.18	22.69	0.22
chr4	96011168	96011428	261	129	15	107.33	17.87	0.12
chr4	96011452	96011805	354	124	19	132.48	19.45	0.16
chr4	96012189	96012516	328	90	20	149.1	16.21	0.19
chr4	96012775	96013144	370	131	21	149.36	19.45	0.19
chr4	96013952	96014333	382	234	28	211.16	25.93	0
chr4	96014788	96015011	224	135	13	100.61	22.69	0.17
chr4	96015045	96015565	521	217	32	216.69	20.81	0
chr4	96015606	96016145	540	211	34	244.48	22.69	0
chr4	111868046	111868437	392	277	21	106.81	12.45	0.12
chr4	111869348	111869592	245	135	13	87.51	16.77	0.28
chr4	111869850	111870040	191	112	10	60.06	13.08	0.48
chr4	111871482	111871789	308	140	18	132.86	16.21	0.16
chr4	111873844	111874139	296	42	16	114.88	19.45	0.13
chr4	111874793	111875033	241	111	14	107.02	22.69	0.12
chr4	111875278	111875497	220	136	13	101.61	19.45	0.17
chr4	111878013	111878693	681	193	41	283.22	22.69	0
chr4	111878759	111879028	270	124	15	110.55	19.45	0.13
chr4	111880016	111880264	249	204	14	105.08	16.21	0.18
chr4	111880467	111881053	587	483	37	253.82	29.18	0
chr4	111882522	111882722	201	111	11	85.06	16.21	0.27
chr4	111883127	111883540	414	298	28	187.9	22.82	0.13
chr4	111884087	111884310	224	66	14	74.09	10.22	0.33
chr4	112559930	112560125	196	50	11	86.26	16.21	0.27
chr4	112560361	112560668	308	179	16	112.22	16.21	0.13
chr4	112560860	112561294	435	381	25	175.54	25.93	0.23
chr4	112561456	112561845	390	279	23	165.45	19.45	0.21
chr4	112562113	112562367	255	120	13	87.51	14.55	0.28
chr4	112620679	112621142	464	265	29	195.37	19.97	0.13
chr4	112622795	112623010	216	92	11	81.65	19.45	0.34
chr4	112623409	112623834	426	106	20	137.19	19.45	0.17
chr4	112623916	112624115	200	51	11	85.3	16.21	0.27
chr4	112625535	112625860	326	89	23	182.64	19.45	0.12
chr4	112626152	112626484	333	94	16	107.03	16.21	0.12
chr4	112626507	112626889	383	111	23	167.18	25.93	0.22
chr4	112626999	112627413	415	298	30	235.19	22.69	0
chr4	112627727	112628145	419	283	28	211.71	25.93	0
chr4	112628389	112628633	245	114	14	106.04	25.93	0.18
chr4	112628645	112629255	611	186	40	290.45	25.93	0
chr4	112629557	112629966	410	288	24	181.63	22.69	0.12
chr4	112630134	112630285	152	53	10	87.02	25.93	0.28
chr4	112630331	112630747	417	283	24	167.26	22.2	0.22
chr4	112630930	112631245	316	226	15	100.66	19.45	0.17
chr4	112631282	112631500	219	100	11	68.88	14.99	0.32
chr4	112634367	112634558	192	86	10	76.75	22.69	0.35
chr4	112634648	112634926	279	119	15	107.33	19.1	0.12
chr4	112635737	112636091	355	53	17	112.4	16.21	0.13
chr4	112636396	112636984	589	259	33	222.17	22.69	0
chr4	112637057	112637258	202	116	14	117.64	22.69	0.14
chr4	112637321	112638190	870	485	59	427.01	25.93	0
chr4	112638383	112639420	1038	318	90	730.12	35.66	0
chr4	112640120	112640415	296	173	17	125.25	19.45	0.15
chr4	112640492	112640788	297	244	17	125.01	19.45	0.15
chr4	112640900	112641090	191	51	10	76.97	19.45	0.35
chr4	112641201	112641703	503	101	33	243.45	25.93	0
chr4	112641858	112642785	928	372	65	423.7	26.47	0
chr4	112642823	112643500	678	550	40	273.52	19.45	0
chr4	112648030	112648206	177	66	13	113.86	25.93	0.13
chr4	112648324	112648846	523	250	30	206.6	22.69	0
chr4	112649850	112650296	447	289	29	225.95	25.93	0
chr4	112653882	112654136	255	151	16	124.95	22.69	0.15
chr4	112654313	112654548	236	115	13	97.71	16.21	0.16
chr4	112655098	112655315	218	97	12	91.51	22.69	0.25
chr4	112655715	112656239	525	396	34	237.4	26.96	0
chr4	112656266	112656432	167	46	12	105.41	29.18	0.18
chr4	112657395	112657851	457	136	26	180.72	19.45	0.12
chr4	112657877	112658848	972	709	67	486.44	29.18	0
chr4	112658864	112661111	2248	1572	184	1424.42	42.14	0
chr4	112661231	112661476	246	115	13	82.02	12.68	0.3
chr4	112661486	112662148	663	385	52	409.86	29.18	0
chr4	112662165	112663002	838	417	67	527.03	32.42	0
chr4	112663013	112663365	353	223	20	142.98	22.69	0.18
chr4	112663591	112663836	246	140	15	116.47	22.69	0.13
chr4	112663842	112665688	1847	704	156	1150.23	31.38	0
chr4	112665750	112666051	302	156	17	99.75	16.08	0.16
chr4	112666073	112666265	193	51	12	79.83	15.97	0.33
chr4	112666311	112667706	1396	570	113	878.9	32.42	0
chr4	112667734	112667967	234	114	13	87.51	18.69	0.28
chr4	112668144	112668601	458	313	24	160.18	19.45	0.21
chr4	112669114	112669323	210	82	11	82.98	16.21	0.26
chr4	112669514	112670010	497	344	37	289.79	25.93	0
chr4	112670035	112670357	323	238	18	108.78	14.74	0.12
chr4	112670495	112670698	204	98	16	131.45	19.97	0.16
chr4	112671656	112672131	476	228	32	239.9	25.93	0
chr4	112672257	112672524	268	121	16	121.58	19.45	0.14
chr4	112672614	112673074	461	316	32	188.06	16.83	0.13
chr4	112673128	112673374	247	109	12	85.11	22.69	0.27
chr4	112673664	112674211	548	44	39	227.56	16.67	0
chr4	112674265	112675219	955	811	71	536.03	29.18	0
chr4	112675565	112675779	215	97	10	71.85	12.97	0.32
chr4	112675895	112676229	335	151	15	97.04	16.21	0.16
chr4	112676599	112677090	492	225	29	186.6	16.84	0.13
chr4	112677718	112678211	494	358	36	279.34	22.69	0
chr4	112678222	112678853	632	342	38	263.76	22.69	0
chr4	112679104	112679395	292	178	14	88.25	17.12	0.28
chr4	112681006	112681206	201	79	11	85.06	16.21	0.27
chr4	112681737	112681972	236	89	12	87.43	16.21	0.28
chr4	112682236	112682401	166	44	10	83.12	16.21	0.26
chr4	112682653	112683291	639	281	36	262.06	22.69	0
chr4	112683410	112683612	203	151	10	74.33	16.21	0.33
chr4	112683722	112684043	322	252	16	99.49	16.21	0.16
chr4	112684188	112684417	230	116	10	68.96	19.45	0.33
chr4	112698378	112698793	416	303	22	149.19	22.69	0.19
chr4	112700347	112700687	341	268	20	145.86	22.69	0.18
chr4	112704827	112705060	234	90	11	77.88	16.21	0.32
chr4	136966880	136967077	198	105	11	85.78	22.69	0.27
chr4	136968307	136968463	157	114	10	85.58	19.45	0.27
chr4	136976559	136976783	225	110	11	79.72	19.45	0.33
chr4	137005907	137006122	216	92	11	68.88	12.32	0.32
chr4	137011830	137012159	330	101	17	117.53	16.21	0.14
chr4	157606325	157606641	317	200	16	110.3	22.69	0.13
chr4	157607094	157607744	651	119	38	280.11	29.18	0
chr4	157608443	157608911	469	351	31	206.52	24.08	0
chr4	157608917	157609516	600	121	34	229.88	19.45	0
chr4	157609521	157609983	463	213	26	179.33	19.45	0.12
chr4	157610337	157610526	190	130	10	62.2	13.69	0.41
chr4	157611030	157611400	371	224	21	149.13	19.45	0.19
chr4	157611631	157612004	374	98	22	158.84	16.21	0.21
chr4	157612027	157612228	202	122	10	74.54	16.21	0.34
chr4	157612343	157612593	251	123	14	104.6	19.45	0.17
chr4	157613346	157613870	525	250	28	171.36	19.97	0.22
chr4	157614095	157614355	261	117	14	97.28	20.85	0.16
chr4	157614743	157614946	204	104	10	74.12	16.21	0.33
chr4	157615262	157615899	638	424	41	294.1	25.93	0
chr4	157616062	157616297	236	101	16	117.63	24.24	0.14
chr4	157616513	157616781	269	152	16	121.32	25.93	0.14
chr4	157617167	157617380	214	151	14	103.16	19.45	0.17
chr4	157618167	157619158	992	119	67	480.9	22.69	0
chr4	157619172	157619469	298	147	21	168.37	29.18	0.22
chr4	157619967	157620544	578	303	47	379.55	32.42	0
chr4	157620602	157621245	644	69	44	325.13	19.45	0
chr4	157621283	157621697	415	290	23	130.37	16.57	0.16
chr4	157621784	157622091	308	52	16	112.22	16.21	0.13
chr4	157622419	157622914	496	257	28	192.27	19.45	0.13
chr4	157623032	157623410	379	294	20	137.1	19.45	0.17
chr4	157623724	157624289	566	144	35	248.51	22.69	0
chr4	157624901	157625164	264	183	17	133.46	22.69	0.16
chr4	175055012	175055259	248	113	11	68.88	19.81	0.32
chr4	175056280	175057501	1222	882	80	545.38	27.89	0
chr4	175057721	175058048	328	251	18	128.13	19.45	0.15
chr4	175058885	175059098	214	99	10	60.06	14.65	0.48
chr4	175062398	175062797	400	159	22	147.01	18.26	0.19
chr4	175063160	175063427	268	79	13	83.75	14.26	0.26
chr4	175065534	175065792	259	115	13	87.51	17.73	0.28
chr4	175066113	175066409	297	182	18	108.78	15.81	0.12
chr4	175067127	175067366	240	133	13	77.71	15.97	0.31
chr4	175067923	175068660	738	505	48	343.16	22.69	0
chr4	175068735	175069207	473	172	30	196.49	18.89	0.13
chr4	175069418	175069666	249	125	12	84.7	19.45	0.27
chr4	175069962	175070367	406	52	23	149.59	17.12	0.19
chr4	175070405	175071143	739	686	43	290.13	22.69	0
chr4	175071169	175071478	310	66	17	121.96	16.21	0.14
chr4	175071496	175071702	207	144	13	105.02	22.69	0.18
chr4	175071724	175072204	481	184	27	185.46	19.45	0.12
chr4	175072398	175072873	476	113	31	228.97	22.69	0
chr4	175073416	175073726	311	177	17	121.73	22.69	0.14
chr4	175073981	175074480	500	356	36	277.54	25.93	0
chr4	175074623	175074879	257	124	12	83.09	22.69	0.26
chr4	175075238	175075940	703	178	57	454.97	32.42	0
chr4	175076040	175076527	488	337	30	215.1	25.93	0
chr4	175076837	175077184	348	234	19	133.83	16.21	0.16
chr4	175114204	175114541	338	46	17	125.88	16.21	0.15
chr4	175114710	175114939	230	103	11	78.69	19.45	0.32
chr4	175115104	175115543	440	203	28	168.32	20.29	0.22
chr4	175115594	175115996	403	279	25	148.48	18.39	0.19
chr4	175116001	175116812	812	85	49	345.5	22.69	0
chr4	175116982	175117829	848	611	76	590.53	25.67	0
chr4	175117911	175118507	597	128	36	226.11	19.07	0
chr4	175118549	175118734	186	88	12	99.75	29.18	0.16
chr4	175119119	175119418	300	188	18	134.84	19.45	0.17
chr4	175119533	175120516	984	706	70	516.21	25.93	0
chr4	175120563	175120921	359	124	29	220.74	21.85	0
chr4	175120961	175121214	254	145	14	74.09	17.39	0.33
chr4	175121216	175122129	914	695	73	571.91	29.18	0
chr4	175122149	175126290	4142	712	364	2910.48	38.9	0
chr4	175126326	175126743	418	106	22	147.01	15.9	0.19
chr4	175127616	175127855	240	106	12	58.33	10.95	0.52
chr4	175128612	175128862	251	147	13	87.51	17.18	0.28
chr4	175129990	175130238	249	137	11	74.97	22.69	0.34
chr4	175137718	175137922	205	87	11	84.13	16.21	0.26
chr4	175138784	175139023	240	99	12	64.4	10.37	0.41
chr4	175139312	175139669	358	251	18	108.78	16.34	0.12
chr4	175139682	175140344	663	72	49	375.47	29.18	0
chr4	175140431	175140768	338	256	24	190.37	29.18	0.13
chr4	175140770	175141230	461	175	26	179.79	19.45	0.12
chr4	175142637	175142969	333	126	18	126.99	22.69	0.15
chr4	175151723	175152020	298	139	16	72.94	11.9	0.32
chr4	175153302	175153648	347	85	18	91.57	12.45	0.25
chr4	175153834	175154016	183	51	10	60.06	10.44	0.48
chr4	175154485	175154684	200	114	10	74.97	19.45	0.34
chr4	175158363	175158681	319	50	15	93.77	10.14	0.2
chr4	175159112	175159330	219	98	10	60.06	14.99	0.48
chr4	175160197	175160376	180	53	11	90.34	19.45	0.24
chr4	175160702	175160973	272	139	17	128.18	18.62	0.15
chr4	175161204	175161449	246	141	13	95.41	16.21	0.16
chr4	175162934	175163356	423	370	26	157.78	14.48	0.2
chr4	175163761	175164088	328	157	24	193.4	22.69	0.13
chr4	175166238	175166493	256	115	14	103.43	16.21	0.17
chr4	175167346	175167531	186	138	11	77.12	15.21	0.35
chr4	175169337	175169567	231	110	11	78.48	22.69	0.32
chr4	175181213	175181394	182	132	10	79.08	19.45	0.33
chr4	175181896	175182102	207	108	10	73.49	16.21	0.33
chr4	175182170	175182727	558	216	36	261.28	22.69	0
chr4	175182792	175183050	259	116	17	128.18	29.55	0.15
chr4	175183139	175183975	837	227	77	569.21	27.89	0
chr4	175184016	175187383	3368	2125	327	2739.94	42.14	0
chr4	175187469	175187893	425	253	31	243.51	35.66	0
chr4	175188327	175188543	217	124	14	113.31	19.45	0.13
chr4	175188872	175189307	436	136	26	185.74	19.45	0.12
chr4	175189845	175191036	1192	572	99	783.32	32.42	0
chr4	175191084	175191274	191	75	11	87.5	16.21	0.28
chr4	175191276	175191638	363	46	22	161.57	22.69	0.21
chr4	175192298	175192618	321	122	22	112.96	14.65	0.13
chr4	175192647	175192877	231	108	11	78.48	16.21	0.32
chr4	175193596	175193828	233	187	14	97.28	13.29	0.16
chr4	175194382	175194701	320	199	17	119.71	16.21	0.14
chr4	175194703	175196632	1930	609	138	709.55	17.12	0
chr4	175197445	175197865	421	186	27	200.25	22.69	0.14
chr4	175197907	175198103	197	48	11	86.02	16.21	0.27
chr4	175198344	175199338	995	841	72	535.33	32.42	0
chr4	175199359	175199601	243	152	12	85.94	16.21	0.27
chr4	175201907	175202271	365	92	19	130.08	16.21	0.16
chr4	175202474	175202836	363	52	18	108.78	13.81	0.12
chr4	175203639	175203800	162	51	13	118.91	25.93	0.14
chr5	4915394	4915592	199	109	10	60.06	15.89	0.48
chr5	14821416	14821633	218	107	11	72.94	16.3	0.32
chr5	20297327	20297544	218	112	12	79	17.75	0.33
chr5	20298458	20298719	262	125	15	100.59	16.11	0.17
chr5	20299045	20299298	254	157	13	80.3	15.21	0.33
chr5	20301157	20301411	255	118	13	74.5	13.69	0.34
chr5	21318179	21318367	189	48	10	55.93	13.65	0.61
chr5	21323128	21323542	415	117	25	135.43	18.67	0.17
chr5	21323567	21323916	350	239	26	170.72	20.34	0.22
chr5	21324553	21324780	228	53	17	118.85	18.26	0.14
chr5	21324823	21325122	300	164	31	244.46	29.97	0
chr5	21325313	21325889	577	179	40	241.51	24.85	0
chr5	21326015	21326303	289	157	18	113.73	25.88	0.13
chr5	21326971	21327483	513	136	46	295.09	25.37	0
chr5	21327491	21328104	614	84	52	373.89	27.89	0
chr5	21328735	21328976	242	69	18	111.15	15.21	0.13
chr5	21329036	21329167	132	50	11	83.83	18.67	0.26
chr5	21332383	21332719	337	287	25	130.72	15.8	0.16
chr5	21333241	21333845	605	53	37	168.42	13.81	0.22
chr5	21334003	21334151	149	96	10	74.29	14.26	0.33
chr5	21334251	21334436	186	53	16	128.95	27.59	0.16
chr5	21334800	21334979	180	128	12	78.04	20.54	0.32
chr5	21335013	21335249	237	84	14	92.24	17.36	0.25
chr5	21335625	21335931	307	103	18	115.62	17.95	0.13
chr5	21338567	21338768	202	128	12	82.85	17.75	0.26
chr5	21339366	21339563	198	132	10	60.48	13.69	0.49
chr5	21339762	21340136	375	141	20	122.58	13.42	0.15
chr5	21340206	21340466	261	152	12	72.3	18.57	0.32
chr5	32173420	32173625	206	114	12	78.04	11.75	0.32
chr5	34240582	34240879	298	116	15	84.28	13.58	0.27
chr5	34242352	34242566	215	48	13	97.19	14.63	0.16
chr5	34246590	34247009	420	150	21	112.96	11.98	0.13
chr5	34247561	34247862	302	70	16	109.31	18.26	0.12
chr5	34247874	34248118	245	118	12	58.33	13.05	0.52
chr5	34248769	34249004	236	116	15	82.39	17.95	0.26
chr5	34249475	34249700	226	95	14	90.16	15.97	0.24
chr5	34250022	34250187	166	95	12	105.72	29.18	0.18
chr5	34250287	34250604	318	127	17	117.58	15.63	0.14
chr5	34251102	34251533	432	53	33	173.81	16.43	0.23
chr5	34252104	34252436	333	233	20	147.84	22.69	0.19
chr5	34252683	34252899	217	123	15	116.31	22.82	0.13
chr5	34252927	34253099	173	53	11	86.12	22.82	0.27
chr5	34253302	34253605	304	208	25	176.28	25.1	0.23
chr5	34253751	34254085	335	114	23	130.37	15.29	0.16
chr5	34254162	34254503	342	162	22	135.31	18.26	0.17
chr5	34255864	34256188	325	120	22	121.58	11.13	0.14
chr5	34256454	34256715	262	145	14	87.07	12.54	0.28
chr5	36875348	36875530	183	72	10	60.56	14.79	0.49
chr5	52133284	52133477	194	52	10	60.06	13.28	0.48
chr5	52134424	52134715	292	159	19	128.31	15.21	0.15
chr5	58552200	58552408	209	96	10	68.13	14.44	0.38
chr5	58555773	58556371	599	123	35	215.53	16.3	0
chr5	58556812	58557254	443	358	27	167.24	15.16	0.22
chr5	58557257	58557445	189	80	10	67.82	18.15	0.38
chr5	58557725	58558143	419	320	21	94.93	11.47	0.15
chr5	58559916	58560159	244	113	13	67.31	11.41	0.41
chr5	58568194	58568422	229	117	12	62.48	11.41	0.42
chr5	58568479	58568710	232	93	15	86.88	11.41	0.27
chr5	58568891	58569905	1015	87	67	427.2	19.02	0
chr5	58569907	58570424	518	134	48	364.4	25.36	0
chr5	58570435	58570658	224	81	18	139.21	23.08	0.17
chr5	58570766	58571149	384	119	27	183.2	20.29	0.12
chr5	58571206	58571512	307	169	20	132.42	17.36	0.16
chr5	58571522	58571793	272	188	21	137.16	18.62	0.17
chr5	58592799	58593112	314	114	15	100.52	19.29	0.17
chr5	58642244	58642583	340	142	20	117.4	13.69	0.14
chr5	58654763	58654939	177	79	10	67.8	16.99	0.38
chr5	58655714	58656078	365	115	20	104.54	12.49	0.17
chr5	58657226	58657433	208	95	10	60.06	16.61	0.48
chr5	58887893	58888087	195	50	10	72.76	15.01	0.32
chr5	58888477	58888710	234	75	14	102.68	23.41	0.17
chr5	58893321	58893550	230	146	11	67.31	12.68	0.41
chr5	58893601	58893996	396	321	23	151.93	19.97	0.19
chr5	59022885	59023092	208	110	11	62.78	10.37	0.42
chr5	59023097	59023463	367	285	21	112.21	12.45	0.13
chr5	59024128	59024442	315	98	16	100.64	13.92	0.17
chr5	59028793	59029067	275	142	15	107.33	18.83	0.12
chr5	59054494	59054709	216	91	10	66.19	14.26	0.4
chr5	59054962	59055321	360	125	22	130.78	15.97	0.16
chr5	59056155	59056405	251	122	15	93.19	13.69	0.2
chr5	59056507	59056901	395	298	25	160.32	22.82	0.21
chr5	59059488	59059709	222	94	12	80.37	15.92	0.33
chr5	59061903	59062300	398	270	25	165.16	17.78	0.21
chr5	59062353	59062622	270	101	17	125.41	20.75	0.15
chr5	59063140	59063563	424	243	27	185.26	22.82	0.12
chr5	59063660	59063816	157	104	11	75.67	16.6	0.34
chr5	59064101	59065075	975	711	76	536.01	27.49	0
chr5	59065406	59065678	273	224	21	137.07	16.6	0.17
chr5	59067401	59067568	168	104	10	71.89	17.75	0.32
chr5	59067584	59068196	613	132	44	265.56	20.98	0
chr5	59068203	59074173	5971	1828	534	3100	27.25	0
chr5	59074264	59075120	857	476	62	392.33	25.36	0
chr5	59075311	59075765	455	179	29	176.73	23.34	0.23
chr5	59076918	59077089	172	46	11	75.85	13.69	0.34
chr5	59077103	59077331	229	77	18	128.74	25.1	0.15
chr5	59077334	59077538	205	121	11	72.59	15.21	0.32
chr5	59077556	59078565	1010	113	73	415.12	14.67	0
chr5	59079159	59079356	198	110	10	60.48	13.69	0.49
chr5	59079920	59080103	184	134	12	85.92	19.63	0.27
chr5	59082151	59082579	429	116	24	137.56	14.41	0.17
chr5	59082615	59082857	243	122	15	82.39	18.48	0.26
chr5	59082875	59083146	272	220	22	139.46	20.92	0.17
chr5	59083499	59084095	597	144	39	200.67	13.31	0.14
chr5	59084144	59084671	528	257	37	237.55	22.82	0
chr5	59085155	59085408	254	125	19	118.03	19.32	0.14
chr5	59085451	59087507	2057	879	174	1161.26	24.02	0
chr5	69003932	69004126	195	74	11	74.92	12.68	0.34
chr5	69007522	69007715	194	52	11	81.27	23.11	0.34
chr5	69007741	69008077	337	148	20	141.57	24.34	0.18
chr5	69008112	69008313	202	65	18	138.97	27.66	0.17
chr5	69008351	69009674	1324	494	90	550.11	22.66	0
chr5	69009727	69010333	607	155	58	480.43	38.53	0
chr5	69010448	69010853	406	198	40	347.72	39.56	0
chr5	69010868	69011390	523	211	34	231.18	28.53	0
chr5	69011409	69011963	555	114	38	269.98	26.67	0
chr5	69011975	69015311	3337	467	372	3056.24	40.8	0
chr5	69015352	69015717	366	142	25	176.36	16.5	0.23
chr5	69015830	69016479	650	360	39	200.96	16.6	0.14
chr5	69016587	69017192	606	330	44	225.83	15.56	0
chr5	69017391	69017970	580	252	48	367.81	26	0
chr5	69018023	69018440	418	303	28	176.84	14.31	0.23
chr5	69018447	69020866	2420	410	289	2564.37	44.46	0
chr5	69020883	69024998	4116	3104	484	3100	37.59	0
chr5	69025015	69025366	352	52	29	218.27	28.85	0
chr5	69025642	69025952	311	115	26	195.65	25.36	0.13
chr5	69025994	69026701	708	247	43	246.61	18.26	0
chr5	69120785	69121308	524	98	36	234.55	20.29	0
chr5	69121363	69124612	3250	681	313	2449.69	39.94	0
chr5	69124751	69128825	4075	2444	452	3100	40.57	0
chr5	69128834	69130764	1931	943	153	932.03	24.24	0
chr5	69131059	69131226	168	62	10	70.95	12.4	0.31
chr5	69131386	69132364	979	497	92	675.49	29.77	0
chr5	69132383	69132707	325	168	26	194.56	23.61	0.13
chr5	69132730	69132952	223	141	12	81.33	13.58	0.34
chr5	69133147	69135683	2537	466	226	1295.65	23.52	0
chr5	69135734	69135913	180	111	10	60.48	14.52	0.49
chr5	69135931	69136141	211	53	24	207.97	26.48	0
chr5	69136710	69136895	186	76	11	83.27	20.22	0.26
chr5	69137126	69137659	534	156	40	304.37	30.84	0
chr5	69137944	69138217	274	121	20	149.37	21.73	0.19
chr5	69138272	69138473	202	87	11	68.88	11.52	0.32
chr5	69138684	69138864	181	128	11	50.9	11.01	0.96
chr5	69139316	69139544	229	129	11	71.22	16.5	0.31
chr5	69523637	69523870	234	147	12	73.83	12.27	0.33
chr5	69581994	69582217	224	122	10	65.73	14.63	0.39
chr5	69587487	69589123	1637	432	130	814.35	22.82	0
chr5	69589187	69590039	853	124	66	444.82	22.82	0
chr5	69590165	69591954	1790	1672	133	835.8	26.99	0
chr5	69591962	69592654	693	224	75	517.01	26.62	0
chr5	69592656	69593535	880	352	98	701.65	28.12	0
chr5	69593615	69593783	169	94	10	60.06	11.57	0.48
chr5	69593786	69595517	1732	770	163	1136.13	29.67	0
chr5	69595634	69595950	317	142	21	112.96	12.66	0.13
chr5	69596152	69596401	250	125	14	84.36	15.97	0.27
chr5	69596643	69597140	498	396	45	353.29	30.24	0
chr5	69597162	69598112	951	197	73	511.19	27.49	0
chr5	69598170	69600589	2420	2146	284	2370.67	47.76	0
chr5	69600609	69604300	3692	2495	543	3100	86.72	0
chr5	69604351	69605805	1455	162	181	1160.49	46.79	0
chr5	69647739	69648236	498	182	26	141.6	12.14	0.18
chr5	69677191	69677489	299	109	14	71.68	12.68	0.31
chr5	69677586	69678603	1018	852	78	491.63	23.23	0
chr5	69678613	69683387	4775	3812	583	3100	51.87	0
chr5	69683590	69686253	2664	437	253	2102.89	42.14	0
chr5	69686263	69686894	632	52	57	480.09	38.9	0
chr5	69687153	69687585	433	190	32	206.43	18.26	0
chr5	69687602	69687842	241	109	14	92.54	12.68	0.25
chr5	69688101	69688356	256	203	19	130.37	15.97	0.16
chr5	69688371	69689535	1165	528	103	619.33	17.12	0
chr5	69689608	69691171	1564	812	142	1151.93	41.2	0
chr5	69691183	69693018	1836	1465	159	1133.05	26.19	0
[truncated: 1,068 more rows]
