# Supplementary material for: SETBP1 induces transcription of a network of development genes by acting as an epigenetic hub
Source: Nat Commun. 2018 Jun 6;9:2192. doi: 10.1038/s41467-018-04462-8 (PMC5989213; doi:10.1038/s41467-018-04462-8)
Supplement: Supplementary file 7 — Supplementary Data 2 [file 41467_2018_4462_MOESM7_ESM.xlsx]

## Sheet: 2
Supplementary Data 2. Genes whose promoter is ectopically bound by SETBP1-G870S.
Chromosome	Start	End	Max	Score	DistTSS	Type	TypeIntra	Reg	FoldChange	DistTE	GeneName	GeneCoordinates
chr1	8158152	8158326	8158239	0	-71846	intergenic	NA	NA	1	-86461	ERRFI1	chr1:8071778-8086393;8071778,8075367,8075554,8086217,-8074456,8075444,8075752,8086393,
chr1	51432843	51433311	51433077	0	-1289	promoter	NA	NA	1	-7229	CDKN2C	chr1:51434366-51440306;51434366,51436029,51439564,-51435571,51436169,51440306,
chr1	51433338	51433590	51433464	0	-902	promoter	NA	NA	1	-6842	CDKN2C	chr1:51434366-51440306;51434366,51436029,51439564,-51435571,51436169,51440306,
chr1	51436697	51437517	51437107	0	1466	intragenic	f_intron	NA	1	-3202	CDKN2C	chr1:51435641-51440309;51435641,51439564,-51436169,51440309,
chr1	51437569	51437863	51437716	0	2075	intragenic	f_intron	NA	1	-2593	CDKN2C	chr1:51435641-51440309;51435641,51439564,-51436169,51440309,
chr1	51437884	51438143	51438013	0	2372	intragenic	f_intron	NA	1	-2296	CDKN2C	chr1:51435641-51440309;51435641,51439564,-51436169,51440309,
chr1	51438184	51440179	51439181	0	3540	intragenic	f_intron	NA	1	-1128	CDKN2C	chr1:51435641-51440309;51435641,51439564,-51436169,51440309,
chr1	51440405	51440634	51440519	0	-14583	enhancer	NA	NA	1	-533585	FAF1	chr1:50906934-51425936;50906934,50941135,50956259,50957392,51001040,51005263,51032748,51048289,51049323,51050356,51061792,51121113,51171457,51204534,51210355,51253671,51267302,51323600,51425438,-50907195,50941351,50956337,50957473,51001129,51005400,51032903,51048371,51049387,51050483,51061888,51121200,51171563,51204626,51210447,51253877,51267349,51323669,51425936,
chr1	51440814	51442503	51441658	0	-15722	enhancer	NA	NA	1	-534724	FAF1	chr1:50906934-51425936;50906934,50941135,50956259,50957392,51001040,51005263,51032748,51048289,51049323,51050356,51061792,51121113,51171457,51204534,51210355,51253671,51267302,51323600,51425438,-50907195,50941351,50956337,50957473,51001129,51005400,51032903,51048371,51049387,51050483,51061888,51121200,51171563,51204626,51210447,51253877,51267349,51323669,51425936,
chr1	51443406	51443625	51443515	0	-17579	enhancer	NA	NA	1	-536581	FAF1	chr1:50906934-51425936;50906934,50941135,50956259,50957392,51001040,51005263,51032748,51048289,51049323,51050356,51061792,51121113,51171457,51204534,51210355,51253671,51267302,51323600,51425438,-50907195,50941351,50956337,50957473,51001129,51005400,51032903,51048371,51049387,51050483,51061888,51121200,51171563,51204626,51210447,51253877,51267349,51323669,51425936,
chr1	51443963	51444404	51444183	0	-18247	enhancer	NA	NA	1	-537249	FAF1	chr1:50906934-51425936;50906934,50941135,50956259,50957392,51001040,51005263,51032748,51048289,51049323,51050356,51061792,51121113,51171457,51204534,51210355,51253671,51267302,51323600,51425438,-50907195,50941351,50956337,50957473,51001129,51005400,51032903,51048371,51049387,51050483,51061888,51121200,51171563,51204626,51210447,51253877,51267349,51323669,51425936,
chr1	51444495	51445532	51445013	0	-19077	enhancer	NA	NA	1	-538079	FAF1	chr1:50906934-51425936;50906934,50941135,50956259,50957392,51001040,51005263,51032748,51048289,51049323,51050356,51061792,51121113,51171457,51204534,51210355,51253671,51267302,51323600,51425438,-50907195,50941351,50956337,50957473,51001129,51005400,51032903,51048371,51049387,51050483,51061888,51121200,51171563,51204626,51210447,51253877,51267349,51323669,51425936,
chr1	51445538	51446062	51445800	0	-19864	enhancer	NA	NA	1	-538866	FAF1	chr1:50906934-51425936;50906934,50941135,50956259,50957392,51001040,51005263,51032748,51048289,51049323,51050356,51061792,51121113,51171457,51204534,51210355,51253671,51267302,51323600,51425438,-50907195,50941351,50956337,50957473,51001129,51005400,51032903,51048371,51049387,51050483,51061888,51121200,51171563,51204626,51210447,51253877,51267349,51323669,51425936,
chr1	51446068	51447965	51447016	0	-21080	enhancer	NA	NA	1	-540082	FAF1	chr1:50906934-51425936;50906934,50941135,50956259,50957392,51001040,51005263,51032748,51048289,51049323,51050356,51061792,51121113,51171457,51204534,51210355,51253671,51267302,51323600,51425438,-50907195,50941351,50956337,50957473,51001129,51005400,51032903,51048371,51049387,51050483,51061888,51121200,51171563,51204626,51210447,51253877,51267349,51323669,51425936,
chr1	51448084	51448323	51448203	0	-22267	enhancer	NA	NA	1	-541269	FAF1	chr1:50906934-51425936;50906934,50941135,50956259,50957392,51001040,51005263,51032748,51048289,51049323,51050356,51061792,51121113,51171457,51204534,51210355,51253671,51267302,51323600,51425438,-50907195,50941351,50956337,50957473,51001129,51005400,51032903,51048371,51049387,51050483,51061888,51121200,51171563,51204626,51210447,51253877,51267349,51323669,51425936,
chr1	51448486	51448765	51448625	0	-22689	enhancer	NA	NA	1	-541691	FAF1	chr1:50906934-51425936;50906934,50941135,50956259,50957392,51001040,51005263,51032748,51048289,51049323,51050356,51061792,51121113,51171457,51204534,51210355,51253671,51267302,51323600,51425438,-50907195,50941351,50956337,50957473,51001129,51005400,51032903,51048371,51049387,51050483,51061888,51121200,51171563,51204626,51210447,51253877,51267349,51323669,51425936,
chr1	51448789	51449060	51448924	0	-22988	enhancer	NA	NA	1	-541990	FAF1	chr1:50906934-51425936;50906934,50941135,50956259,50957392,51001040,51005263,51032748,51048289,51049323,51050356,51061792,51121113,51171457,51204534,51210355,51253671,51267302,51323600,51425438,-50907195,50941351,50956337,50957473,51001129,51005400,51032903,51048371,51049387,51050483,51061888,51121200,51171563,51204626,51210447,51253877,51267349,51323669,51425936,
chr1	51449254	51449490	51449372	0	-23436	enhancer	NA	NA	1	-542438	FAF1	chr1:50906934-51425936;50906934,50941135,50956259,50957392,51001040,51005263,51032748,51048289,51049323,51050356,51061792,51121113,51171457,51204534,51210355,51253671,51267302,51323600,51425438,-50907195,50941351,50956337,50957473,51001129,51005400,51032903,51048371,51049387,51050483,51061888,51121200,51171563,51204626,51210447,51253877,51267349,51323669,51425936,
chr1	54198316	54198621	54198468	0	1409	intragenic	f_intron	NA	1	-226563	GLIS1	chr1:53971905-54199877;53971905,53974792,53975521,53980297,53986306,53990449,53995463,54059780,54065773,54199576,-53972449,53974960,53975700,53980454,53986439,53990560,53995625,54060663,54065951,54199877,
chr1	54198625	54198931	54198778	0	1099	intragenic	f_intron	NA	1	-226873	GLIS1	chr1:53971905-54199877;53971905,53974792,53975521,53980297,53986306,53990449,53995463,54059780,54065773,54199576,-53972449,53974960,53975700,53980454,53986439,53990560,53995625,54060663,54065951,54199877,
chr1	67397435	67397691	67397563	0	1638	intragenic	f_intron	NA	1	-56739	MIER1	chr1:67395925-67454302;67395925,67405710,67411832,67423741,67424533,67425361,67428770,67436490,67437337,67438579,67442277,67447461,67450254,-67396083,67405735,67411978,67423903,67424666,67425426,67428843,67436642,67437419,67438674,67442405,67447601,67454302,
chr1	67397789	67398166	67397977	0	2052	intragenic	f_intron	NA	1	-56325	MIER1	chr1:67395925-67454302;67395925,67405710,67411832,67423741,67424533,67425361,67428770,67436490,67437337,67438579,67442277,67447461,67450254,-67396083,67405735,67411978,67423903,67424666,67425426,67428843,67436642,67437419,67438674,67442405,67447601,67454302,
chr1	67398403	67398638	67398520	0	2595	intragenic	f_intron	NA	1	-55782	MIER1	chr1:67395925-67454302;67395925,67405710,67411832,67423741,67424533,67425361,67428770,67436490,67437337,67438579,67442277,67447461,67450254,-67396083,67405735,67411978,67423903,67424666,67425426,67428843,67436642,67437419,67438674,67442405,67447601,67454302,
chr1	67398916	67399305	67399110	0	3185	intragenic	f_intron	NA	1	-55192	MIER1	chr1:67395925-67454302;67395925,67405710,67411832,67423741,67424533,67425361,67428770,67436490,67437337,67438579,67442277,67447461,67450254,-67396083,67405735,67411978,67423903,67424666,67425426,67428843,67436642,67437419,67438674,67442405,67447601,67454302,
chr1	67399310	67399937	67399623	0	3698	intragenic	f_intron	NA	1	-54679	MIER1	chr1:67395925-67454302;67395925,67405710,67411832,67423741,67424533,67425361,67428770,67436490,67437337,67438579,67442277,67447461,67450254,-67396083,67405735,67411978,67423903,67424666,67425426,67428843,67436642,67437419,67438674,67442405,67447601,67454302,
chr1	67400106	67400302	67400204	0	4279	intragenic	f_intron	NA	1	-54098	MIER1	chr1:67395925-67454302;67395925,67405710,67411832,67423741,67424533,67425361,67428770,67436490,67437337,67438579,67442277,67447461,67450254,-67396083,67405735,67411978,67423903,67424666,67425426,67428843,67436642,67437419,67438674,67442405,67447601,67454302,
chr1	67401038	67401296	67401167	0	5242	intragenic	f_intron	NA	1	-53135	MIER1	chr1:67395925-67454302;67395925,67405710,67411832,67423741,67424533,67425361,67428770,67436490,67437337,67438579,67442277,67447461,67450254,-67396083,67405735,67411978,67423903,67424666,67425426,67428843,67436642,67437419,67438674,67442405,67447601,67454302,
chr1	67897684	67898148	67897916	0	-1793	promoter	NA	NA	1	-24424	SERBP1	chr1:67873492-67896123;67873492,67880848,67885691,67889882,67890570,67890765,67891817,67895670,-67878946,67881022,67885869,67890005,67890660,67890906,67891968,67896123,
chr1	67898179	67898463	67898321	0	-2198	enhancer	NA	NA	1	-24829	SERBP1	chr1:67873492-67896123;67873492,67880848,67885691,67889882,67890570,67890765,67891817,67895670,-67878946,67881022,67885869,67890005,67890660,67890906,67891968,67896123,
chr1	67898569	67900611	67899590	0	-3467	enhancer	NA	NA	1	-26098	SERBP1	chr1:67873492-67896123;67873492,67880848,67885691,67889882,67890570,67890765,67891817,67895670,-67878946,67881022,67885869,67890005,67890660,67890906,67891968,67896123,
chr1	82041095	82041341	82041218	0	-224863	intergenic	NA	NA	1	-416889	LPHN2	chr1:82266081-82458107;82266081,82302569,82372701,82402411,82408652,82415872,82416701,82417640,82421560,82431741,82432087,82433709,82434861,82435997,82437535,82445552,82447491,82450266,82450942,82456074,-82266197,82302742,82372915,82402521,82409453,82416166,82416805,82417826,82421744,82431867,82432293,82433883,82435071,82436218,82437602,82445644,82447660,82450395,82451039,82458107,
chr1	82257123	82257472	82257297	0	-8784	enhancer	NA	NA	1	-200810	LPHN2	chr1:82266081-82458107;82266081,82302569,82372701,82402411,82408652,82415872,82416701,82417640,82421560,82431741,82432087,82433709,82434861,82435997,82437535,82445552,82447491,82450266,82450942,82456074,-82266197,82302742,82372915,82402521,82409453,82416166,82416805,82417826,82421744,82431867,82432293,82433883,82435071,82436218,82437602,82445644,82447660,82450395,82451039,82458107,
chr1	82257718	82258257	82257987	0	-8094	enhancer	NA	NA	1	-200120	LPHN2	chr1:82266081-82458107;82266081,82302569,82372701,82402411,82408652,82415872,82416701,82417640,82421560,82431741,82432087,82433709,82434861,82435997,82437535,82445552,82447491,82450266,82450942,82456074,-82266197,82302742,82372915,82402521,82409453,82416166,82416805,82417826,82421744,82431867,82432293,82433883,82435071,82436218,82437602,82445644,82447660,82450395,82451039,82458107,
chr1	82258324	82258713	82258518	0	-7563	enhancer	NA	NA	1	-199589	LPHN2	chr1:82266081-82458107;82266081,82302569,82372701,82402411,82408652,82415872,82416701,82417640,82421560,82431741,82432087,82433709,82434861,82435997,82437535,82445552,82447491,82450266,82450942,82456074,-82266197,82302742,82372915,82402521,82409453,82416166,82416805,82417826,82421744,82431867,82432293,82433883,82435071,82436218,82437602,82445644,82447660,82450395,82451039,82458107,
chr1	82258754	82258892	82258823	0	-7258	enhancer	NA	NA	1	-199284	LPHN2	chr1:82266081-82458107;82266081,82302569,82372701,82402411,82408652,82415872,82416701,82417640,82421560,82431741,82432087,82433709,82434861,82435997,82437535,82445552,82447491,82450266,82450942,82456074,-82266197,82302742,82372915,82402521,82409453,82416166,82416805,82417826,82421744,82431867,82432293,82433883,82435071,82436218,82437602,82445644,82447660,82450395,82451039,82458107,
chr1	82258898	82260551	82259724	0	-6357	enhancer	NA	NA	1	-198383	LPHN2	chr1:82266081-82458107;82266081,82302569,82372701,82402411,82408652,82415872,82416701,82417640,82421560,82431741,82432087,82433709,82434861,82435997,82437535,82445552,82447491,82450266,82450942,82456074,-82266197,82302742,82372915,82402521,82409453,82416166,82416805,82417826,82421744,82431867,82432293,82433883,82435071,82436218,82437602,82445644,82447660,82450395,82451039,82458107,
chr1	82260865	82261088	82260976	0	-5105	enhancer	NA	NA	1	-197131	LPHN2	chr1:82266081-82458107;82266081,82302569,82372701,82402411,82408652,82415872,82416701,82417640,82421560,82431741,82432087,82433709,82434861,82435997,82437535,82445552,82447491,82450266,82450942,82456074,-82266197,82302742,82372915,82402521,82409453,82416166,82416805,82417826,82421744,82431867,82432293,82433883,82435071,82436218,82437602,82445644,82447660,82450395,82451039,82458107,
chr1	82261334	82262078	82261706	0	-4375	enhancer	NA	NA	1	-196401	LPHN2	chr1:82266081-82458107;82266081,82302569,82372701,82402411,82408652,82415872,82416701,82417640,82421560,82431741,82432087,82433709,82434861,82435997,82437535,82445552,82447491,82450266,82450942,82456074,-82266197,82302742,82372915,82402521,82409453,82416166,82416805,82417826,82421744,82431867,82432293,82433883,82435071,82436218,82437602,82445644,82447660,82450395,82451039,82458107,
chr1	82262242	82262421	82262331	0	-3750	enhancer	NA	NA	1	-195776	LPHN2	chr1:82266081-82458107;82266081,82302569,82372701,82402411,82408652,82415872,82416701,82417640,82421560,82431741,82432087,82433709,82434861,82435997,82437535,82445552,82447491,82450266,82450942,82456074,-82266197,82302742,82372915,82402521,82409453,82416166,82416805,82417826,82421744,82431867,82432293,82433883,82435071,82436218,82437602,82445644,82447660,82450395,82451039,82458107,
chr1	82262507	82262706	82262606	0	-3475	enhancer	NA	NA	1	-195501	LPHN2	chr1:82266081-82458107;82266081,82302569,82372701,82402411,82408652,82415872,82416701,82417640,82421560,82431741,82432087,82433709,82434861,82435997,82437535,82445552,82447491,82450266,82450942,82456074,-82266197,82302742,82372915,82402521,82409453,82416166,82416805,82417826,82421744,82431867,82432293,82433883,82435071,82436218,82437602,82445644,82447660,82450395,82451039,82458107,
chr1	82263435	82264198	82263816	0	-2265	enhancer	NA	NA	1	-194291	LPHN2	chr1:82266081-82458107;82266081,82302569,82372701,82402411,82408652,82415872,82416701,82417640,82421560,82431741,82432087,82433709,82434861,82435997,82437535,82445552,82447491,82450266,82450942,82456074,-82266197,82302742,82372915,82402521,82409453,82416166,82416805,82417826,82421744,82431867,82432293,82433883,82435071,82436218,82437602,82445644,82447660,82450395,82451039,82458107,
chr1	82264247	82264833	82264540	0	-1541	promoter	NA	NA	1	-193567	LPHN2	chr1:82266081-82458107;82266081,82302569,82372701,82402411,82408652,82415872,82416701,82417640,82421560,82431741,82432087,82433709,82434861,82435997,82437535,82445552,82447491,82450266,82450942,82456074,-82266197,82302742,82372915,82402521,82409453,82416166,82416805,82417826,82421744,82431867,82432293,82433883,82435071,82436218,82437602,82445644,82447660,82450395,82451039,82458107,
chr1	82264836	82265244	82265040	0	-1041	promoter	NA	NA	1	-193067	LPHN2	chr1:82266081-82458107;82266081,82302569,82372701,82402411,82408652,82415872,82416701,82417640,82421560,82431741,82432087,82433709,82434861,82435997,82437535,82445552,82447491,82450266,82450942,82456074,-82266197,82302742,82372915,82402521,82409453,82416166,82416805,82417826,82421744,82431867,82432293,82433883,82435071,82436218,82437602,82445644,82447660,82450395,82451039,82458107,
chr1	82265317	82266176	82265746	0	-335	promoter	NA	NA	1	-192361	LPHN2	chr1:82266081-82458107;82266081,82302569,82372701,82402411,82408652,82415872,82416701,82417640,82421560,82431741,82432087,82433709,82434861,82435997,82437535,82445552,82447491,82450266,82450942,82456074,-82266197,82302742,82372915,82402521,82409453,82416166,82416805,82417826,82421744,82431867,82432293,82433883,82435071,82436218,82437602,82445644,82447660,82450395,82451039,82458107,
chr1	84623786	84624029	84623907	0	13956	intragenic	f_intron	NA	1	-80274	PRKACB	chr1:84609951-84704181;84609951,84644859,84647882,84649719,84650782,84662298,84663411,84668365,84679835,84700862,-84610231,84644921,84648011,84649818,84650865,84662425,84663507,84668488,84680000,84704181,
chr1	84627781	84628003	84627892	0	17941	intragenic	f_intron	NA	1	-76289	PRKACB	chr1:84609951-84704181;84609951,84644859,84647882,84649719,84650782,84662298,84663411,84668365,84679835,84700862,-84610231,84644921,84648011,84649818,84650865,84662425,84663507,84668488,84680000,84704181,
chr1	84639524	84639747	84639635	0	8987	intragenic	intron	NA	1	-64546	PRKACB	chr1:84630648-84704181;84630648,84639011,84640715,84644859,84647882,84650782,84662298,84663411,84668365,84679835,84700862,-84630696,84639035,84640739,84644921,84648011,84650865,84662425,84663507,84668488,84680000,84704181,
chr1	84639879	84640200	84640039	0	9391	intragenic	intron	NA	1	-64142	PRKACB	chr1:84630648-84704181;84630648,84639011,84640715,84644859,84647882,84650782,84662298,84663411,84668365,84679835,84700862,-84630696,84639035,84640739,84644921,84648011,84650865,84662425,84663507,84668488,84680000,84704181,
chr1	84768908	84769120	84769014	0	681	immediateDownstream	jonction	NA	1	-47467	SAMD13	chr1:84768333-84816481;84768333,84768885,84791319,84815313,-84768373,84768970,84791431,84816481,
chr1	84769535	84770022	84769778	0	1445	intragenic	intron	NA	1	-46703	SAMD13	chr1:84768333-84816481;84768333,84768885,84791319,84815313,-84768373,84768970,84791431,84816481,
chr1	85664294	85664560	85664427	0	2301	intragenic	f_intron	NA	1	-41072	SYDE2	chr1:85623355-85666728;85623355,85630208,85634726,85643828,85647780,85655739,85665934,-85624932,85630440,85634908,85643955,85648883,85656435,85666728,
chr1	144519323	144519507	144519415	0	-95543	intergenic	NA	NA	1	-309395	NBPF9	chr1:144614958-144828810;144614958,144615095,144617149,144618081,144619346,144619882,144621446,144813741,144814679,144815935,144816472,144817965,144821920,144823127,144823812,144824704,144825352,144826234,144826932,144827819,144828540,-144614998,144615303,144617252,144618296,144619419,144620094,144621656,144813844,144814894,144816008,144816678,144818017,144822084,144823179,144823985,144824756,144…
chr1	152080416	152080675	152080545	0	6011	intragenic	exon	NA	1	-1753	TCHH	chr1:152078792-152086556;152078792,152086418,-152085554,152086556,
chr1	152080698	152080952	152080825	0	5731	intragenic	exon	NA	1	-2033	TCHH	chr1:152078792-152086556;152078792,152086418,-152085554,152086556,
chr1	164530601	164530854	164530727	0	2131	intragenic	f_intron	NA	1	-290333	PBX1	chr1:164528596-164821060;164528596,164532474,164761730,164768935,164776778,164781226,164789308,164790773,164815820,-164529250,164532548,164761975,164769126,164776914,164781386,164789421,164790863,164821060,
chr1	164532914	164533186	164533050	0	4454	intragenic	intron	NA	1	-288010	PBX1	chr1:164528596-164821060;164528596,164532474,164761730,164768935,164776778,164781226,164789308,164790773,164815820,-164529250,164532548,164761975,164769126,164776914,164781386,164789421,164790863,164821060,
chr1	184942793	184943008	184942900	0	782	immediateDownstream	f_intron	NA	1	-182735	FAM129A	chr1:184760165-184943682;184760165,184767212,184772718,184775079,184777207,184787771,184792300,184792771,184800980,184853766,184859241,184863208,184868311,184943433,-184765231,184767324,184772826,184775190,184777369,184787959,184792463,184792876,184801096,184853934,184859356,184863340,184868442,184943682,
chr1	193083760	193084134	193083947	0	-9339	enhancer	NA	NA	1	-18353	GLRX2	chr1:193065594-193074608;193065594,193066713,193070270,193074393,-193065889,193066890,193070334,193074608,
chr1	197633528	197633739	197633633	0	110990	intragenic	intron	NA	1	-112249	DENND1B	chr1:197521384-197744623;197521384,197552281,197564337,197576202,197581060,197586788,197611840,197614819,197616184,197621364,197627429,197641166,197643249,197684160,197741997,197744268,-197522242,197552383,197564463,197576304,197581106,197586889,197611951,197614873,197616244,197621445,197627499,197641286,197643299,197684204,197742062,197744623,
chr1	197634033	197634475	197634254	0	110369	intragenic	intron	NA	1	-112870	DENND1B	chr1:197521384-197744623;197521384,197552281,197564337,197576202,197581060,197586788,197611840,197614819,197616184,197621364,197627429,197641166,197643249,197684160,197741997,197744268,-197522242,197552383,197564463,197576304,197581106,197586889,197611951,197614873,197616244,197621445,197627499,197641286,197643299,197684204,197742062,197744623,
chr1	197640744	197640986	197640865	0	103758	intragenic	intron	NA	1	-119481	DENND1B	chr1:197521384-197744623;197521384,197552281,197564337,197576202,197581060,197586788,197611840,197614819,197616184,197621364,197627429,197641166,197643249,197684160,197741997,197744268,-197522242,197552383,197564463,197576304,197581106,197586889,197611951,197614873,197616244,197621445,197627499,197641286,197643299,197684204,197742062,197744623,
chr1	197643375	197643696	197643535	0	101088	intragenic	intron	NA	1	-122151	DENND1B	chr1:197521384-197744623;197521384,197552281,197564337,197576202,197581060,197586788,197611840,197614819,197616184,197621364,197627429,197641166,197643249,197684160,197741997,197744268,-197522242,197552383,197564463,197576304,197581106,197586889,197611951,197614873,197616244,197621445,197627499,197641286,197643299,197684204,197742062,197744623,
chr1	197643700	197643823	197643761	0	100862	intragenic	intron	NA	1	-122377	DENND1B	chr1:197521384-197744623;197521384,197552281,197564337,197576202,197581060,197586788,197611840,197614819,197616184,197621364,197627429,197641166,197643249,197684160,197741997,197744268,-197522242,197552383,197564463,197576304,197581106,197586889,197611951,197614873,197616244,197621445,197627499,197641286,197643299,197684204,197742062,197744623,
chr1	197643842	197644034	197643938	0	100685	intragenic	intron	NA	1	-122554	DENND1B	chr1:197521384-197744623;197521384,197552281,197564337,197576202,197581060,197586788,197611840,197614819,197616184,197621364,197627429,197641166,197643249,197684160,197741997,197744268,-197522242,197552383,197564463,197576304,197581106,197586889,197611951,197614873,197616244,197621445,197627499,197641286,197643299,197684204,197742062,197744623,
chr1	197647054	197647247	197647150	0	97473	intragenic	intron	NA	1	-125766	DENND1B	chr1:197521384-197744623;197521384,197552281,197564337,197576202,197581060,197586788,197611840,197614819,197616184,197621364,197627429,197641166,197643249,197684160,197741997,197744268,-197522242,197552383,197564463,197576304,197581106,197586889,197611951,197614873,197616244,197621445,197627499,197641286,197643299,197684204,197742062,197744623,
chr1	198129565	198129808	198129686	0	3579	intragenic	f_intron	NA	1	-161862	NEK7	chr1:198126107-198291548;198126107,198201682,198222169,198231704,198233254,198247090,198248083,198262074,198266256,198288541,-198126406,198201767,198222310,198231767,198233365,198247199,198248191,198262169,198266370,198291548,
chr1	198493382	198493610	198493496	0	16579	intragenic	intron	NA	1	-1145	ATP6V1G3	chr1:198492351-198510075;198492351,198498210,198509698,198510004,-198492694,198498311,198509815,198510075,
chr1	198493721	198494227	198493974	0	16101	intragenic	intron	NA	1	-1623	ATP6V1G3	chr1:198492351-198510075;198492351,198498210,198509698,198510004,-198492694,198498311,198509815,198510075,
chr1	198496953	198497117	198497035	0	13040	intragenic	intron	NA	1	-4684	ATP6V1G3	chr1:198492351-198510075;198492351,198498210,198509698,198510004,-198492694,198498311,198509815,198510075,
chr1	198497535	198497768	198497651	0	12424	intragenic	intron	NA	1	-5300	ATP6V1G3	chr1:198492351-198510075;198492351,198498210,198509698,198510004,-198492694,198498311,198509815,198510075,
chr1	198498491	198498742	198498616	0	11459	intragenic	intron	NA	1	-6265	ATP6V1G3	chr1:198492351-198510075;198492351,198498210,198509698,198510004,-198492694,198498311,198509815,198510075,
chr1	198499456	198499861	198499658	0	10417	intragenic	intron	NA	1	-7307	ATP6V1G3	chr1:198492351-198510075;198492351,198498210,198509698,198510004,-198492694,198498311,198509815,198510075,
chr1	198500102	198500509	198500305	0	9770	intragenic	intron	NA	1	-7954	ATP6V1G3	chr1:198492351-198510075;198492351,198498210,198509698,198510004,-198492694,198498311,198509815,198510075,
chr1	198504211	198504619	198504415	0	5660	intragenic	intron	NA	1	-12064	ATP6V1G3	chr1:198492351-198510075;198492351,198498210,198509698,198510004,-198492694,198498311,198509815,198510075,
chr1	198506519	198507001	198506760	0	3315	intragenic	intron	NA	1	-14409	ATP6V1G3	chr1:198492351-198510075;198492351,198498210,198509698,198510004,-198492694,198498311,198509815,198510075,
chr1	198507048	198507362	198507205	0	2870	intragenic	intron	NA	1	-14854	ATP6V1G3	chr1:198492351-198510075;198492351,198498210,198509698,198510004,-198492694,198498311,198509815,198510075,
chr1	198507365	198507918	198507641	0	2434	intragenic	intron	NA	1	-15290	ATP6V1G3	chr1:198492351-198510075;198492351,198498210,198509698,198510004,-198492694,198498311,198509815,198510075,
chr1	198508130	198508633	198508381	0	1694	intragenic	intron	NA	1	-16030	ATP6V1G3	chr1:198492351-198510075;198492351,198498210,198509698,198510004,-198492694,198498311,198509815,198510075,
chr1	198508721	198508970	198508845	0	1230	intragenic	intron	NA	1	-16494	ATP6V1G3	chr1:198492351-198510075;198492351,198498210,198509698,198510004,-198492694,198498311,198509815,198510075,
chr1	198509562	198509992	198509777	0	298	immediateDownstream	jonction	NA	1	-17426	ATP6V1G3	chr1:198492351-198510075;198492351,198498210,198509698,198510004,-198492694,198498311,198509815,198510075,
chr1	198510073	198510611	198510342	0	-267	promoter	NA	NA	1	-17991	ATP6V1G3	chr1:198492351-198510075;198492351,198498210,198509698,198510004,-198492694,198498311,198509815,198510075,
chr1	198510653	198511475	198511064	0	-989	promoter	NA	NA	1	-18713	ATP6V1G3	chr1:198492351-198510075;198492351,198498210,198509698,198510004,-198492694,198498311,198509815,198510075,
chr1	198511613	198512362	198511987	0	-1912	promoter	NA	NA	1	-19636	ATP6V1G3	chr1:198492351-198510075;198492351,198498210,198509698,198510004,-198492694,198498311,198509815,198510075,
chr1	198512441	198512675	198512558	0	-2483	enhancer	NA	NA	1	-20207	ATP6V1G3	chr1:198492351-198510075;198492351,198498210,198509698,198510004,-198492694,198498311,198509815,198510075,
chr1	198512789	198513514	198513151	0	-3076	enhancer	NA	NA	1	-20800	ATP6V1G3	chr1:198492351-198510075;198492351,198498210,198509698,198510004,-198492694,198498311,198509815,198510075,
chr1	198607459	198607829	198607644	0	-492	promoter	NA	NA	1	-118901	PTPRC	chr1:198608136-198726545;198608136,198608355,198661475,198672426,198673600,198675862,198677261,198678815,198682081,198685810,198687222,198691544,198697468,198698265,198700745,198701428,198701608,198703324,198703456,198704255,198710997,198711360,198713182,198717237,198718544,198719620,198721377,198721722,198723397,198725034,-198608267,198608471,198661502,198672501,198673627,198676081,198677390,198…
chr1	198607890	198608399	198608144	0	8	immediateDownstream	f_exon	NA	1	-118401	PTPRC	chr1:198608136-198726545;198608136,198608355,198661475,198672426,198673600,198675862,198677261,198678815,198682081,198685810,198687222,198691544,198697468,198698265,198700745,198701428,198701608,198703324,198703456,198704255,198710997,198711360,198713182,198717237,198718544,198719620,198721377,198721722,198723397,198725034,-198608267,198608471,198661502,198672501,198673627,198676081,198677390,198…
chr1	198609232	198609644	198609438	0	1302	intragenic	intron	NA	1	-117107	PTPRC	chr1:198608136-198726545;198608136,198608355,198661475,198672426,198673600,198675862,198677261,198678815,198682081,198685810,198687222,198691544,198697468,198698265,198700745,198701428,198701608,198703324,198703456,198704255,198710997,198711360,198713182,198717237,198718544,198719620,198721377,198721722,198723397,198725034,-198608267,198608471,198661502,198672501,198673627,198676081,198677390,198…
chr1	198609646	198610818	198610232	0	2096	intragenic	intron	NA	1	-116313	PTPRC	chr1:198608136-198726545;198608136,198608355,198661475,198672426,198673600,198675862,198677261,198678815,198682081,198685810,198687222,198691544,198697468,198698265,198700745,198701428,198701608,198703324,198703456,198704255,198710997,198711360,198713182,198717237,198718544,198719620,198721377,198721722,198723397,198725034,-198608267,198608471,198661502,198672501,198673627,198676081,198677390,198…
chr1	198611467	198611687	198611577	0	3441	intragenic	intron	NA	1	-114968	PTPRC	chr1:198608136-198726545;198608136,198608355,198661475,198672426,198673600,198675862,198677261,198678815,198682081,198685810,198687222,198691544,198697468,198698265,198700745,198701428,198701608,198703324,198703456,198704255,198710997,198711360,198713182,198717237,198718544,198719620,198721377,198721722,198723397,198725034,-198608267,198608471,198661502,198672501,198673627,198676081,198677390,198…
chr1	198611703	198612069	198611886	0	3750	intragenic	intron	NA	1	-114659	PTPRC	chr1:198608136-198726545;198608136,198608355,198661475,198672426,198673600,198675862,198677261,198678815,198682081,198685810,198687222,198691544,198697468,198698265,198700745,198701428,198701608,198703324,198703456,198704255,198710997,198711360,198713182,198717237,198718544,198719620,198721377,198721722,198723397,198725034,-198608267,198608471,198661502,198672501,198673627,198676081,198677390,198…
chr1	198612132	198612366	198612249	0	4113	intragenic	intron	NA	1	-114296	PTPRC	chr1:198608136-198726545;198608136,198608355,198661475,198672426,198673600,198675862,198677261,198678815,198682081,198685810,198687222,198691544,198697468,198698265,198700745,198701428,198701608,198703324,198703456,198704255,198710997,198711360,198713182,198717237,198718544,198719620,198721377,198721722,198723397,198725034,-198608267,198608471,198661502,198672501,198673627,198676081,198677390,198…
chr1	198612471	198612779	198612625	0	4489	intragenic	intron	NA	1	-113920	PTPRC	chr1:198608136-198726545;198608136,198608355,198661475,198672426,198673600,198675862,198677261,198678815,198682081,198685810,198687222,198691544,198697468,198698265,198700745,198701428,198701608,198703324,198703456,198704255,198710997,198711360,198713182,198717237,198718544,198719620,198721377,198721722,198723397,198725034,-198608267,198608471,198661502,198672501,198673627,198676081,198677390,198…
chr1	198612785	198612961	198612873	0	4737	intragenic	intron	NA	1	-113672	PTPRC	chr1:198608136-198726545;198608136,198608355,198661475,198672426,198673600,198675862,198677261,198678815,198682081,198685810,198687222,198691544,198697468,198698265,198700745,198701428,198701608,198703324,198703456,198704255,198710997,198711360,198713182,198717237,198718544,198719620,198721377,198721722,198723397,198725034,-198608267,198608471,198661502,198672501,198673627,198676081,198677390,198…
chr1	198613127	198613379	198613253	0	5117	intragenic	intron	NA	1	-113292	PTPRC	chr1:198608136-198726545;198608136,198608355,198661475,198672426,198673600,198675862,198677261,198678815,198682081,198685810,198687222,198691544,198697468,198698265,198700745,198701428,198701608,198703324,198703456,198704255,198710997,198711360,198713182,198717237,198718544,198719620,198721377,198721722,198723397,198725034,-198608267,198608471,198661502,198672501,198673627,198676081,198677390,198…
chr1	198613926	198614358	198614142	0	6006	intragenic	intron	NA	1	-112403	PTPRC	chr1:198608136-198726545;198608136,198608355,198661475,198672426,198673600,198675862,198677261,198678815,198682081,198685810,198687222,198691544,198697468,198698265,198700745,198701428,198701608,198703324,198703456,198704255,198710997,198711360,198713182,198717237,198718544,198719620,198721377,198721722,198723397,198725034,-198608267,198608471,198661502,198672501,198673627,198676081,198677390,198…
chr1	198614364	198615171	198614767	0	6631	intragenic	intron	NA	1	-111778	PTPRC	chr1:198608136-198726545;198608136,198608355,198661475,198672426,198673600,198675862,198677261,198678815,198682081,198685810,198687222,198691544,198697468,198698265,198700745,198701428,198701608,198703324,198703456,198704255,198710997,198711360,198713182,198717237,198718544,198719620,198721377,198721722,198723397,198725034,-198608267,198608471,198661502,198672501,198673627,198676081,198677390,198…
chr1	198615306	198615740	198615523	0	7387	intragenic	intron	NA	1	-111022	PTPRC	chr1:198608136-198726545;198608136,198608355,198661475,198672426,198673600,198675862,198677261,198678815,198682081,198685810,198687222,198691544,198697468,198698265,198700745,198701428,198701608,198703324,198703456,198704255,198710997,198711360,198713182,198717237,198718544,198719620,198721377,198721722,198723397,198725034,-198608267,198608471,198661502,198672501,198673627,198676081,198677390,198…
chr1	198616048	198616303	198616175	0	8039	intragenic	intron	NA	1	-110370	PTPRC	chr1:198608136-198726545;198608136,198608355,198661475,198672426,198673600,198675862,198677261,198678815,198682081,198685810,198687222,198691544,198697468,198698265,198700745,198701428,198701608,198703324,198703456,198704255,198710997,198711360,198713182,198717237,198718544,198719620,198721377,198721722,198723397,198725034,-198608267,198608471,198661502,198672501,198673627,198676081,198677390,198…
chr1	198616607	198616853	198616730	0	8594	intragenic	intron	NA	1	-109815	PTPRC	chr1:198608136-198726545;198608136,198608355,198661475,198672426,198673600,198675862,198677261,198678815,198682081,198685810,198687222,198691544,198697468,198698265,198700745,198701428,198701608,198703324,198703456,198704255,198710997,198711360,198713182,198717237,198718544,198719620,198721377,198721722,198723397,198725034,-198608267,198608471,198661502,198672501,198673627,198676081,198677390,198…
chr1	198617388	198617590	198617489	0	9353	intragenic	intron	NA	1	-109056	PTPRC	chr1:198608136-198726545;198608136,198608355,198661475,198672426,198673600,198675862,198677261,198678815,198682081,198685810,198687222,198691544,198697468,198698265,198700745,198701428,198701608,198703324,198703456,198704255,198710997,198711360,198713182,198717237,198718544,198719620,198721377,198721722,198723397,198725034,-198608267,198608471,198661502,198672501,198673627,198676081,198677390,198…
chr1	198619543	198619774	198619658	0	11522	intragenic	intron	NA	1	-106887	PTPRC	chr1:198608136-198726545;198608136,198608355,198661475,198672426,198673600,198675862,198677261,198678815,198682081,198685810,198687222,198691544,198697468,198698265,198700745,198701428,198701608,198703324,198703456,198704255,198710997,198711360,198713182,198717237,198718544,198719620,198721377,198721722,198723397,198725034,-198608267,198608471,198661502,198672501,198673627,198676081,198677390,198…
chr1	198619825	198620041	198619933	0	11797	intragenic	intron	NA	1	-106612	PTPRC	chr1:198608136-198726545;198608136,198608355,198661475,198672426,198673600,198675862,198677261,198678815,198682081,198685810,198687222,198691544,198697468,198698265,198700745,198701428,198701608,198703324,198703456,198704255,198710997,198711360,198713182,198717237,198718544,198719620,198721377,198721722,198723397,198725034,-198608267,198608471,198661502,198672501,198673627,198676081,198677390,198…
chr1	198620483	198621518	198621000	0	12864	intragenic	intron	NA	1	-105545	PTPRC	chr1:198608136-198726545;198608136,198608355,198661475,198672426,198673600,198675862,198677261,198678815,198682081,198685810,198687222,198691544,198697468,198698265,198700745,198701428,198701608,198703324,198703456,198704255,198710997,198711360,198713182,198717237,198718544,198719620,198721377,198721722,198723397,198725034,-198608267,198608471,198661502,198672501,198673627,198676081,198677390,198…
chr1	198621538	198622099	198621818	0	13682	intragenic	intron	NA	1	-104727	PTPRC	chr1:198608136-198726545;198608136,198608355,198661475,198672426,198673600,198675862,198677261,198678815,198682081,198685810,198687222,198691544,198697468,198698265,198700745,198701428,198701608,198703324,198703456,198704255,198710997,198711360,198713182,198717237,198718544,198719620,198721377,198721722,198723397,198725034,-198608267,198608471,198661502,198672501,198673627,198676081,198677390,198…
chr1	198622132	198624164	198623148	0	15012	intragenic	intron	NA	1	-103397	PTPRC	chr1:198608136-198726545;198608136,198608355,198661475,198672426,198673600,198675862,198677261,198678815,198682081,198685810,198687222,198691544,198697468,198698265,198700745,198701428,198701608,198703324,198703456,198704255,198710997,198711360,198713182,198717237,198718544,198719620,198721377,198721722,198723397,198725034,-198608267,198608471,198661502,198672501,198673627,198676081,198677390,198…
chr1	198624167	198625952	198625059	0	16923	intragenic	intron	NA	1	-101486	PTPRC	chr1:198608136-198726545;198608136,198608355,198661475,198672426,198673600,198675862,198677261,198678815,198682081,198685810,198687222,198691544,198697468,198698265,198700745,198701428,198701608,198703324,198703456,198704255,198710997,198711360,198713182,198717237,198718544,198719620,198721377,198721722,198723397,198725034,-198608267,198608471,198661502,198672501,198673627,198676081,198677390,198…
chr1	198625956	198626448	198626202	0	18066	intragenic	intron	NA	1	-100343	PTPRC	chr1:198608136-198726545;198608136,198608355,198661475,198672426,198673600,198675862,198677261,198678815,198682081,198685810,198687222,198691544,198697468,198698265,198700745,198701428,198701608,198703324,198703456,198704255,198710997,198711360,198713182,198717237,198718544,198719620,198721377,198721722,198723397,198725034,-198608267,198608471,198661502,198672501,198673627,198676081,198677390,198…
chr1	198626671	198627281	198626976	0	18840	intragenic	intron	NA	1	-99569	PTPRC	chr1:198608136-198726545;198608136,198608355,198661475,198672426,198673600,198675862,198677261,198678815,198682081,198685810,198687222,198691544,198697468,198698265,198700745,198701428,198701608,198703324,198703456,198704255,198710997,198711360,198713182,198717237,198718544,198719620,198721377,198721722,198723397,198725034,-198608267,198608471,198661502,198672501,198673627,198676081,198677390,198…
chr1	198627794	198628044	198627919	0	19783	intragenic	intron	NA	1	-98626	PTPRC	chr1:198608136-198726545;198608136,198608355,198661475,198672426,198673600,198675862,198677261,198678815,198682081,198685810,198687222,198691544,198697468,198698265,198700745,198701428,198701608,198703324,198703456,198704255,198710997,198711360,198713182,198717237,198718544,198719620,198721377,198721722,198723397,198725034,-198608267,198608471,198661502,198672501,198673627,198676081,198677390,198…
chr1	198628531	198628752	198628641	0	20505	intragenic	intron	NA	1	-97904	PTPRC	chr1:198608136-198726545;198608136,198608355,198661475,198672426,198673600,198675862,198677261,198678815,198682081,198685810,198687222,198691544,198697468,198698265,198700745,198701428,198701608,198703324,198703456,198704255,198710997,198711360,198713182,198717237,198718544,198719620,198721377,198721722,198723397,198725034,-198608267,198608471,198661502,198672501,198673627,198676081,198677390,198…
chr1	198628929	198629123	198629026	0	20890	intragenic	intron	NA	1	-97519	PTPRC	chr1:198608136-198726545;198608136,198608355,198661475,198672426,198673600,198675862,198677261,198678815,198682081,198685810,198687222,198691544,198697468,198698265,198700745,198701428,198701608,198703324,198703456,198704255,198710997,198711360,198713182,198717237,198718544,198719620,198721377,198721722,198723397,198725034,-198608267,198608471,198661502,198672501,198673627,198676081,198677390,198…
chr1	198629589	198629758	198629673	0	21537	intragenic	intron	NA	1	-96872	PTPRC	chr1:198608136-198726545;198608136,198608355,198661475,198672426,198673600,198675862,198677261,198678815,198682081,198685810,198687222,198691544,198697468,198698265,198700745,198701428,198701608,198703324,198703456,198704255,198710997,198711360,198713182,198717237,198718544,198719620,198721377,198721722,198723397,198725034,-198608267,198608471,198661502,198672501,198673627,198676081,198677390,198…
chr1	198629897	198630374	198630135	0	21999	intragenic	intron	NA	1	-96410	PTPRC	chr1:198608136-198726545;198608136,198608355,198661475,198672426,198673600,198675862,198677261,198678815,198682081,198685810,198687222,198691544,198697468,198698265,198700745,198701428,198701608,198703324,198703456,198704255,198710997,198711360,198713182,198717237,198718544,198719620,198721377,198721722,198723397,198725034,-198608267,198608471,198661502,198672501,198673627,198676081,198677390,198…
chr1	198634549	198634779	198634664	0	26528	intragenic	intron	NA	1	-91881	PTPRC	chr1:198608136-198726545;198608136,198608355,198661475,198672426,198673600,198675862,198677261,198678815,198682081,198685810,198687222,198691544,198697468,198698265,198700745,198701428,198701608,198703324,198703456,198704255,198710997,198711360,198713182,198717237,198718544,198719620,198721377,198721722,198723397,198725034,-198608267,198608471,198661502,198672501,198673627,198676081,198677390,198…
chr1	198636484	198636682	198636583	0	28447	intragenic	intron	NA	1	-89962	PTPRC	chr1:198608136-198726545;198608136,198608355,198661475,198672426,198673600,198675862,198677261,198678815,198682081,198685810,198687222,198691544,198697468,198698265,198700745,198701428,198701608,198703324,198703456,198704255,198710997,198711360,198713182,198717237,198718544,198719620,198721377,198721722,198723397,198725034,-198608267,198608471,198661502,198672501,198673627,198676081,198677390,198…
chr1	198637483	198637706	198637594	0	29458	intragenic	intron	NA	1	-88951	PTPRC	chr1:198608136-198726545;198608136,198608355,198661475,198672426,198673600,198675862,198677261,198678815,198682081,198685810,198687222,198691544,198697468,198698265,198700745,198701428,198701608,198703324,198703456,198704255,198710997,198711360,198713182,198717237,198718544,198719620,198721377,198721722,198723397,198725034,-198608267,198608471,198661502,198672501,198673627,198676081,198677390,198…
chr1	198638618	198639129	198638873	0	30737	intragenic	intron	NA	1	-87672	PTPRC	chr1:198608136-198726545;198608136,198608355,198661475,198672426,198673600,198675862,198677261,198678815,198682081,198685810,198687222,198691544,198697468,198698265,198700745,198701428,198701608,198703324,198703456,198704255,198710997,198711360,198713182,198717237,198718544,198719620,198721377,198721722,198723397,198725034,-198608267,198608471,198661502,198672501,198673627,198676081,198677390,198…
chr1	198639698	198640438	198640068	0	31932	intragenic	intron	NA	1	-86477	PTPRC	chr1:198608136-198726545;198608136,198608355,198661475,198672426,198673600,198675862,198677261,198678815,198682081,198685810,198687222,198691544,198697468,198698265,198700745,198701428,198701608,198703324,198703456,198704255,198710997,198711360,198713182,198717237,198718544,198719620,198721377,198721722,198723397,198725034,-198608267,198608471,198661502,198672501,198673627,198676081,198677390,198…
chr1	198640541	198640965	198640753	0	32617	intragenic	intron	NA	1	-85792	PTPRC	chr1:198608136-198726545;198608136,198608355,198661475,198672426,198673600,198675862,198677261,198678815,198682081,198685810,198687222,198691544,198697468,198698265,198700745,198701428,198701608,198703324,198703456,198704255,198710997,198711360,198713182,198717237,198718544,198719620,198721377,198721722,198723397,198725034,-198608267,198608471,198661502,198672501,198673627,198676081,198677390,198…
chr1	198641108	198641323	198641215	0	33079	intragenic	intron	NA	1	-85330	PTPRC	chr1:198608136-198726545;198608136,198608355,198661475,198672426,198673600,198675862,198677261,198678815,198682081,198685810,198687222,198691544,198697468,198698265,198700745,198701428,198701608,198703324,198703456,198704255,198710997,198711360,198713182,198717237,198718544,198719620,198721377,198721722,198723397,198725034,-198608267,198608471,198661502,198672501,198673627,198676081,198677390,198…
chr1	198642049	198642306	198642177	0	34041	intragenic	intron	NA	1	-84368	PTPRC	chr1:198608136-198726545;198608136,198608355,198661475,198672426,198673600,198675862,198677261,198678815,198682081,198685810,198687222,198691544,198697468,198698265,198700745,198701428,198701608,198703324,198703456,198704255,198710997,198711360,198713182,198717237,198718544,198719620,198721377,198721722,198723397,198725034,-198608267,198608471,198661502,198672501,198673627,198676081,198677390,198…
chr1	198643041	198643557	198643299	0	35163	intragenic	intron	NA	1	-83246	PTPRC	chr1:198608136-198726545;198608136,198608355,198661475,198672426,198673600,198675862,198677261,198678815,198682081,198685810,198687222,198691544,198697468,198698265,198700745,198701428,198701608,198703324,198703456,198704255,198710997,198711360,198713182,198717237,198718544,198719620,198721377,198721722,198723397,198725034,-198608267,198608471,198661502,198672501,198673627,198676081,198677390,198…
chr1	198643801	198644108	198643954	0	35818	intragenic	intron	NA	1	-82591	PTPRC	chr1:198608136-198726545;198608136,198608355,198661475,198672426,198673600,198675862,198677261,198678815,198682081,198685810,198687222,198691544,198697468,198698265,198700745,198701428,198701608,198703324,198703456,198704255,198710997,198711360,198713182,198717237,198718544,198719620,198721377,198721722,198723397,198725034,-198608267,198608471,198661502,198672501,198673627,198676081,198677390,198…
chr1	198644366	198644574	198644470	0	36334	intragenic	intron	NA	1	-82075	PTPRC	chr1:198608136-198726545;198608136,198608355,198661475,198672426,198673600,198675862,198677261,198678815,198682081,198685810,198687222,198691544,198697468,198698265,198700745,198701428,198701608,198703324,198703456,198704255,198710997,198711360,198713182,198717237,198718544,198719620,198721377,198721722,198723397,198725034,-198608267,198608471,198661502,198672501,198673627,198676081,198677390,198…
chr1	198644586	198645035	198644810	0	36674	intragenic	intron	NA	1	-81735	PTPRC	chr1:198608136-198726545;198608136,198608355,198661475,198672426,198673600,198675862,198677261,198678815,198682081,198685810,198687222,198691544,198697468,198698265,198700745,198701428,198701608,198703324,198703456,198704255,198710997,198711360,198713182,198717237,198718544,198719620,198721377,198721722,198723397,198725034,-198608267,198608471,198661502,198672501,198673627,198676081,198677390,198…
chr1	198646713	198647408	198647060	0	38924	intragenic	intron	NA	1	-79485	PTPRC	chr1:198608136-198726545;198608136,198608355,198661475,198672426,198673600,198675862,198677261,198678815,198682081,198685810,198687222,198691544,198697468,198698265,198700745,198701428,198701608,198703324,198703456,198704255,198710997,198711360,198713182,198717237,198718544,198719620,198721377,198721722,198723397,198725034,-198608267,198608471,198661502,198672501,198673627,198676081,198677390,198…
chr1	198650431	198650763	198650597	0	42461	intragenic	intron	NA	1	-75948	PTPRC	chr1:198608136-198726545;198608136,198608355,198661475,198672426,198673600,198675862,198677261,198678815,198682081,198685810,198687222,198691544,198697468,198698265,198700745,198701428,198701608,198703324,198703456,198704255,198710997,198711360,198713182,198717237,198718544,198719620,198721377,198721722,198723397,198725034,-198608267,198608471,198661502,198672501,198673627,198676081,198677390,198…
chr1	198651103	198651744	198651423	0	43287	intragenic	intron	NA	1	-75122	PTPRC	chr1:198608136-198726545;198608136,198608355,198661475,198672426,198673600,198675862,198677261,198678815,198682081,198685810,198687222,198691544,198697468,198698265,198700745,198701428,198701608,198703324,198703456,198704255,198710997,198711360,198713182,198717237,198718544,198719620,198721377,198721722,198723397,198725034,-198608267,198608471,198661502,198672501,198673627,198676081,198677390,198…
chr1	198651808	198652261	198652034	0	43898	intragenic	intron	NA	1	-74511	PTPRC	chr1:198608136-198726545;198608136,198608355,198661475,198672426,198673600,198675862,198677261,198678815,198682081,198685810,198687222,198691544,198697468,198698265,198700745,198701428,198701608,198703324,198703456,198704255,198710997,198711360,198713182,198717237,198718544,198719620,198721377,198721722,198723397,198725034,-198608267,198608471,198661502,198672501,198673627,198676081,198677390,198…
chr1	198652330	198652910	198652620	0	44484	intragenic	intron	NA	1	-73925	PTPRC	chr1:198608136-198726545;198608136,198608355,198661475,198672426,198673600,198675862,198677261,198678815,198682081,198685810,198687222,198691544,198697468,198698265,198700745,198701428,198701608,198703324,198703456,198704255,198710997,198711360,198713182,198717237,198718544,198719620,198721377,198721722,198723397,198725034,-198608267,198608471,198661502,198672501,198673627,198676081,198677390,198…
chr1	198652941	198653154	198653047	0	44911	intragenic	intron	NA	1	-73498	PTPRC	chr1:198608136-198726545;198608136,198608355,198661475,198672426,198673600,198675862,198677261,198678815,198682081,198685810,198687222,198691544,198697468,198698265,198700745,198701428,198701608,198703324,198703456,198704255,198710997,198711360,198713182,198717237,198718544,198719620,198721377,198721722,198723397,198725034,-198608267,198608471,198661502,198672501,198673627,198676081,198677390,198…
chr1	198653165	198653750	198653457	0	45321	intragenic	intron	NA	1	-73088	PTPRC	chr1:198608136-198726545;198608136,198608355,198661475,198672426,198673600,198675862,198677261,198678815,198682081,198685810,198687222,198691544,198697468,198698265,198700745,198701428,198701608,198703324,198703456,198704255,198710997,198711360,198713182,198717237,198718544,198719620,198721377,198721722,198723397,198725034,-198608267,198608471,198661502,198672501,198673627,198676081,198677390,198…
chr1	198654350	198654656	198654503	0	46367	intragenic	intron	NA	1	-72042	PTPRC	chr1:198608136-198726545;198608136,198608355,198661475,198672426,198673600,198675862,198677261,198678815,198682081,198685810,198687222,198691544,198697468,198698265,198700745,198701428,198701608,198703324,198703456,198704255,198710997,198711360,198713182,198717237,198718544,198719620,198721377,198721722,198723397,198725034,-198608267,198608471,198661502,198672501,198673627,198676081,198677390,198…
chr1	198655381	198655585	198655483	0	47347	intragenic	intron	NA	1	-71062	PTPRC	chr1:198608136-198726545;198608136,198608355,198661475,198672426,198673600,198675862,198677261,198678815,198682081,198685810,198687222,198691544,198697468,198698265,198700745,198701428,198701608,198703324,198703456,198704255,198710997,198711360,198713182,198717237,198718544,198719620,198721377,198721722,198723397,198725034,-198608267,198608471,198661502,198672501,198673627,198676081,198677390,198…
chr1	198901854	198902054	198901954	0	293818	intergenic	NA	NA	1	239620	PTPRC	chr1:198608136-198662334;198608136,198608355,198661475,-198608267,198608471,198662334,
chr1	198902175	198902417	198902296	0	294160	intergenic	NA	NA	1	239962	PTPRC	chr1:198608136-198662334;198608136,198608355,198661475,-198608267,198608471,198662334,
chr1	198902938	198903170	198903054	0	294918	intergenic	NA	NA	1	240720	PTPRC	chr1:198608136-198662334;198608136,198608355,198661475,-198608267,198608471,198662334,
chr1	245028068	245028346	245028207	0	-380	promoter	NA	NA	1	-14606	HNRNPU	chr1:245013601-245027827;245013601,245018274,245018725,245019205,245019758,245020029,245020899,245021312,245022030,245022576,245023636,245025762,245025920,245026918,-245017805,245018346,245018910,245019460,245019927,245020158,245021019,245021576,245022143,245022676,245023776,245025836,245026032,245027827,
chr1	245029493	245029740	245029616	0	-1789	promoter	NA	NA	1	-16015	HNRNPU	chr1:245013601-245027827;245013601,245018274,245018725,245019205,245019758,245020029,245020899,245021312,245022030,245022576,245023636,245025762,245025920,245026918,-245017805,245018346,245018910,245019460,245019927,245020158,245021019,245021576,245022143,245022676,245023776,245025836,245026032,245027827,
chr1	245029770	245030098	245029934	0	-2107	enhancer	NA	NA	1	-16333	HNRNPU	chr1:245013601-245027827;245013601,245018274,245018725,245019205,245019758,245020029,245020899,245021312,245022030,245022576,245023636,245025762,245025920,245026918,-245017805,245018346,245018910,245019460,245019927,245020158,245021019,245021576,245022143,245022676,245023776,245025836,245026032,245027827,
chr1	245030144	245030387	245030265	0	-2438	enhancer	NA	NA	1	-16664	HNRNPU	chr1:245013601-245027827;245013601,245018274,245018725,245019205,245019758,245020029,245020899,245021312,245022030,245022576,245023636,245025762,245025920,245026918,-245017805,245018346,245018910,245019460,245019927,245020158,245021019,245021576,245022143,245022676,245023776,245025836,245026032,245027827,
chr10	186608	186806	186707	0	5284	intragenic	f_intron	NA	1	-113870	ZMYND11	chr10:181423-300577;181423,225933,255828,282777,283524,285377,285995,286832,287960,292705,293337,294275,294842,298287,-181499,226068,255988,282855,283617,285465,286051,286910,288079,292913,293406,294548,295028,300577,
chr10	3211534	3211746	3211640	0	3393	intragenic	intron	NA	1	-31722	PITRM1	chr10:3179918-3215033;3179918,3180426,3181095,3182878,3185580,3186483,3187787,3189341,3189763,3190178,3190362,3191812,3193438,3197782,3199121,3199626,3200231,3201105,3202039,3202395,3205916,3207429,3207604,3208420,3209127,3212295,3214908,-3180316,3180529,3181241,3183004,3185693,3186558,3187908,3189442,3189929,3190255,3190483,3191945,3193555,3197921,3199256,3199723,3200345,3201234,3202128,3202522,…
chr10	5854287	5854582	5854434	0	1078	intragenic	f_intron	NA	1	-47249	GDI2	chr10:5807185-5855512;5807185,5808203,5808456,5810175,5815804,5827104,5827814,5836847,5838725,5842560,5855176,-5808115,5808258,5808601,5810347,5815904,5827236,5828013,5836982,5838825,5842668,5855512,
chr10	8603829	8604041	8603935	0	507269	intergenic	NA	NA	1	486771	GATA3	chr10:8096666-8117164;8096666,8097249,8100267,8105955,8111435,8115701,-8096854,8097859,8100804,8106101,8111561,8117164,
chr10	8738404	8738556	8738480	0	641814	intergenic	NA	NA	1	621316	GATA3	chr10:8096666-8117164;8096666,8097249,8100267,8105955,8111435,8115701,-8096854,8097859,8100804,8106101,8111561,8117164,
chr10	15363080	15363277	15363178	0	49880	intragenic	f_intron	NA	1	-109535	FAM171A1	chr10:15253643-15413058;15253643,15257994,15262942,15290637,15296719,15317853,15325876,15412954,-15256600,15258109,15263059,15290814,15296878,15317946,15326104,15413058,
chr10	15899857	15900025	15899941	0	2578	intragenic	f_intron	NA	1	-79767	FAM188A	chr10:15820174-15902519;15820174,15824153,15828559,15831245,15838098,15858833,15863654,15875628,15876541,15879202,15880226,15883424,15885210,15889862,15902204,-15821140,15824225,15828647,15831318,15838171,15858914,15863725,15875708,15876615,15879317,15880278,15883598,15885271,15889942,15902519,
chr10	16444203	16444408	16444305	0	-34661	enhancer	NA	NA	1	-111431	PTER	chr10:16478966-16555736;16478966,16479355,16526335,16528350,16547018,16553044,-16479046,16479489,16526815,16528616,16547159,16555736,
chr10	16523962	16524217	16524089	0	45123	intragenic	intron	NA	1	-31647	PTER	chr10:16478966-16555736;16478966,16479355,16526335,16528350,16547018,16553044,-16479046,16479489,16526815,16528616,16547159,16555736,
chr10	17109284	17109490	17109387	0	62429	intragenic	intron	NA	1	-243423	CUBN	chr10:16865964-17171816;16865964,16870803,16873250,16877012,16878233,16882328,16882883,16893233,16911634,16916372,16918895,16930415,16932369,16940994,16942623,16943336,16945964,16948201,16949506,16955809,16957030,16957819,16960620,16961961,16967239,16967582,16970155,16975085,16979590,16980961,16982030,16989233,16990476,16991999,16994274,16996387,17024482,17026103,17032332,17061831,17083031,170858…
chr10	17240211	17240432	17240321	0	3749	intragenic	f_intron	NA	1	-55340	TRDMT1	chr10:17184981-17244070;17184981,17195505,17196675,17199439,17201144,17202303,17203481,17204164,17210839,17216549,17243569,-17191139,17195635,17196733,17199783,17201228,17202373,17203547,17204236,17210916,17216659,17244070,
chr10	17241257	17241772	17241514	0	2556	intragenic	f_intron	NA	1	-56533	TRDMT1	chr10:17184981-17244070;17184981,17195505,17196675,17199439,17201144,17202303,17203481,17204164,17210839,17216549,17243569,-17191139,17195635,17196733,17199783,17201228,17202373,17203547,17204236,17210916,17216659,17244070,
chr10	17241914	17242882	17242398	0	1672	intragenic	f_intron	NA	1	-57417	TRDMT1	chr10:17184981-17244070;17184981,17195505,17196675,17199439,17201144,17202303,17203481,17204164,17210839,17216549,17243569,-17191139,17195635,17196733,17199783,17201228,17202373,17203547,17204236,17210916,17216659,17244070,
chr10	17581369	17581601	17581485	0	77888	intergenic	NA	NA	1	50472	PTPLA	chr10:17631957-17659373;17631957,17636203,17641288,17645558,17645724,17645928,17659081,-17632445,17636382,17641410,17645647,17645743,17646046,17659373,
chr10	18352404	18352603	18352503	0	-77102	intergenic	NA	NA	1	-478185	CACNB2	chr10:18429605-18830688;18429605,18439811,18690852,18787283,18789740,18795399,18803908,18807264,18807838,18816516,18823004,18825029,18827108,18828158,-18429785,18439904,18690972,18787406,18789877,18795476,18803970,18807345,18807897,18816626,18823156,18825125,18827294,18830688,
chr10	18948958	18949259	18949108	0	796	immediateDownstream	f_intron	NA	1	-17832	ARL5B	chr10:18948312-18966940;18948312,18955503,18957458,18961550,18962912,18964096,-18948612,18955564,18957606,18961634,18963064,18966940,
chr10	20804608	20804803	20804705	0	381826	intergenic	NA	NA	1	264197	NEBL	chr10:21068902-21186531;21068902,21076130,21097438,21098734,21101697,21102867,21104553,21106528,21108352,21112136,21115375,21117458,21120124,21120401,21124441,21129667,21134186,21139323,21141473,21147168,21148641,21157592,21158668,21169722,21177025,21178773,21185886,21186053,-21074852,21076237,21097588,21098827,21101869,21102972,21104646,21106621,21108445,21112229,21115468,21117563,21120235,21120…
chr10	21800674	21800936	21800805	0	-22768	enhancer	NA	NA	1	-231754	MLLT10	chr10:21823573-22032559;21823573,21827761,21875222,21884259,21901276,21903759,21906040,21940601,21959377,21962278,21970260,21971153,22002700,22015172,22016784,22019828,22021827,22022432,22022696,22024067,22028958,22030867,-21823733,21827841,21875277,21884369,21901380,21903853,21906136,21940697,21959633,21962848,21970305,21971186,22002879,22015284,22016857,22019983,22022016,22022521,22023058,22024…
chr10	21804621	21805066	21804843	0	9768	intragenic	exon	NA	1	-2435	C10orf140	chr10:21802408-21814611;21802408,21810317,21812611,21814475,-21808587,21810409,21812800,21814611,
chr10	21805138	21805352	21805245	0	9366	intragenic	exon	NA	1	-2837	C10orf140	chr10:21802408-21814611;21802408,21810317,21812611,21814475,-21808587,21810409,21812800,21814611,
chr10	21807444	21807711	21807577	0	7034	intragenic	exon	NA	1	-5169	C10orf140	chr10:21802408-21814611;21802408,21810317,21812611,21814475,-21808587,21810409,21812800,21814611,
chr10	21807715	21808456	21808085	0	6526	intragenic	exon	NA	1	-5677	C10orf140	chr10:21802408-21814611;21802408,21810317,21812611,21814475,-21808587,21810409,21812800,21814611,
chr10	21808463	21809056	21808759	0	5852	intragenic	intron	NA	1	-6351	C10orf140	chr10:21802408-21814611;21802408,21810317,21812611,21814475,-21808587,21810409,21812800,21814611,
chr10	21809060	21809223	21809141	0	5470	intragenic	intron	NA	1	-6733	C10orf140	chr10:21802408-21814611;21802408,21810317,21812611,21814475,-21808587,21810409,21812800,21814611,
chr10	21810438	21811085	21810761	0	3850	intragenic	intron	NA	1	-8353	C10orf140	chr10:21802408-21814611;21802408,21810317,21812611,21814475,-21808587,21810409,21812800,21814611,
chr10	21811278	21812137	21811707	0	2904	intragenic	intron	NA	1	-9299	C10orf140	chr10:21802408-21814611;21802408,21810317,21812611,21814475,-21808587,21810409,21812800,21814611,
chr10	21812196	21812448	21812322	0	2289	intragenic	intron	NA	1	-9914	C10orf140	chr10:21802408-21814611;21802408,21810317,21812611,21814475,-21808587,21810409,21812800,21814611,
chr10	21812544	21812905	21812724	0	1887	intragenic	exon	NA	1	-10316	C10orf140	chr10:21802408-21814611;21802408,21810317,21812611,21814475,-21808587,21810409,21812800,21814611,
chr10	21813134	21813372	21813253	0	1358	intragenic	f_intron	NA	1	-10845	C10orf140	chr10:21802408-21814611;21802408,21810317,21812611,21814475,-21808587,21810409,21812800,21814611,
chr10	21813664	21814243	21813953	0	658	immediateDownstream	f_intron	NA	1	-11545	C10orf140	chr10:21802408-21814611;21802408,21810317,21812611,21814475,-21808587,21810409,21812800,21814611,
chr10	21815362	21815554	21815458	0	-847	promoter	NA	NA	1	-13050	C10orf140	chr10:21802408-21814611;21802408,21810317,21812611,21814475,-21808587,21810409,21812800,21814611,
chr10	21815707	21818960	21817333	0	-31120	enhancer	NA	NA	1	-33913	C10orf114	chr10:21783420-21786213;21783420,21785678,-21784874,21786213,
chr10	21819041	21819267	21819154	0	-32941	enhancer	NA	NA	1	-35734	C10orf114	chr10:21783420-21786213;21783420,21785678,-21784874,21786213,
chr10	21819270	21819747	21819508	0	-33295	enhancer	NA	NA	1	-36088	C10orf114	chr10:21783420-21786213;21783420,21785678,-21784874,21786213,
chr10	21819785	21821481	21820633	0	-34420	enhancer	NA	NA	1	-37213	C10orf114	chr10:21783420-21786213;21783420,21785678,-21784874,21786213,
chr10	21821522	21822879	21822200	0	-1373	promoter	NA	NA	1	-210359	MLLT10	chr10:21823573-22032559;21823573,21827761,21875222,21884259,21901276,21903759,21906040,21940601,21959377,21962278,21970260,21971153,22002700,22015172,22016784,22019828,22021827,22022432,22022696,22024067,22028958,22030867,-21823733,21827841,21875277,21884369,21901380,21903853,21906136,21940697,21959633,21962848,21970305,21971186,22002879,22015284,22016857,22019983,22022016,22022521,22023058,22024…
chr10	22013219	22013407	22013313	0	189740	intragenic	intron	NA	1	-19246	MLLT10	chr10:21823573-22032559;21823573,21827761,21875222,21884259,21901276,21903759,21906040,21940601,21959377,21962278,21970260,21971153,22002700,22015172,22016784,22019828,22021827,22022432,22022696,22024067,22028958,22030867,-21823733,21827841,21875277,21884369,21901380,21903853,21906136,21940697,21959633,21962848,21970305,21971186,22002879,22015284,22016857,22019983,22022016,22022521,22023058,22024…
chr10	22211759	22212025	22211892	0	80758	intragenic	intron	NA	1	-166416	DNAJC1	chr10:22045476-22292650;22045476,22048098,22055189,22094908,22171210,22193450,22207707,22208760,22209726,22217434,22217968,22292141,-22045684,22048547,22055238,22095028,22171368,22193541,22207801,22208858,22209892,22217481,22218070,22292650,
chr10	22218126	22218331	22218228	0	74422	intragenic	f_intron	NA	1	-172752	DNAJC1	chr10:22045476-22292650;22045476,22048098,22055189,22094908,22171210,22193450,22207707,22208760,22209726,22217434,22217968,22292141,-22045684,22048547,22055238,22095028,22171368,22193541,22207801,22208858,22209892,22217481,22218070,22292650,
chr10	22288928	22289141	22289034	0	3616	intragenic	f_intron	NA	1	-243558	DNAJC1	chr10:22045476-22292650;22045476,22048098,22055189,22094908,22171210,22193450,22207707,22208760,22209726,22217434,22217968,22292141,-22045684,22048547,22055238,22095028,22171368,22193541,22207801,22208858,22209892,22217481,22218070,22292650,
chr10	22290455	22290675	22290565	0	2085	intragenic	f_intron	NA	1	-245089	DNAJC1	chr10:22045476-22292650;22045476,22048098,22055189,22094908,22171210,22193450,22207707,22208760,22209726,22217434,22217968,22292141,-22045684,22048547,22055238,22095028,22171368,22193541,22207801,22208858,22209892,22217481,22218070,22292650,
chr10	22536465	22536737	22536601	0	-37689	enhancer	NA	NA	1	-38859	EBLN1	chr10:22497742-22498912;22497742,-22498912,
chr10	22539217	22539661	22539439	0	-40527	enhancer	NA	NA	1	-41697	EBLN1	chr10:22497742-22498912;22497742,-22498912,
chr10	22540020	22541066	22540543	0	-41631	enhancer	NA	NA	1	-42801	EBLN1	chr10:22497742-22498912;22497742,-22498912,
chr10	22543769	22544058	22543913	0	-45001	enhancer	NA	NA	1	-46171	EBLN1	chr10:22497742-22498912;22497742,-22498912,
chr10	22597050	22597281	22597165	0	-37233	enhancer	NA	NA	1	-109374	SPAG6	chr10:22634398-22706539;22634398,22634651,22653781,22657423,22675682,22676751,22678088,22680657,22690089,22705547,-22634565,22634747,22653948,22657607,22675888,22676925,22678241,22680849,22690206,22706539,
chr10	22597345	22605150	22601247	0	-33151	enhancer	NA	NA	1	-105292	SPAG6	chr10:22634398-22706539;22634398,22634651,22653781,22657423,22675682,22676751,22678088,22680657,22690089,22705547,-22634565,22634747,22653948,22657607,22675888,22676925,22678241,22680849,22690206,22706539,
chr10	22605521	22605726	22605623	0	312	immediateDownstream	f_intron	NA	1	-3623	COMMD3	chr10:22605311-22609246;22605311,22606812,22607033,22607200,22607581,22607734,22607887,22608867,-22605485,22606924,22607097,22607235,22607642,22607791,22607947,22609246,
chr10	22605774	22607735	22606754	0	1443	intragenic	f_intron	NA	1	-2492	COMMD3	chr10:22605311-22609246;22605311,22606812,22607033,22607200,22607581,22607734,22607887,22608867,-22605485,22606924,22607097,22607235,22607642,22607791,22607947,22609246,
chr10	22607803	22608578	22608190	0	-1948	promoter	NA	NA	1	-12224	BMI1	chr10:22610138-22620414;22610138,22615359,22615818,22616523,22616670,22616878,22617062,22617528,22617976,22618141,-22610625,22615490,22615915,22616579,22616721,22616987,22617108,22617627,22618057,22620414,
chr10	22608624	22609505	22609064	0	-1074	promoter	NA	NA	1	-11350	BMI1	chr10:22610138-22620414;22610138,22615359,22615818,22616523,22616670,22616878,22617062,22617528,22617976,22618141,-22610625,22615490,22615915,22616579,22616721,22616987,22617108,22617627,22618057,22620414,
chr10	22611356	22611667	22611511	0	1373	intragenic	f_intron	NA	1	-8903	BMI1	chr10:22610138-22620414;22610138,22615359,22615818,22616523,22616670,22616878,22617062,22617528,22617976,22618141,-22610625,22615490,22615915,22616579,22616721,22616987,22617108,22617627,22618057,22620414,
chr10	22611356	22611667	22611511	0	6200	intragenic	intron	NA	1	-8903	COMMD3-BMI1	chr10:22605311-22620414;22605311,22606812,22607033,22607200,22607887,22615359,22615818,22616523,22616670,22616878,22617062,22617528,22617976,22618141,-22605485,22606924,22607097,22607235,22607947,22615490,22615915,22616579,22616721,22616987,22617108,22617627,22618057,22620414,
chr10	22611836	22612033	22611934	0	1796	intragenic	f_intron	NA	1	-8480	BMI1	chr10:22610138-22620414;22610138,22615359,22615818,22616523,22616670,22616878,22617062,22617528,22617976,22618141,-22610625,22615490,22615915,22616579,22616721,22616987,22617108,22617627,22618057,22620414,
chr10	22611836	22612033	22611934	0	6623	intragenic	intron	NA	1	-8480	COMMD3-BMI1	chr10:22605311-22620414;22605311,22606812,22607033,22607200,22607887,22615359,22615818,22616523,22616670,22616878,22617062,22617528,22617976,22618141,-22605485,22606924,22607097,22607235,22607947,22615490,22615915,22616579,22616721,22616987,22617108,22617627,22618057,22620414,
chr10	22612466	22612641	22612553	0	2415	intragenic	f_intron	NA	1	-7861	BMI1	chr10:22610138-22620414;22610138,22615359,22615818,22616523,22616670,22616878,22617062,22617528,22617976,22618141,-22610625,22615490,22615915,22616579,22616721,22616987,22617108,22617627,22618057,22620414,
chr10	22612466	22612641	22612553	0	7242	intragenic	intron	NA	1	-7861	COMMD3-BMI1	chr10:22605311-22620414;22605311,22606812,22607033,22607200,22607887,22615359,22615818,22616523,22616670,22616878,22617062,22617528,22617976,22618141,-22605485,22606924,22607097,22607235,22607947,22615490,22615915,22616579,22616721,22616987,22617108,22617627,22618057,22620414,
chr10	22627525	22627759	22627642	0	-6756	enhancer	NA	NA	1	-78897	SPAG6	chr10:22634398-22706539;22634398,22634651,22653781,22657423,22675682,22676751,22678088,22680657,22690089,22705547,-22634565,22634747,22653948,22657607,22675888,22676925,22678241,22680849,22690206,22706539,
chr10	22630823	22631055	22630939	0	-3459	enhancer	NA	NA	1	-75600	SPAG6	chr10:22634398-22706539;22634398,22634651,22653781,22657423,22675682,22676751,22678088,22680657,22690089,22705547,-22634565,22634747,22653948,22657607,22675888,22676925,22678241,22680849,22690206,22706539,
chr10	22631311	22631900	22631605	0	-2793	enhancer	NA	NA	1	-74934	SPAG6	chr10:22634398-22706539;22634398,22634651,22653781,22657423,22675682,22676751,22678088,22680657,22690089,22705547,-22634565,22634747,22653948,22657607,22675888,22676925,22678241,22680849,22690206,22706539,
chr10	22639784	22640020	22639902	0	5504	intragenic	intron	NA	1	-66637	SPAG6	chr10:22634398-22706539;22634398,22634651,22653781,22657423,22675682,22676751,22678088,22680657,22690089,22705547,-22634565,22634747,22653948,22657607,22675888,22676925,22678241,22680849,22690206,22706539,
chr10	22655769	22656194	22655981	0	21583	intragenic	intron	NA	1	-50558	SPAG6	chr10:22634398-22706539;22634398,22634651,22653781,22657423,22675682,22676751,22678088,22680657,22690089,22705547,-22634565,22634747,22653948,22657607,22675888,22676925,22678241,22680849,22690206,22706539,
chr10	22656806	22657388	22657097	0	22699	intragenic	intron	NA	1	-49442	SPAG6	chr10:22634398-22706539;22634398,22634651,22653781,22657423,22675682,22676751,22678088,22680657,22690089,22705547,-22634565,22634747,22653948,22657607,22675888,22676925,22678241,22680849,22690206,22706539,
chr10	22658875	22659178	22659026	0	24628	intragenic	intron	NA	1	-47513	SPAG6	chr10:22634398-22706539;22634398,22634651,22653781,22657423,22675682,22676751,22678088,22680657,22690089,22705547,-22634565,22634747,22653948,22657607,22675888,22676925,22678241,22680849,22690206,22706539,
chr10	22671389	22671618	22671503	0	37105	intragenic	intron	NA	1	-35036	SPAG6	chr10:22634398-22706539;22634398,22634651,22653781,22657423,22675682,22676751,22678088,22680657,22690089,22705547,-22634565,22634747,22653948,22657607,22675888,22676925,22678241,22680849,22690206,22706539,
chr10	22705255	22705488	22705371	0	70973	intragenic	intron	NA	1	-1168	SPAG6	chr10:22634398-22706539;22634398,22634651,22653781,22657423,22675682,22676751,22678088,22680657,22690089,22705547,-22634565,22634747,22653948,22657607,22675888,22676925,22678241,22680849,22690206,22706539,
chr10	22705504	22705935	22705719	0	71321	intragenic	exon	NA	1	-820	SPAG6	chr10:22634398-22706539;22634398,22634651,22653781,22657423,22675682,22676751,22678088,22680657,22690089,22705547,-22634565,22634747,22653948,22657607,22675888,22676925,22678241,22680849,22690206,22706539,
chr10	22706073	22706855	22706464	0	72066	intragenic	exon	NA	1	-75	SPAG6	chr10:22634398-22706539;22634398,22634651,22653781,22657423,22675682,22676751,22678088,22680657,22690089,22705547,-22634565,22634747,22653948,22657607,22675888,22676925,22678241,22680849,22690206,22706539,
chr10	22706999	22707332	22707165	0	72767	5kbDownstream	NA	NA	1	626	SPAG6	chr10:22634398-22706539;22634398,22634651,22653781,22657423,22675682,22676751,22678088,22680657,22690089,22705547,-22634565,22634747,22653948,22657607,22675888,22676925,22678241,22680849,22690206,22706539,
chr10	22717807	22718059	22717933	0	83535	intergenic	NA	NA	1	11394	SPAG6	chr10:22634398-22706539;22634398,22634651,22653781,22657423,22675682,22676751,22678088,22680657,22690089,22699959,22705547,-22634565,22634747,22653948,22657607,22675888,22676925,22678241,22680849,22690206,22700105,22706539,
chr10	22719859	22720197	22720028	0	85630	intergenic	NA	NA	1	13489	SPAG6	chr10:22634398-22706539;22634398,22634651,22653781,22657423,22675682,22676751,22678088,22680657,22690089,22699959,22705547,-22634565,22634747,22653948,22657607,22675888,22676925,22678241,22680849,22690206,22700105,22706539,
chr10	22720216	22720433	22720324	0	85926	intergenic	NA	NA	1	13785	SPAG6	chr10:22634398-22706539;22634398,22634651,22653781,22657423,22675682,22676751,22678088,22680657,22690089,22699959,22705547,-22634565,22634747,22653948,22657607,22675888,22676925,22678241,22680849,22690206,22700105,22706539,
chr10	22726363	22726558	22726460	0	92062	intergenic	NA	NA	1	19921	SPAG6	chr10:22634398-22706539;22634398,22634651,22653781,22657423,22675682,22676751,22678088,22680657,22690089,22699959,22705547,-22634565,22634747,22653948,22657607,22675888,22676925,22678241,22680849,22690206,22700105,22706539,
chr10	25009331	25009623	25009477	0	3120	intragenic	intron	NA	1	-136940	ARHGAP21	chr10:24872537-25012597;24872537,24878199,24880153,24880570,24880815,24883878,24884045,24884645,24884816,24885668,24886375,24886873,24889574,24890906,24893240,24896427,24896673,24908401,24911661,24918924,24922330,24923939,24955913,24959146,25010765,25012490,-24875035,24878231,24880259,24880612,24880941,24883968,24884119,24884724,24884972,24885811,24886512,24886938,24889859,24891032,24893277,24896…
chr10	28584794	28585045	28584919	0	-13852	enhancer	NA	NA	1	-244997	MPP7	chr10:28339922-28571067;28339922,28345408,28347423,28348578,28358700,28378599,28408579,28409122,28409522,28412959,28413938,28420488,28436411,28438910,28491081,28527496,28543702,28569028,28570938,-28343173,28345552,28347532,28348672,28358781,28378770,28408644,28409319,28409597,28413045,28414020,28420620,28436492,28438988,28491200,28527664,28543805,28569069,28571067,
chr10	32665471	32665873	32665672	0	-29559	enhancer	NA	NA	1	-107814	EPC1	chr10:32557858-32636113;32557858,32560481,32560953,32561941,32562090,32573625,32575621,32575853,32576025,32580090,32581423,32581915,32582519,32594699,32635690,-32558063,32560845,32561095,32562010,32562209,32573978,32575770,32575943,32576202,32580250,32581572,32582122,32582665,32594859,32636113,
chr10	32665941	32666336	32666138	0	-30025	enhancer	NA	NA	1	-108280	EPC1	chr10:32557858-32636113;32557858,32560481,32560953,32561941,32562090,32573625,32575621,32575853,32576025,32580090,32581423,32581915,32582519,32594699,32635690,-32558063,32560845,32561095,32562010,32562209,32573978,32575770,32575943,32576202,32580250,32581572,32582122,32582665,32594859,32636113,
chr10	32734963	32735125	32735044	0	4	immediateDownstream	f_exon	NA	1	-128448	CCDC7	chr10:32735040-32863492;32735040,32740519,32742271,32745178,32751610,32751944,32759991,32761408,32762894,32780849,32806872,32807343,32832227,32833174,32854485,32856597,32860786,32863356,-32735559,32740849,32742364,32745262,32751631,32751977,32760158,32761470,32762951,32780925,32806903,32807433,32832313,32833229,32854548,32856819,32860821,32863492,
chr10	46911694	46911896	46911795	0	58806	intergenic	NA	NA	1	43648	SYT15	chr10:46955443-46970601;46955443,46959943,46963839,46965001,46965714,46967425,46968580,46969248,46970441,-46955628,46960018,46964019,46965122,46965885,46967721,46968723,46969453,46970601,
chr10	62491586	62491784	62491685	0	1599	intragenic	f_intron	NA	1	-705630	ANK3	chr10:61786055-62493284;61786055,61802429,61815415,61819097,61819455,61822868,61823914,61827692,61840294,61842372,61843249,61844359,61844914,61846434,61847904,61865662,61868587,61873982,61894028,61898721,61926348,61926581,61932065,61932657,61932845,61941086,61946472,61955902,61956284,61958097,61959886,61962759,61965549,61967793,61973169,61994445,62021616,62023592,62029888,62038531,62038807,620392…
chr10	63842715	63842880	63842797	0	33828	intragenic	intron	NA	1	-13910	ARID5B	chr10:63808969-63856707;63808969,63810646,63816875,63819001,63829458,63845460,63850620,-63809242,63810759,63817077,63819054,63829556,63845659,63856707,
chr10	65025473	65025639	65025556	0	3426	intragenic	f_intron	NA	1	-98569	JMJD1C	chr10:64926987-65028982;64926987,64928194,64936056,64937476,64943206,64944367,64945322,64945974,64948927,64950653,64952697,64953104,64954045,64957170,64958272,64960235,64966354,64968822,64973232,64975022,64975312,64976966,65028422,-64927894,64928326,64936233,64937616,64943329,64944498,64945413,64946143,64949206,64950868,64952857,64953232,64954135,64957323,64958487,64960437,64968561,64968995,64974…
chr10	65027308	65027566	65027437	0	1545	intragenic	f_intron	NA	1	-100450	JMJD1C	chr10:64926987-65028982;64926987,64928194,64936056,64937476,64943206,64944367,64945322,64945974,64948927,64950653,64952697,64953104,64954045,64957170,64958272,64960235,64966354,64968822,64973232,64975022,64975312,64976966,65028422,-64927894,64928326,64936233,64937616,64943329,64944498,64945413,64946143,64949206,64950868,64952857,64953232,64954135,64957323,64958487,64960437,64968561,64968995,64974…
chr10	65175705	65175976	65175840	0	49882	intragenic	f_intron	NA	1	-248853	JMJD1C	chr10:64926987-65225722;64926987,64928194,64936056,64937476,64943206,64944367,64945322,64945974,64948927,64950653,64952697,64953104,64954045,64957170,64958272,64960235,64966354,64968822,64973232,64975022,64975312,64976966,64979637,65024410,65140077,65225254,-64927894,64928326,64936233,64937616,64943329,64944498,64945413,64946143,64949206,64950868,64952911,64953232,64954135,64957323,64958487,64960…
chr10	65224626	65224834	65224730	0	992	immediateDownstream	f_intron	NA	1	-297743	JMJD1C	chr10:64926987-65225722;64926987,64928194,64936056,64937476,64943206,64944367,64945322,64945974,64948927,64950653,64952697,64953104,64954045,64957170,64958272,64960235,64966354,64968822,64973232,64975022,64975312,64976966,64979637,65024410,65140077,65225254,-64927894,64928326,64936233,64937616,64943329,64944498,64945413,64946143,64949206,64950868,64952911,64953232,64954135,64957323,64958487,64960…
chr10	65225269	65225600	65225434	0	288	immediateDownstream	f_exon	NA	1	-298447	JMJD1C	chr10:64926987-65225722;64926987,64928194,64936056,64937476,64943206,64944367,64945322,64945974,64948927,64950653,64952697,64953104,64954045,64957170,64958272,64960235,64966354,64968822,64973232,64975022,64975312,64976966,64979637,65024410,65140077,65225254,-64927894,64928326,64936233,64937616,64943329,64944498,64945413,64946143,64949206,64950868,64952911,64953232,64954135,64957323,64958487,64960…
chr10	65226205	65226447	65226326	0	-604	promoter	NA	NA	1	-299339	JMJD1C	chr10:64926987-65225722;64926987,64928194,64936056,64937476,64943206,64944367,64945322,64945974,64948927,64950653,64952697,64953104,64954045,64957170,64958272,64960235,64966354,64968822,64973232,64975022,64975312,64976966,64979637,65024410,65140077,65225254,-64927894,64928326,64936233,64937616,64943329,64944498,64945413,64946143,64949206,64950868,64952911,64953232,64954135,64957323,64958487,64960…
chr10	65237915	65238106	65238010	0	-43112	enhancer	NA	NA	1	-146873	REEP3	chr10:65281122-65384883;65281122,65326097,65354537,65357783,65358929,65369946,65379414,65380572,-65281337,65326170,65354614,65357904,65359043,65370094,65379560,65384883,
chr10	65240077	65240276	65240176	0	-40946	enhancer	NA	NA	1	-144707	REEP3	chr10:65281122-65384883;65281122,65326097,65354537,65357783,65358929,65369946,65379414,65380572,-65281337,65326170,65354614,65357904,65359043,65370094,65379560,65384883,
chr10	69596339	69596529	69596434	0	1503	intragenic	f_intron	NA	1	-40008	DNAJC12	chr10:69556426-69597937;69556426,69565340,69571281,69583071,69597691,-69556968,69565545,69571421,69583150,69597937,
chr10	76720573	76720754	76720663	0	134285	intragenic	intron	NA	1	-71976	KAT6B	chr10:76586378-76792639;76586378,76598440,76602357,76719727,76729417,76729777,76732264,76735156,76737073,76738981,76741544,76744837,76748776,76780339,76780883,76781638,76784715,76788246,-76586543,76598510,76603236,76719836,76729533,76729859,76732397,76736088,76737195,76739097,76741686,76744999,76748870,76780571,76781043,76781989,76785007,76792639,
chr10	89175511	89175720	89175615	0	58139	intergenic	NA	NA	1	45163	FAM22D	chr10:89117476-89130452;89117476,89120237,89122894,89123995,89124577,89125445,89127090,-89118188,89120937,89123023,89124135,89124960,89125562,89130452,
chr10	89176606	89176823	89176714	0	59238	intergenic	NA	NA	1	46262	FAM22D	chr10:89117476-89130452;89117476,89120237,89122894,89123995,89124577,89125445,89127090,-89118188,89120937,89123023,89124135,89124960,89125562,89130452,
chr10	89182470	89182687	89182578	0	65102	intergenic	NA	NA	1	52126	FAM22D	chr10:89117476-89130452;89117476,89120237,89122894,89123995,89124577,89125445,89127090,-89118188,89120937,89123023,89124135,89124960,89125562,89130452,
chr10	89182766	89182941	89182853	0	65377	intergenic	NA	NA	1	52401	FAM22D	chr10:89117476-89130452;89117476,89120237,89122894,89123995,89124577,89125445,89127090,-89118188,89120937,89123023,89124135,89124960,89125562,89130452,
chr10	89183147	89183430	89183288	0	65812	intergenic	NA	NA	1	52836	FAM22D	chr10:89117476-89130452;89117476,89120237,89122894,89123995,89124577,89125445,89127090,-89118188,89120937,89123023,89124135,89124960,89125562,89130452,
chr10	89184201	89184422	89184311	0	66835	intergenic	NA	NA	1	53859	FAM22D	chr10:89117476-89130452;89117476,89120237,89122894,89123995,89124577,89125445,89127090,-89118188,89120937,89123023,89124135,89124960,89125562,89130452,
chr10	89184647	89184822	89184734	0	67258	intergenic	NA	NA	1	54282	FAM22D	chr10:89117476-89130452;89117476,89120237,89122894,89123995,89124577,89125445,89127090,-89118188,89120937,89123023,89124135,89124960,89125562,89130452,
chr10	89185428	89185654	89185541	0	68065	intergenic	NA	NA	1	55089	FAM22D	chr10:89117476-89130452;89117476,89120237,89122894,89123995,89124577,89125445,89127090,-89118188,89120937,89123023,89124135,89124960,89125562,89130452,
chr10	89188115	89188448	89188281	0	70805	intergenic	NA	NA	1	57829	FAM22D	chr10:89117476-89130452;89117476,89120237,89122894,89123995,89124577,89125445,89127090,-89118188,89120937,89123023,89124135,89124960,89125562,89130452,
chr10	89625397	89626030	89625713	0	2519	intragenic	f_intron	NA	1	-102819	PTEN	chr10:89623194-89728532;89623194,89653781,89685269,89690802,89692769,89711874,89717609,89720650,89725043,-89624305,89653866,89685314,89690846,89693008,89712016,89717776,89720875,89728532,
chr10	89625397	89626030	89625713	0	-2519	enhancer	NA	NA	1	-6796	KLLN	chr10:89618917-89623194;89618917,-89623194,
chr10	89626039	89626313	89626176	0	2982	intragenic	f_intron	NA	1	-102356	PTEN	chr10:89623194-89728532;89623194,89653781,89685269,89690802,89692769,89711874,89717609,89720650,89725043,-89624305,89653866,89685314,89690846,89693008,89712016,89717776,89720875,89728532,
chr10	89626039	89626313	89626176	0	-2982	enhancer	NA	NA	1	-7259	KLLN	chr10:89618917-89623194;89618917,-89623194,
chr10	89626611	89626849	89626730	0	3536	intragenic	f_intron	NA	1	-101802	PTEN	chr10:89623194-89728532;89623194,89653781,89685269,89690802,89692769,89711874,89717609,89720650,89725043,-89624305,89653866,89685314,89690846,89693008,89712016,89717776,89720875,89728532,
chr10	89626611	89626849	89626730	0	-3536	enhancer	NA	NA	1	-7813	KLLN	chr10:89618917-89623194;89618917,-89623194,
chr10	89626958	89627175	89627066	0	3872	intragenic	f_intron	NA	1	-101466	PTEN	chr10:89623194-89728532;89623194,89653781,89685269,89690802,89692769,89711874,89717609,89720650,89725043,-89624305,89653866,89685314,89690846,89693008,89712016,89717776,89720875,89728532,
chr10	89626958	89627175	89627066	0	-3872	enhancer	NA	NA	1	-8149	KLLN	chr10:89618917-89623194;89618917,-89623194,
chr10	89627402	89627627	89627514	0	4320	intragenic	f_intron	NA	1	-101018	PTEN	chr10:89623194-89728532;89623194,89653781,89685269,89690802,89692769,89711874,89717609,89720650,89725043,-89624305,89653866,89685314,89690846,89693008,89712016,89717776,89720875,89728532,
chr10	89627402	89627627	89627514	0	-4320	enhancer	NA	NA	1	-8597	KLLN	chr10:89618917-89623194;89618917,-89623194,
chr10	89628002	89628408	89628205	0	5011	intragenic	f_intron	NA	1	-100327	PTEN	chr10:89623194-89728532;89623194,89653781,89685269,89690802,89692769,89711874,89717609,89720650,89725043,-89624305,89653866,89685314,89690846,89693008,89712016,89717776,89720875,89728532,
chr10	89628002	89628408	89628205	0	-5011	enhancer	NA	NA	1	-9288	KLLN	chr10:89618917-89623194;89618917,-89623194,
chr10	89628420	89628977	89628698	0	5504	intragenic	f_intron	NA	1	-99834	PTEN	chr10:89623194-89728532;89623194,89653781,89685269,89690802,89692769,89711874,89717609,89720650,89725043,-89624305,89653866,89685314,89690846,89693008,89712016,89717776,89720875,89728532,
chr10	89628420	89628977	89628698	0	-5504	enhancer	NA	NA	1	-9781	KLLN	chr10:89618917-89623194;89618917,-89623194,
chr10	89629524	89629821	89629672	0	6478	intragenic	f_intron	NA	1	-98860	PTEN	chr10:89623194-89728532;89623194,89653781,89685269,89690802,89692769,89711874,89717609,89720650,89725043,-89624305,89653866,89685314,89690846,89693008,89712016,89717776,89720875,89728532,
chr10	89629524	89629821	89629672	0	-6478	enhancer	NA	NA	1	-10755	KLLN	chr10:89618917-89623194;89618917,-89623194,
chr10	90253509	90253695	90253602	0	89480	intragenic	intron	NA	1	-209744	RNLS	chr10:90043858-90343082;90043858,90074222,90122308,90332659,90341323,90341958,90342829,-90045263,90074398,90122482,90332818,90341466,90342064,90343082,
chr10	90289930	90290212	90290071	0	53011	intragenic	intron	NA	1	-246213	RNLS	chr10:90043858-90343082;90043858,90074222,90122308,90332659,90341323,90341958,90342829,-90045263,90074398,90122482,90332818,90341466,90342064,90343082,
chr10	90290433	90290840	90290636	0	52446	intragenic	intron	NA	1	-246778	RNLS	chr10:90043858-90343082;90043858,90074222,90122308,90332659,90341323,90341958,90342829,-90045263,90074398,90122482,90332818,90341466,90342064,90343082,
chr10	90291118	90291363	90291240	0	51842	intragenic	intron	NA	1	-247382	RNLS	chr10:90043858-90343082;90043858,90074222,90122308,90332659,90341323,90341958,90342829,-90045263,90074398,90122482,90332818,90341466,90342064,90343082,
chr10	90291400	90291611	90291505	0	51577	intragenic	intron	NA	1	-247647	RNLS	chr10:90043858-90343082;90043858,90074222,90122308,90332659,90341323,90341958,90342829,-90045263,90074398,90122482,90332818,90341466,90342064,90343082,
chr10	90294321	90294624	90294472	0	48610	intragenic	intron	NA	1	-250614	RNLS	chr10:90043858-90343082;90043858,90074222,90122308,90332659,90341323,90341958,90342829,-90045263,90074398,90122482,90332818,90341466,90342064,90343082,
chr10	90294752	90294994	90294873	0	48209	intragenic	intron	NA	1	-251015	RNLS	chr10:90043858-90343082;90043858,90074222,90122308,90332659,90341323,90341958,90342829,-90045263,90074398,90122482,90332818,90341466,90342064,90343082,
chr10	90296042	90296179	90296110	0	46972	intragenic	intron	NA	1	-252252	RNLS	chr10:90043858-90343082;90043858,90074222,90122308,90332659,90341323,90341958,90342829,-90045263,90074398,90122482,90332818,90341466,90342064,90343082,
chr10	90297096	90297237	90297166	0	45916	intragenic	intron	NA	1	-253308	RNLS	chr10:90043858-90343082;90043858,90074222,90122308,90332659,90341323,90341958,90342829,-90045263,90074398,90122482,90332818,90341466,90342064,90343082,
chr10	90297245	90297538	90297391	0	45691	intragenic	intron	NA	1	-253533	RNLS	chr10:90043858-90343082;90043858,90074222,90122308,90332659,90341323,90341958,90342829,-90045263,90074398,90122482,90332818,90341466,90342064,90343082,
chr10	90297644	90298740	90298192	0	44890	intragenic	intron	NA	1	-254334	RNLS	chr10:90043858-90343082;90043858,90074222,90122308,90332659,90341323,90341958,90342829,-90045263,90074398,90122482,90332818,90341466,90342064,90343082,
chr10	90298834	90299241	90299037	0	44045	intragenic	intron	NA	1	-255179	RNLS	chr10:90043858-90343082;90043858,90074222,90122308,90332659,90341323,90341958,90342829,-90045263,90074398,90122482,90332818,90341466,90342064,90343082,
chr10	90299264	90299576	90299420	0	43662	intragenic	intron	NA	1	-255562	RNLS	chr10:90043858-90343082;90043858,90074222,90122308,90332659,90341323,90341958,90342829,-90045263,90074398,90122482,90332818,90341466,90342064,90343082,
chr10	90299587	90300518	90300052	0	43030	intragenic	intron	NA	1	-256194	RNLS	chr10:90043858-90343082;90043858,90074222,90122308,90332659,90341323,90341958,90342829,-90045263,90074398,90122482,90332818,90341466,90342064,90343082,
chr10	90300558	90301348	90300953	0	42129	intragenic	intron	NA	1	-257095	RNLS	chr10:90043858-90343082;90043858,90074222,90122308,90332659,90341323,90341958,90342829,-90045263,90074398,90122482,90332818,90341466,90342064,90343082,
chr10	90301439	90301720	90301579	0	41503	intragenic	intron	NA	1	-257721	RNLS	chr10:90043858-90343082;90043858,90074222,90122308,90332659,90341323,90341958,90342829,-90045263,90074398,90122482,90332818,90341466,90342064,90343082,
chr10	90301824	90302253	90302038	0	41044	intragenic	intron	NA	1	-258180	RNLS	chr10:90043858-90343082;90043858,90074222,90122308,90332659,90341323,90341958,90342829,-90045263,90074398,90122482,90332818,90341466,90342064,90343082,
chr10	90302979	90303247	90303113	0	39969	intragenic	intron	NA	1	-259255	RNLS	chr10:90043858-90343082;90043858,90074222,90122308,90332659,90341323,90341958,90342829,-90045263,90074398,90122482,90332818,90341466,90342064,90343082,
chr10	90303260	90303632	90303446	0	39636	intragenic	intron	NA	1	-259588	RNLS	chr10:90043858-90343082;90043858,90074222,90122308,90332659,90341323,90341958,90342829,-90045263,90074398,90122482,90332818,90341466,90342064,90343082,
chr10	90303936	90304252	90304094	0	38988	intragenic	intron	NA	1	-260236	RNLS	chr10:90043858-90343082;90043858,90074222,90122308,90332659,90341323,90341958,90342829,-90045263,90074398,90122482,90332818,90341466,90342064,90343082,
chr10	90304628	90306563	90305595	0	37487	intragenic	intron	NA	1	-261737	RNLS	chr10:90043858-90343082;90043858,90074222,90122308,90332659,90341323,90341958,90342829,-90045263,90074398,90122482,90332818,90341466,90342064,90343082,
chr10	90306613	90307092	90306852	0	36230	intragenic	intron	NA	1	-262994	RNLS	chr10:90043858-90343082;90043858,90074222,90122308,90332659,90341323,90341958,90342829,-90045263,90074398,90122482,90332818,90341466,90342064,90343082,
chr10	90308163	90308399	90308281	0	34801	intragenic	intron	NA	1	-264423	RNLS	chr10:90043858-90343082;90043858,90074222,90122308,90332659,90341323,90341958,90342829,-90045263,90074398,90122482,90332818,90341466,90342064,90343082,
chr10	90308711	90309026	90308868	0	34214	intragenic	intron	NA	1	-265010	RNLS	chr10:90043858-90343082;90043858,90074222,90122308,90332659,90341323,90341958,90342829,-90045263,90074398,90122482,90332818,90341466,90342064,90343082,
chr10	90309036	90311435	90310235	0	32847	intragenic	intron	NA	1	-266377	RNLS	chr10:90043858-90343082;90043858,90074222,90122308,90332659,90341323,90341958,90342829,-90045263,90074398,90122482,90332818,90341466,90342064,90343082,
chr10	90311442	90311610	90311526	0	31556	intragenic	intron	NA	1	-267668	RNLS	chr10:90043858-90343082;90043858,90074222,90122308,90332659,90341323,90341958,90342829,-90045263,90074398,90122482,90332818,90341466,90342064,90343082,
chr10	90311629	90311848	90311738	0	31344	intragenic	intron	NA	1	-267880	RNLS	chr10:90043858-90343082;90043858,90074222,90122308,90332659,90341323,90341958,90342829,-90045263,90074398,90122482,90332818,90341466,90342064,90343082,
chr10	90453801	90454025	90453913	0	-30387	enhancer	NA	NA	1	-58600	LIPK	chr10:90484300-90512513;90484300,90486551,90490739,90491934,90492171,90497391,90499752,90503006,90512273,-90484405,90486669,90490938,90492044,90492308,90497538,90499824,90503078,90512513,
chr10	90471646	90472004	90471825	0	-49337	enhancer	NA	NA	1	-66174	LIPN	chr10:90521162-90537999;90521162,90521944,90524166,90526025,90528548,90530601,90534229,90534848,90537765,-90521270,90522062,90524365,90526135,90528685,90530748,90534301,90534920,90537999,
chr10	90475415	90475702	90475558	0	-45604	enhancer	NA	NA	1	-62441	LIPN	chr10:90521162-90537999;90521162,90521944,90524166,90526025,90528548,90530601,90534229,90534848,90537765,-90521270,90522062,90524365,90526135,90528685,90530748,90534301,90534920,90537999,
chr10	90477772	90477950	90477861	0	-43301	enhancer	NA	NA	1	-60138	LIPN	chr10:90521162-90537999;90521162,90521944,90524166,90526025,90528548,90530601,90534229,90534848,90537765,-90521270,90522062,90524365,90526135,90528685,90530748,90534301,90534920,90537999,
chr10	90753719	90754034	90753876	0	3589	intragenic	f_intron	NA	1	-21666	FAS	chr10:90750287-90775542;90750287,90762785,90767456,90768645,90770295,90771755,90773099,90773875,-90750663,90762951,90767594,90768754,90770357,90771838,90773124,90775542,
chr10	90753719	90754034	90753876	0	-2729	enhancer	NA	NA	1	-59046	ACTA2	chr10:90694830-90751147;90694830,90697817,90699263,90700985,90701541,90703553,90707014,90708558,90750695,-90695123,90697999,90699455,90701147,90701626,90703664,90707143,90708710,90751147,
chr10	112405154	112405437	112405295	0	1141	intragenic	f_intron	NA	1	-193932	RBM20	chr10:112404154-112599227;112404154,112540558,112543123,112544098,112544549,112557265,112559544,112570140,112572035,112579829,112581032,112583237,112590818,112595625,-112404403,112541642,112543185,112544190,112544647,112557406,112559676,112570220,112572705,112579934,112581693,112583372,112590940,112599227,
chr10	112405967	112406149	112406058	0	1904	intragenic	f_intron	NA	1	-193169	RBM20	chr10:112404154-112599227;112404154,112540558,112543123,112544098,112544549,112557265,112559544,112570140,112572035,112579829,112581032,112583237,112590818,112595625,-112404403,112541642,112543185,112544190,112544647,112557406,112559676,112570220,112572705,112579934,112581693,112583372,112590940,112599227,
chr12	10588398	10588668	10588533	0	59	immediateDownstream	f_exon	NA	1	-5328	KLRC2	chr12:10583205-10588592;10583205,10584704,10586389,10587084,10587910,10588398,-10583827,10584805,10586541,10587129,10588009,10588592,
chr12	12713158	12713415	12713286	0	2162	intragenic	f_intron	NA	1	-87071	DUSP16	chr12:12626215-12715448;12626215,12633156,12639961,12653452,12672795,12673804,12715050,-12630949,12633280,12640121,12653616,12672934,12674397,12715448,
chr12	12713449	12713664	12713556	0	1892	intragenic	f_intron	NA	1	-87341	DUSP16	chr12:12626215-12715448;12626215,12633156,12639961,12653452,12672795,12673804,12715050,-12630949,12633280,12640121,12653616,12672934,12674397,12715448,
chr12	12871827	12872068	12871947	0	1646	intragenic	intron	NA	1	-3358	CDKN1B	chr12:12870301-12875305;12870301,12871758,12873969,-12871248,12871888,12875305,
chr12	12872868	12873169	12873018	0	2717	intragenic	intron	NA	1	-2287	CDKN1B	chr12:12870301-12875305;12870301,12871758,12873969,-12871248,12871888,12875305,
chr12	12873628	12874035	12873831	0	3530	intragenic	intron	NA	1	-1474	CDKN1B	chr12:12870301-12875305;12870301,12871758,12873969,-12871248,12871888,12875305,
chr12	12874577	12875002	12874789	0	4488	intragenic	exon	NA	1	-516	CDKN1B	chr12:12870301-12875305;12870301,12871758,12873969,-12871248,12871888,12875305,
chr12	12875009	12875340	12875174	0	4873	intragenic	exon	NA	1	-131	CDKN1B	chr12:12870301-12875305;12870301,12871758,12873969,-12871248,12871888,12875305,
chr12	12875365	12876940	12876152	0	-27031	enhancer	NA	NA	1	-62158	GPR19	chr12:12813994-12849121;12813994,12837284,12848392,12848998,-12815404,12837441,12848445,12849121,
chr12	40025379	40025684	40025531	0	5560	intragenic	f_intron	NA	1	-90189	C12orf40	chr12:40019971-40115720;40019971,40034756,40037580,40040130,40040641,40041593,40044040,40076412,40077216,40078668,40085850,40110557,40114588,-40020161,40034796,40037719,40040263,40040690,40041779,40044156,40076942,40077286,40078729,40085914,40110640,40115720,
chr12	40038042	40038280	40038161	0	18190	intragenic	intron	NA	1	-77559	C12orf40	chr12:40019971-40115720;40019971,40034756,40037580,40040130,40040641,40041593,40044040,40076412,40077216,40078668,40085850,40110557,40114588,-40020161,40034796,40037719,40040263,40040690,40041779,40044156,40076942,40077286,40078729,40085914,40110640,40115720,
chr12	44196396	44196621	44196508	0	3670	intragenic	intron	NA	1	-8983	TWF1	chr12:44187525-44200178;44187525,44190778,44191104,44191510,44192367,44193200,44194237,44196088,44198297,44200023,-44189558,44190900,44191255,44191636,44192388,44193305,44194333,44196267,44198375,44200178,
chr12	44196903	44197119	44197011	0	3167	intragenic	intron	NA	1	-9486	TWF1	chr12:44187525-44200178;44187525,44190778,44191104,44191510,44192367,44193200,44194237,44196088,44198297,44200023,-44189558,44190900,44191255,44191636,44192388,44193305,44194333,44196267,44198375,44200178,
chr12	44197346	44198268	44197807	0	2371	intragenic	intron	NA	1	-10282	TWF1	chr12:44187525-44200178;44187525,44190778,44191104,44191510,44192367,44193200,44194237,44196088,44198297,44200023,-44189558,44190900,44191255,44191636,44192388,44193305,44194333,44196267,44198375,44200178,
chr12	44198319	44199536	44198927	0	1251	intragenic	f_intron	NA	1	-11402	TWF1	chr12:44187525-44200178;44187525,44190778,44191104,44191510,44192367,44193200,44194237,44196088,44198297,44200023,-44189558,44190900,44191255,44191636,44192388,44193305,44194333,44196267,44198375,44200178,
chr12	44199542	44199811	44199676	0	502	immediateDownstream	f_intron	NA	1	-12151	TWF1	chr12:44187525-44200178;44187525,44190778,44191104,44191510,44192367,44193200,44194237,44196088,44198297,44200023,-44189558,44190900,44191255,44191636,44192388,44193305,44194333,44196267,44198375,44200178,
chr12	44200664	44201094	44200879	0	-701	promoter	NA	NA	1	-13354	TWF1	chr12:44187525-44200178;44187525,44190778,44191104,44191510,44192367,44193200,44194237,44196088,44198297,44200023,-44189558,44190900,44191255,44191636,44192388,44193305,44194333,44196267,44198375,44200178,
chr12	44201149	44201354	44201251	0	-1073	promoter	NA	NA	1	-13726	TWF1	chr12:44187525-44200178;44187525,44190778,44191104,44191510,44192367,44193200,44194237,44196088,44198297,44200023,-44189558,44190900,44191255,44191636,44192388,44193305,44194333,44196267,44198375,44200178,
chr12	44202427	44202615	44202521	0	-49960	enhancer	NA	NA	1	-80110	PUS7L	chr12:44122411-44152561;44122411,44125507,44130183,44132112,44136259,44139848,44142252,44148138,44152088,-44124505,44125561,44130464,44132194,44136358,44140041,44142412,44149064,44152561,
chr12	44230254	44230455	44230354	0	393	immediateDownstream	f_intron	NA	1	-553187	TMEM117	chr12:44229961-44783541;44229961,44238426,44338012,44537327,44605072,44693362,44770377,44781808,-44229999,44238731,44338145,44537427,44605170,44693522,44770507,44783541,
chr12	44230609	44230909	44230759	0	798	immediateDownstream	f_intron	NA	1	-552782	TMEM117	chr12:44229961-44783541;44229961,44238426,44338012,44537327,44605072,44693362,44770377,44781808,-44229999,44238731,44338145,44537427,44605170,44693522,44770507,44783541,
chr12	44261168	44261347	44261257	0	31296	intragenic	intron	NA	1	-522284	TMEM117	chr12:44229961-44783541;44229961,44238426,44338012,44537327,44605072,44693362,44770377,44781808,-44229999,44238731,44338145,44537427,44605170,44693522,44770507,44783541,
chr12	44262460	44262648	44262554	0	32593	intragenic	intron	NA	1	-520987	TMEM117	chr12:44229961-44783541;44229961,44238426,44338012,44537327,44605072,44693362,44770377,44781808,-44229999,44238731,44338145,44537427,44605170,44693522,44770507,44783541,
chr12	44262731	44263069	44262900	0	32939	intragenic	intron	NA	1	-520641	TMEM117	chr12:44229961-44783541;44229961,44238426,44338012,44537327,44605072,44693362,44770377,44781808,-44229999,44238731,44338145,44537427,44605170,44693522,44770507,44783541,
chr12	44263082	44263343	44263212	0	33251	intragenic	intron	NA	1	-520329	TMEM117	chr12:44229961-44783541;44229961,44238426,44338012,44537327,44605072,44693362,44770377,44781808,-44229999,44238731,44338145,44537427,44605170,44693522,44770507,44783541,
chr12	44266412	44266594	44266503	0	36542	intragenic	intron	NA	1	-517038	TMEM117	chr12:44229961-44783541;44229961,44238426,44338012,44537327,44605072,44693362,44770377,44781808,-44229999,44238731,44338145,44537427,44605170,44693522,44770507,44783541,
chr12	44266659	44267054	44266856	0	36895	intragenic	intron	NA	1	-516685	TMEM117	chr12:44229961-44783541;44229961,44238426,44338012,44537327,44605072,44693362,44770377,44781808,-44229999,44238731,44338145,44537427,44605170,44693522,44770507,44783541,
chr12	44267546	44267927	44267736	0	37775	intragenic	intron	NA	1	-515805	TMEM117	chr12:44229961-44783541;44229961,44238426,44338012,44537327,44605072,44693362,44770377,44781808,-44229999,44238731,44338145,44537427,44605170,44693522,44770507,44783541,
chr12	44269056	44269333	44269194	0	39233	intragenic	intron	NA	1	-514347	TMEM117	chr12:44229961-44783541;44229961,44238426,44338012,44537327,44605072,44693362,44770377,44781808,-44229999,44238731,44338145,44537427,44605170,44693522,44770507,44783541,
chr12	44270305	44270540	44270422	0	40461	intragenic	intron	NA	1	-513119	TMEM117	chr12:44229961-44783541;44229961,44238426,44338012,44537327,44605072,44693362,44770377,44781808,-44229999,44238731,44338145,44537427,44605170,44693522,44770507,44783541,
chr12	44272715	44272916	44272815	0	42854	intragenic	intron	NA	1	-510726	TMEM117	chr12:44229961-44783541;44229961,44238426,44338012,44537327,44605072,44693362,44770377,44781808,-44229999,44238731,44338145,44537427,44605170,44693522,44770507,44783541,
chr12	44272995	44274352	44273673	0	43712	intragenic	intron	NA	1	-509868	TMEM117	chr12:44229961-44783541;44229961,44238426,44338012,44537327,44605072,44693362,44770377,44781808,-44229999,44238731,44338145,44537427,44605170,44693522,44770507,44783541,
chr12	46125745	46125950	46125847	0	2228	intragenic	intron	NA	1	-175972	ARID2	chr12:46123619-46301819;46123619,46123826,46124999,46205200,46211452,46215202,46230371,46230523,46231103,46231280,46233111,46240638,46242618,46243362,46243818,46254583,46285562,46285793,46287202,46287412,46298716,-46123711,46123920,46125097,46205334,46211671,46215270,46230438,46230774,46231200,46231490,46233279,46240720,46242753,46243559,46246679,46254732,46285701,46285879,46287326,46287504,46301…
chr12	46126037	46126252	46126144	0	2525	intragenic	intron	NA	1	-175675	ARID2	chr12:46123619-46301819;46123619,46123826,46124999,46205200,46211452,46215202,46230371,46230523,46231103,46231280,46233111,46240638,46242618,46243362,46243818,46254583,46285562,46285793,46287202,46287412,46298716,-46123711,46123920,46125097,46205334,46211671,46215270,46230438,46230774,46231200,46231490,46233279,46240720,46242753,46243559,46246679,46254732,46285701,46285879,46287326,46287504,46301…
chr12	53995318	53995555	53995436	0	-631	promoter	NA	NA	1	-89594	ATF7	chr12:53905842-53994805;53905842,53917059,53918347,53925527,53926293,53926943,53928285,53931198,53937080,53946324,53994736,-53911138,53917168,53918545,53925680,53926407,53927043,53928443,53931336,53937232,53946421,53994805,
chr12	59313118	59313319	59313218	0	109	immediateDownstream	jonction	NA	1	-47282	LRIG3	chr12:59265936-59313327;59265936,59267836,59268211,59270226,59271181,59272605,59274362,59276650,59277301,59279612,59280591,59281570,59282110,59282600,59283777,59284446,59307762,59308045,59313207,-59266598,59268112,59268355,59270385,59271634,59272887,59274683,59276814,59277373,59279684,59280672,59281714,59282254,59282744,59283921,59284578,59307837,59308117,59313327,
chr12	64613191	64613501	64613346	0	2730	intragenic	f_intron	NA	1	-26928	C12orf66	chr12:64586418-64616076;64586418,64609457,64615782,-64588438,64609743,64616076,
chr12	85034375	85034635	85034505	0	272101	intergenic	NA	NA	1	218761	SLC6A15	chr12:85253266-85306606;85253266,85257217,85260812,85264256,85266380,85266865,85270275,85277637,85279213,85279689,85306301,-85255785,85257380,85260972,85264449,85266573,85267107,85270386,85277819,85279340,85279847,85306606,
chr12	85035947	85036134	85036040	0	270566	intergenic	NA	NA	1	217226	SLC6A15	chr12:85253266-85306606;85253266,85257217,85260812,85264256,85266380,85266865,85270275,85277637,85279213,85279689,85306301,-85255785,85257380,85260972,85264449,85266573,85267107,85270386,85277819,85279340,85279847,85306606,
chr12	85042152	85042380	85042266	0	264340	intergenic	NA	NA	1	211000	SLC6A15	chr12:85253266-85306606;85253266,85257217,85260812,85264256,85266380,85266865,85270275,85277637,85279213,85279689,85306301,-85255785,85257380,85260972,85264449,85266573,85267107,85270386,85277819,85279340,85279847,85306606,
chr12	85043623	85043804	85043713	0	262893	intergenic	NA	NA	1	209553	SLC6A15	chr12:85253266-85306606;85253266,85257217,85260812,85264256,85266380,85266865,85270275,85277637,85279213,85279689,85306301,-85255785,85257380,85260972,85264449,85266573,85267107,85270386,85277819,85279340,85279847,85306606,
chr12	85047465	85047655	85047560	0	259046	intergenic	NA	NA	1	205706	SLC6A15	chr12:85253266-85306606;85253266,85257217,85260812,85264256,85266380,85266865,85270275,85277637,85279213,85279689,85306301,-85255785,85257380,85260972,85264449,85266573,85267107,85270386,85277819,85279340,85279847,85306606,
chr12	85051241	85051521	85051381	0	255225	intergenic	NA	NA	1	201885	SLC6A15	chr12:85253266-85306606;85253266,85257217,85260812,85264256,85266380,85266865,85270275,85277637,85279213,85279689,85306301,-85255785,85257380,85260972,85264449,85266573,85267107,85270386,85277819,85279340,85279847,85306606,
chr12	85051527	85051748	85051637	0	254969	intergenic	NA	NA	1	201629	SLC6A15	chr12:85253266-85306606;85253266,85257217,85260812,85264256,85266380,85266865,85270275,85277637,85279213,85279689,85306301,-85255785,85257380,85260972,85264449,85266573,85267107,85270386,85277819,85279340,85279847,85306606,
chr12	85052544	85052730	85052637	0	253969	intergenic	NA	NA	1	200629	SLC6A15	chr12:85253266-85306606;85253266,85257217,85260812,85264256,85266380,85266865,85270275,85277637,85279213,85279689,85306301,-85255785,85257380,85260972,85264449,85266573,85267107,85270386,85277819,85279340,85279847,85306606,
chr12	85054050	85054290	85054170	0	252436	intergenic	NA	NA	1	199096	SLC6A15	chr12:85253266-85306606;85253266,85257217,85260812,85264256,85266380,85266865,85270275,85277637,85279213,85279689,85306301,-85255785,85257380,85260972,85264449,85266573,85267107,85270386,85277819,85279340,85279847,85306606,
chr12	85054792	85055078	85054935	0	251671	intergenic	NA	NA	1	198331	SLC6A15	chr12:85253266-85306606;85253266,85257217,85260812,85264256,85266380,85266865,85270275,85277637,85279213,85279689,85306301,-85255785,85257380,85260972,85264449,85266573,85267107,85270386,85277819,85279340,85279847,85306606,
chr12	85057444	85057665	85057554	0	249052	intergenic	NA	NA	1	195712	SLC6A15	chr12:85253266-85306606;85253266,85257217,85260812,85264256,85266380,85266865,85270275,85277637,85279213,85279689,85306301,-85255785,85257380,85260972,85264449,85266573,85267107,85270386,85277819,85279340,85279847,85306606,
chr12	85059018	85059407	85059212	0	247394	intergenic	NA	NA	1	194054	SLC6A15	chr12:85253266-85306606;85253266,85257217,85260812,85264256,85266380,85266865,85270275,85277637,85279213,85279689,85306301,-85255785,85257380,85260972,85264449,85266573,85267107,85270386,85277819,85279340,85279847,85306606,
chr12	85059647	85059854	85059750	0	246856	intergenic	NA	NA	1	193516	SLC6A15	chr12:85253266-85306606;85253266,85257217,85260812,85264256,85266380,85266865,85270275,85277637,85279213,85279689,85306301,-85255785,85257380,85260972,85264449,85266573,85267107,85270386,85277819,85279340,85279847,85306606,
chr12	85061802	85062100	85061951	0	244655	intergenic	NA	NA	1	191315	SLC6A15	chr12:85253266-85306606;85253266,85257217,85260812,85264256,85266380,85266865,85270275,85277637,85279213,85279689,85306301,-85255785,85257380,85260972,85264449,85266573,85267107,85270386,85277819,85279340,85279847,85306606,
chr12	85062383	85062589	85062486	0	244120	intergenic	NA	NA	1	190780	SLC6A15	chr12:85253266-85306606;85253266,85257217,85260812,85264256,85266380,85266865,85270275,85277637,85279213,85279689,85306301,-85255785,85257380,85260972,85264449,85266573,85267107,85270386,85277819,85279340,85279847,85306606,
chr12	85070203	85070392	85070297	0	236309	intergenic	NA	NA	1	182969	SLC6A15	chr12:85253266-85306606;85253266,85257217,85260812,85264256,85266380,85266865,85270275,85277637,85279213,85279689,85306301,-85255785,85257380,85260972,85264449,85266573,85267107,85270386,85277819,85279340,85279847,85306606,
chr12	85081266	85081597	85081431	0	225175	intergenic	NA	NA	1	171835	SLC6A15	chr12:85253266-85306606;85253266,85257217,85260812,85264256,85266380,85266865,85270275,85277637,85279213,85279689,85306301,-85255785,85257380,85260972,85264449,85266573,85267107,85270386,85277819,85279340,85279847,85306606,
chr12	85084163	85084525	85084344	0	222262	intergenic	NA	NA	1	168922	SLC6A15	chr12:85253266-85306606;85253266,85257217,85260812,85264256,85266380,85266865,85270275,85277637,85279213,85279689,85306301,-85255785,85257380,85260972,85264449,85266573,85267107,85270386,85277819,85279340,85279847,85306606,
chr12	85085373	85085623	85085498	0	221108	intergenic	NA	NA	1	167768	SLC6A15	chr12:85253266-85306606;85253266,85257217,85260812,85264256,85266380,85266865,85270275,85277637,85279213,85279689,85306301,-85255785,85257380,85260972,85264449,85266573,85267107,85270386,85277819,85279340,85279847,85306606,
chr12	85086413	85086690	85086551	0	220055	intergenic	NA	NA	1	166715	SLC6A15	chr12:85253266-85306606;85253266,85257217,85260812,85264256,85266380,85266865,85270275,85277637,85279213,85279689,85306301,-85255785,85257380,85260972,85264449,85266573,85267107,85270386,85277819,85279340,85279847,85306606,
chr12	85087646	85087956	85087801	0	218805	intergenic	NA	NA	1	165465	SLC6A15	chr12:85253266-85306606;85253266,85257217,85260812,85264256,85266380,85266865,85270275,85277637,85279213,85279689,85306301,-85255785,85257380,85260972,85264449,85266573,85267107,85270386,85277819,85279340,85279847,85306606,
chr12	85089883	85090623	85090253	0	216353	intergenic	NA	NA	1	163013	SLC6A15	chr12:85253266-85306606;85253266,85257217,85260812,85264256,85266380,85266865,85270275,85277637,85279213,85279689,85306301,-85255785,85257380,85260972,85264449,85266573,85267107,85270386,85277819,85279340,85279847,85306606,
chr12	85090656	85091694	85091175	0	215431	intergenic	NA	NA	1	162091	SLC6A15	chr12:85253266-85306606;85253266,85257217,85260812,85264256,85266380,85266865,85270275,85277637,85279213,85279689,85306301,-85255785,85257380,85260972,85264449,85266573,85267107,85270386,85277819,85279340,85279847,85306606,
chr12	85091799	85091983	85091891	0	214715	intergenic	NA	NA	1	161375	SLC6A15	chr12:85253266-85306606;85253266,85257217,85260812,85264256,85266380,85266865,85270275,85277637,85279213,85279689,85306301,-85255785,85257380,85260972,85264449,85266573,85267107,85270386,85277819,85279340,85279847,85306606,
chr12	85092147	85092376	85092261	0	214345	intergenic	NA	NA	1	161005	SLC6A15	chr12:85253266-85306606;85253266,85257217,85260812,85264256,85266380,85266865,85270275,85277637,85279213,85279689,85306301,-85255785,85257380,85260972,85264449,85266573,85267107,85270386,85277819,85279340,85279847,85306606,
chr12	85097948	85098172	85098060	0	208546	intergenic	NA	NA	1	155206	SLC6A15	chr12:85253266-85306606;85253266,85257217,85260812,85264256,85266380,85266865,85270275,85277637,85279213,85279689,85306301,-85255785,85257380,85260972,85264449,85266573,85267107,85270386,85277819,85279340,85279847,85306606,
chr12	85099101	85099417	85099259	0	207347	intergenic	NA	NA	1	154007	SLC6A15	chr12:85253266-85306606;85253266,85257217,85260812,85264256,85266380,85266865,85270275,85277637,85279213,85279689,85306301,-85255785,85257380,85260972,85264449,85266573,85267107,85270386,85277819,85279340,85279847,85306606,
chr12	85100044	85100437	85100240	0	206366	intergenic	NA	NA	1	153026	SLC6A15	chr12:85253266-85306606;85253266,85257217,85260812,85264256,85266380,85266865,85270275,85277637,85279213,85279689,85306301,-85255785,85257380,85260972,85264449,85266573,85267107,85270386,85277819,85279340,85279847,85306606,
chr12	85101168	85101408	85101288	0	205318	intergenic	NA	NA	1	151978	SLC6A15	chr12:85253266-85306606;85253266,85257217,85260812,85264256,85266380,85266865,85270275,85277637,85279213,85279689,85306301,-85255785,85257380,85260972,85264449,85266573,85267107,85270386,85277819,85279340,85279847,85306606,
chr12	85107497	85107689	85107593	0	199013	intergenic	NA	NA	1	145673	SLC6A15	chr12:85253266-85306606;85253266,85257217,85260812,85264256,85266380,85266865,85270275,85277637,85279213,85279689,85306301,-85255785,85257380,85260972,85264449,85266573,85267107,85270386,85277819,85279340,85279847,85306606,
chr12	85108713	85108893	85108803	0	197803	intergenic	NA	NA	1	144463	SLC6A15	chr12:85253266-85306606;85253266,85257217,85260812,85264256,85266380,85266865,85270275,85277637,85279213,85279689,85306301,-85255785,85257380,85260972,85264449,85266573,85267107,85270386,85277819,85279340,85279847,85306606,
chr12	85108957	85109587	85109272	0	197334	intergenic	NA	NA	1	143994	SLC6A15	chr12:85253266-85306606;85253266,85257217,85260812,85264256,85266380,85266865,85270275,85277637,85279213,85279689,85306301,-85255785,85257380,85260972,85264449,85266573,85267107,85270386,85277819,85279340,85279847,85306606,
chr12	85109652	85109891	85109771	0	196835	intergenic	NA	NA	1	143495	SLC6A15	chr12:85253266-85306606;85253266,85257217,85260812,85264256,85266380,85266865,85270275,85277637,85279213,85279689,85306301,-85255785,85257380,85260972,85264449,85266573,85267107,85270386,85277819,85279340,85279847,85306606,
chr12	85109964	85110155	85110059	0	196547	intergenic	NA	NA	1	143207	SLC6A15	chr12:85253266-85306606;85253266,85257217,85260812,85264256,85266380,85266865,85270275,85277637,85279213,85279689,85306301,-85255785,85257380,85260972,85264449,85266573,85267107,85270386,85277819,85279340,85279847,85306606,
chr12	85111117	85111876	85111496	0	195110	intergenic	NA	NA	1	141770	SLC6A15	chr12:85253266-85306606;85253266,85257217,85260812,85264256,85266380,85266865,85270275,85277637,85279213,85279689,85306301,-85255785,85257380,85260972,85264449,85266573,85267107,85270386,85277819,85279340,85279847,85306606,
chr12	85112016	85112237	85112126	0	194480	intergenic	NA	NA	1	141140	SLC6A15	chr12:85253266-85306606;85253266,85257217,85260812,85264256,85266380,85266865,85270275,85277637,85279213,85279689,85306301,-85255785,85257380,85260972,85264449,85266573,85267107,85270386,85277819,85279340,85279847,85306606,
chr12	85113136	85113531	85113333	0	193273	intergenic	NA	NA	1	139933	SLC6A15	chr12:85253266-85306606;85253266,85257217,85260812,85264256,85266380,85266865,85270275,85277637,85279213,85279689,85306301,-85255785,85257380,85260972,85264449,85266573,85267107,85270386,85277819,85279340,85279847,85306606,
chr12	85116054	85116239	85116146	0	190460	intergenic	NA	NA	1	137120	SLC6A15	chr12:85253266-85306606;85253266,85257217,85260812,85264256,85266380,85266865,85270275,85277637,85279213,85279689,85306301,-85255785,85257380,85260972,85264449,85266573,85267107,85270386,85277819,85279340,85279847,85306606,
chr12	85304468	85304663	85304565	0	2041	intragenic	f_intron	NA	1	-51299	SLC6A15	chr12:85253266-85306606;85253266,85257217,85260812,85264256,85266380,85266865,85270275,85277637,85279213,85279689,85285610,85306301,-85255785,85257380,85260972,85264449,85266573,85267107,85270386,85277819,85279340,85279847,85286087,85306606,
chr12	85495832	85496099	85495965	0	65867	intragenic	intron	NA	1	-142918	LRRIQ1	chr12:85430098-85638883;85430098,85431930,85434267,85438495,85439797,85441024,85445954,85449324,85459039,85460525,85466684,85492132,85492644,85497781,85500299,85515474,85517847,85521609,85531627,85546057,85546801,85547440,85547789,85554390,85623294,85626473,85638566,-85430185,85432086,85434379,85438587,85439915,85441248,85446029,85450962,85459192,85460676,85466876,85492326,85492772,85497855,85500…
chr12	85496857	85497060	85496958	0	66860	intragenic	intron	NA	1	-141925	LRRIQ1	chr12:85430098-85638883;85430098,85431930,85434267,85438495,85439797,85441024,85445954,85449324,85459039,85460525,85466684,85492132,85492644,85497781,85500299,85515474,85517847,85521609,85531627,85546057,85546801,85547440,85547789,85554390,85623294,85626473,85638566,-85430185,85432086,85434379,85438587,85439915,85441248,85446029,85450962,85459192,85460676,85466876,85492326,85492772,85497855,85500…
chr12	85497157	85497474	85497315	0	67217	intragenic	intron	NA	1	-141568	LRRIQ1	chr12:85430098-85638883;85430098,85431930,85434267,85438495,85439797,85441024,85445954,85449324,85459039,85460525,85466684,85492132,85492644,85497781,85500299,85515474,85517847,85521609,85531627,85546057,85546801,85547440,85547789,85554390,85623294,85626473,85638566,-85430185,85432086,85434379,85438587,85439915,85441248,85446029,85450962,85459192,85460676,85466876,85492326,85492772,85497855,85500…
chr12	85497525	85497836	85497680	0	67582	intragenic	intron	NA	1	-141203	LRRIQ1	chr12:85430098-85638883;85430098,85431930,85434267,85438495,85439797,85441024,85445954,85449324,85459039,85460525,85466684,85492132,85492644,85497781,85500299,85515474,85517847,85521609,85531627,85546057,85546801,85547440,85547789,85554390,85623294,85626473,85638566,-85430185,85432086,85434379,85438587,85439915,85441248,85446029,85450962,85459192,85460676,85466876,85492326,85492772,85497855,85500…
chr12	85498532	85498721	85498626	0	68528	intragenic	intron	NA	1	-140257	LRRIQ1	chr12:85430098-85638883;85430098,85431930,85434267,85438495,85439797,85441024,85445954,85449324,85459039,85460525,85466684,85492132,85492644,85497781,85500299,85515474,85517847,85521609,85531627,85546057,85546801,85547440,85547789,85554390,85623294,85626473,85638566,-85430185,85432086,85434379,85438587,85439915,85441248,85446029,85450962,85459192,85460676,85466876,85492326,85492772,85497855,85500…
chr12	85502874	85503074	85502974	0	72876	intragenic	intron	NA	1	-135909	LRRIQ1	chr12:85430098-85638883;85430098,85431930,85434267,85438495,85439797,85441024,85445954,85449324,85459039,85460525,85466684,85492132,85492644,85497781,85500299,85515474,85517847,85521609,85531627,85546057,85546801,85547440,85547789,85554390,85623294,85626473,85638566,-85430185,85432086,85434379,85438587,85439915,85441248,85446029,85450962,85459192,85460676,85466876,85492326,85492772,85497855,85500…
chr12	85506253	85506471	85506362	0	76264	intragenic	intron	NA	1	-132521	LRRIQ1	chr12:85430098-85638883;85430098,85431930,85434267,85438495,85439797,85441024,85445954,85449324,85459039,85460525,85466684,85492132,85492644,85497781,85500299,85515474,85517847,85521609,85531627,85546057,85546801,85547440,85547789,85554390,85623294,85626473,85638566,-85430185,85432086,85434379,85438587,85439915,85441248,85446029,85450962,85459192,85460676,85466876,85492326,85492772,85497855,85500…
chr12	85507176	85507399	85507287	0	77189	intragenic	intron	NA	1	-131596	LRRIQ1	chr12:85430098-85638883;85430098,85431930,85434267,85438495,85439797,85441024,85445954,85449324,85459039,85460525,85466684,85492132,85492644,85497781,85500299,85515474,85517847,85521609,85531627,85546057,85546801,85547440,85547789,85554390,85623294,85626473,85638566,-85430185,85432086,85434379,85438587,85439915,85441248,85446029,85450962,85459192,85460676,85466876,85492326,85492772,85497855,85500…
chr12	85507427	85507656	85507541	0	77443	intragenic	intron	NA	1	-131342	LRRIQ1	chr12:85430098-85638883;85430098,85431930,85434267,85438495,85439797,85441024,85445954,85449324,85459039,85460525,85466684,85492132,85492644,85497781,85500299,85515474,85517847,85521609,85531627,85546057,85546801,85547440,85547789,85554390,85623294,85626473,85638566,-85430185,85432086,85434379,85438587,85439915,85441248,85446029,85450962,85459192,85460676,85466876,85492326,85492772,85497855,85500…
chr12	85507698	85507966	85507832	0	77734	intragenic	intron	NA	1	-131051	LRRIQ1	chr12:85430098-85638883;85430098,85431930,85434267,85438495,85439797,85441024,85445954,85449324,85459039,85460525,85466684,85492132,85492644,85497781,85500299,85515474,85517847,85521609,85531627,85546057,85546801,85547440,85547789,85554390,85623294,85626473,85638566,-85430185,85432086,85434379,85438587,85439915,85441248,85446029,85450962,85459192,85460676,85466876,85492326,85492772,85497855,85500…
chr12	85513486	85513630	85513558	0	83460	intragenic	intron	NA	1	-125325	LRRIQ1	chr12:85430098-85638883;85430098,85431930,85434267,85438495,85439797,85441024,85445954,85449324,85459039,85460525,85466684,85492132,85492644,85497781,85500299,85515474,85517847,85521609,85531627,85546057,85546801,85547440,85547789,85554390,85623294,85626473,85638566,-85430185,85432086,85434379,85438587,85439915,85441248,85446029,85450962,85459192,85460676,85466876,85492326,85492772,85497855,85500…
chr12	85515329	85515625	85515477	0	85379	intragenic	jonction	NA	1	-123406	LRRIQ1	chr12:85430098-85638883;85430098,85431930,85434267,85438495,85439797,85441024,85445954,85449324,85459039,85460525,85466684,85492132,85492644,85497781,85500299,85515474,85517847,85521609,85531627,85546057,85546801,85547440,85547789,85554390,85623294,85626473,85638566,-85430185,85432086,85434379,85438587,85439915,85441248,85446029,85450962,85459192,85460676,85466876,85492326,85492772,85497855,85500…
chr12	85517331	85517590	85517460	0	87362	intragenic	intron	NA	1	-121423	LRRIQ1	chr12:85430098-85638883;85430098,85431930,85434267,85438495,85439797,85441024,85445954,85449324,85459039,85460525,85466684,85492132,85492644,85497781,85500299,85515474,85517847,85521609,85531627,85546057,85546801,85547440,85547789,85554390,85623294,85626473,85638566,-85430185,85432086,85434379,85438587,85439915,85441248,85446029,85450962,85459192,85460676,85466876,85492326,85492772,85497855,85500…
chr12	85519587	85519816	85519701	0	89603	intragenic	intron	NA	1	-119182	LRRIQ1	chr12:85430098-85638883;85430098,85431930,85434267,85438495,85439797,85441024,85445954,85449324,85459039,85460525,85466684,85492132,85492644,85497781,85500299,85515474,85517847,85521609,85531627,85546057,85546801,85547440,85547789,85554390,85623294,85626473,85638566,-85430185,85432086,85434379,85438587,85439915,85441248,85446029,85450962,85459192,85460676,85466876,85492326,85492772,85497855,85500…
chr12	85529602	85529800	85529701	0	99603	intragenic	intron	NA	1	-109182	LRRIQ1	chr12:85430098-85638883;85430098,85431930,85434267,85438495,85439797,85441024,85445954,85449324,85459039,85460525,85466684,85492132,85492644,85497781,85500299,85515474,85517847,85521609,85531627,85546057,85546801,85547440,85547789,85554390,85623294,85626473,85638566,-85430185,85432086,85434379,85438587,85439915,85441248,85446029,85450962,85459192,85460676,85466876,85492326,85492772,85497855,85500…
chr12	85530203	85530486	85530344	0	100246	intragenic	intron	NA	1	-108539	LRRIQ1	chr12:85430098-85638883;85430098,85431930,85434267,85438495,85439797,85441024,85445954,85449324,85459039,85460525,85466684,85492132,85492644,85497781,85500299,85515474,85517847,85521609,85531627,85546057,85546801,85547440,85547789,85554390,85623294,85626473,85638566,-85430185,85432086,85434379,85438587,85439915,85441248,85446029,85450962,85459192,85460676,85466876,85492326,85492772,85497855,85500…
chr12	85530566	85530876	85530721	0	100623	intragenic	intron	NA	1	-108162	LRRIQ1	chr12:85430098-85638883;85430098,85431930,85434267,85438495,85439797,85441024,85445954,85449324,85459039,85460525,85466684,85492132,85492644,85497781,85500299,85515474,85517847,85521609,85531627,85546057,85546801,85547440,85547789,85554390,85623294,85626473,85638566,-85430185,85432086,85434379,85438587,85439915,85441248,85446029,85450962,85459192,85460676,85466876,85492326,85492772,85497855,85500…
chr12	85531303	85531617	85531460	0	101362	intragenic	intron	NA	1	-107423	LRRIQ1	chr12:85430098-85638883;85430098,85431930,85434267,85438495,85439797,85441024,85445954,85449324,85459039,85460525,85466684,85492132,85492644,85497781,85500299,85515474,85517847,85521609,85531627,85546057,85546801,85547440,85547789,85554390,85623294,85626473,85638566,-85430185,85432086,85434379,85438587,85439915,85441248,85446029,85450962,85459192,85460676,85466876,85492326,85492772,85497855,85500…
chr12	85531756	85532888	85532322	0	102224	intragenic	intron	NA	1	-106561	LRRIQ1	chr12:85430098-85638883;85430098,85431930,85434267,85438495,85439797,85441024,85445954,85449324,85459039,85460525,85466684,85492132,85492644,85497781,85500299,85515474,85517847,85521609,85531627,85546057,85546801,85547440,85547789,85554390,85623294,85626473,85638566,-85430185,85432086,85434379,85438587,85439915,85441248,85446029,85450962,85459192,85460676,85466876,85492326,85492772,85497855,85500…
chr12	85533049	85533374	85533211	0	103113	intragenic	intron	NA	1	-105672	LRRIQ1	chr12:85430098-85638883;85430098,85431930,85434267,85438495,85439797,85441024,85445954,85449324,85459039,85460525,85466684,85492132,85492644,85497781,85500299,85515474,85517847,85521609,85531627,85546057,85546801,85547440,85547789,85554390,85623294,85626473,85638566,-85430185,85432086,85434379,85438587,85439915,85441248,85446029,85450962,85459192,85460676,85466876,85492326,85492772,85497855,85500…
chr12	85533588	85534051	85533819	0	103721	intragenic	intron	NA	1	-105064	LRRIQ1	chr12:85430098-85638883;85430098,85431930,85434267,85438495,85439797,85441024,85445954,85449324,85459039,85460525,85466684,85492132,85492644,85497781,85500299,85515474,85517847,85521609,85531627,85546057,85546801,85547440,85547789,85554390,85623294,85626473,85638566,-85430185,85432086,85434379,85438587,85439915,85441248,85446029,85450962,85459192,85460676,85466876,85492326,85492772,85497855,85500…
chr12	85534068	85534453	85534260	0	104162	intragenic	intron	NA	1	-104623	LRRIQ1	chr12:85430098-85638883;85430098,85431930,85434267,85438495,85439797,85441024,85445954,85449324,85459039,85460525,85466684,85492132,85492644,85497781,85500299,85515474,85517847,85521609,85531627,85546057,85546801,85547440,85547789,85554390,85623294,85626473,85638566,-85430185,85432086,85434379,85438587,85439915,85441248,85446029,85450962,85459192,85460676,85466876,85492326,85492772,85497855,85500…
chr12	85534535	85536105	85535320	0	105222	intragenic	intron	NA	1	-103563	LRRIQ1	chr12:85430098-85638883;85430098,85431930,85434267,85438495,85439797,85441024,85445954,85449324,85459039,85460525,85466684,85492132,85492644,85497781,85500299,85515474,85517847,85521609,85531627,85546057,85546801,85547440,85547789,85554390,85623294,85626473,85638566,-85430185,85432086,85434379,85438587,85439915,85441248,85446029,85450962,85459192,85460676,85466876,85492326,85492772,85497855,85500…
chr12	85536203	85536453	85536328	0	106230	intragenic	intron	NA	1	-102555	LRRIQ1	chr12:85430098-85638883;85430098,85431930,85434267,85438495,85439797,85441024,85445954,85449324,85459039,85460525,85466684,85492132,85492644,85497781,85500299,85515474,85517847,85521609,85531627,85546057,85546801,85547440,85547789,85554390,85623294,85626473,85638566,-85430185,85432086,85434379,85438587,85439915,85441248,85446029,85450962,85459192,85460676,85466876,85492326,85492772,85497855,85500…
chr12	85536476	85536935	85536705	0	106607	intragenic	intron	NA	1	-102178	LRRIQ1	chr12:85430098-85638883;85430098,85431930,85434267,85438495,85439797,85441024,85445954,85449324,85459039,85460525,85466684,85492132,85492644,85497781,85500299,85515474,85517847,85521609,85531627,85546057,85546801,85547440,85547789,85554390,85623294,85626473,85638566,-85430185,85432086,85434379,85438587,85439915,85441248,85446029,85450962,85459192,85460676,85466876,85492326,85492772,85497855,85500…
chr12	85537045	85537456	85537250	0	107152	intragenic	intron	NA	1	-101633	LRRIQ1	chr12:85430098-85638883;85430098,85431930,85434267,85438495,85439797,85441024,85445954,85449324,85459039,85460525,85466684,85492132,85492644,85497781,85500299,85515474,85517847,85521609,85531627,85546057,85546801,85547440,85547789,85554390,85623294,85626473,85638566,-85430185,85432086,85434379,85438587,85439915,85441248,85446029,85450962,85459192,85460676,85466876,85492326,85492772,85497855,85500…
chr12	85537585	85537816	85537700	0	107602	intragenic	intron	NA	1	-101183	LRRIQ1	chr12:85430098-85638883;85430098,85431930,85434267,85438495,85439797,85441024,85445954,85449324,85459039,85460525,85466684,85492132,85492644,85497781,85500299,85515474,85517847,85521609,85531627,85546057,85546801,85547440,85547789,85554390,85623294,85626473,85638566,-85430185,85432086,85434379,85438587,85439915,85441248,85446029,85450962,85459192,85460676,85466876,85492326,85492772,85497855,85500…
chr12	85538005	85538407	85538206	0	108108	intragenic	intron	NA	1	-100677	LRRIQ1	chr12:85430098-85638883;85430098,85431930,85434267,85438495,85439797,85441024,85445954,85449324,85459039,85460525,85466684,85492132,85492644,85497781,85500299,85515474,85517847,85521609,85531627,85546057,85546801,85547440,85547789,85554390,85623294,85626473,85638566,-85430185,85432086,85434379,85438587,85439915,85441248,85446029,85450962,85459192,85460676,85466876,85492326,85492772,85497855,85500…
chr12	85538465	85538888	85538676	0	108578	intragenic	intron	NA	1	-100207	LRRIQ1	chr12:85430098-85638883;85430098,85431930,85434267,85438495,85439797,85441024,85445954,85449324,85459039,85460525,85466684,85492132,85492644,85497781,85500299,85515474,85517847,85521609,85531627,85546057,85546801,85547440,85547789,85554390,85623294,85626473,85638566,-85430185,85432086,85434379,85438587,85439915,85441248,85446029,85450962,85459192,85460676,85466876,85492326,85492772,85497855,85500…
chr12	85539663	85539904	85539783	0	109685	intragenic	intron	NA	1	-99100	LRRIQ1	chr12:85430098-85638883;85430098,85431930,85434267,85438495,85439797,85441024,85445954,85449324,85459039,85460525,85466684,85492132,85492644,85497781,85500299,85515474,85517847,85521609,85531627,85546057,85546801,85547440,85547789,85554390,85623294,85626473,85638566,-85430185,85432086,85434379,85438587,85439915,85441248,85446029,85450962,85459192,85460676,85466876,85492326,85492772,85497855,85500…
chr12	85543061	85543456	85543258	0	113160	intragenic	intron	NA	1	-95625	LRRIQ1	chr12:85430098-85638883;85430098,85431930,85434267,85438495,85439797,85441024,85445954,85449324,85459039,85460525,85466684,85492132,85492644,85497781,85500299,85515474,85517847,85521609,85531627,85546057,85546801,85547440,85547789,85554390,85623294,85626473,85638566,-85430185,85432086,85434379,85438587,85439915,85441248,85446029,85450962,85459192,85460676,85466876,85492326,85492772,85497855,85500…
chr12	85544199	85544497	85544348	0	114250	intragenic	intron	NA	1	-94535	LRRIQ1	chr12:85430098-85638883;85430098,85431930,85434267,85438495,85439797,85441024,85445954,85449324,85459039,85460525,85466684,85492132,85492644,85497781,85500299,85515474,85517847,85521609,85531627,85546057,85546801,85547440,85547789,85554390,85623294,85626473,85638566,-85430185,85432086,85434379,85438587,85439915,85441248,85446029,85450962,85459192,85460676,85466876,85492326,85492772,85497855,85500…
chr12	85544508	85544858	85544683	0	114585	intragenic	intron	NA	1	-94200	LRRIQ1	chr12:85430098-85638883;85430098,85431930,85434267,85438495,85439797,85441024,85445954,85449324,85459039,85460525,85466684,85492132,85492644,85497781,85500299,85515474,85517847,85521609,85531627,85546057,85546801,85547440,85547789,85554390,85623294,85626473,85638566,-85430185,85432086,85434379,85438587,85439915,85441248,85446029,85450962,85459192,85460676,85466876,85492326,85492772,85497855,85500…
chr12	85544898	85546904	85545901	0	115803	intragenic	intron	NA	1	-92982	LRRIQ1	chr12:85430098-85638883;85430098,85431930,85434267,85438495,85439797,85441024,85445954,85449324,85459039,85460525,85466684,85492132,85492644,85497781,85500299,85515474,85517847,85521609,85531627,85546057,85546801,85547440,85547789,85554390,85623294,85626473,85638566,-85430185,85432086,85434379,85438587,85439915,85441248,85446029,85450962,85459192,85460676,85466876,85492326,85492772,85497855,85500…
chr12	85546926	85547373	85547149	0	117051	intragenic	intron	NA	1	-91734	LRRIQ1	chr12:85430098-85638883;85430098,85431930,85434267,85438495,85439797,85441024,85445954,85449324,85459039,85460525,85466684,85492132,85492644,85497781,85500299,85515474,85517847,85521609,85531627,85546057,85546801,85547440,85547789,85554390,85623294,85626473,85638566,-85430185,85432086,85434379,85438587,85439915,85441248,85446029,85450962,85459192,85460676,85466876,85492326,85492772,85497855,85500…
chr12	85547430	85547691	85547560	0	117462	intragenic	jonction	NA	1	-91323	LRRIQ1	chr12:85430098-85638883;85430098,85431930,85434267,85438495,85439797,85441024,85445954,85449324,85459039,85460525,85466684,85492132,85492644,85497781,85500299,85515474,85517847,85521609,85531627,85546057,85546801,85547440,85547789,85554390,85623294,85626473,85638566,-85430185,85432086,85434379,85438587,85439915,85441248,85446029,85450962,85459192,85460676,85466876,85492326,85492772,85497855,85500…
chr12	85547694	85547929	85547811	0	117713	intragenic	jonction	NA	1	-91072	LRRIQ1	chr12:85430098-85638883;85430098,85431930,85434267,85438495,85439797,85441024,85445954,85449324,85459039,85460525,85466684,85492132,85492644,85497781,85500299,85515474,85517847,85521609,85531627,85546057,85546801,85547440,85547789,85554390,85623294,85626473,85638566,-85430185,85432086,85434379,85438587,85439915,85441248,85446029,85450962,85459192,85460676,85466876,85492326,85492772,85497855,85500…
chr12	85547931	85548279	85548105	0	118007	intragenic	intron	NA	1	-90778	LRRIQ1	chr12:85430098-85638883;85430098,85431930,85434267,85438495,85439797,85441024,85445954,85449324,85459039,85460525,85466684,85492132,85492644,85497781,85500299,85515474,85517847,85521609,85531627,85546057,85546801,85547440,85547789,85554390,85623294,85626473,85638566,-85430185,85432086,85434379,85438587,85439915,85441248,85446029,85450962,85459192,85460676,85466876,85492326,85492772,85497855,85500…
chr12	85548864	85549942	85549403	0	119305	intragenic	intron	NA	1	-89480	LRRIQ1	chr12:85430098-85638883;85430098,85431930,85434267,85438495,85439797,85441024,85445954,85449324,85459039,85460525,85466684,85492132,85492644,85497781,85500299,85515474,85517847,85521609,85531627,85546057,85546801,85547440,85547789,85554390,85623294,85626473,85638566,-85430185,85432086,85434379,85438587,85439915,85441248,85446029,85450962,85459192,85460676,85466876,85492326,85492772,85497855,85500…
chr12	85552707	85552924	85552815	0	122717	intragenic	intron	NA	1	-86068	LRRIQ1	chr12:85430098-85638883;85430098,85431930,85434267,85438495,85439797,85441024,85445954,85449324,85459039,85460525,85466684,85492132,85492644,85497781,85500299,85515474,85517847,85521609,85531627,85546057,85546801,85547440,85547789,85554390,85623294,85626473,85638566,-85430185,85432086,85434379,85438587,85439915,85441248,85446029,85450962,85459192,85460676,85466876,85492326,85492772,85497855,85500…
chr12	85575935	85576573	85576254	0	146156	intragenic	intron	NA	1	-62629	LRRIQ1	chr12:85430098-85638883;85430098,85431930,85434267,85438495,85439797,85441024,85445954,85449324,85459039,85460525,85466684,85492132,85492644,85497781,85500299,85515474,85517847,85521609,85531627,85546057,85546801,85547440,85547789,85554390,85623294,85626473,85638566,-85430185,85432086,85434379,85438587,85439915,85441248,85446029,85450962,85459192,85460676,85466876,85492326,85492772,85497855,85500…
chr12	85576589	85577395	85576992	0	146894	intragenic	intron	NA	1	-61891	LRRIQ1	chr12:85430098-85638883;85430098,85431930,85434267,85438495,85439797,85441024,85445954,85449324,85459039,85460525,85466684,85492132,85492644,85497781,85500299,85515474,85517847,85521609,85531627,85546057,85546801,85547440,85547789,85554390,85623294,85626473,85638566,-85430185,85432086,85434379,85438587,85439915,85441248,85446029,85450962,85459192,85460676,85466876,85492326,85492772,85497855,85500…
chr12	85577531	85577773	85577652	0	147554	intragenic	intron	NA	1	-61231	LRRIQ1	chr12:85430098-85638883;85430098,85431930,85434267,85438495,85439797,85441024,85445954,85449324,85459039,85460525,85466684,85492132,85492644,85497781,85500299,85515474,85517847,85521609,85531627,85546057,85546801,85547440,85547789,85554390,85623294,85626473,85638566,-85430185,85432086,85434379,85438587,85439915,85441248,85446029,85450962,85459192,85460676,85466876,85492326,85492772,85497855,85500…
chr12	85578549	85578903	85578726	0	148628	intragenic	intron	NA	1	-60157	LRRIQ1	chr12:85430098-85638883;85430098,85431930,85434267,85438495,85439797,85441024,85445954,85449324,85459039,85460525,85466684,85492132,85492644,85497781,85500299,85515474,85517847,85521609,85531627,85546057,85546801,85547440,85547789,85554390,85623294,85626473,85638566,-85430185,85432086,85434379,85438587,85439915,85441248,85446029,85450962,85459192,85460676,85466876,85492326,85492772,85497855,85500…
chr12	85636163	85636440	85636301	0	206203	intragenic	intron	NA	1	-2582	LRRIQ1	chr12:85430098-85638883;85430098,85431930,85434267,85438495,85439797,85441024,85445954,85449324,85459039,85460525,85466684,85492132,85492644,85497781,85500299,85515474,85517847,85521609,85531627,85546057,85546801,85547440,85547789,85554390,85623294,85626473,85638566,-85430185,85432086,85434379,85438587,85439915,85441248,85446029,85450962,85459192,85460676,85466876,85492326,85492772,85497855,85500…
chr12	85637680	85637875	85637777	0	207679	intragenic	intron	NA	1	-1106	LRRIQ1	chr12:85430098-85638883;85430098,85431930,85434267,85438495,85439797,85441024,85445954,85449324,85459039,85460525,85466684,85492132,85492644,85497781,85500299,85515474,85517847,85521609,85531627,85546057,85546801,85547440,85547789,85554390,85623294,85626473,85638566,-85430185,85432086,85434379,85438587,85439915,85441248,85446029,85450962,85459192,85460676,85466876,85492326,85492772,85497855,85500…
chr12	85638149	85638374	85638261	0	208163	intragenic	intron	NA	1	-622	LRRIQ1	chr12:85430098-85638883;85430098,85431930,85434267,85438495,85439797,85441024,85445954,85449324,85459039,85460525,85466684,85492132,85492644,85497781,85500299,85515474,85517847,85521609,85531627,85546057,85546801,85547440,85547789,85554390,85623294,85626473,85638566,-85430185,85432086,85434379,85438587,85439915,85441248,85446029,85450962,85459192,85460676,85466876,85492326,85492772,85497855,85500…
chr12	85638667	85639180	85638923	0	-35112	enhancer	NA	NA	1	-56638	ALX1	chr12:85674035-85695561;85674035,85677349,85680630,85694932,-85674265,85677654,85680759,85695561,
chr12	85639911	85640475	85640193	0	-33842	enhancer	NA	NA	1	-55368	ALX1	chr12:85674035-85695561;85674035,85677349,85680630,85694932,-85674265,85677654,85680759,85695561,
chr12	85640480	85641747	85641113	0	-32922	enhancer	NA	NA	1	-54448	ALX1	chr12:85674035-85695561;85674035,85677349,85680630,85694932,-85674265,85677654,85680759,85695561,
chr12	85641831	85642580	85642205	0	-31830	enhancer	NA	NA	1	-53356	ALX1	chr12:85674035-85695561;85674035,85677349,85680630,85694932,-85674265,85677654,85680759,85695561,
chr12	85643297	85643647	85643472	0	-30563	enhancer	NA	NA	1	-52089	ALX1	chr12:85674035-85695561;85674035,85677349,85680630,85694932,-85674265,85677654,85680759,85695561,
chr12	85643670	85643850	85643760	0	-30275	enhancer	NA	NA	1	-51801	ALX1	chr12:85674035-85695561;85674035,85677349,85680630,85694932,-85674265,85677654,85680759,85695561,
chr12	85643854	85644620	85644237	0	-29798	enhancer	NA	NA	1	-51324	ALX1	chr12:85674035-85695561;85674035,85677349,85680630,85694932,-85674265,85677654,85680759,85695561,
chr12	85644937	85645186	85645061	0	-28974	enhancer	NA	NA	1	-50500	ALX1	chr12:85674035-85695561;85674035,85677349,85680630,85694932,-85674265,85677654,85680759,85695561,
chr12	85645312	85645908	85645610	0	-28425	enhancer	NA	NA	1	-49951	ALX1	chr12:85674035-85695561;85674035,85677349,85680630,85694932,-85674265,85677654,85680759,85695561,
chr12	85645924	85646142	85646033	0	-28002	enhancer	NA	NA	1	-49528	ALX1	chr12:85674035-85695561;85674035,85677349,85680630,85694932,-85674265,85677654,85680759,85695561,
chr12	85646163	85646465	85646314	0	-27721	enhancer	NA	NA	1	-49247	ALX1	chr12:85674035-85695561;85674035,85677349,85680630,85694932,-85674265,85677654,85680759,85695561,
chr12	85646677	85647012	85646844	0	-27191	enhancer	NA	NA	1	-48717	ALX1	chr12:85674035-85695561;85674035,85677349,85680630,85694932,-85674265,85677654,85680759,85695561,
chr12	85648211	85648518	85648364	0	-25671	enhancer	NA	NA	1	-47197	ALX1	chr12:85674035-85695561;85674035,85677349,85680630,85694932,-85674265,85677654,85680759,85695561,
chr12	85648762	85649266	85649014	0	-25021	enhancer	NA	NA	1	-46547	ALX1	chr12:85674035-85695561;85674035,85677349,85680630,85694932,-85674265,85677654,85680759,85695561,
chr12	85649362	85649624	85649493	0	-24542	enhancer	NA	NA	1	-46068	ALX1	chr12:85674035-85695561;85674035,85677349,85680630,85694932,-85674265,85677654,85680759,85695561,
chr12	85649657	85650539	85650098	0	-23937	enhancer	NA	NA	1	-45463	ALX1	chr12:85674035-85695561;85674035,85677349,85680630,85694932,-85674265,85677654,85680759,85695561,
chr12	85651093	85653601	85652347	0	-21688	enhancer	NA	NA	1	-43214	ALX1	chr12:85674035-85695561;85674035,85677349,85680630,85694932,-85674265,85677654,85680759,85695561,
chr12	85653786	85654187	85653986	0	-20049	enhancer	NA	NA	1	-41575	ALX1	chr12:85674035-85695561;85674035,85677349,85680630,85694932,-85674265,85677654,85680759,85695561,
chr12	85654791	85655096	85654943	0	-19092	enhancer	NA	NA	1	-40618	ALX1	chr12:85674035-85695561;85674035,85677349,85680630,85694932,-85674265,85677654,85680759,85695561,
chr12	85656459	85656927	85656693	0	-17342	enhancer	NA	NA	1	-38868	ALX1	chr12:85674035-85695561;85674035,85677349,85680630,85694932,-85674265,85677654,85680759,85695561,
chr12	85656942	85657152	85657047	0	-16988	enhancer	NA	NA	1	-38514	ALX1	chr12:85674035-85695561;85674035,85677349,85680630,85694932,-85674265,85677654,85680759,85695561,
chr12	85657452	85657838	85657645	0	-16390	enhancer	NA	NA	1	-37916	ALX1	chr12:85674035-85695561;85674035,85677349,85680630,85694932,-85674265,85677654,85680759,85695561,
chr12	85658857	85659100	85658978	0	-15057	enhancer	NA	NA	1	-36583	ALX1	chr12:85674035-85695561;85674035,85677349,85680630,85694932,-85674265,85677654,85680759,85695561,
chr12	85659560	85659953	85659756	0	-14279	enhancer	NA	NA	1	-35805	ALX1	chr12:85674035-85695561;85674035,85677349,85680630,85694932,-85674265,85677654,85680759,85695561,
chr12	85674698	85674972	85674835	0	800	immediateDownstream	f_intron	NA	1	-20726	ALX1	chr12:85674035-85695561;85674035,85677349,85680630,85694932,-85674265,85677654,85680759,85695561,
chr12	85675072	85675433	85675252	0	1217	intragenic	f_intron	NA	1	-20309	ALX1	chr12:85674035-85695561;85674035,85677349,85680630,85694932,-85674265,85677654,85680759,85695561,
chr12	85675651	85675816	85675733	0	1698	intragenic	f_intron	NA	1	-19828	ALX1	chr12:85674035-85695561;85674035,85677349,85680630,85694932,-85674265,85677654,85680759,85695561,
chr12	85676021	85677552	85676786	0	2751	intragenic	f_intron	NA	1	-18775	ALX1	chr12:85674035-85695561;85674035,85677349,85680630,85694932,-85674265,85677654,85680759,85695561,
chr12	85677809	85678031	85677920	0	3885	intragenic	intron	NA	1	-17641	ALX1	chr12:85674035-85695561;85674035,85677349,85680630,85694932,-85674265,85677654,85680759,85695561,
chr12	85678233	85678995	85678614	0	4579	intragenic	intron	NA	1	-16947	ALX1	chr12:85674035-85695561;85674035,85677349,85680630,85694932,-85674265,85677654,85680759,85695561,
chr12	85679148	85679429	85679288	0	5253	intragenic	intron	NA	1	-16273	ALX1	chr12:85674035-85695561;85674035,85677349,85680630,85694932,-85674265,85677654,85680759,85695561,
chr12	85679505	85679738	85679621	0	5586	intragenic	intron	NA	1	-15940	ALX1	chr12:85674035-85695561;85674035,85677349,85680630,85694932,-85674265,85677654,85680759,85695561,
chr12	85679760	85680036	85679898	0	5863	intragenic	intron	NA	1	-15663	ALX1	chr12:85674035-85695561;85674035,85677349,85680630,85694932,-85674265,85677654,85680759,85695561,
chr12	85680832	85681030	85680931	0	6896	intragenic	intron	NA	1	-14630	ALX1	chr12:85674035-85695561;85674035,85677349,85680630,85694932,-85674265,85677654,85680759,85695561,
chr12	85687740	85687957	85687848	0	13813	intragenic	intron	NA	1	-7713	ALX1	chr12:85674035-85695561;85674035,85677349,85680630,85694932,-85674265,85677654,85680759,85695561,
chr12	85688002	85688254	85688128	0	14093	intragenic	intron	NA	1	-7433	ALX1	chr12:85674035-85695561;85674035,85677349,85680630,85694932,-85674265,85677654,85680759,85695561,
chr12	85688378	85688784	85688581	0	14546	intragenic	intron	NA	1	-6980	ALX1	chr12:85674035-85695561;85674035,85677349,85680630,85694932,-85674265,85677654,85680759,85695561,
chr12	85689407	85689667	85689537	0	15502	intragenic	intron	NA	1	-6024	ALX1	chr12:85674035-85695561;85674035,85677349,85680630,85694932,-85674265,85677654,85680759,85695561,
chr12	85689705	85690338	85690021	0	15986	intragenic	intron	NA	1	-5540	ALX1	chr12:85674035-85695561;85674035,85677349,85680630,85694932,-85674265,85677654,85680759,85695561,
chr12	85699714	85699933	85699823	0	25788	5kbDownstream	NA	NA	1	4262	ALX1	chr12:85674035-85695561;85674035,85677349,85680630,85694932,-85674265,85677654,85680759,85695561,
chr12	85726940	85727124	85727032	0	52997	intergenic	NA	NA	1	31471	ALX1	chr12:85674035-85695561;85674035,85677349,85680630,85694932,-85674265,85677654,85680759,85695561,
chr12	85727238	85727539	85727388	0	53353	intergenic	NA	NA	1	31827	ALX1	chr12:85674035-85695561;85674035,85677349,85680630,85694932,-85674265,85677654,85680759,85695561,
chr12	85728448	85728664	85728556	0	54521	intergenic	NA	NA	1	32995	ALX1	chr12:85674035-85695561;85674035,85677349,85680630,85694932,-85674265,85677654,85680759,85695561,
chr12	85743896	85744438	85744167	0	70132	intergenic	NA	NA	1	48606	ALX1	chr12:85674035-85695561;85674035,85677349,85680630,85694932,-85674265,85677654,85680759,85695561,
chr12	85745448	85745652	85745550	0	71515	intergenic	NA	NA	1	49989	ALX1	chr12:85674035-85695561;85674035,85677349,85680630,85694932,-85674265,85677654,85680759,85695561,
chr12	85745825	85746026	85745925	0	71890	intergenic	NA	NA	1	50364	ALX1	chr12:85674035-85695561;85674035,85677349,85680630,85694932,-85674265,85677654,85680759,85695561,
chr12	85746138	85746859	85746498	0	72463	intergenic	NA	NA	1	50937	ALX1	chr12:85674035-85695561;85674035,85677349,85680630,85694932,-85674265,85677654,85680759,85695561,
chr12	85750711	85750944	85750827	0	76792	intergenic	NA	NA	1	55266	ALX1	chr12:85674035-85695561;85674035,85677349,85680630,85694932,-85674265,85677654,85680759,85695561,
chr12	85763585	85763834	85763709	0	89674	intergenic	NA	NA	1	68148	ALX1	chr12:85674035-85695561;85674035,85677349,85680630,85694932,-85674265,85677654,85680759,85695561,
chr12	85764569	85765220	85764894	0	90859	intergenic	NA	NA	1	69333	ALX1	chr12:85674035-85695561;85674035,85677349,85680630,85694932,-85674265,85677654,85680759,85695561,
chr12	85765247	85766119	85765683	0	91648	intergenic	NA	NA	1	70122	ALX1	chr12:85674035-85695561;85674035,85677349,85680630,85694932,-85674265,85677654,85680759,85695561,
chr12	85767498	85767741	85767619	0	93584	intergenic	NA	NA	1	72058	ALX1	chr12:85674035-85695561;85674035,85677349,85680630,85694932,-85674265,85677654,85680759,85695561,
chr12	85768804	85769580	85769192	0	95157	intergenic	NA	NA	1	73631	ALX1	chr12:85674035-85695561;85674035,85677349,85680630,85694932,-85674265,85677654,85680759,85695561,
chr12	85769801	85769998	85769899	0	95864	intergenic	NA	NA	1	74338	ALX1	chr12:85674035-85695561;85674035,85677349,85680630,85694932,-85674265,85677654,85680759,85695561,
chr12	85770280	85770508	85770394	0	96359	intergenic	NA	NA	1	74833	ALX1	chr12:85674035-85695561;85674035,85677349,85680630,85694932,-85674265,85677654,85680759,85695561,
chr12	85771141	85771882	85771511	0	97476	intergenic	NA	NA	1	75950	ALX1	chr12:85674035-85695561;85674035,85677349,85680630,85694932,-85674265,85677654,85680759,85695561,
chr12	85772007	85772215	85772111	0	98076	intergenic	NA	NA	1	76550	ALX1	chr12:85674035-85695561;85674035,85677349,85680630,85694932,-85674265,85677654,85680759,85695561,
chr12	85772376	85772943	85772659	0	98624	intergenic	NA	NA	1	77098	ALX1	chr12:85674035-85695561;85674035,85677349,85680630,85694932,-85674265,85677654,85680759,85695561,
chr12	85777068	85777559	85777313	0	103278	intergenic	NA	NA	1	81752	ALX1	chr12:85674035-85695561;85674035,85677349,85680630,85694932,-85674265,85677654,85680759,85695561,
chr12	85777940	85778194	85778067	0	104032	intergenic	NA	NA	1	82506	ALX1	chr12:85674035-85695561;85674035,85677349,85680630,85694932,-85674265,85677654,85680759,85695561,
chr12	85778975	85779579	85779277	0	105242	intergenic	NA	NA	1	83716	ALX1	chr12:85674035-85695561;85674035,85677349,85680630,85694932,-85674265,85677654,85680759,85695561,
chr12	85779611	85780184	85779897	0	105862	intergenic	NA	NA	1	84336	ALX1	chr12:85674035-85695561;85674035,85677349,85680630,85694932,-85674265,85677654,85680759,85695561,
chr12	85780186	85781097	85780641	0	106606	intergenic	NA	NA	1	85080	ALX1	chr12:85674035-85695561;85674035,85677349,85680630,85694932,-85674265,85677654,85680759,85695561,
chr12	85781103	85781871	85781487	0	107452	intergenic	NA	NA	1	85926	ALX1	chr12:85674035-85695561;85674035,85677349,85680630,85694932,-85674265,85677654,85680759,85695561,
chr12	85781975	85782162	85782068	0	108033	intergenic	NA	NA	1	86507	ALX1	chr12:85674035-85695561;85674035,85677349,85680630,85694932,-85674265,85677654,85680759,85695561,
chr12	85782959	85783188	85783073	0	109038	intergenic	NA	NA	1	87512	ALX1	chr12:85674035-85695561;85674035,85677349,85680630,85694932,-85674265,85677654,85680759,85695561,
chr12	85783333	85783885	85783609	0	109574	intergenic	NA	NA	1	88048	ALX1	chr12:85674035-85695561;85674035,85677349,85680630,85694932,-85674265,85677654,85680759,85695561,
chr12	85783935	85784368	85784151	0	110116	intergenic	NA	NA	1	88590	ALX1	chr12:85674035-85695561;85674035,85677349,85680630,85694932,-85674265,85677654,85680759,85695561,
chr12	85784582	85784856	85784719	0	110684	intergenic	NA	NA	1	89158	ALX1	chr12:85674035-85695561;85674035,85677349,85680630,85694932,-85674265,85677654,85680759,85695561,
chr12	85800038	85800272	85800155	0	126120	intergenic	NA	NA	1	104594	ALX1	chr12:85674035-85695561;85674035,85677349,85680630,85694932,-85674265,85677654,85680759,85695561,
chr12	85803029	85803262	85803145	0	129110	intergenic	NA	NA	1	107584	ALX1	chr12:85674035-85695561;85674035,85677349,85680630,85694932,-85674265,85677654,85680759,85695561,
chr12	85805895	85806091	85805993	0	131958	intergenic	NA	NA	1	110432	ALX1	chr12:85674035-85695561;85674035,85677349,85680630,85694932,-85674265,85677654,85680759,85695561,
chr12	85807284	85807557	85807420	0	133385	intergenic	NA	NA	1	111859	ALX1	chr12:85674035-85695561;85674035,85677349,85680630,85694932,-85674265,85677654,85680759,85695561,
chr12	85807741	85808147	85807944	0	133909	intergenic	NA	NA	1	112383	ALX1	chr12:85674035-85695561;85674035,85677349,85680630,85694932,-85674265,85677654,85680759,85695561,
chr12	85808699	85808902	85808800	0	134765	intergenic	NA	NA	1	113239	ALX1	chr12:85674035-85695561;85674035,85677349,85680630,85694932,-85674265,85677654,85680759,85695561,
chr12	85811657	85811931	85811794	0	137759	intergenic	NA	NA	1	116233	ALX1	chr12:85674035-85695561;85674035,85677349,85680630,85694932,-85674265,85677654,85680759,85695561,
chr12	85812212	85812781	85812496	0	138461	intergenic	NA	NA	1	116935	ALX1	chr12:85674035-85695561;85674035,85677349,85680630,85694932,-85674265,85677654,85680759,85695561,
chr12	85813023	85813338	85813180	0	139145	intergenic	NA	NA	1	117619	ALX1	chr12:85674035-85695561;85674035,85677349,85680630,85694932,-85674265,85677654,85680759,85695561,
chr12	85813423	85813808	85813615	0	139580	intergenic	NA	NA	1	118054	ALX1	chr12:85674035-85695561;85674035,85677349,85680630,85694932,-85674265,85677654,85680759,85695561,
chr12	85813814	85814256	85814035	0	140000	intergenic	NA	NA	1	118474	ALX1	chr12:85674035-85695561;85674035,85677349,85680630,85694932,-85674265,85677654,85680759,85695561,
chr12	85814428	85814645	85814536	0	140501	intergenic	NA	NA	1	118975	ALX1	chr12:85674035-85695561;85674035,85677349,85680630,85694932,-85674265,85677654,85680759,85695561,
chr12	85814654	85814881	85814767	0	140732	intergenic	NA	NA	1	119206	ALX1	chr12:85674035-85695561;85674035,85677349,85680630,85694932,-85674265,85677654,85680759,85695561,
chr12	85815525	85815725	85815625	0	141590	intergenic	NA	NA	1	120064	ALX1	chr12:85674035-85695561;85674035,85677349,85680630,85694932,-85674265,85677654,85680759,85695561,
chr12	85816098	85817129	85816613	0	142578	intergenic	NA	NA	1	121052	ALX1	chr12:85674035-85695561;85674035,85677349,85680630,85694932,-85674265,85677654,85680759,85695561,
chr12	85817326	85817542	85817434	0	143399	intergenic	NA	NA	1	121873	ALX1	chr12:85674035-85695561;85674035,85677349,85680630,85694932,-85674265,85677654,85680759,85695561,
chr12	95940232	95940413	95940322	0	2298	intragenic	f_intron	NA	1	-29435	USP44	chr12:95910887-95942620;95910887,95914772,95918455,95922582,95926604,95942546,-95912129,95914978,95918564,95922778,95928102,95942620,
chr12	98912100	98912291	98912195	0	2845	intragenic	f_intron	NA	1	-31962	TMPO	chr12:98909350-98944157;98909350,98921663,98925457,98931252,98940136,98941350,-98909924,98921790,98925616,98931350,98940225,98944157,
chr12	100902769	100902974	100902871	0	5734	intragenic	f_intron	NA	1	-54774	NR1H4	chr12:100897137-100957645;100897137,100904555,100926235,100928667,100930289,100930725,100934449,100955662,100957028,-100897274,100904921,100926388,100928801,100930388,100930825,100934596,100955776,100957645,
chr12	122984396	122984579	122984487	0	1056	intragenic	f_intron	NA	1	-28342	ZCCHC8	chr12:122956145-122985543;122956145,122962387,122962752,122964736,122966068,122966491,122967181,122967825,122968006,122973932,122975008,122977261,122983373,122985186,-122958822,122962505,122962839,122964858,122966211,122966634,122967242,122967891,122968110,122974010,122975114,122977336,122983414,122985543,
chr13	38481746	38482028	38481887	0	-37948	enhancer	NA	NA	1	-271115	TRPC4	chr13:38210772-38443939;38210772,38213176,38213394,38225401,38229224,38237552,38248364,38266135,38320073,38357092,38443731,-38211762,38213266,38213436,38225596,38229420,38237866,38248504,38266472,38320592,38357497,38443939,
chr13	38483057	38483261	38483159	0	-39220	enhancer	NA	NA	1	-272387	TRPC4	chr13:38210772-38443939;38210772,38213176,38213394,38225401,38229224,38237552,38248364,38266135,38320073,38357092,38443731,-38211762,38213266,38213436,38225596,38229420,38237866,38248504,38266472,38320592,38357497,38443939,
chr13	38487111	38487325	38487218	0	-43279	enhancer	NA	NA	1	-276446	TRPC4	chr13:38210772-38443939;38210772,38213176,38213394,38225401,38229224,38237552,38248364,38266135,38320073,38357092,38443731,-38211762,38213266,38213436,38225596,38229420,38237866,38248504,38266472,38320592,38357497,38443939,
chr13	38493339	38493549	38493444	0	-49505	enhancer	NA	NA	1	-282672	TRPC4	chr13:38210772-38443939;38210772,38213176,38213394,38225401,38229224,38237552,38248364,38266135,38320073,38357092,38443731,-38211762,38213266,38213436,38225596,38229420,38237866,38248504,38266472,38320592,38357497,38443939,
chr13	38498272	38498485	38498378	0	-54439	intergenic	NA	NA	1	-287606	TRPC4	chr13:38210772-38443939;38210772,38213176,38213394,38225386,38229224,38237552,38248364,38266135,38320073,38357092,38443731,-38211762,38213266,38213436,38225596,38229420,38237866,38248504,38266472,38320592,38357497,38443939,
chr13	38498581	38498952	38498766	0	-54827	intergenic	NA	NA	1	-287994	TRPC4	chr13:38210772-38443939;38210772,38213176,38213394,38225386,38229224,38237552,38248364,38266135,38320073,38357092,38443731,-38211762,38213266,38213436,38225596,38229420,38237866,38248504,38266472,38320592,38357497,38443939,
chr13	38498986	38499287	38499136	0	-55197	intergenic	NA	NA	1	-288364	TRPC4	chr13:38210772-38443939;38210772,38213176,38213394,38225386,38229224,38237552,38248364,38266135,38320073,38357092,38443731,-38211762,38213266,38213436,38225596,38229420,38237866,38248504,38266472,38320592,38357497,38443939,
chr13	38501778	38501945	38501861	0	-57922	intergenic	NA	NA	1	-291089	TRPC4	chr13:38210772-38443939;38210772,38213176,38213394,38225386,38229224,38237552,38248364,38266135,38320073,38357092,38443731,-38211762,38213266,38213436,38225596,38229420,38237866,38248504,38266472,38320592,38357497,38443939,
chr13	38502169	38502394	38502281	0	-58342	intergenic	NA	NA	1	-291509	TRPC4	chr13:38210772-38443939;38210772,38213176,38213394,38225386,38229224,38237552,38248364,38266135,38320073,38357092,38443731,-38211762,38213266,38213436,38225596,38229420,38237866,38248504,38266472,38320592,38357497,38443939,
chr13	38504857	38505091	38504974	0	-61035	intergenic	NA	NA	1	-294202	TRPC4	chr13:38210772-38443939;38210772,38213176,38213394,38225386,38229224,38237552,38248364,38266135,38320073,38357092,38443731,-38211762,38213266,38213436,38225596,38229420,38237866,38248504,38266472,38320592,38357497,38443939,
chr13	38908896	38909170	38909033	0	-14908	enhancer	NA	NA	1	-28110	UFM1	chr13:38923941-38937143;38923941,38924135,38928375,38932229,38933437,38934847,-38924058,38924192,38928433,38932269,38933470,38937143,
chr13	38910151	38910500	38910325	0	-13616	enhancer	NA	NA	1	-26818	UFM1	chr13:38923941-38937143;38923941,38924135,38928375,38932229,38933437,38934847,-38924058,38924192,38928433,38932269,38933470,38937143,
chr13	38910564	38910742	38910653	0	-13288	enhancer	NA	NA	1	-26490	UFM1	chr13:38923941-38937143;38923941,38924135,38928375,38932229,38933437,38934847,-38924058,38924192,38928433,38932269,38933470,38937143,
chr13	38910770	38911119	38910944	0	-12997	enhancer	NA	NA	1	-26199	UFM1	chr13:38923941-38937143;38923941,38924135,38928375,38932229,38933437,38934847,-38924058,38924192,38928433,38932269,38933470,38937143,
chr13	38912401	38912653	38912527	0	-11414	enhancer	NA	NA	1	-24616	UFM1	chr13:38923941-38937143;38923941,38924135,38928375,38932229,38933437,38934847,-38924058,38924192,38928433,38932269,38933470,38937143,
chr13	38917823	38918035	38917929	0	-6012	enhancer	NA	NA	1	-19214	UFM1	chr13:38923941-38937143;38923941,38924135,38928375,38932229,38933437,38934847,-38924058,38924192,38928433,38932269,38933470,38937143,
chr13	38982699	38982923	38982811	0	58870	intergenic	NA	NA	1	45668	UFM1	chr13:38923941-38937143;38923941,38924135,38928375,38932229,38933437,38934847,-38924058,38924192,38928433,38932269,38933470,38937143,
chr13	38988033	38988868	38988450	0	64509	intergenic	NA	NA	1	51307	UFM1	chr13:38923941-38937143;38923941,38924135,38928375,38932229,38933437,38934847,-38924058,38924192,38928433,38932269,38933470,38937143,
chr13	41592065	41592293	41592179	0	1329	intragenic	f_intron	NA	1	-86125	ELF1	chr13:41506054-41593508;41506054,41515056,41517087,41517977,41523941,41525464,41532971,41556118,41593363,-41508164,41515506,41517280,41518061,41524109,41525572,41533152,41556418,41593508,
chr13	50654681	50654873	50654777	0	65388	intergenic	NA	NA	1	59719	KCNRG	chr13:50589389-50595058;50589389,50594349,-50590207,50595058,
chr13	50727661	50727899	50727780	0	138391	intergenic	NA	NA	1	132722	KCNRG	chr13:50589389-50595058;50589389,50594349,-50590207,50595058,
chr13	67495787	67496078	67495932	0	308536	intragenic	intron	NA	1	-618967	PCDH9	chr13:66876965-67804468;66876965,67205341,67477635,67799536,67803911,-66879160,67205543,67477737,67802707,67804468,
chr13	67708833	67709079	67708956	0	95512	intragenic	intron	NA	1	-831991	PCDH9	chr13:66876965-67804468;66876965,67205341,67477635,67799536,67803911,-66879160,67205543,67477737,67802707,67804468,
chr13	70255653	70255823	70255738	0	426887	intergenic	NA	NA	1	18986	KLHL1	chr13:70274724-70682625;70274724,70281756,70293500,70314525,70370869,70413107,70456414,70514171,70535439,70549751,70681334,-70275893,70281928,70293713,70314688,70371094,70413294,70456627,70514368,70535576,70549934,70682625,
chr13	70256071	70257403	70256737	0	425888	intergenic	NA	NA	1	17987	KLHL1	chr13:70274724-70682625;70274724,70281756,70293500,70314525,70370869,70413107,70456414,70514171,70535439,70549751,70681334,-70275893,70281928,70293713,70314688,70371094,70413294,70456627,70514368,70535576,70549934,70682625,
chr13	70257405	70257612	70257508	0	425117	intergenic	NA	NA	1	17216	KLHL1	chr13:70274724-70682625;70274724,70281756,70293500,70314525,70370869,70413107,70456414,70514171,70535439,70549751,70681334,-70275893,70281928,70293713,70314688,70371094,70413294,70456627,70514368,70535576,70549934,70682625,
chr13	70257753	70257934	70257843	0	424782	intergenic	NA	NA	1	16881	KLHL1	chr13:70274724-70682625;70274724,70281756,70293500,70314525,70370869,70413107,70456414,70514171,70535439,70549751,70681334,-70275893,70281928,70293713,70314688,70371094,70413294,70456627,70514368,70535576,70549934,70682625,
chr13	70258180	70258629	70258404	0	424221	intergenic	NA	NA	1	16320	KLHL1	chr13:70274724-70682625;70274724,70281756,70293500,70314525,70370869,70413107,70456414,70514171,70535439,70549751,70681334,-70275893,70281928,70293713,70314688,70371094,70413294,70456627,70514368,70535576,70549934,70682625,
chr13	70259287	70259517	70259402	0	423223	intergenic	NA	NA	1	15322	KLHL1	chr13:70274724-70682625;70274724,70281756,70293500,70314525,70370869,70413107,70456414,70514171,70535439,70549751,70681334,-70275893,70281928,70293713,70314688,70371094,70413294,70456627,70514368,70535576,70549934,70682625,
chr13	70261050	70264279	70262664	0	419961	intergenic	NA	NA	1	12060	KLHL1	chr13:70274724-70682625;70274724,70281756,70293500,70314525,70370869,70413107,70456414,70514171,70535439,70549751,70681334,-70275893,70281928,70293713,70314688,70371094,70413294,70456627,70514368,70535576,70549934,70682625,
chr13	70264345	70266411	70265378	0	417247	intergenic	NA	NA	1	9346	KLHL1	chr13:70274724-70682625;70274724,70281756,70293500,70314525,70370869,70413107,70456414,70514171,70535439,70549751,70681334,-70275893,70281928,70293713,70314688,70371094,70413294,70456627,70514368,70535576,70549934,70682625,
chr13	70266443	70268223	70267333	0	415292	intergenic	NA	NA	1	7391	KLHL1	chr13:70274724-70682625;70274724,70281756,70293500,70314525,70370869,70413107,70456414,70514171,70535439,70549751,70681334,-70275893,70281928,70293713,70314688,70371094,70413294,70456627,70514368,70535576,70549934,70682625,
chr13	70268284	70268596	70268440	0	414185	intergenic	NA	NA	1	6284	KLHL1	chr13:70274724-70682625;70274724,70281756,70293500,70314525,70370869,70413107,70456414,70514171,70535439,70549751,70681334,-70275893,70281928,70293713,70314688,70371094,70413294,70456627,70514368,70535576,70549934,70682625,
chr13	70268620	70269226	70268923	0	413702	intergenic	NA	NA	1	5801	KLHL1	chr13:70274724-70682625;70274724,70281756,70293500,70314525,70370869,70413107,70456414,70514171,70535439,70549751,70681334,-70275893,70281928,70293713,70314688,70371094,70413294,70456627,70514368,70535576,70549934,70682625,
chr13	70269465	70269667	70269566	0	413059	intergenic	NA	NA	1	5158	KLHL1	chr13:70274724-70682625;70274724,70281756,70293500,70314525,70370869,70413107,70456414,70514171,70535439,70549751,70681334,-70275893,70281928,70293713,70314688,70371094,70413294,70456627,70514368,70535576,70549934,70682625,
chr13	70269753	70270042	70269897	0	412728	5kbDownstream	NA	NA	1	4827	KLHL1	chr13:70274724-70682625;70274724,70281756,70293500,70314525,70370869,70413107,70456414,70514171,70535439,70549751,70681334,-70275893,70281928,70293713,70314688,70371094,70413294,70456627,70514368,70535576,70549934,70682625,
chr13	70270079	70270415	70270247	0	412378	5kbDownstream	NA	NA	1	4477	KLHL1	chr13:70274724-70682625;70274724,70281756,70293500,70314525,70370869,70413107,70456414,70514171,70535439,70549751,70681334,-70275893,70281928,70293713,70314688,70371094,70413294,70456627,70514368,70535576,70549934,70682625,
chr13	70270429	70270922	70270675	0	411950	5kbDownstream	NA	NA	1	4049	KLHL1	chr13:70274724-70682625;70274724,70281756,70293500,70314525,70370869,70413107,70456414,70514171,70535439,70549751,70681334,-70275893,70281928,70293713,70314688,70371094,70413294,70456627,70514368,70535576,70549934,70682625,
chr13	70271052	70271378	70271215	0	411410	5kbDownstream	NA	NA	1	3509	KLHL1	chr13:70274724-70682625;70274724,70281756,70293500,70314525,70370869,70413107,70456414,70514171,70535439,70549751,70681334,-70275893,70281928,70293713,70314688,70371094,70413294,70456627,70514368,70535576,70549934,70682625,
chr13	70271465	70272147	70271806	0	410819	5kbDownstream	NA	NA	1	2918	KLHL1	chr13:70274724-70682625;70274724,70281756,70293500,70314525,70370869,70413107,70456414,70514171,70535439,70549751,70681334,-70275893,70281928,70293713,70314688,70371094,70413294,70456627,70514368,70535576,70549934,70682625,
chr13	70273357	70273616	70273486	0	409139	5kbDownstream	NA	NA	1	1238	KLHL1	chr13:70274724-70682625;70274724,70281756,70293500,70314525,70370869,70413107,70456414,70514171,70535439,70549751,70681334,-70275893,70281928,70293713,70314688,70371094,70413294,70456627,70514368,70535576,70549934,70682625,
chr13	70273618	70274205	70273911	0	408714	5kbDownstream	NA	NA	1	813	KLHL1	chr13:70274724-70682625;70274724,70281756,70293500,70314525,70370869,70413107,70456414,70514171,70535439,70549751,70681334,-70275893,70281928,70293713,70314688,70371094,70413294,70456627,70514368,70535576,70549934,70682625,
chr13	70274232	70274668	70274450	0	408175	5kbDownstream	NA	NA	1	274	KLHL1	chr13:70274724-70682625;70274724,70281756,70293500,70314525,70370869,70413107,70456414,70514171,70535439,70549751,70681334,-70275893,70281928,70293713,70314688,70371094,70413294,70456627,70514368,70535576,70549934,70682625,
chr13	70274754	70275598	70275176	0	407449	intragenic	exon	NA	1	-452	KLHL1	chr13:70274724-70682625;70274724,70281756,70293500,70314525,70370869,70413107,70456414,70514171,70535439,70549751,70681334,-70275893,70281928,70293713,70314688,70371094,70413294,70456627,70514368,70535576,70549934,70682625,
chr13	70276016	70276297	70276156	0	406469	intragenic	intron	NA	1	-1432	KLHL1	chr13:70274724-70682625;70274724,70281756,70293500,70314525,70370869,70413107,70456414,70514171,70535439,70549751,70681334,-70275893,70281928,70293713,70314688,70371094,70413294,70456627,70514368,70535576,70549934,70682625,
chr13	70276343	70277034	70276688	0	405937	intragenic	intron	NA	1	-1964	KLHL1	chr13:70274724-70682625;70274724,70281756,70293500,70314525,70370869,70413107,70456414,70514171,70535439,70549751,70681334,-70275893,70281928,70293713,70314688,70371094,70413294,70456627,70514368,70535576,70549934,70682625,
chr13	70277066	70277784	70277425	0	405200	intragenic	intron	NA	1	-2701	KLHL1	chr13:70274724-70682625;70274724,70281756,70293500,70314525,70370869,70413107,70456414,70514171,70535439,70549751,70681334,-70275893,70281928,70293713,70314688,70371094,70413294,70456627,70514368,70535576,70549934,70682625,
chr13	70277807	70278020	70277913	0	404712	intragenic	intron	NA	1	-3189	KLHL1	chr13:70274724-70682625;70274724,70281756,70293500,70314525,70370869,70413107,70456414,70514171,70535439,70549751,70681334,-70275893,70281928,70293713,70314688,70371094,70413294,70456627,70514368,70535576,70549934,70682625,
chr13	70278028	70278296	70278162	0	404463	intragenic	intron	NA	1	-3438	KLHL1	chr13:70274724-70682625;70274724,70281756,70293500,70314525,70370869,70413107,70456414,70514171,70535439,70549751,70681334,-70275893,70281928,70293713,70314688,70371094,70413294,70456627,70514368,70535576,70549934,70682625,
chr13	70278351	70278560	70278455	0	404170	intragenic	intron	NA	1	-3731	KLHL1	chr13:70274724-70682625;70274724,70281756,70293500,70314525,70370869,70413107,70456414,70514171,70535439,70549751,70681334,-70275893,70281928,70293713,70314688,70371094,70413294,70456627,70514368,70535576,70549934,70682625,
chr13	70278667	70278905	70278786	0	403839	intragenic	intron	NA	1	-4062	KLHL1	chr13:70274724-70682625;70274724,70281756,70293500,70314525,70370869,70413107,70456414,70514171,70535439,70549751,70681334,-70275893,70281928,70293713,70314688,70371094,70413294,70456627,70514368,70535576,70549934,70682625,
chr13	70278983	70279758	70279370	0	403255	intragenic	intron	NA	1	-4646	KLHL1	chr13:70274724-70682625;70274724,70281756,70293500,70314525,70370869,70413107,70456414,70514171,70535439,70549751,70681334,-70275893,70281928,70293713,70314688,70371094,70413294,70456627,70514368,70535576,70549934,70682625,
chr13	70279890	70281160	70280525	0	402100	intragenic	intron	NA	1	-5801	KLHL1	chr13:70274724-70682625;70274724,70281756,70293500,70314525,70370869,70413107,70456414,70514171,70535439,70549751,70681334,-70275893,70281928,70293713,70314688,70371094,70413294,70456627,70514368,70535576,70549934,70682625,
chr13	70282144	70282871	70282507	0	400118	intragenic	intron	NA	1	-7783	KLHL1	chr13:70274724-70682625;70274724,70281756,70293500,70314525,70370869,70413107,70456414,70514171,70535439,70549751,70681334,-70275893,70281928,70293713,70314688,70371094,70413294,70456627,70514368,70535576,70549934,70682625,
chr13	70282873	70283780	70283326	0	399299	intragenic	intron	NA	1	-8602	KLHL1	chr13:70274724-70682625;70274724,70281756,70293500,70314525,70370869,70413107,70456414,70514171,70535439,70549751,70681334,-70275893,70281928,70293713,70314688,70371094,70413294,70456627,70514368,70535576,70549934,70682625,
chr13	70283814	70284596	70284205	0	398420	intragenic	intron	NA	1	-9481	KLHL1	chr13:70274724-70682625;70274724,70281756,70293500,70314525,70370869,70413107,70456414,70514171,70535439,70549751,70681334,-70275893,70281928,70293713,70314688,70371094,70413294,70456627,70514368,70535576,70549934,70682625,
chr13	70284618	70284861	70284739	0	397886	intragenic	intron	NA	1	-10015	KLHL1	chr13:70274724-70682625;70274724,70281756,70293500,70314525,70370869,70413107,70456414,70514171,70535439,70549751,70681334,-70275893,70281928,70293713,70314688,70371094,70413294,70456627,70514368,70535576,70549934,70682625,
chr13	70284871	70285479	70285175	0	397450	intragenic	intron	NA	1	-10451	KLHL1	chr13:70274724-70682625;70274724,70281756,70293500,70314525,70370869,70413107,70456414,70514171,70535439,70549751,70681334,-70275893,70281928,70293713,70314688,70371094,70413294,70456627,70514368,70535576,70549934,70682625,
chr13	70286205	70286434	70286319	0	396306	intragenic	intron	NA	1	-11595	KLHL1	chr13:70274724-70682625;70274724,70281756,70293500,70314525,70370869,70413107,70456414,70514171,70535439,70549751,70681334,-70275893,70281928,70293713,70314688,70371094,70413294,70456627,70514368,70535576,70549934,70682625,
chr13	70287212	70287405	70287308	0	395317	intragenic	intron	NA	1	-12584	KLHL1	chr13:70274724-70682625;70274724,70281756,70293500,70314525,70370869,70413107,70456414,70514171,70535439,70549751,70681334,-70275893,70281928,70293713,70314688,70371094,70413294,70456627,70514368,70535576,70549934,70682625,
chr13	70287644	70287926	70287785	0	394840	intragenic	intron	NA	1	-13061	KLHL1	chr13:70274724-70682625;70274724,70281756,70293500,70314525,70370869,70413107,70456414,70514171,70535439,70549751,70681334,-70275893,70281928,70293713,70314688,70371094,70413294,70456627,70514368,70535576,70549934,70682625,
chr13	70367536	70367775	70367655	0	314970	intragenic	intron	NA	1	-92931	KLHL1	chr13:70274724-70682625;70274724,70281756,70293500,70314525,70370869,70413107,70456414,70514171,70535439,70549751,70681334,-70275893,70281928,70293713,70314688,70371094,70413294,70456627,70514368,70535576,70549934,70682625,
chr13	70373270	70373455	70373362	0	309263	intragenic	intron	NA	1	-98638	KLHL1	chr13:70274724-70682625;70274724,70281756,70293500,70314525,70370869,70413107,70456414,70514171,70535439,70549751,70681334,-70275893,70281928,70293713,70314688,70371094,70413294,70456627,70514368,70535576,70549934,70682625,
chr13	70394793	70395032	70394912	0	287713	intragenic	intron	NA	1	-120188	KLHL1	chr13:70274724-70682625;70274724,70281756,70293500,70314525,70370869,70413107,70456414,70514171,70535439,70549751,70681334,-70275893,70281928,70293713,70314688,70371094,70413294,70456627,70514368,70535576,70549934,70682625,
chr13	70396948	70397685	70397316	0	285309	intragenic	intron	NA	1	-122592	KLHL1	chr13:70274724-70682625;70274724,70281756,70293500,70314525,70370869,70413107,70456414,70514171,70535439,70549751,70681334,-70275893,70281928,70293713,70314688,70371094,70413294,70456627,70514368,70535576,70549934,70682625,
chr13	70397746	70398182	70397964	0	284661	intragenic	intron	NA	1	-123240	KLHL1	chr13:70274724-70682625;70274724,70281756,70293500,70314525,70370869,70413107,70456414,70514171,70535439,70549751,70681334,-70275893,70281928,70293713,70314688,70371094,70413294,70456627,70514368,70535576,70549934,70682625,
chr13	70398475	70398659	70398567	0	284058	intragenic	intron	NA	1	-123843	KLHL1	chr13:70274724-70682625;70274724,70281756,70293500,70314525,70370869,70413107,70456414,70514171,70535439,70549751,70681334,-70275893,70281928,70293713,70314688,70371094,70413294,70456627,70514368,70535576,70549934,70682625,
chr13	70398843	70399166	70399004	0	283621	intragenic	intron	NA	1	-124280	KLHL1	chr13:70274724-70682625;70274724,70281756,70293500,70314525,70370869,70413107,70456414,70514171,70535439,70549751,70681334,-70275893,70281928,70293713,70314688,70371094,70413294,70456627,70514368,70535576,70549934,70682625,
chr13	70399905	70400099	70400002	0	282623	intragenic	intron	NA	1	-125278	KLHL1	chr13:70274724-70682625;70274724,70281756,70293500,70314525,70370869,70413107,70456414,70514171,70535439,70549751,70681334,-70275893,70281928,70293713,70314688,70371094,70413294,70456627,70514368,70535576,70549934,70682625,
chr13	70406771	70406932	70406851	0	275774	intragenic	intron	NA	1	-132127	KLHL1	chr13:70274724-70682625;70274724,70281756,70293500,70314525,70370869,70413107,70456414,70514171,70535439,70549751,70681334,-70275893,70281928,70293713,70314688,70371094,70413294,70456627,70514368,70535576,70549934,70682625,
chr13	70408964	70409759	70409361	0	273264	intragenic	intron	NA	1	-134637	KLHL1	chr13:70274724-70682625;70274724,70281756,70293500,70314525,70370869,70413107,70456414,70514171,70535439,70549751,70681334,-70275893,70281928,70293713,70314688,70371094,70413294,70456627,70514368,70535576,70549934,70682625,
chr13	70410023	70410408	70410215	0	272410	intragenic	intron	NA	1	-135491	KLHL1	chr13:70274724-70682625;70274724,70281756,70293500,70314525,70370869,70413107,70456414,70514171,70535439,70549751,70681334,-70275893,70281928,70293713,70314688,70371094,70413294,70456627,70514368,70535576,70549934,70682625,
chr13	70410429	70410673	70410551	0	272074	intragenic	intron	NA	1	-135827	KLHL1	chr13:70274724-70682625;70274724,70281756,70293500,70314525,70370869,70413107,70456414,70514171,70535439,70549751,70681334,-70275893,70281928,70293713,70314688,70371094,70413294,70456627,70514368,70535576,70549934,70682625,
chr13	70411338	70411695	70411516	0	271109	intragenic	intron	NA	1	-136792	KLHL1	chr13:70274724-70682625;70274724,70281756,70293500,70314525,70370869,70413107,70456414,70514171,70535439,70549751,70681334,-70275893,70281928,70293713,70314688,70371094,70413294,70456627,70514368,70535576,70549934,70682625,
chr13	70411935	70412767	70412351	0	270274	intragenic	intron	NA	1	-137627	KLHL1	chr13:70274724-70682625;70274724,70281756,70293500,70314525,70370869,70413107,70456414,70514171,70535439,70549751,70681334,-70275893,70281928,70293713,70314688,70371094,70413294,70456627,70514368,70535576,70549934,70682625,
chr13	70413066	70414423	70413744	0	268881	intragenic	intron	NA	1	-139020	KLHL1	chr13:70274724-70682625;70274724,70281756,70293500,70314525,70370869,70413107,70456414,70514171,70535439,70549751,70681334,-70275893,70281928,70293713,70314688,70371094,70413294,70456627,70514368,70535576,70549934,70682625,
chr13	70415011	70415272	70415141	0	267484	intragenic	intron	NA	1	-140417	KLHL1	chr13:70274724-70682625;70274724,70281756,70293500,70314525,70370869,70413107,70456414,70514171,70535439,70549751,70681334,-70275893,70281928,70293713,70314688,70371094,70413294,70456627,70514368,70535576,70549934,70682625,
chr13	70415380	70416442	70415911	0	266714	intragenic	intron	NA	1	-141187	KLHL1	chr13:70274724-70682625;70274724,70281756,70293500,70314525,70370869,70413107,70456414,70514171,70535439,70549751,70681334,-70275893,70281928,70293713,70314688,70371094,70413294,70456627,70514368,70535576,70549934,70682625,
chr13	70416538	70417103	70416820	0	265805	intragenic	intron	NA	1	-142096	KLHL1	chr13:70274724-70682625;70274724,70281756,70293500,70314525,70370869,70413107,70456414,70514171,70535439,70549751,70681334,-70275893,70281928,70293713,70314688,70371094,70413294,70456627,70514368,70535576,70549934,70682625,
chr13	70417147	70417846	70417496	0	265129	intragenic	intron	NA	1	-142772	KLHL1	chr13:70274724-70682625;70274724,70281756,70293500,70314525,70370869,70413107,70456414,70514171,70535439,70549751,70681334,-70275893,70281928,70293713,70314688,70371094,70413294,70456627,70514368,70535576,70549934,70682625,
chr13	70418526	70418806	70418666	0	263959	intragenic	intron	NA	1	-143942	KLHL1	chr13:70274724-70682625;70274724,70281756,70293500,70314525,70370869,70413107,70456414,70514171,70535439,70549751,70681334,-70275893,70281928,70293713,70314688,70371094,70413294,70456627,70514368,70535576,70549934,70682625,
chr13	70418953	70419279	70419116	0	263509	intragenic	intron	NA	1	-144392	KLHL1	chr13:70274724-70682625;70274724,70281756,70293500,70314525,70370869,70413107,70456414,70514171,70535439,70549751,70681334,-70275893,70281928,70293713,70314688,70371094,70413294,70456627,70514368,70535576,70549934,70682625,
chr13	70419815	70420001	70419908	0	262717	intragenic	intron	NA	1	-145184	KLHL1	chr13:70274724-70682625;70274724,70281756,70293500,70314525,70370869,70413107,70456414,70514171,70535439,70549751,70681334,-70275893,70281928,70293713,70314688,70371094,70413294,70456627,70514368,70535576,70549934,70682625,
chr13	70420043	70420606	70420324	0	262301	intragenic	intron	NA	1	-145600	KLHL1	chr13:70274724-70682625;70274724,70281756,70293500,70314525,70370869,70413107,70456414,70514171,70535439,70549751,70681334,-70275893,70281928,70293713,70314688,70371094,70413294,70456627,70514368,70535576,70549934,70682625,
chr13	70420855	70421398	70421126	0	261499	intragenic	intron	NA	1	-146402	KLHL1	chr13:70274724-70682625;70274724,70281756,70293500,70314525,70370869,70413107,70456414,70514171,70535439,70549751,70681334,-70275893,70281928,70293713,70314688,70371094,70413294,70456627,70514368,70535576,70549934,70682625,
chr13	70422004	70422651	70422327	0	260298	intragenic	intron	NA	1	-147603	KLHL1	chr13:70274724-70682625;70274724,70281756,70293500,70314525,70370869,70413107,70456414,70514171,70535439,70549751,70681334,-70275893,70281928,70293713,70314688,70371094,70413294,70456627,70514368,70535576,70549934,70682625,
chr13	70424382	70424695	70424538	0	258087	intragenic	intron	NA	1	-149814	KLHL1	chr13:70274724-70682625;70274724,70281756,70293500,70314525,70370869,70413107,70456414,70514171,70535439,70549751,70681334,-70275893,70281928,70293713,70314688,70371094,70413294,70456627,70514368,70535576,70549934,70682625,
chr13	70436822	70437050	70436936	0	245689	intragenic	intron	NA	1	-162212	KLHL1	chr13:70274724-70682625;70274724,70281756,70293500,70314525,70370869,70413107,70456414,70514171,70535439,70549751,70681334,-70275893,70281928,70293713,70314688,70371094,70413294,70456627,70514368,70535576,70549934,70682625,
chr13	70440906	70441099	70441002	0	241623	intragenic	intron	NA	1	-166278	KLHL1	chr13:70274724-70682625;70274724,70281756,70293500,70314525,70370869,70413107,70456414,70514171,70535439,70549751,70681334,-70275893,70281928,70293713,70314688,70371094,70413294,70456627,70514368,70535576,70549934,70682625,
chr14	37259537	37259813	37259675	0	382190	intragenic	intron	NA	1	-112550	SLC25A21	chr14:37147125-37641865;37147125,37149866,37153032,37153948,37180522,37194774,37198711,37203711,37283122,37344160,37641485,-37147689,37149924,37153085,37154130,37180687,37194882,37198771,37203778,37283206,37344209,37641865,
chr14	37259977	37260334	37260155	0	381710	intragenic	intron	NA	1	-113030	SLC25A21	chr14:37147125-37641865;37147125,37149866,37153032,37153948,37180522,37194774,37198711,37203711,37283122,37344160,37641485,-37147689,37149924,37153085,37154130,37180687,37194882,37198771,37203778,37283206,37344209,37641865,
chr14	37260359	37260770	37260564	0	381301	intragenic	intron	NA	1	-113439	SLC25A21	chr14:37147125-37641865;37147125,37149866,37153032,37153948,37180522,37194774,37198711,37203711,37283122,37344160,37641485,-37147689,37149924,37153085,37154130,37180687,37194882,37198771,37203778,37283206,37344209,37641865,
chr14	37261352	37261611	37261481	0	380384	intragenic	intron	NA	1	-114356	SLC25A21	chr14:37147125-37641865;37147125,37149866,37153032,37153948,37180522,37194774,37198711,37203711,37283122,37344160,37641485,-37147689,37149924,37153085,37154130,37180687,37194882,37198771,37203778,37283206,37344209,37641865,
chr14	37404713	37404931	37404822	0	237043	intragenic	f_intron	NA	1	-257697	SLC25A21	chr14:37147125-37641865;37147125,37149866,37153032,37153948,37180522,37194774,37198711,37203711,37283122,37344160,37641485,-37147689,37149924,37153085,37154130,37180687,37194882,37198771,37203778,37283206,37344209,37641865,
chr14	37410156	37410365	37410260	0	231605	intragenic	f_intron	NA	1	-263135	SLC25A21	chr14:37147125-37641865;37147125,37149866,37153032,37153948,37180522,37194774,37198711,37203711,37283122,37344160,37641485,-37147689,37149924,37153085,37154130,37180687,37194882,37198771,37203778,37283206,37344209,37641865,
chr14	37410486	37410705	37410595	0	231270	intragenic	f_intron	NA	1	-263470	SLC25A21	chr14:37147125-37641865;37147125,37149866,37153032,37153948,37180522,37194774,37198711,37203711,37283122,37344160,37641485,-37147689,37149924,37153085,37154130,37180687,37194882,37198771,37203778,37283206,37344209,37641865,
chr14	37493852	37494127	37493989	0	147876	intragenic	f_intron	NA	1	-346864	SLC25A21	chr14:37147125-37641865;37147125,37149866,37153032,37153948,37180522,37194774,37198711,37203711,37283122,37344160,37641485,-37147689,37149924,37153085,37154130,37180687,37194882,37198771,37203778,37283206,37344209,37641865,
chr14	37494141	37494335	37494238	0	147627	intragenic	f_intron	NA	1	-347113	SLC25A21	chr14:37147125-37641865;37147125,37149866,37153032,37153948,37180522,37194774,37198711,37203711,37283122,37344160,37641485,-37147689,37149924,37153085,37154130,37180687,37194882,37198771,37203778,37283206,37344209,37641865,
chr14	37495051	37495449	37495250	0	146615	intragenic	f_intron	NA	1	-348125	SLC25A21	chr14:37147125-37641865;37147125,37149866,37153032,37153948,37180522,37194774,37198711,37203711,37283122,37344160,37641485,-37147689,37149924,37153085,37154130,37180687,37194882,37198771,37203778,37283206,37344209,37641865,
chr14	37641744	37642092	37641918	0	-53	promoter	NA	NA	1	-494793	SLC25A21	chr14:37147125-37641865;37147125,37149866,37153032,37153948,37180522,37194774,37198711,37203711,37283122,37344160,37641485,-37147689,37149924,37153085,37154130,37180687,37194882,37198771,37203778,37283206,37344209,37641865,
chr14	37642790	37643099	37642944	0	-1079	promoter	NA	NA	1	-495819	SLC25A21	chr14:37147125-37641865;37147125,37149866,37153032,37153948,37180522,37194774,37198711,37203711,37283122,37344160,37641485,-37147689,37149924,37153085,37154130,37180687,37194882,37198771,37203778,37283206,37344209,37641865,
chr14	38059104	38059335	38059219	0	5270	intragenic	jonction	NA	1	-29	FOXA1	chr14:38059190-38064489;38059190,38064105,-38061916,38064489,
chr14	50089561	50089783	50089672	0	2184	intragenic	exon	NA	1	-527	MGAT2	chr14:50087488-50090199;50087488,-50090199,
chr14	58895581	58895844	58895712	0	-1480	promoter	NA	NA	1	-20343	TIMM9	chr14:58875369-58894232;58875369,58877560,58878624,58890725,58893771,58894109,-58875886,58877656,58878689,58890813,58893960,58894232,
chr14	58895581	58895844	58895712	0	1610	intragenic	f_intron	NA	1	-119837	KIAA0586	chr14:58894102-59015549;58894102,58896080,58897365,58899105,58909423,58910671,58915057,58917296,58920067,58923419,58924476,58925190,58926560,58927703,58932552,58934452,58937330,58938916,58941324,58943840,58949230,58953724,58954604,58955338,58956881,58958861,58965500,58975272,58979239,59006788,59014498,-58894355,58896151,58897435,58899175,58909598,58910893,58915211,58917464,58920191,58923528,58924…
chr14	60550510	60550799	60550654	0	-7974	enhancer	NA	NA	1	-50878	C14orf135	chr14:60558628-60601532;60558628,60581417,60581691,60582436,60582658,60585046,60587913,60590935,60592354,60600687,-60559137,60581597,60582179,60582537,60582778,60585410,60588017,60591969,60592541,60601532,
chr14	60550875	60551383	60551129	0	-7499	enhancer	NA	NA	1	-50403	C14orf135	chr14:60558628-60601532;60558628,60581417,60581691,60582436,60582658,60585046,60587913,60590935,60592354,60600687,-60559137,60581597,60582179,60582537,60582778,60585410,60588017,60591969,60592541,60601532,
chr14	60551681	60552011	60551846	0	-6782	enhancer	NA	NA	1	-49686	C14orf135	chr14:60558628-60601532;60558628,60581417,60581691,60582436,60582658,60585046,60587913,60590935,60592354,60600687,-60559137,60581597,60582179,60582537,60582778,60585410,60588017,60591969,60592541,60601532,
chr14	60552061	60552289	60552175	0	-6453	enhancer	NA	NA	1	-49357	C14orf135	chr14:60558628-60601532;60558628,60581417,60581691,60582436,60582658,60585046,60587913,60590935,60592354,60600687,-60559137,60581597,60582179,60582537,60582778,60585410,60588017,60591969,60592541,60601532,
chr14	60552310	60552470	60552390	0	-6238	enhancer	NA	NA	1	-49142	C14orf135	chr14:60558628-60601532;60558628,60581417,60581691,60582436,60582658,60585046,60587913,60590935,60592354,60600687,-60559137,60581597,60582179,60582537,60582778,60585410,60588017,60591969,60592541,60601532,
chr14	60552698	60552903	60552800	0	-5828	enhancer	NA	NA	1	-48732	C14orf135	chr14:60558628-60601532;60558628,60581417,60581691,60582436,60582658,60585046,60587913,60590935,60592354,60600687,-60559137,60581597,60582179,60582537,60582778,60585410,60588017,60591969,60592541,60601532,
chr14	60553069	60553306	60553187	0	-5441	enhancer	NA	NA	1	-48345	C14orf135	chr14:60558628-60601532;60558628,60581417,60581691,60582436,60582658,60585046,60587913,60590935,60592354,60600687,-60559137,60581597,60582179,60582537,60582778,60585410,60588017,60591969,60592541,60601532,
chr14	60553517	60553762	60553639	0	-4989	enhancer	NA	NA	1	-47893	C14orf135	chr14:60558628-60601532;60558628,60581417,60581691,60582436,60582658,60585046,60587913,60590935,60592354,60600687,-60559137,60581597,60582179,60582537,60582778,60585410,60588017,60591969,60592541,60601532,
chr14	60553790	60554131	60553960	0	-4668	enhancer	NA	NA	1	-47572	C14orf135	chr14:60558628-60601532;60558628,60581417,60581691,60582436,60582658,60585046,60587913,60590935,60592354,60600687,-60559137,60581597,60582179,60582537,60582778,60585410,60588017,60591969,60592541,60601532,
chr14	60554181	60554751	60554466	0	-4162	enhancer	NA	NA	1	-47066	C14orf135	chr14:60558628-60601532;60558628,60581417,60581691,60582436,60582658,60585046,60587913,60590935,60592354,60600687,-60559137,60581597,60582179,60582537,60582778,60585410,60588017,60591969,60592541,60601532,
chr14	60554882	60555341	60555111	0	-3517	enhancer	NA	NA	1	-46421	C14orf135	chr14:60558628-60601532;60558628,60581417,60581691,60582436,60582658,60585046,60587913,60590935,60592354,60600687,-60559137,60581597,60582179,60582537,60582778,60585410,60588017,60591969,60592541,60601532,
chr14	60555386	60556196	60555791	0	-2837	enhancer	NA	NA	1	-45741	C14orf135	chr14:60558628-60601532;60558628,60581417,60581691,60582436,60582658,60585046,60587913,60590935,60592354,60600687,-60559137,60581597,60582179,60582537,60582778,60585410,60588017,60591969,60592541,60601532,
chr14	60557024	60557439	60557231	0	-1397	promoter	NA	NA	1	-44301	C14orf135	chr14:60558628-60601532;60558628,60581417,60581691,60582436,60582658,60585046,60587913,60590935,60592354,60600687,-60559137,60581597,60582179,60582537,60582778,60585410,60588017,60591969,60592541,60601532,
chr15	35767955	35768315	35768135	0	70269	intragenic	intron	NA	1	-104966	ATPBD4	chr15:35663169-35838404;35663169,35665721,35674022,35703035,35742885,35746947,35830474,35834613,35838319,-35664404,35665809,35674117,35703097,35743004,35747021,35830668,35834708,35838404,
chr15	35769179	35769594	35769386	0	69018	intragenic	intron	NA	1	-106217	ATPBD4	chr15:35663169-35838404;35663169,35665721,35674022,35703035,35742885,35746947,35830474,35834613,35838319,-35664404,35665809,35674117,35703097,35743004,35747021,35830668,35834708,35838404,
chr15	35769605	35770109	35769857	0	68547	intragenic	intron	NA	1	-106688	ATPBD4	chr15:35663169-35838404;35663169,35665721,35674022,35703035,35742885,35746947,35830474,35834613,35838319,-35664404,35665809,35674117,35703097,35743004,35747021,35830668,35834708,35838404,
chr15	35770514	35770773	35770643	0	67761	intragenic	intron	NA	1	-107474	ATPBD4	chr15:35663169-35838404;35663169,35665721,35674022,35703035,35742885,35746947,35830474,35834613,35838319,-35664404,35665809,35674117,35703097,35743004,35747021,35830668,35834708,35838404,
chr15	35771589	35772122	35771855	0	66549	intragenic	intron	NA	1	-108686	ATPBD4	chr15:35663169-35838404;35663169,35665721,35674022,35703035,35742885,35746947,35830474,35834613,35838319,-35664404,35665809,35674117,35703097,35743004,35747021,35830668,35834708,35838404,
chr15	35772218	35772470	35772344	0	66060	intragenic	intron	NA	1	-109175	ATPBD4	chr15:35663169-35838404;35663169,35665721,35674022,35703035,35742885,35746947,35830474,35834613,35838319,-35664404,35665809,35674117,35703097,35743004,35747021,35830668,35834708,35838404,
chr15	35785021	35785492	35785256	0	53148	intragenic	intron	NA	1	-122087	ATPBD4	chr15:35663169-35838404;35663169,35665721,35674022,35703035,35742885,35746947,35830474,35834613,35838319,-35664404,35665809,35674117,35703097,35743004,35747021,35830668,35834708,35838404,
chr15	35785561	35785767	35785664	0	52740	intragenic	intron	NA	1	-122495	ATPBD4	chr15:35663169-35838404;35663169,35665721,35674022,35703035,35742885,35746947,35830474,35834613,35838319,-35664404,35665809,35674117,35703097,35743004,35747021,35830668,35834708,35838404,
chr15	35787774	35788137	35787955	0	50449	intragenic	intron	NA	1	-124786	ATPBD4	chr15:35663169-35838404;35663169,35665721,35674022,35703035,35742885,35746947,35830474,35834613,35838319,-35664404,35665809,35674117,35703097,35743004,35747021,35830668,35834708,35838404,
chr15	35791217	35791409	35791313	0	47091	intragenic	intron	NA	1	-128144	ATPBD4	chr15:35663169-35838404;35663169,35665721,35674022,35703035,35742885,35746947,35830474,35834613,35838319,-35664404,35665809,35674117,35703097,35743004,35747021,35830668,35834708,35838404,
chr15	35794038	35794525	35794281	0	44123	intragenic	intron	NA	1	-131112	ATPBD4	chr15:35663169-35838404;35663169,35665721,35674022,35703035,35742885,35746947,35830474,35834613,35838319,-35664404,35665809,35674117,35703097,35743004,35747021,35830668,35834708,35838404,
chr15	35794527	35794707	35794617	0	43787	intragenic	intron	NA	1	-131448	ATPBD4	chr15:35663169-35838404;35663169,35665721,35674022,35703035,35742885,35746947,35830474,35834613,35838319,-35664404,35665809,35674117,35703097,35743004,35747021,35830668,35834708,35838404,
chr15	35794756	35794996	35794876	0	43528	intragenic	intron	NA	1	-131707	ATPBD4	chr15:35663169-35838404;35663169,35665721,35674022,35703035,35742885,35746947,35830474,35834613,35838319,-35664404,35665809,35674117,35703097,35743004,35747021,35830668,35834708,35838404,
chr15	35795345	35795706	35795525	0	42879	intragenic	intron	NA	1	-132356	ATPBD4	chr15:35663169-35838404;35663169,35665721,35674022,35703035,35742885,35746947,35830474,35834613,35838319,-35664404,35665809,35674117,35703097,35743004,35747021,35830668,35834708,35838404,
chr15	35797217	35797539	35797378	0	41026	intragenic	intron	NA	1	-134209	ATPBD4	chr15:35663169-35838404;35663169,35665721,35674022,35703035,35742885,35746947,35830474,35834613,35838319,-35664404,35665809,35674117,35703097,35743004,35747021,35830668,35834708,35838404,
chr15	35797679	35797959	35797819	0	40585	intragenic	intron	NA	1	-134650	ATPBD4	chr15:35663169-35838404;35663169,35665721,35674022,35703035,35742885,35746947,35830474,35834613,35838319,-35664404,35665809,35674117,35703097,35743004,35747021,35830668,35834708,35838404,
chr15	35798486	35799830	35799158	0	39246	intragenic	intron	NA	1	-135989	ATPBD4	chr15:35663169-35838404;35663169,35665721,35674022,35703035,35742885,35746947,35830474,35834613,35838319,-35664404,35665809,35674117,35703097,35743004,35747021,35830668,35834708,35838404,
chr15	35799841	35800496	35800168	0	38236	intragenic	intron	NA	1	-136999	ATPBD4	chr15:35663169-35838404;35663169,35665721,35674022,35703035,35742885,35746947,35830474,35834613,35838319,-35664404,35665809,35674117,35703097,35743004,35747021,35830668,35834708,35838404,
chr15	35800544	35801142	35800843	0	37561	intragenic	intron	NA	1	-137674	ATPBD4	chr15:35663169-35838404;35663169,35665721,35674022,35703035,35742885,35746947,35830474,35834613,35838319,-35664404,35665809,35674117,35703097,35743004,35747021,35830668,35834708,35838404,
chr15	35801161	35801470	35801315	0	37089	intragenic	intron	NA	1	-138146	ATPBD4	chr15:35663169-35838404;35663169,35665721,35674022,35703035,35742885,35746947,35830474,35834613,35838319,-35664404,35665809,35674117,35703097,35743004,35747021,35830668,35834708,35838404,
chr15	35801476	35801865	35801670	0	36734	intragenic	intron	NA	1	-138501	ATPBD4	chr15:35663169-35838404;35663169,35665721,35674022,35703035,35742885,35746947,35830474,35834613,35838319,-35664404,35665809,35674117,35703097,35743004,35747021,35830668,35834708,35838404,
chr15	35801872	35802140	35802006	0	36398	intragenic	intron	NA	1	-138837	ATPBD4	chr15:35663169-35838404;35663169,35665721,35674022,35703035,35742885,35746947,35830474,35834613,35838319,-35664404,35665809,35674117,35703097,35743004,35747021,35830668,35834708,35838404,
chr15	35802281	35802586	35802433	0	35971	intragenic	intron	NA	1	-139264	ATPBD4	chr15:35663169-35838404;35663169,35665721,35674022,35703035,35742885,35746947,35830474,35834613,35838319,-35664404,35665809,35674117,35703097,35743004,35747021,35830668,35834708,35838404,
chr15	35802593	35803258	35802925	0	35479	intragenic	intron	NA	1	-139756	ATPBD4	chr15:35663169-35838404;35663169,35665721,35674022,35703035,35742885,35746947,35830474,35834613,35838319,-35664404,35665809,35674117,35703097,35743004,35747021,35830668,35834708,35838404,
chr15	35803314	35803690	35803502	0	34902	intragenic	intron	NA	1	-140333	ATPBD4	chr15:35663169-35838404;35663169,35665721,35674022,35703035,35742885,35746947,35830474,35834613,35838319,-35664404,35665809,35674117,35703097,35743004,35747021,35830668,35834708,35838404,
chr15	35803733	35803991	35803862	0	34542	intragenic	intron	NA	1	-140693	ATPBD4	chr15:35663169-35838404;35663169,35665721,35674022,35703035,35742885,35746947,35830474,35834613,35838319,-35664404,35665809,35674117,35703097,35743004,35747021,35830668,35834708,35838404,
chr15	35804396	35804660	35804528	0	33876	intragenic	intron	NA	1	-141359	ATPBD4	chr15:35663169-35838404;35663169,35665721,35674022,35703035,35742885,35746947,35830474,35834613,35838319,-35664404,35665809,35674117,35703097,35743004,35747021,35830668,35834708,35838404,
chr15	35804684	35805191	35804937	0	33467	intragenic	intron	NA	1	-141768	ATPBD4	chr15:35663169-35838404;35663169,35665721,35674022,35703035,35742885,35746947,35830474,35834613,35838319,-35664404,35665809,35674117,35703097,35743004,35747021,35830668,35834708,35838404,
chr15	35805989	35806211	35806100	0	32304	intragenic	intron	NA	1	-142931	ATPBD4	chr15:35663169-35838404;35663169,35665721,35674022,35703035,35742885,35746947,35830474,35834613,35838319,-35664404,35665809,35674117,35703097,35743004,35747021,35830668,35834708,35838404,
chr15	35806498	35807052	35806775	0	31629	intragenic	intron	NA	1	-143606	ATPBD4	chr15:35663169-35838404;35663169,35665721,35674022,35703035,35742885,35746947,35830474,35834613,35838319,-35664404,35665809,35674117,35703097,35743004,35747021,35830668,35834708,35838404,
chr15	36790433	36790666	36790549	0	-81262	intergenic	NA	NA	1	-311900	C15orf41	chr15:36871811-37102449;36871811,36936478,36937423,36946298,36950033,36983885,36984326,36989523,37001423,37002056,37100524,37101104,-36872162,36936524,36937488,36946359,36950106,36983965,36984376,36989591,37001489,37002162,37100690,37102449,
chr15	68563579	68563753	68563666	0	-41586	enhancer	NA	NA	1	-64337	CLN6	chr15:68499329-68522080;68499329,68501974,68503600,68504012,68506627,68510873,68521839,-68500748,68502097,68503656,68504201,68506726,68510988,68522080,
chr15	93352747	93352963	93352855	0	-90695	intergenic	NA	NA	1	-139608	CHD2	chr15:93443550-93492463;93443550,93444396,93467550,93470473,93472259,93480747,93482807,93485051,93486072,93487644,93489050,93489267,93492181,-93444054,93444529,93467782,93470560,93472321,93480855,93482948,93485185,93486298,93487745,93489095,93489446,93492463,
chr15	93354490	93355636	93355063	0	-88487	intergenic	NA	NA	1	-137400	CHD2	chr15:93443550-93492463;93443550,93444396,93467550,93470473,93472259,93480747,93482807,93485051,93486072,93487644,93489050,93489267,93492181,-93444054,93444529,93467782,93470560,93472321,93480855,93482948,93485185,93486298,93487745,93489095,93489446,93492463,
chr15	93360746	93363432	93362089	0	-81461	intergenic	NA	NA	1	-130374	CHD2	chr15:93443550-93492463;93443550,93444396,93467550,93470473,93472259,93480747,93482807,93485051,93486072,93487644,93489050,93489267,93492181,-93444054,93444529,93467782,93470560,93472321,93480855,93482948,93485185,93486298,93487745,93489095,93489446,93492463,
chr15	93365168	93365380	93365274	0	-78276	intergenic	NA	NA	1	-127189	CHD2	chr15:93443550-93492463;93443550,93444396,93467550,93470473,93472259,93480747,93482807,93485051,93486072,93487644,93489050,93489267,93492181,-93444054,93444529,93467782,93470560,93472321,93480855,93482948,93485185,93486298,93487745,93489095,93489446,93492463,
chr15	93366033	93366322	93366177	0	-77373	intergenic	NA	NA	1	-126286	CHD2	chr15:93443550-93492463;93443550,93444396,93467550,93470473,93472259,93480747,93482807,93485051,93486072,93487644,93489050,93489267,93492181,-93444054,93444529,93467782,93470560,93472321,93480855,93482948,93485185,93486298,93487745,93489095,93489446,93492463,
chr15	93427368	93427961	93427664	0	-15886	enhancer	NA	NA	1	-143573	CHD2	chr15:93443550-93571237;93443550,93444396,93467550,93470473,93472259,93480747,93482807,93485051,93486072,93487644,93489050,93489267,93492181,93496586,93498652,93499688,93510554,93514994,93515494,93518108,93521463,93522364,93524044,93524594,93527559,93528727,93534705,93536088,93540186,93540482,93541728,93543741,93545406,93547846,93552374,93555574,93557925,93563241,93567601,-93444054,93444529,93467…
chr15	93427973	93428291	93428132	0	-15418	enhancer	NA	NA	1	-143105	CHD2	chr15:93443550-93571237;93443550,93444396,93467550,93470473,93472259,93480747,93482807,93485051,93486072,93487644,93489050,93489267,93492181,93496586,93498652,93499688,93510554,93514994,93515494,93518108,93521463,93522364,93524044,93524594,93527559,93528727,93534705,93536088,93540186,93540482,93541728,93543741,93545406,93547846,93552374,93555574,93557925,93563241,93567601,-93444054,93444529,93467…
chr15	93428450	93430835	93429642	0	-13908	enhancer	NA	NA	1	-141595	CHD2	chr15:93443550-93571237;93443550,93444396,93467550,93470473,93472259,93480747,93482807,93485051,93486072,93487644,93489050,93489267,93492181,93496586,93498652,93499688,93510554,93514994,93515494,93518108,93521463,93522364,93524044,93524594,93527559,93528727,93534705,93536088,93540186,93540482,93541728,93543741,93545406,93547846,93552374,93555574,93557925,93563241,93567601,-93444054,93444529,93467…
chr15	93431358	93431684	93431521	0	-12029	enhancer	NA	NA	1	-139716	CHD2	chr15:93443550-93571237;93443550,93444396,93467550,93470473,93472259,93480747,93482807,93485051,93486072,93487644,93489050,93489267,93492181,93496586,93498652,93499688,93510554,93514994,93515494,93518108,93521463,93522364,93524044,93524594,93527559,93528727,93534705,93536088,93540186,93540482,93541728,93543741,93545406,93547846,93552374,93555574,93557925,93563241,93567601,-93444054,93444529,93467…
chr15	93431698	93431950	93431824	0	-11726	enhancer	NA	NA	1	-139413	CHD2	chr15:93443550-93571237;93443550,93444396,93467550,93470473,93472259,93480747,93482807,93485051,93486072,93487644,93489050,93489267,93492181,93496586,93498652,93499688,93510554,93514994,93515494,93518108,93521463,93522364,93524044,93524594,93527559,93528727,93534705,93536088,93540186,93540482,93541728,93543741,93545406,93547846,93552374,93555574,93557925,93563241,93567601,-93444054,93444529,93467…
chr15	93432808	93433009	93432908	0	-10642	enhancer	NA	NA	1	-138329	CHD2	chr15:93443550-93571237;93443550,93444396,93467550,93470473,93472259,93480747,93482807,93485051,93486072,93487644,93489050,93489267,93492181,93496586,93498652,93499688,93510554,93514994,93515494,93518108,93521463,93522364,93524044,93524594,93527559,93528727,93534705,93536088,93540186,93540482,93541728,93543741,93545406,93547846,93552374,93555574,93557925,93563241,93567601,-93444054,93444529,93467…
chr15	93448653	93448910	93448781	0	5231	intragenic	intron	NA	1	-122456	CHD2	chr15:93443550-93571237;93443550,93444396,93467550,93470473,93472259,93480747,93482807,93485051,93486072,93487644,93489050,93489267,93492181,93496586,93498652,93499688,93510554,93514994,93515494,93518108,93521463,93522364,93524044,93524594,93527559,93528727,93534705,93536088,93540186,93540482,93541728,93543741,93545406,93547846,93552374,93555574,93557925,93563241,93567601,-93444054,93444529,93467…
chr15	95306668	95306874	95306771	0	407608	intergenic	NA	NA	1	360277	MCTP2	chr15:94899163-94946494;94899163,94901775,94910833,94913315,94927250,94928651,94942189,94943149,94945128,94945714,-94899530,94901841,94911020,94913409,94927353,94928754,94942291,94943224,94945248,94946494,
chr15	96880812	96881249	96881030	0	4462	intragenic	exon	NA	1	-2462	NR2F2	chr15:96876568-96883492;96876568,96877304,96880576,-96877086,96877832,96883492,
chr15	96883279	96883761	96883520	0	6952	5kbDownstream	NA	NA	1	28	NR2F2	chr15:96876568-96883492;96876568,96877304,96880576,-96877086,96877832,96883492,
chr16	53243226	53243545	53243385	0	154441	intragenic	jonction	NA	1	-118029	CHD9	chr16:53088944-53361414;53088944,53189837,53243393,53256555,53260277,53261307,53261459,53262894,53265330,53265558,53269096,53272254,53276751,53279247,53279506,53281204,53283782,53288349,53289511,53296898,53301205,53301838,53307537,53308124,53319507,53320137,53321868,53325636,53326744,53330867,53337631,53340148,53341592,53342597,53348288,53348734,53352123,53355437,53357931,-53088989,53191453,53243…
chr16	53243649	53244173	53243911	0	154967	intragenic	intron	NA	1	-117503	CHD9	chr16:53088944-53361414;53088944,53189837,53243393,53256555,53260277,53261307,53261459,53262894,53265330,53265558,53269096,53272254,53276751,53279247,53279506,53281204,53283782,53288349,53289511,53296898,53301205,53301838,53307537,53308124,53319507,53320137,53321868,53325636,53326744,53330867,53337631,53340148,53341592,53342597,53348288,53348734,53352123,53355437,53357931,-53088989,53191453,53243…
chr17	46328399	46328598	46328498	0	179096	intragenic	intron	NA	1	-117697	SKAP1	chr17:46210801-46507594;46210801,46214590,46239830,46247970,46257415,46259755,46262084,46265204,46266784,46423266,46441150,46474041,46507436,-46211178,46214699,46239931,46248021,46257610,46259819,46262209,46265288,46266862,46423368,46441176,46474147,46507594,
chr17	46619798	46620101	46619949	0	-11677	enhancer	NA	NA	1	-13143	HOXB1	chr17:46606806-46608272;46606806,46607689,-46607237,46608272,
chr17	46620109	46620735	46620422	0	1971	intragenic	exon	NA	1	-404	HOXB2	chr17:46620018-46622393;46620018,46621882,-46621109,46622393,
chr17	47069532	47069754	47069643	0	-47489	enhancer	NA	NA	1	-62185	SNF8	chr17:47007458-47022154;47007458,47009004,47010566,47013531,47014381,47018285,47021286,47022042,-47007974,47009079,47010708,47013604,47014486,47018424,47021337,47022154,
chr17	47069790	47069971	47069880	0	-47726	enhancer	NA	NA	1	-62422	SNF8	chr17:47007458-47022154;47007458,47009004,47010566,47013531,47014381,47018285,47021286,47022042,-47007974,47009079,47010708,47013604,47014486,47018424,47021337,47022154,
chr17	47069986	47070516	47070251	0	-48097	enhancer	NA	NA	1	-62793	SNF8	chr17:47007458-47022154;47007458,47009004,47010566,47013531,47014381,47018285,47021286,47022042,-47007974,47009079,47010708,47013604,47014486,47018424,47021337,47022154,
chr17	47070701	47070921	47070811	0	-48657	enhancer	NA	NA	1	-63353	SNF8	chr17:47007458-47022154;47007458,47009004,47010566,47013531,47014381,47018285,47021286,47022042,-47007974,47009079,47010708,47013604,47014486,47018424,47021337,47022154,
chr17	47070963	47071160	47071061	0	-48907	enhancer	NA	NA	1	-63603	SNF8	chr17:47007458-47022154;47007458,47009004,47010566,47013531,47014381,47018285,47021286,47022042,-47007974,47009079,47010708,47013604,47014486,47018424,47021337,47022154,
chr17	56490095	56490310	56490202	0	4729	intragenic	intron	NA	1	-59165	RNF43	chr17:56431037-56494931;56431037,56434828,56437509,56438143,56439904,56440635,56440886,56448271,56492686,56494377,-56432347,56436184,56437612,56438305,56440009,56440767,56440961,56448394,56493323,56494931,
chr17	56490395	56490569	56490482	0	4449	intragenic	intron	NA	1	-59445	RNF43	chr17:56431037-56494931;56431037,56434828,56437509,56438143,56439904,56440635,56440886,56448271,56492686,56494377,-56432347,56436184,56437612,56438305,56440009,56440767,56440961,56448394,56493323,56494931,
chr17	56491377	56491654	56491515	0	3416	intragenic	intron	NA	1	-60478	RNF43	chr17:56431037-56494931;56431037,56434828,56437509,56438143,56439904,56440635,56440886,56448271,56492686,56494377,-56432347,56436184,56437612,56438305,56440009,56440767,56440961,56448394,56493323,56494931,
chr17	56491663	56492003	56491833	0	3098	intragenic	intron	NA	1	-60796	RNF43	chr17:56431037-56494931;56431037,56434828,56437509,56438143,56439904,56440635,56440886,56448271,56492686,56494377,-56432347,56436184,56437612,56438305,56440009,56440767,56440961,56448394,56493323,56494931,
chr17	56492993	56493240	56493116	0	1815	intragenic	exon	NA	1	-62079	RNF43	chr17:56431037-56494931;56431037,56434828,56437509,56438143,56439904,56440635,56440886,56448271,56492686,56494377,-56432347,56436184,56437612,56438305,56440009,56440767,56440961,56448394,56493323,56494931,
chr17	56493437	56493712	56493574	0	1357	intragenic	f_intron	NA	1	-62537	RNF43	chr17:56431037-56494931;56431037,56434828,56437509,56438143,56439904,56440635,56440886,56448271,56492686,56494377,-56432347,56436184,56437612,56438305,56440009,56440767,56440961,56448394,56493323,56494931,
chr17	57861816	57862087	57861951	0	77089	intragenic	intron	NA	1	-56001	VMP1	chr17:57784862-57917952;57784862,57808781,57812698,57814813,57816197,57842331,57851114,57886156,57889030,57895072,57915655,57917128,-57785109,57808883,57812834,57814904,57816308,57842499,57851246,57886237,57889147,57895134,57915758,57917952,
chr17	57862434	57862689	57862561	0	77699	intragenic	intron	NA	1	-55391	VMP1	chr17:57784862-57917952;57784862,57808781,57812698,57814813,57816197,57842331,57851114,57886156,57889030,57895072,57915655,57917128,-57785109,57808883,57812834,57814904,57816308,57842499,57851246,57886237,57889147,57895134,57915758,57917952,
chr17	57862843	57863026	57862934	0	78072	intragenic	intron	NA	1	-55018	VMP1	chr17:57784862-57917952;57784862,57808781,57812698,57814813,57816197,57842331,57851114,57886156,57889030,57895072,57915655,57917128,-57785109,57808883,57812834,57814904,57816308,57842499,57851246,57886237,57889147,57895134,57915758,57917952,
chr17	58179427	58179601	58179514	0	-47787	enhancer	NA	NA	1	-57392	CA4	chr17:58227301-58236906;58227301,58232674,58233920,58234787,58235050,58235421,58235643,58236590,-58227453,58232728,58234076,58234933,58235149,58235488,58235807,58236906,
chr17	58676408	58676568	58676488	0	-1055	promoter	NA	NA	1	-67152	PPM1D	chr17:58677543-58743640;58677543,58700881,58711213,58725252,58733959,58740355,-58678247,58701110,58711338,58725443,58734202,58743640,
chr17	65845272	65845489	65845380	0	23601	intragenic	f_intron	NA	1	-135114	BPTF	chr17:65821779-65980494;65821779,65850055,65862579,65870932,65871671,65882243,65887959,65889485,65890149,65899904,65900817,65905697,65906992,65914829,65916130,65918955,65920662,65924470,65925451,65928026,65936554,65940265,65941524,65943841,65944196,65955656,65960327,65962687,65971887,65978367,-65822453,65850878,65862803,65871136,65871860,65882432,65888150,65889841,65890281,65900034,65900956,65905…
chr17	73030435	73030628	73030531	0	-12747	enhancer	NA	NA	1	-31450	KCTD2	chr17:73043278-73061981;73043278,73045314,73049108,73055604,73058214,73059112,-73043684,73045423,73049200,73055700,73058340,73061981,
chr18	1747064	1747228	1747146	0	824343	intergenic	NA	NA	1	790377	METTL4	chr18:2537523-2571489;2537523,2544193,2544651,2547353,2552693,2554667,2563795,2566819,2571147,-2539144,2544285,2544758,2547528,2552763,2555037,2563858,2567653,2571489,
chr18	28620763	28620987	28620875	0	1906	intragenic	f_intron	NA	1	-50824	DSC3	chr18:28570051-28622781;28570051,28574419,28576756,28581583,28584107,28586872,28587981,28588234,28598036,28598631,28602301,28604314,28605725,28609474,28610938,28612157,28622557,-28574338,28574462,28577014,28581705,28584332,28587097,28588124,28588491,28598222,28598766,28602468,28604459,28605881,28609594,28611138,28612242,28622781,
chr18	30345978	30346354	30346166	0	6808	intragenic	intron	NA	1	-93533	KLHL14	chr18:30252633-30352974;30252633,30257135,30260131,30260371,30267117,30275425,30321890,30349607,30352629,-30254760,30257293,30260290,30260562,30267196,30275515,30322012,30350597,30352974,
chr18	30537659	30537995	30537827	0	482218	intragenic	intron	NA	1	-20462	C18orf34	chr18:30517365-31020045;30517365,30554510,30672724,30791859,30795513,30803069,30804738,30806756,30825208,30846879,30847165,30873122,30903454,30913137,30926174,30928853,30936287,30950013,30969503,30977112,30991994,31019925,-30518055,30554645,30672874,30792019,30795659,30803183,30804900,30806819,30825392,30847016,30847261,30873276,30903597,30913358,30926375,30928939,30936310,30950153,30969593,30977…
chr18	30538850	30539066	30538958	0	481087	intragenic	intron	NA	1	-21593	C18orf34	chr18:30517365-31020045;30517365,30554510,30672724,30791859,30795513,30803069,30804738,30806756,30825208,30846879,30847165,30873122,30903454,30913137,30926174,30928853,30936287,30950013,30969503,30977112,30991994,31019925,-30518055,30554645,30672874,30792019,30795659,30803183,30804900,30806819,30825392,30847016,30847261,30873276,30903597,30913358,30926375,30928939,30936310,30950153,30969593,30977…
chr18	30539454	30539695	30539574	0	480471	intragenic	intron	NA	1	-22209	C18orf34	chr18:30517365-31020045;30517365,30554510,30672724,30791859,30795513,30803069,30804738,30806756,30825208,30846879,30847165,30873122,30903454,30913137,30926174,30928853,30936287,30950013,30969503,30977112,30991994,31019925,-30518055,30554645,30672874,30792019,30795659,30803183,30804900,30806819,30825392,30847016,30847261,30873276,30903597,30913358,30926375,30928939,30936310,30950153,30969593,30977…
chr18	30539745	30539989	30539867	0	480178	intragenic	intron	NA	1	-22502	C18orf34	chr18:30517365-31020045;30517365,30554510,30672724,30791859,30795513,30803069,30804738,30806756,30825208,30846879,30847165,30873122,30903454,30913137,30926174,30928853,30936287,30950013,30969503,30977112,30991994,31019925,-30518055,30554645,30672874,30792019,30795659,30803183,30804900,30806819,30825392,30847016,30847261,30873276,30903597,30913358,30926375,30928939,30936310,30950153,30969593,30977…
chr18	30540066	30540564	30540315	0	479730	intragenic	intron	NA	1	-22950	C18orf34	chr18:30517365-31020045;30517365,30554510,30672724,30791859,30795513,30803069,30804738,30806756,30825208,30846879,30847165,30873122,30903454,30913137,30926174,30928853,30936287,30950013,30969503,30977112,30991994,31019925,-30518055,30554645,30672874,30792019,30795659,30803183,30804900,30806819,30825392,30847016,30847261,30873276,30903597,30913358,30926375,30928939,30936310,30950153,30969593,30977…
chr18	30541432	30541828	30541630	0	478415	intragenic	intron	NA	1	-24265	C18orf34	chr18:30517365-31020045;30517365,30554510,30672724,30791859,30795513,30803069,30804738,30806756,30825208,30846879,30847165,30873122,30903454,30913137,30926174,30928853,30936287,30950013,30969503,30977112,30991994,31019925,-30518055,30554645,30672874,30792019,30795659,30803183,30804900,30806819,30825392,30847016,30847261,30873276,30903597,30913358,30926375,30928939,30936310,30950153,30969593,30977…
chr18	30541969	30542186	30542077	0	477968	intragenic	intron	NA	1	-24712	C18orf34	chr18:30517365-31020045;30517365,30554510,30672724,30791859,30795513,30803069,30804738,30806756,30825208,30846879,30847165,30873122,30903454,30913137,30926174,30928853,30936287,30950013,30969503,30977112,30991994,31019925,-30518055,30554645,30672874,30792019,30795659,30803183,30804900,30806819,30825392,30847016,30847261,30873276,30903597,30913358,30926375,30928939,30936310,30950153,30969593,30977…
chr18	30542249	30542893	30542571	0	477474	intragenic	intron	NA	1	-25206	C18orf34	chr18:30517365-31020045;30517365,30554510,30672724,30791859,30795513,30803069,30804738,30806756,30825208,30846879,30847165,30873122,30903454,30913137,30926174,30928853,30936287,30950013,30969503,30977112,30991994,31019925,-30518055,30554645,30672874,30792019,30795659,30803183,30804900,30806819,30825392,30847016,30847261,30873276,30903597,30913358,30926375,30928939,30936310,30950153,30969593,30977…
chr18	30542895	30543092	30542993	0	477052	intragenic	intron	NA	1	-25628	C18orf34	chr18:30517365-31020045;30517365,30554510,30672724,30791859,30795513,30803069,30804738,30806756,30825208,30846879,30847165,30873122,30903454,30913137,30926174,30928853,30936287,30950013,30969503,30977112,30991994,31019925,-30518055,30554645,30672874,30792019,30795659,30803183,30804900,30806819,30825392,30847016,30847261,30873276,30903597,30913358,30926375,30928939,30936310,30950153,30969593,30977…
chr18	30543476	30543845	30543660	0	476385	intragenic	intron	NA	1	-26295	C18orf34	chr18:30517365-31020045;30517365,30554510,30672724,30791859,30795513,30803069,30804738,30806756,30825208,30846879,30847165,30873122,30903454,30913137,30926174,30928853,30936287,30950013,30969503,30977112,30991994,31019925,-30518055,30554645,30672874,30792019,30795659,30803183,30804900,30806819,30825392,30847016,30847261,30873276,30903597,30913358,30926375,30928939,30936310,30950153,30969593,30977…
chr18	30543862	30544391	30544126	0	475919	intragenic	intron	NA	1	-26761	C18orf34	chr18:30517365-31020045;30517365,30554510,30672724,30791859,30795513,30803069,30804738,30806756,30825208,30846879,30847165,30873122,30903454,30913137,30926174,30928853,30936287,30950013,30969503,30977112,30991994,31019925,-30518055,30554645,30672874,30792019,30795659,30803183,30804900,30806819,30825392,30847016,30847261,30873276,30903597,30913358,30926375,30928939,30936310,30950153,30969593,30977…
chr18	30544527	30544809	30544668	0	475377	intragenic	intron	NA	1	-27303	C18orf34	chr18:30517365-31020045;30517365,30554510,30672724,30791859,30795513,30803069,30804738,30806756,30825208,30846879,30847165,30873122,30903454,30913137,30926174,30928853,30936287,30950013,30969503,30977112,30991994,31019925,-30518055,30554645,30672874,30792019,30795659,30803183,30804900,30806819,30825392,30847016,30847261,30873276,30903597,30913358,30926375,30928939,30936310,30950153,30969593,30977…
chr18	30544905	30545635	30545270	0	474775	intragenic	intron	NA	1	-27905	C18orf34	chr18:30517365-31020045;30517365,30554510,30672724,30791859,30795513,30803069,30804738,30806756,30825208,30846879,30847165,30873122,30903454,30913137,30926174,30928853,30936287,30950013,30969503,30977112,30991994,31019925,-30518055,30554645,30672874,30792019,30795659,30803183,30804900,30806819,30825392,30847016,30847261,30873276,30903597,30913358,30926375,30928939,30936310,30950153,30969593,30977…
chr18	30546407	30546638	30546522	0	473523	intragenic	intron	NA	1	-29157	C18orf34	chr18:30517365-31020045;30517365,30554510,30672724,30791859,30795513,30803069,30804738,30806756,30825208,30846879,30847165,30873122,30903454,30913137,30926174,30928853,30936287,30950013,30969503,30977112,30991994,31019925,-30518055,30554645,30672874,30792019,30795659,30803183,30804900,30806819,30825392,30847016,30847261,30873276,30903597,30913358,30926375,30928939,30936310,30950153,30969593,30977…
chr18	30546674	30547256	30546965	0	473080	intragenic	intron	NA	1	-29600	C18orf34	chr18:30517365-31020045;30517365,30554510,30672724,30791859,30795513,30803069,30804738,30806756,30825208,30846879,30847165,30873122,30903454,30913137,30926174,30928853,30936287,30950013,30969503,30977112,30991994,31019925,-30518055,30554645,30672874,30792019,30795659,30803183,30804900,30806819,30825392,30847016,30847261,30873276,30903597,30913358,30926375,30928939,30936310,30950153,30969593,30977…
chr18	30547832	30548159	30547995	0	472050	intragenic	intron	NA	1	-30630	C18orf34	chr18:30517365-31020045;30517365,30554510,30672724,30791859,30795513,30803069,30804738,30806756,30825208,30846879,30847165,30873122,30903454,30913137,30926174,30928853,30936287,30950013,30969503,30977112,30991994,31019925,-30518055,30554645,30672874,30792019,30795659,30803183,30804900,30806819,30825392,30847016,30847261,30873276,30903597,30913358,30926375,30928939,30936310,30950153,30969593,30977…
chr18	30548164	30548543	30548353	0	471692	intragenic	intron	NA	1	-30988	C18orf34	chr18:30517365-31020045;30517365,30554510,30672724,30791859,30795513,30803069,30804738,30806756,30825208,30846879,30847165,30873122,30903454,30913137,30926174,30928853,30936287,30950013,30969503,30977112,30991994,31019925,-30518055,30554645,30672874,30792019,30795659,30803183,30804900,30806819,30825392,30847016,30847261,30873276,30903597,30913358,30926375,30928939,30936310,30950153,30969593,30977…
chr18	30548610	30548888	30548749	0	471296	intragenic	intron	NA	1	-31384	C18orf34	chr18:30517365-31020045;30517365,30554510,30672724,30791859,30795513,30803069,30804738,30806756,30825208,30846879,30847165,30873122,30903454,30913137,30926174,30928853,30936287,30950013,30969503,30977112,30991994,31019925,-30518055,30554645,30672874,30792019,30795659,30803183,30804900,30806819,30825392,30847016,30847261,30873276,30903597,30913358,30926375,30928939,30936310,30950153,30969593,30977…
chr18	30549916	30550348	30550132	0	469913	intragenic	intron	NA	1	-32767	C18orf34	chr18:30517365-31020045;30517365,30554510,30672724,30791859,30795513,30803069,30804738,30806756,30825208,30846879,30847165,30873122,30903454,30913137,30926174,30928853,30936287,30950013,30969503,30977112,30991994,31019925,-30518055,30554645,30672874,30792019,30795659,30803183,30804900,30806819,30825392,30847016,30847261,30873276,30903597,30913358,30926375,30928939,30936310,30950153,30969593,30977…
chr18	30553627	30553778	30553702	0	466343	intragenic	intron	NA	1	-36337	C18orf34	chr18:30517365-31020045;30517365,30554510,30672724,30791859,30795513,30803069,30804738,30806756,30825208,30846879,30847165,30873122,30903454,30913137,30926174,30928853,30936287,30950013,30969503,30977112,30991994,31019925,-30518055,30554645,30672874,30792019,30795659,30803183,30804900,30806819,30825392,30847016,30847261,30873276,30903597,30913358,30926375,30928939,30936310,30950153,30969593,30977…
chr18	30554499	30554661	30554580	0	465465	intragenic	exon	NA	1	-37215	C18orf34	chr18:30517365-31020045;30517365,30554510,30672724,30791859,30795513,30803069,30804738,30806756,30825208,30846879,30847165,30873122,30903454,30913137,30926174,30928853,30936287,30950013,30969503,30977112,30991994,31019925,-30518055,30554645,30672874,30792019,30795659,30803183,30804900,30806819,30825392,30847016,30847261,30873276,30903597,30913358,30926375,30928939,30936310,30950153,30969593,30977…
chr18	30555388	30555888	30555638	0	464407	intragenic	intron	NA	1	-38273	C18orf34	chr18:30517365-31020045;30517365,30554510,30672724,30791859,30795513,30803069,30804738,30806756,30825208,30846879,30847165,30873122,30903454,30913137,30926174,30928853,30936287,30950013,30969503,30977112,30991994,31019925,-30518055,30554645,30672874,30792019,30795659,30803183,30804900,30806819,30825392,30847016,30847261,30873276,30903597,30913358,30926375,30928939,30936310,30950153,30969593,30977…
chr18	30556233	30556483	30556358	0	463687	intragenic	intron	NA	1	-38993	C18orf34	chr18:30517365-31020045;30517365,30554510,30672724,30791859,30795513,30803069,30804738,30806756,30825208,30846879,30847165,30873122,30903454,30913137,30926174,30928853,30936287,30950013,30969503,30977112,30991994,31019925,-30518055,30554645,30672874,30792019,30795659,30803183,30804900,30806819,30825392,30847016,30847261,30873276,30903597,30913358,30926375,30928939,30936310,30950153,30969593,30977…
chr18	30556551	30557045	30556798	0	463247	intragenic	intron	NA	1	-39433	C18orf34	chr18:30517365-31020045;30517365,30554510,30672724,30791859,30795513,30803069,30804738,30806756,30825208,30846879,30847165,30873122,30903454,30913137,30926174,30928853,30936287,30950013,30969503,30977112,30991994,31019925,-30518055,30554645,30672874,30792019,30795659,30803183,30804900,30806819,30825392,30847016,30847261,30873276,30903597,30913358,30926375,30928939,30936310,30950153,30969593,30977…
chr18	30557162	30558439	30557800	0	462245	intragenic	intron	NA	1	-40435	C18orf34	chr18:30517365-31020045;30517365,30554510,30672724,30791859,30795513,30803069,30804738,30806756,30825208,30846879,30847165,30873122,30903454,30913137,30926174,30928853,30936287,30950013,30969503,30977112,30991994,31019925,-30518055,30554645,30672874,30792019,30795659,30803183,30804900,30806819,30825392,30847016,30847261,30873276,30903597,30913358,30926375,30928939,30936310,30950153,30969593,30977…
chr18	30558637	30558882	30558759	0	461286	intragenic	intron	NA	1	-41394	C18orf34	chr18:30517365-31020045;30517365,30554510,30672724,30791859,30795513,30803069,30804738,30806756,30825208,30846879,30847165,30873122,30903454,30913137,30926174,30928853,30936287,30950013,30969503,30977112,30991994,31019925,-30518055,30554645,30672874,30792019,30795659,30803183,30804900,30806819,30825392,30847016,30847261,30873276,30903597,30913358,30926375,30928939,30936310,30950153,30969593,30977…
chr18	30559753	30560234	30559993	0	460052	intragenic	intron	NA	1	-42628	C18orf34	chr18:30517365-31020045;30517365,30554510,30672724,30791859,30795513,30803069,30804738,30806756,30825208,30846879,30847165,30873122,30903454,30913137,30926174,30928853,30936287,30950013,30969503,30977112,30991994,31019925,-30518055,30554645,30672874,30792019,30795659,30803183,30804900,30806819,30825392,30847016,30847261,30873276,30903597,30913358,30926375,30928939,30936310,30950153,30969593,30977…
chr18	30560593	30561360	30560976	0	459069	intragenic	intron	NA	1	-43611	C18orf34	chr18:30517365-31020045;30517365,30554510,30672724,30791859,30795513,30803069,30804738,30806756,30825208,30846879,30847165,30873122,30903454,30913137,30926174,30928853,30936287,30950013,30969503,30977112,30991994,31019925,-30518055,30554645,30672874,30792019,30795659,30803183,30804900,30806819,30825392,30847016,30847261,30873276,30903597,30913358,30926375,30928939,30936310,30950153,30969593,30977…
chr18	30561363	30561765	30561564	0	458481	intragenic	intron	NA	1	-44199	C18orf34	chr18:30517365-31020045;30517365,30554510,30672724,30791859,30795513,30803069,30804738,30806756,30825208,30846879,30847165,30873122,30903454,30913137,30926174,30928853,30936287,30950013,30969503,30977112,30991994,31019925,-30518055,30554645,30672874,30792019,30795659,30803183,30804900,30806819,30825392,30847016,30847261,30873276,30903597,30913358,30926375,30928939,30936310,30950153,30969593,30977…
chr18	30561787	30561962	30561874	0	458171	intragenic	intron	NA	1	-44509	C18orf34	chr18:30517365-31020045;30517365,30554510,30672724,30791859,30795513,30803069,30804738,30806756,30825208,30846879,30847165,30873122,30903454,30913137,30926174,30928853,30936287,30950013,30969503,30977112,30991994,31019925,-30518055,30554645,30672874,30792019,30795659,30803183,30804900,30806819,30825392,30847016,30847261,30873276,30903597,30913358,30926375,30928939,30936310,30950153,30969593,30977…
chr18	30562013	30562367	30562190	0	457855	intragenic	intron	NA	1	-44825	C18orf34	chr18:30517365-31020045;30517365,30554510,30672724,30791859,30795513,30803069,30804738,30806756,30825208,30846879,30847165,30873122,30903454,30913137,30926174,30928853,30936287,30950013,30969503,30977112,30991994,31019925,-30518055,30554645,30672874,30792019,30795659,30803183,30804900,30806819,30825392,30847016,30847261,30873276,30903597,30913358,30926375,30928939,30936310,30950153,30969593,30977…
chr18	30562376	30562555	30562465	0	457580	intragenic	intron	NA	1	-45100	C18orf34	chr18:30517365-31020045;30517365,30554510,30672724,30791859,30795513,30803069,30804738,30806756,30825208,30846879,30847165,30873122,30903454,30913137,30926174,30928853,30936287,30950013,30969503,30977112,30991994,31019925,-30518055,30554645,30672874,30792019,30795659,30803183,30804900,30806819,30825392,30847016,30847261,30873276,30903597,30913358,30926375,30928939,30936310,30950153,30969593,30977…
chr18	30562816	30563026	30562921	0	457124	intragenic	intron	NA	1	-45556	C18orf34	chr18:30517365-31020045;30517365,30554510,30672724,30791859,30795513,30803069,30804738,30806756,30825208,30846879,30847165,30873122,30903454,30913137,30926174,30928853,30936287,30950013,30969503,30977112,30991994,31019925,-30518055,30554645,30672874,30792019,30795659,30803183,30804900,30806819,30825392,30847016,30847261,30873276,30903597,30913358,30926375,30928939,30936310,30950153,30969593,30977…
chr18	30563417	30563621	30563519	0	456526	intragenic	intron	NA	1	-46154	C18orf34	chr18:30517365-31020045;30517365,30554510,30672724,30791859,30795513,30803069,30804738,30806756,30825208,30846879,30847165,30873122,30903454,30913137,30926174,30928853,30936287,30950013,30969503,30977112,30991994,31019925,-30518055,30554645,30672874,30792019,30795659,30803183,30804900,30806819,30825392,30847016,30847261,30873276,30903597,30913358,30926375,30928939,30936310,30950153,30969593,30977…
chr18	30563627	30563833	30563730	0	456315	intragenic	intron	NA	1	-46365	C18orf34	chr18:30517365-31020045;30517365,30554510,30672724,30791859,30795513,30803069,30804738,30806756,30825208,30846879,30847165,30873122,30903454,30913137,30926174,30928853,30936287,30950013,30969503,30977112,30991994,31019925,-30518055,30554645,30672874,30792019,30795659,30803183,30804900,30806819,30825392,30847016,30847261,30873276,30903597,30913358,30926375,30928939,30936310,30950153,30969593,30977…
chr18	30563889	30564369	30564129	0	455916	intragenic	intron	NA	1	-46764	C18orf34	chr18:30517365-31020045;30517365,30554510,30672724,30791859,30795513,30803069,30804738,30806756,30825208,30846879,30847165,30873122,30903454,30913137,30926174,30928853,30936287,30950013,30969503,30977112,30991994,31019925,-30518055,30554645,30672874,30792019,30795659,30803183,30804900,30806819,30825392,30847016,30847261,30873276,30903597,30913358,30926375,30928939,30936310,30950153,30969593,30977…
chr18	30564675	30564997	30564836	0	455209	intragenic	intron	NA	1	-47471	C18orf34	chr18:30517365-31020045;30517365,30554510,30672724,30791859,30795513,30803069,30804738,30806756,30825208,30846879,30847165,30873122,30903454,30913137,30926174,30928853,30936287,30950013,30969503,30977112,30991994,31019925,-30518055,30554645,30672874,30792019,30795659,30803183,30804900,30806819,30825392,30847016,30847261,30873276,30903597,30913358,30926375,30928939,30936310,30950153,30969593,30977…
chr18	30565423	30565691	30565557	0	454488	intragenic	intron	NA	1	-48192	C18orf34	chr18:30517365-31020045;30517365,30554510,30672724,30791859,30795513,30803069,30804738,30806756,30825208,30846879,30847165,30873122,30903454,30913137,30926174,30928853,30936287,30950013,30969503,30977112,30991994,31019925,-30518055,30554645,30672874,30792019,30795659,30803183,30804900,30806819,30825392,30847016,30847261,30873276,30903597,30913358,30926375,30928939,30936310,30950153,30969593,30977…
chr18	30704213	30704434	30704323	0	315722	intragenic	intron	NA	1	-186958	C18orf34	chr18:30517365-31020045;30517365,30554510,30672724,30791859,30795513,30803069,30804738,30806756,30825208,30846879,30847165,30873122,30903454,30913137,30926174,30928853,30936287,30950013,30969503,30977112,30991994,31019925,-30518055,30554645,30672874,30792019,30795659,30803183,30804900,30806819,30825392,30847016,30847261,30873276,30903597,30913358,30926375,30928939,30936310,30950153,30969593,30977…
chr18	30708705	30709073	30708889	0	311156	intragenic	intron	NA	1	-191524	C18orf34	chr18:30517365-31020045;30517365,30554510,30672724,30791859,30795513,30803069,30804738,30806756,30825208,30846879,30847165,30873122,30903454,30913137,30926174,30928853,30936287,30950013,30969503,30977112,30991994,31019925,-30518055,30554645,30672874,30792019,30795659,30803183,30804900,30806819,30825392,30847016,30847261,30873276,30903597,30913358,30926375,30928939,30936310,30950153,30969593,30977…
chr18	30709092	30709249	30709170	0	310875	intragenic	intron	NA	1	-191805	C18orf34	chr18:30517365-31020045;30517365,30554510,30672724,30791859,30795513,30803069,30804738,30806756,30825208,30846879,30847165,30873122,30903454,30913137,30926174,30928853,30936287,30950013,30969503,30977112,30991994,31019925,-30518055,30554645,30672874,30792019,30795659,30803183,30804900,30806819,30825392,30847016,30847261,30873276,30903597,30913358,30926375,30928939,30936310,30950153,30969593,30977…
chr18	30710449	30710780	30710614	0	309431	intragenic	intron	NA	1	-193249	C18orf34	chr18:30517365-31020045;30517365,30554510,30672724,30791859,30795513,30803069,30804738,30806756,30825208,30846879,30847165,30873122,30903454,30913137,30926174,30928853,30936287,30950013,30969503,30977112,30991994,31019925,-30518055,30554645,30672874,30792019,30795659,30803183,30804900,30806819,30825392,30847016,30847261,30873276,30903597,30913358,30926375,30928939,30936310,30950153,30969593,30977…
chr18	30711095	30711291	30711193	0	308852	intragenic	intron	NA	1	-193828	C18orf34	chr18:30517365-31020045;30517365,30554510,30672724,30791859,30795513,30803069,30804738,30806756,30825208,30846879,30847165,30873122,30903454,30913137,30926174,30928853,30936287,30950013,30969503,30977112,30991994,31019925,-30518055,30554645,30672874,30792019,30795659,30803183,30804900,30806819,30825392,30847016,30847261,30873276,30903597,30913358,30926375,30928939,30936310,30950153,30969593,30977…
chr18	30711434	30711609	30711521	0	308524	intragenic	intron	NA	1	-194156	C18orf34	chr18:30517365-31020045;30517365,30554510,30672724,30791859,30795513,30803069,30804738,30806756,30825208,30846879,30847165,30873122,30903454,30913137,30926174,30928853,30936287,30950013,30969503,30977112,30991994,31019925,-30518055,30554645,30672874,30792019,30795659,30803183,30804900,30806819,30825392,30847016,30847261,30873276,30903597,30913358,30926375,30928939,30936310,30950153,30969593,30977…
chr18	30711829	30712080	30711954	0	308091	intragenic	intron	NA	1	-194589	C18orf34	chr18:30517365-31020045;30517365,30554510,30672724,30791859,30795513,30803069,30804738,30806756,30825208,30846879,30847165,30873122,30903454,30913137,30926174,30928853,30936287,30950013,30969503,30977112,30991994,31019925,-30518055,30554645,30672874,30792019,30795659,30803183,30804900,30806819,30825392,30847016,30847261,30873276,30903597,30913358,30926375,30928939,30936310,30950153,30969593,30977…
chr18	30712425	30712768	30712596	0	307449	intragenic	intron	NA	1	-195231	C18orf34	chr18:30517365-31020045;30517365,30554510,30672724,30791859,30795513,30803069,30804738,30806756,30825208,30846879,30847165,30873122,30903454,30913137,30926174,30928853,30936287,30950013,30969503,30977112,30991994,31019925,-30518055,30554645,30672874,30792019,30795659,30803183,30804900,30806819,30825392,30847016,30847261,30873276,30903597,30913358,30926375,30928939,30936310,30950153,30969593,30977…
chr18	30991657	30991974	30991815	0	28230	intragenic	intron	NA	1	-474450	C18orf34	chr18:30517365-31020045;30517365,30554510,30672724,30791859,30795513,30803069,30804738,30806756,30825208,30846879,30847165,30873122,30903454,30913137,30926174,30928853,30936287,30950013,30969503,30977112,30991994,31019925,-30518055,30554645,30672874,30792019,30795659,30803183,30804900,30806819,30825392,30847016,30847261,30873276,30903597,30913358,30926375,30928939,30936310,30950153,30969593,30977…
chr18	54691748	54691941	54691844	0	373229	intragenic	intron	NA	1	-5192	WDR7	chr18:54318615-54697036;54318615,54339727,54346562,54348543,54349909,54353186,54354085,54358446,54358945,54361849,54362180,54363472,54385194,54398613,54423813,54426095,54446661,54448763,54483261,54547174,54591152,54603018,54605763,54606541,54629660,54687975,54694234,-54318807,54339905,54346669,54348622,54350084,54353263,54354205,54358592,54359048,54361991,54362429,54363693,54385390,54398828,54424…
chr18	68538718	68538939	68538828	0	582692	intergenic	NA	NA	1	541394	SOCS6	chr18:67956136-67997434;67956136,67991778,-67956326,67997434,
chr18	76960665	76960783	76960724	0	131328	intragenic	intron	NA	1	-177558	ATP9B	chr18:76829396-77138282;76829396,76856475,76870354,76873240,76886266,76903801,76914503,76936812,76953182,76966936,76973961,77013380,77037053,77063603,77066985,77089140,77090011,77096627,77097278,77102267,77104264,77105427,77105774,77107769,77108131,77119353,77132824,77133897,77135393,77137246,-76829529,76856649,76870505,76873354,76886375,76903860,76914555,76936907,76953263,76967012,76974038,77013…
chr19	40305432	40305645	40305538	0	19303	intergenic	NA	NA	1	10451	DYRK1B	chr19:40315989-40324841;40315989,40316819,40317311,40317591,40317924,40318149,40318936,40320519,40321014,40321303,40322444,40324662,-40316726,40316926,40317507,40317627,40318065,40318296,40319223,40320667,40321203,40321423,40322608,40324841,
chr19	44270394	44270617	44270505	0	-11363	enhancer	NA	NA	1	-35205	SMG9	chr19:44235300-44259142;44235300,44237009,44237475,44237777,44238540,44241748,44242273,44244258,44248923,44251593,44251784,44252129,44254743,44258805,-44235826,44237154,44237604,44237885,44238647,44241834,44242369,44244370,44249036,44251691,44252049,44252204,44254899,44259142,
chr19	46892621	46892719	46892670	0	42420	intragenic	intron	NA	1	-1562	PPP5C	chr19:46850250-46894232;46850250,46857004,46878860,46879709,46886667,46887036,46888060,46890349,46890622,46891664,46891809,46893307,46893540,-46850474,46857246,46879008,46879831,46886733,46887135,46888166,46890492,46890710,46891705,46891988,46893389,46894232,
chr2	58034066	58034244	58034155	0	-239621	intergenic	NA	NA	1	-352900	VRK2	chr2:58273776-58387055;58273776,58275961,58311223,58312015,58313473,58315475,58316765,58350235,58358942,58362275,58366800,58373450,58381888,58386483,-58273956,58276102,58311273,58312085,58313561,58315581,58316858,58350368,58359063,58362334,58366967,58373609,58381937,58387055,
chr2	58037771	58038218	58037994	0	-235782	intergenic	NA	NA	1	-349061	VRK2	chr2:58273776-58387055;58273776,58275961,58311223,58312015,58313473,58315475,58316765,58350235,58358942,58362275,58366800,58373450,58381888,58386483,-58273956,58276102,58311273,58312085,58313561,58315581,58316858,58350368,58359063,58362334,58366967,58373609,58381937,58387055,
chr2	58038775	58039359	58039067	0	-234709	intergenic	NA	NA	1	-347988	VRK2	chr2:58273776-58387055;58273776,58275961,58311223,58312015,58313473,58315475,58316765,58350235,58358942,58362275,58366800,58373450,58381888,58386483,-58273956,58276102,58311273,58312085,58313561,58315581,58316858,58350368,58359063,58362334,58366967,58373609,58381937,58387055,
chr2	58042510	58042692	58042601	0	-231175	intergenic	NA	NA	1	-344454	VRK2	chr2:58273776-58387055;58273776,58275961,58311223,58312015,58313473,58315475,58316765,58350235,58358942,58362275,58366800,58373450,58381888,58386483,-58273956,58276102,58311273,58312085,58313561,58315581,58316858,58350368,58359063,58362334,58366967,58373609,58381937,58387055,
chr2	58042775	58042998	58042886	0	-230890	intergenic	NA	NA	1	-344169	VRK2	chr2:58273776-58387055;58273776,58275961,58311223,58312015,58313473,58315475,58316765,58350235,58358942,58362275,58366800,58373450,58381888,58386483,-58273956,58276102,58311273,58312085,58313561,58315581,58316858,58350368,58359063,58362334,58366967,58373609,58381937,58387055,
chr2	58091446	58091632	58091539	0	-182237	intergenic	NA	NA	1	-295516	VRK2	chr2:58273776-58387055;58273776,58275961,58311223,58312015,58313473,58315475,58316765,58350235,58358942,58362275,58366800,58373450,58381888,58386483,-58273956,58276102,58311273,58312085,58313561,58315581,58316858,58350368,58359063,58362334,58366967,58373609,58381937,58387055,
chr2	58097717	58097902	58097809	0	-175967	intergenic	NA	NA	1	-289246	VRK2	chr2:58273776-58387055;58273776,58275961,58311223,58312015,58313473,58315475,58316765,58350235,58358942,58362275,58366800,58373450,58381888,58386483,-58273956,58276102,58311273,58312085,58313561,58315581,58316858,58350368,58359063,58362334,58366967,58373609,58381937,58387055,
chr2	58105840	58106045	58105942	0	-167834	intergenic	NA	NA	1	-281113	VRK2	chr2:58273776-58387055;58273776,58275961,58311223,58312015,58313473,58315475,58316765,58350235,58358942,58362275,58366800,58373450,58381888,58386483,-58273956,58276102,58311273,58312085,58313561,58315581,58316858,58350368,58359063,58362334,58366967,58373609,58381937,58387055,
chr2	58112322	58112589	58112455	0	-161321	intergenic	NA	NA	1	-274600	VRK2	chr2:58273776-58387055;58273776,58275961,58311223,58312015,58313473,58315475,58316765,58350235,58358942,58362275,58366800,58373450,58381888,58386483,-58273956,58276102,58311273,58312085,58313561,58315581,58316858,58350368,58359063,58362334,58366967,58373609,58381937,58387055,
chr2	58115106	58115354	58115230	0	-158546	intergenic	NA	NA	1	-271825	VRK2	chr2:58273776-58387055;58273776,58275961,58311223,58312015,58313473,58315475,58316765,58350235,58358942,58362275,58366800,58373450,58381888,58386483,-58273956,58276102,58311273,58312085,58313561,58315581,58316858,58350368,58359063,58362334,58366967,58373609,58381937,58387055,
chr2	58116374	58116645	58116509	0	-157267	intergenic	NA	NA	1	-270546	VRK2	chr2:58273776-58387055;58273776,58275961,58311223,58312015,58313473,58315475,58316765,58350235,58358942,58362275,58366800,58373450,58381888,58386483,-58273956,58276102,58311273,58312085,58313561,58315581,58316858,58350368,58359063,58362334,58366967,58373609,58381937,58387055,
chr2	58118724	58118991	58118857	0	-154919	intergenic	NA	NA	1	-268198	VRK2	chr2:58273776-58387055;58273776,58275961,58311223,58312015,58313473,58315475,58316765,58350235,58358942,58362275,58366800,58373450,58381888,58386483,-58273956,58276102,58311273,58312085,58313561,58315581,58316858,58350368,58359063,58362334,58366967,58373609,58381937,58387055,
chr2	58119076	58119243	58119159	0	-154617	intergenic	NA	NA	1	-267896	VRK2	chr2:58273776-58387055;58273776,58275961,58311223,58312015,58313473,58315475,58316765,58350235,58358942,58362275,58366800,58373450,58381888,58386483,-58273956,58276102,58311273,58312085,58313561,58315581,58316858,58350368,58359063,58362334,58366967,58373609,58381937,58387055,
chr2	58119291	58119508	58119399	0	-154377	intergenic	NA	NA	1	-267656	VRK2	chr2:58273776-58387055;58273776,58275961,58311223,58312015,58313473,58315475,58316765,58350235,58358942,58362275,58366800,58373450,58381888,58386483,-58273956,58276102,58311273,58312085,58313561,58315581,58316858,58350368,58359063,58362334,58366967,58373609,58381937,58387055,
chr2	58120623	58120782	58120702	0	-153074	intergenic	NA	NA	1	-266353	VRK2	chr2:58273776-58387055;58273776,58275961,58311223,58312015,58313473,58315475,58316765,58350235,58358942,58362275,58366800,58373450,58381888,58386483,-58273956,58276102,58311273,58312085,58313561,58315581,58316858,58350368,58359063,58362334,58366967,58373609,58381937,58387055,
chr2	58273378	58273571	58273474	0	-372	promoter	NA	NA	1	-113581	VRK2	chr2:58273846-58387055;58273846,58275961,58311223,58312015,58313473,58315475,58316765,58350235,58358942,58362275,58366800,58373450,58386483,-58273868,58276102,58311273,58312085,58313561,58315581,58316858,58350368,58359063,58362334,58366967,58373609,58387055,
chr2	58274187	58274430	58274308	0	462	immediateDownstream	f_intron	NA	1	-112747	VRK2	chr2:58273846-58387055;58273846,58275961,58311223,58312015,58313473,58315475,58316765,58350235,58358942,58362275,58366800,58373450,58386483,-58273868,58276102,58311273,58312085,58313561,58315581,58316858,58350368,58359063,58362334,58366967,58373609,58387055,
chr2	58274676	58275602	58275139	0	1293	intragenic	f_intron	NA	1	-111916	VRK2	chr2:58273846-58387055;58273846,58275961,58311223,58312015,58313473,58315475,58316765,58350235,58358942,58362275,58366800,58373450,58386483,-58273868,58276102,58311273,58312085,58313561,58315581,58316858,58350368,58359063,58362334,58366967,58373609,58387055,
chr2	66613496	66613958	66613727	0	-48804	enhancer	NA	NA	1	-186164	MEIS1	chr2:66662531-66799891;66662531,66664868,66666974,66667693,66668545,66670033,66691240,66739280,66775074,66794584,66795798,66796181,66798377,-66663000,66665095,66667116,66667744,66668596,66670180,66691352,66739426,66775151,66794643,66795888,66796277,66799891,
chr2	66913337	66913603	66913470	0	250939	intergenic	NA	NA	1	113579	MEIS1	chr2:66662531-66799891;66662531,66664868,66666974,66667693,66668545,66670033,66691240,66739280,66775074,66794584,66795798,66796181,66798377,-66663000,66665095,66667116,66667744,66668596,66670180,66691352,66739426,66775151,66794643,66795888,66796277,66799891,
chr2	66913750	66914387	66914068	0	251537	intergenic	NA	NA	1	114177	MEIS1	chr2:66662531-66799891;66662531,66664868,66666974,66667693,66668545,66670033,66691240,66739280,66775074,66794584,66795798,66796181,66798377,-66663000,66665095,66667116,66667744,66668596,66670180,66691352,66739426,66775151,66794643,66795888,66796277,66799891,
chr2	66914660	66914946	66914803	0	252272	intergenic	NA	NA	1	114912	MEIS1	chr2:66662531-66799891;66662531,66664868,66666974,66667693,66668545,66670033,66691240,66739280,66775074,66794584,66795798,66796181,66798377,-66663000,66665095,66667116,66667744,66668596,66670180,66691352,66739426,66775151,66794643,66795888,66796277,66799891,
chr2	66917744	66917954	66917849	0	255318	intergenic	NA	NA	1	117958	MEIS1	chr2:66662531-66799891;66662531,66664868,66666974,66667693,66668545,66670033,66691240,66739280,66775074,66794584,66795798,66796181,66798377,-66663000,66665095,66667116,66667744,66668596,66670180,66691352,66739426,66775151,66794643,66795888,66796277,66799891,
chr2	66918845	66919121	66918983	0	256452	intergenic	NA	NA	1	119092	MEIS1	chr2:66662531-66799891;66662531,66664868,66666974,66667693,66668545,66670033,66691240,66739280,66775074,66794584,66795798,66796181,66798377,-66663000,66665095,66667116,66667744,66668596,66670180,66691352,66739426,66775151,66794643,66795888,66796277,66799891,
chr2	66919458	66919685	66919571	0	257040	intergenic	NA	NA	1	119680	MEIS1	chr2:66662531-66799891;66662531,66664868,66666974,66667693,66668545,66670033,66691240,66739280,66775074,66794584,66795798,66796181,66798377,-66663000,66665095,66667116,66667744,66668596,66670180,66691352,66739426,66775151,66794643,66795888,66796277,66799891,
chr2	66919750	66920057	66919903	0	257372	intergenic	NA	NA	1	120012	MEIS1	chr2:66662531-66799891;66662531,66664868,66666974,66667693,66668545,66670033,66691240,66739280,66775074,66794584,66795798,66796181,66798377,-66663000,66665095,66667116,66667744,66668596,66670180,66691352,66739426,66775151,66794643,66795888,66796277,66799891,
chr2	66920346	66920627	66920486	0	257955	intergenic	NA	NA	1	120595	MEIS1	chr2:66662531-66799891;66662531,66664868,66666974,66667693,66668545,66670033,66691240,66739280,66775074,66794584,66795798,66796181,66798377,-66663000,66665095,66667116,66667744,66668596,66670180,66691352,66739426,66775151,66794643,66795888,66796277,66799891,
chr2	66920651	66920838	66920744	0	258213	intergenic	NA	NA	1	120853	MEIS1	chr2:66662531-66799891;66662531,66664868,66666974,66667693,66668545,66670033,66691240,66739280,66775074,66794584,66795798,66796181,66798377,-66663000,66665095,66667116,66667744,66668596,66670180,66691352,66739426,66775151,66794643,66795888,66796277,66799891,
chr2	66922651	66922973	66922812	0	260281	intergenic	NA	NA	1	122921	MEIS1	chr2:66662531-66799891;66662531,66664868,66666974,66667693,66668545,66670033,66691240,66739280,66775074,66794584,66795798,66796181,66798377,-66663000,66665095,66667116,66667744,66668596,66670180,66691352,66739426,66775151,66794643,66795888,66796277,66799891,
chr2	66925199	66925413	66925306	0	262775	intergenic	NA	NA	1	125415	MEIS1	chr2:66662531-66799891;66662531,66664868,66666974,66667693,66668545,66670033,66691240,66739280,66775074,66794584,66795798,66796181,66798377,-66663000,66665095,66667116,66667744,66668596,66670180,66691352,66739426,66775151,66794643,66795888,66796277,66799891,
chr2	91738403	91738615	91738509	0	2747334	intergenic	NA	NA	1	2688057	RPIA	chr2:88991175-89050452;88991175,88998001,88999526,89028795,89034068,89035185,89036051,89037493,89049497,-88991501,88998062,88999582,89028855,89034133,89035254,89036193,89037593,89050452,
chr2	113033885	113034328	113034106	0	929	immediateDownstream	f_intron	NA	1	-63534	ZC3H6	chr2:113033177-113097640;113033177,113057425,113060805,113067461,113069380,113074046,113074797,113079332,113080225,113081728,113082540,113088581,-113033603,113057606,113060928,113067738,113069514,113074163,113074909,113079442,113080479,113082240,113082774,113097640,
chr2	113034332	113034770	113034551	0	1374	intragenic	f_intron	NA	1	-63089	ZC3H6	chr2:113033177-113097640;113033177,113057425,113060805,113067461,113069380,113074046,113074797,113079332,113080225,113081728,113082540,113088581,-113033603,113057606,113060928,113067738,113069514,113074163,113074909,113079442,113080479,113082240,113082774,113097640,
chr2	113035145	113035530	113035337	0	2160	intragenic	f_intron	NA	1	-62303	ZC3H6	chr2:113033177-113097640;113033177,113057425,113060805,113067461,113069380,113074046,113074797,113079332,113080225,113081728,113082540,113088581,-113033603,113057606,113060928,113067738,113069514,113074163,113074909,113079442,113080479,113082240,113082774,113097640,
chr2	113036135	113036342	113036238	0	3061	intragenic	f_intron	NA	1	-61402	ZC3H6	chr2:113033177-113097640;113033177,113057425,113060805,113067461,113069380,113074046,113074797,113079332,113080225,113081728,113082540,113088581,-113033603,113057606,113060928,113067738,113069514,113074163,113074909,113079442,113080479,113082240,113082774,113097640,
chr2	113036519	113036872	113036695	0	3518	intragenic	f_intron	NA	1	-60945	ZC3H6	chr2:113033177-113097640;113033177,113057425,113060805,113067461,113069380,113074046,113074797,113079332,113080225,113081728,113082540,113088581,-113033603,113057606,113060928,113067738,113069514,113074163,113074909,113079442,113080479,113082240,113082774,113097640,
chr2	113037749	113038060	113037904	0	4727	intragenic	f_intron	NA	1	-59736	ZC3H6	chr2:113033177-113097640;113033177,113057425,113060805,113067461,113069380,113074046,113074797,113079332,113080225,113081728,113082540,113088581,-113033603,113057606,113060928,113067738,113069514,113074163,113074909,113079442,113080479,113082240,113082774,113097640,
chr2	113040352	113040549	113040450	0	7273	intragenic	f_intron	NA	1	-57190	ZC3H6	chr2:113033177-113097640;113033177,113057425,113060805,113067461,113069380,113074046,113074797,113079332,113080225,113081728,113082540,113088581,-113033603,113057606,113060928,113067738,113069514,113074163,113074909,113079442,113080479,113082240,113082774,113097640,
chr2	113048101	113048368	113048234	0	15057	intragenic	f_intron	NA	1	-49406	ZC3H6	chr2:113033177-113097640;113033177,113057425,113060805,113067461,113069380,113074046,113074797,113079332,113080225,113081728,113082540,113088581,-113033603,113057606,113060928,113067738,113069514,113074163,113074909,113079442,113080479,113082240,113082774,113097640,
chr2	113048543	113048834	113048688	0	15511	intragenic	f_intron	NA	1	-48952	ZC3H6	chr2:113033177-113097640;113033177,113057425,113060805,113067461,113069380,113074046,113074797,113079332,113080225,113081728,113082540,113088581,-113033603,113057606,113060928,113067738,113069514,113074163,113074909,113079442,113080479,113082240,113082774,113097640,
chr2	113051668	113052059	113051863	0	18686	intragenic	f_intron	NA	1	-45777	ZC3H6	chr2:113033177-113097640;113033177,113057425,113060805,113067461,113069380,113074046,113074797,113079332,113080225,113081728,113082540,113088581,-113033603,113057606,113060928,113067738,113069514,113074163,113074909,113079442,113080479,113082240,113082774,113097640,
chr2	113052321	113054768	113053544	0	20367	intragenic	f_intron	NA	1	-44096	ZC3H6	chr2:113033177-113097640;113033177,113057425,113060805,113067461,113069380,113074046,113074797,113079332,113080225,113081728,113082540,113088581,-113033603,113057606,113060928,113067738,113069514,113074163,113074909,113079442,113080479,113082240,113082774,113097640,
chr2	113054773	113054978	113054875	0	21698	intragenic	f_intron	NA	1	-42765	ZC3H6	chr2:113033177-113097640;113033177,113057425,113060805,113067461,113069380,113074046,113074797,113079332,113080225,113081728,113082540,113088581,-113033603,113057606,113060928,113067738,113069514,113074163,113074909,113079442,113080479,113082240,113082774,113097640,
chr2	113055008	113055275	113055141	0	21964	intragenic	f_intron	NA	1	-42499	ZC3H6	chr2:113033177-113097640;113033177,113057425,113060805,113067461,113069380,113074046,113074797,113079332,113080225,113081728,113082540,113088581,-113033603,113057606,113060928,113067738,113069514,113074163,113074909,113079442,113080479,113082240,113082774,113097640,
chr2	113057104	113057368	113057236	0	24059	intragenic	f_intron	NA	1	-40404	ZC3H6	chr2:113033177-113097640;113033177,113057425,113060805,113067461,113069380,113074046,113074797,113079332,113080225,113081728,113082540,113088581,-113033603,113057606,113060928,113067738,113069514,113074163,113074909,113079442,113080479,113082240,113082774,113097640,
chr2	113057371	113057552	113057461	0	24284	intragenic	jonction	NA	1	-40179	ZC3H6	chr2:113033177-113097640;113033177,113057425,113060805,113067461,113069380,113074046,113074797,113079332,113080225,113081728,113082540,113088581,-113033603,113057606,113060928,113067738,113069514,113074163,113074909,113079442,113080479,113082240,113082774,113097640,
chr2	113058509	113058760	113058634	0	25457	intragenic	intron	NA	1	-39006	ZC3H6	chr2:113033177-113097640;113033177,113057425,113060805,113067461,113069380,113074046,113074797,113079332,113080225,113081728,113082540,113088581,-113033603,113057606,113060928,113067738,113069514,113074163,113074909,113079442,113080479,113082240,113082774,113097640,
chr2	113059597	113060095	113059846	0	26669	intragenic	intron	NA	1	-37794	ZC3H6	chr2:113033177-113097640;113033177,113057425,113060805,113067461,113069380,113074046,113074797,113079332,113080225,113081728,113082540,113088581,-113033603,113057606,113060928,113067738,113069514,113074163,113074909,113079442,113080479,113082240,113082774,113097640,
chr2	113060102	113060474	113060288	0	27111	intragenic	intron	NA	1	-37352	ZC3H6	chr2:113033177-113097640;113033177,113057425,113060805,113067461,113069380,113074046,113074797,113079332,113080225,113081728,113082540,113088581,-113033603,113057606,113060928,113067738,113069514,113074163,113074909,113079442,113080479,113082240,113082774,113097640,
chr2	113061528	113061776	113061652	0	28475	intragenic	intron	NA	1	-35988	ZC3H6	chr2:113033177-113097640;113033177,113057425,113060805,113067461,113069380,113074046,113074797,113079332,113080225,113081728,113082540,113088581,-113033603,113057606,113060928,113067738,113069514,113074163,113074909,113079442,113080479,113082240,113082774,113097640,
chr2	113061847	113062533	113062190	0	29013	intragenic	intron	NA	1	-35450	ZC3H6	chr2:113033177-113097640;113033177,113057425,113060805,113067461,113069380,113074046,113074797,113079332,113080225,113081728,113082540,113088581,-113033603,113057606,113060928,113067738,113069514,113074163,113074909,113079442,113080479,113082240,113082774,113097640,
chr2	113062543	113062727	113062635	0	29458	intragenic	intron	NA	1	-35005	ZC3H6	chr2:113033177-113097640;113033177,113057425,113060805,113067461,113069380,113074046,113074797,113079332,113080225,113081728,113082540,113088581,-113033603,113057606,113060928,113067738,113069514,113074163,113074909,113079442,113080479,113082240,113082774,113097640,
chr2	113062730	113063039	113062884	0	29707	intragenic	intron	NA	1	-34756	ZC3H6	chr2:113033177-113097640;113033177,113057425,113060805,113067461,113069380,113074046,113074797,113079332,113080225,113081728,113082540,113088581,-113033603,113057606,113060928,113067738,113069514,113074163,113074909,113079442,113080479,113082240,113082774,113097640,
chr2	113063071	113063556	113063313	0	30136	intragenic	intron	NA	1	-34327	ZC3H6	chr2:113033177-113097640;113033177,113057425,113060805,113067461,113069380,113074046,113074797,113079332,113080225,113081728,113082540,113088581,-113033603,113057606,113060928,113067738,113069514,113074163,113074909,113079442,113080479,113082240,113082774,113097640,
chr2	113063562	113063932	113063747	0	30570	intragenic	intron	NA	1	-33893	ZC3H6	chr2:113033177-113097640;113033177,113057425,113060805,113067461,113069380,113074046,113074797,113079332,113080225,113081728,113082540,113088581,-113033603,113057606,113060928,113067738,113069514,113074163,113074909,113079442,113080479,113082240,113082774,113097640,
chr2	113064015	113064914	113064464	0	31287	intragenic	intron	NA	1	-33176	ZC3H6	chr2:113033177-113097640;113033177,113057425,113060805,113067461,113069380,113074046,113074797,113079332,113080225,113081728,113082540,113088581,-113033603,113057606,113060928,113067738,113069514,113074163,113074909,113079442,113080479,113082240,113082774,113097640,
chr2	113065024	113065887	113065455	0	32278	intragenic	intron	NA	1	-32185	ZC3H6	chr2:113033177-113097640;113033177,113057425,113060805,113067461,113069380,113074046,113074797,113079332,113080225,113081728,113082540,113088581,-113033603,113057606,113060928,113067738,113069514,113074163,113074909,113079442,113080479,113082240,113082774,113097640,
chr2	113066761	113067277	113067019	0	33842	intragenic	intron	NA	1	-30621	ZC3H6	chr2:113033177-113097640;113033177,113057425,113060805,113067461,113069380,113074046,113074797,113079332,113080225,113081728,113082540,113088581,-113033603,113057606,113060928,113067738,113069514,113074163,113074909,113079442,113080479,113082240,113082774,113097640,
chr2	113067286	113068206	113067746	0	34569	intragenic	jonction	NA	1	-29894	ZC3H6	chr2:113033177-113097640;113033177,113057425,113060805,113067461,113069380,113074046,113074797,113079332,113080225,113081728,113082540,113088581,-113033603,113057606,113060928,113067738,113069514,113074163,113074909,113079442,113080479,113082240,113082774,113097640,
chr2	113068213	113069521	113068867	0	35690	intragenic	intron	NA	1	-28773	ZC3H6	chr2:113033177-113097640;113033177,113057425,113060805,113067461,113069380,113074046,113074797,113079332,113080225,113081728,113082540,113088581,-113033603,113057606,113060928,113067738,113069514,113074163,113074909,113079442,113080479,113082240,113082774,113097640,
chr2	113069536	113069836	113069686	0	36509	intragenic	intron	NA	1	-27954	ZC3H6	chr2:113033177-113097640;113033177,113057425,113060805,113067461,113069380,113074046,113074797,113079332,113080225,113081728,113082540,113088581,-113033603,113057606,113060928,113067738,113069514,113074163,113074909,113079442,113080479,113082240,113082774,113097640,
chr2	113070549	113070755	113070652	0	37475	intragenic	intron	NA	1	-26988	ZC3H6	chr2:113033177-113097640;113033177,113057425,113060805,113067461,113069380,113074046,113074797,113079332,113080225,113081728,113082540,113088581,-113033603,113057606,113060928,113067738,113069514,113074163,113074909,113079442,113080479,113082240,113082774,113097640,
chr2	113070879	113071136	113071007	0	37830	intragenic	intron	NA	1	-26633	ZC3H6	chr2:113033177-113097640;113033177,113057425,113060805,113067461,113069380,113074046,113074797,113079332,113080225,113081728,113082540,113088581,-113033603,113057606,113060928,113067738,113069514,113074163,113074909,113079442,113080479,113082240,113082774,113097640,
chr2	113071278	113071998	113071638	0	38461	intragenic	intron	NA	1	-26002	ZC3H6	chr2:113033177-113097640;113033177,113057425,113060805,113067461,113069380,113074046,113074797,113079332,113080225,113081728,113082540,113088581,-113033603,113057606,113060928,113067738,113069514,113074163,113074909,113079442,113080479,113082240,113082774,113097640,
chr2	113072044	113072403	113072223	0	39046	intragenic	intron	NA	1	-25417	ZC3H6	chr2:113033177-113097640;113033177,113057425,113060805,113067461,113069380,113074046,113074797,113079332,113080225,113081728,113082540,113088581,-113033603,113057606,113060928,113067738,113069514,113074163,113074909,113079442,113080479,113082240,113082774,113097640,
chr2	113072515	113072888	113072701	0	39524	intragenic	intron	NA	1	-24939	ZC3H6	chr2:113033177-113097640;113033177,113057425,113060805,113067461,113069380,113074046,113074797,113079332,113080225,113081728,113082540,113088581,-113033603,113057606,113060928,113067738,113069514,113074163,113074909,113079442,113080479,113082240,113082774,113097640,
chr2	113073059	113073400	113073229	0	40052	intragenic	intron	NA	1	-24411	ZC3H6	chr2:113033177-113097640;113033177,113057425,113060805,113067461,113069380,113074046,113074797,113079332,113080225,113081728,113082540,113088581,-113033603,113057606,113060928,113067738,113069514,113074163,113074909,113079442,113080479,113082240,113082774,113097640,
chr2	113073863	113075008	113074435	0	41258	intragenic	intron	NA	1	-23205	ZC3H6	chr2:113033177-113097640;113033177,113057425,113060805,113067461,113069380,113074046,113074797,113079332,113080225,113081728,113082540,113088581,-113033603,113057606,113060928,113067738,113069514,113074163,113074909,113079442,113080479,113082240,113082774,113097640,
chr2	113075033	113076231	113075632	0	42455	intragenic	intron	NA	1	-22008	ZC3H6	chr2:113033177-113097640;113033177,113057425,113060805,113067461,113069380,113074046,113074797,113079332,113080225,113081728,113082540,113088581,-113033603,113057606,113060928,113067738,113069514,113074163,113074909,113079442,113080479,113082240,113082774,113097640,
chr2	113078135	113078337	113078236	0	45059	intragenic	intron	NA	1	-19404	ZC3H6	chr2:113033177-113097640;113033177,113057425,113060805,113067461,113069380,113074046,113074797,113079332,113080225,113081728,113082540,113088581,-113033603,113057606,113060928,113067738,113069514,113074163,113074909,113079442,113080479,113082240,113082774,113097640,
chr2	113078379	113078709	113078544	0	45367	intragenic	intron	NA	1	-19096	ZC3H6	chr2:113033177-113097640;113033177,113057425,113060805,113067461,113069380,113074046,113074797,113079332,113080225,113081728,113082540,113088581,-113033603,113057606,113060928,113067738,113069514,113074163,113074909,113079442,113080479,113082240,113082774,113097640,
chr2	142892372	142892631	142892501	0	-3231	enhancer	NA	NA	1	-1903506	LRP1B	chr2:140988995-142889270;140988995,140992354,140995720,140997010,141004654,141027810,141031992,141055376,141072503,141079531,141081461,141083330,141092021,141093183,141108365,141110521,141113910,141115547,141116389,141122229,141128278,141128747,141130576,141135748,141143461,141200072,141201898,141202131,141208136,141214023,141215031,141232706,141242911,141245185,141250176,141253133,141259255,1412…
chr2	142992888	142993145	142993016	0	-103746	intergenic	NA	NA	1	-2004021	LRP1B	chr2:140988995-142889270;140988995,140992354,140995720,140997010,141004654,141027810,141031992,141055376,141072503,141079531,141081461,141083330,141092021,141093183,141108365,141110521,141113910,141115547,141116389,141122229,141128278,141128747,141130576,141135748,141143461,141200072,141201898,141202131,141208136,141214023,141215031,141232706,141242911,141245185,141250176,141253133,141259255,1412…
chr2	142993246	142993471	142993358	0	-104088	intergenic	NA	NA	1	-2004363	LRP1B	chr2:140988995-142889270;140988995,140992354,140995720,140997010,141004654,141027810,141031992,141055376,141072503,141079531,141081461,141083330,141092021,141093183,141108365,141110521,141113910,141115547,141116389,141122229,141128278,141128747,141130576,141135748,141143461,141200072,141201898,141202131,141208136,141214023,141215031,141232706,141242911,141245185,141250176,141253133,141259255,1412…
chr2	157657076	157657318	157657197	0	364298	intergenic	NA	NA	1	214282	GPD2	chr2:157292899-157442915;157292899,157332609,157352555,157367307,157368731,157369844,157406119,157407113,157413900,157425336,157425874,157426598,157427645,157435400,157435597,157436201,157439304,-157293025,157332719,157352727,157367432,157368829,157370008,157406284,157407258,157414094,157425471,157426050,157426730,157427804,157435513,157435676,157436300,157442915,
chr2	157657403	157657711	157657557	0	364658	intergenic	NA	NA	1	214642	GPD2	chr2:157292899-157442915;157292899,157332609,157352555,157367307,157368731,157369844,157406119,157407113,157413900,157425336,157425874,157426598,157427645,157435400,157435597,157436201,157439304,-157293025,157332719,157352727,157367432,157368829,157370008,157406284,157407258,157414094,157425471,157426050,157426730,157427804,157435513,157435676,157436300,157442915,
chr2	159821054	159821228	159821141	0	-4004	enhancer	NA	NA	1	-268029	TANC1	chr2:159825145-160089170;159825145,159857591,159922407,159954148,159992704,160005655,160006880,160019793,160025760,160027034,160028631,160031463,160032862,160035066,160042301,160043412,160050767,160053118,160055485,160074007,160075748,160076202,160080742,160082198,160084329,160085306,160086088,-159825294,159857701,159922483,159954346,159992809,160005783,160007067,160020057,160025862,160027316,160…
chr2	159821490	159822462	159821976	0	-3169	enhancer	NA	NA	1	-267194	TANC1	chr2:159825145-160089170;159825145,159857591,159922407,159954148,159992704,160005655,160006880,160019793,160025760,160027034,160028631,160031463,160032862,160035066,160042301,160043412,160050767,160053118,160055485,160074007,160075748,160076202,160080742,160082198,160084329,160085306,160086088,-159825294,159857701,159922483,159954346,159992809,160005783,160007067,160020057,160025862,160027316,160…
chr2	159822479	159822708	159822593	0	-2552	enhancer	NA	NA	1	-266577	TANC1	chr2:159825145-160089170;159825145,159857591,159922407,159954148,159992704,160005655,160006880,160019793,160025760,160027034,160028631,160031463,160032862,160035066,160042301,160043412,160050767,160053118,160055485,160074007,160075748,160076202,160080742,160082198,160084329,160085306,160086088,-159825294,159857701,159922483,159954346,159992809,160005783,160007067,160020057,160025862,160027316,160…
chr2	159822889	159823221	159823055	0	-2090	enhancer	NA	NA	1	-266115	TANC1	chr2:159825145-160089170;159825145,159857591,159922407,159954148,159992704,160005655,160006880,160019793,160025760,160027034,160028631,160031463,160032862,160035066,160042301,160043412,160050767,160053118,160055485,160074007,160075748,160076202,160080742,160082198,160084329,160085306,160086088,-159825294,159857701,159922483,159954346,159992809,160005783,160007067,160020057,160025862,160027316,160…
chr2	159823835	159824494	159824164	0	-981	promoter	NA	NA	1	-265006	TANC1	chr2:159825145-160089170;159825145,159857591,159922407,159954148,159992704,160005655,160006880,160019793,160025760,160027034,160028631,160031463,160032862,160035066,160042301,160043412,160050767,160053118,160055485,160074007,160075748,160076202,160080742,160082198,160084329,160085306,160086088,-159825294,159857701,159922483,159954346,159992809,160005783,160007067,160020057,160025862,160027316,160…
chr2	160372921	160373181	160373051	0	100008	intragenic	intron	NA	1	-197562	BAZ2B	chr2:160175489-160473059;160175489,160181321,160182163,160189050,160193452,160194077,160203996,160205188,160205517,160206218,160229555,160231201,160239069,160240116,160241665,160242863,160245855,160252279,160253855,160255339,160257109,160261359,160261532,160268845,160284451,160284821,160285710,160287373,160289267,160294813,160295519,160303292,160304752,160310123,160335085,160412333,160472752,-160…
chr2	160373384	160373841	160373612	0	99447	intragenic	intron	NA	1	-198123	BAZ2B	chr2:160175489-160473059;160175489,160181321,160182163,160189050,160193452,160194077,160203996,160205188,160205517,160206218,160229555,160231201,160239069,160240116,160241665,160242863,160245855,160252279,160253855,160255339,160257109,160261359,160261532,160268845,160284451,160284821,160285710,160287373,160289267,160294813,160295519,160303292,160304752,160310123,160335085,160412333,160472752,-160…
chr2	160373884	160374786	160374335	0	98724	intragenic	intron	NA	1	-198846	BAZ2B	chr2:160175489-160473059;160175489,160181321,160182163,160189050,160193452,160194077,160203996,160205188,160205517,160206218,160229555,160231201,160239069,160240116,160241665,160242863,160245855,160252279,160253855,160255339,160257109,160261359,160261532,160268845,160284451,160284821,160285710,160287373,160289267,160294813,160295519,160303292,160304752,160310123,160335085,160412333,160472752,-160…
chr2	160374801	160375423	160375112	0	97947	intragenic	intron	NA	1	-199623	BAZ2B	chr2:160175489-160473059;160175489,160181321,160182163,160189050,160193452,160194077,160203996,160205188,160205517,160206218,160229555,160231201,160239069,160240116,160241665,160242863,160245855,160252279,160253855,160255339,160257109,160261359,160261532,160268845,160284451,160284821,160285710,160287373,160289267,160294813,160295519,160303292,160304752,160310123,160335085,160412333,160472752,-160…
chr2	160377083	160377323	160377203	0	95856	intragenic	intron	NA	1	-201714	BAZ2B	chr2:160175489-160473059;160175489,160181321,160182163,160189050,160193452,160194077,160203996,160205188,160205517,160206218,160229555,160231201,160239069,160240116,160241665,160242863,160245855,160252279,160253855,160255339,160257109,160261359,160261532,160268845,160284451,160284821,160285710,160287373,160289267,160294813,160295519,160303292,160304752,160310123,160335085,160412333,160472752,-160…
chr2	160378075	160378356	160378215	0	94844	intragenic	intron	NA	1	-202726	BAZ2B	chr2:160175489-160473059;160175489,160181321,160182163,160189050,160193452,160194077,160203996,160205188,160205517,160206218,160229555,160231201,160239069,160240116,160241665,160242863,160245855,160252279,160253855,160255339,160257109,160261359,160261532,160268845,160284451,160284821,160285710,160287373,160289267,160294813,160295519,160303292,160304752,160310123,160335085,160412333,160472752,-160…
chr2	160468142	160468339	160468240	0	4819	intragenic	f_intron	NA	1	-292751	BAZ2B	chr2:160175489-160473059;160175489,160181321,160182163,160189050,160193452,160194077,160203996,160205188,160205517,160206218,160229555,160231201,160239069,160240116,160241665,160242863,160245855,160252279,160253855,160255339,160257109,160261359,160261532,160268845,160284451,160284821,160285710,160287373,160289267,160294813,160295519,160303292,160304752,160310123,160335085,160412333,160472752,-160…
chr2	160472244	160472445	160472344	0	715	immediateDownstream	f_intron	NA	1	-296855	BAZ2B	chr2:160175489-160473059;160175489,160181321,160182163,160189050,160193452,160194077,160203996,160205188,160205517,160206218,160229555,160231201,160239069,160240116,160241665,160242863,160245855,160252279,160253855,160255339,160257109,160261359,160261532,160268845,160284451,160284821,160285710,160287373,160289267,160294813,160295519,160303292,160304752,160310123,160335085,160412333,160472752,-160…
chr2	160472958	160473169	160473063	0	-4	promoter	NA	NA	1	-297574	BAZ2B	chr2:160175489-160473059;160175489,160181321,160182163,160189050,160193452,160194077,160203996,160205188,160205517,160206218,160229555,160231201,160239069,160240116,160241665,160242863,160245855,160252279,160253855,160255339,160257109,160261359,160261532,160268845,160284451,160284821,160285710,160287373,160289267,160294813,160295519,160303292,160304752,160310123,160335085,160412333,160472752,-160…
chr2	160473371	160473803	160473587	0	-528	promoter	NA	NA	1	-298098	BAZ2B	chr2:160175489-160473059;160175489,160181321,160182163,160189050,160193452,160194077,160203996,160205188,160205517,160206218,160229555,160231201,160239069,160240116,160241665,160242863,160245855,160252279,160253855,160255339,160257109,160261359,160261532,160268845,160284451,160284821,160285710,160287373,160289267,160294813,160295519,160303292,160304752,160310123,160335085,160412333,160472752,-160…
chr2	160473988	160474177	160474082	0	-1023	promoter	NA	NA	1	-298593	BAZ2B	chr2:160175489-160473059;160175489,160181321,160182163,160189050,160193452,160194077,160203996,160205188,160205517,160206218,160229555,160231201,160239069,160240116,160241665,160242863,160245855,160252279,160253855,160255339,160257109,160261359,160261532,160268845,160284451,160284821,160285710,160287373,160289267,160294813,160295519,160303292,160304752,160310123,160335085,160412333,160472752,-160…
chr2	160474467	160474708	160474587	0	-1528	promoter	NA	NA	1	-299098	BAZ2B	chr2:160175489-160473059;160175489,160181321,160182163,160189050,160193452,160194077,160203996,160205188,160205517,160206218,160229555,160231201,160239069,160240116,160241665,160242863,160245855,160252279,160253855,160255339,160257109,160261359,160261532,160268845,160284451,160284821,160285710,160287373,160289267,160294813,160295519,160303292,160304752,160310123,160335085,160412333,160472752,-160…
chr2	160475294	160475541	160475417	0	-2358	enhancer	NA	NA	1	-299928	BAZ2B	chr2:160175489-160473059;160175489,160181321,160182163,160189050,160193452,160194077,160203996,160205188,160205517,160206218,160229555,160231201,160239069,160240116,160241665,160242863,160245855,160252279,160253855,160255339,160257109,160261359,160261532,160268845,160284451,160284821,160285710,160287373,160289267,160294813,160295519,160303292,160304752,160310123,160335085,160412333,160472752,-160…
chr2	165598335	165598517	165598426	0	99502	intragenic	intron	NA	1	-57169	COBLL1	chr2:165541257-165697928;165541257,165548730,165550778,165555914,165557031,165559613,165560953,165561461,165578584,165578934,165584478,165586423,165600196,165697665,-165542542,165548907,165552343,165556009,165557266,165559730,165561028,165561615,165578821,165579032,165584707,165586625,165600385,165697928,
chr2	165598921	165599855	165599388	0	98540	intragenic	intron	NA	1	-58131	COBLL1	chr2:165541257-165697928;165541257,165548730,165550778,165555914,165557031,165559613,165560953,165561461,165578584,165578934,165584478,165586423,165600196,165697665,-165542542,165548907,165552343,165556009,165557266,165559730,165561028,165561615,165578821,165579032,165584707,165586625,165600385,165697928,
chr2	165599905	165600538	165600221	0	97707	intragenic	jonction	NA	1	-58964	COBLL1	chr2:165541257-165697928;165541257,165548730,165550778,165555914,165557031,165559613,165560953,165561461,165578584,165578934,165584478,165586423,165600196,165697665,-165542542,165548907,165552343,165556009,165557266,165559730,165561028,165561615,165578821,165579032,165584707,165586625,165600385,165697928,
chr2	165600729	165600998	165600863	0	97065	intragenic	f_intron	NA	1	-59606	COBLL1	chr2:165541257-165697928;165541257,165548730,165550778,165555914,165557031,165559613,165560953,165561461,165578584,165578934,165584478,165586423,165600196,165697665,-165542542,165548907,165552343,165556009,165557266,165559730,165561028,165561615,165578821,165579032,165584707,165586625,165600385,165697928,
chr2	165601734	165602046	165601890	0	96038	intragenic	f_intron	NA	1	-60633	COBLL1	chr2:165541257-165697928;165541257,165548730,165550778,165555914,165557031,165559613,165560953,165561461,165578584,165578934,165584478,165586423,165600196,165697665,-165542542,165548907,165552343,165556009,165557266,165559730,165561028,165561615,165578821,165579032,165584707,165586625,165600385,165697928,
chr2	165603379	165603731	165603555	0	94373	intragenic	f_intron	NA	1	-62298	COBLL1	chr2:165541257-165697928;165541257,165548730,165550778,165555914,165557031,165559613,165560953,165561461,165578584,165578934,165584478,165586423,165600196,165697665,-165542542,165548907,165552343,165556009,165557266,165559730,165561028,165561615,165578821,165579032,165584707,165586625,165600385,165697928,
chr2	165603765	165603951	165603858	0	94070	intragenic	f_intron	NA	1	-62601	COBLL1	chr2:165541257-165697928;165541257,165548730,165550778,165555914,165557031,165559613,165560953,165561461,165578584,165578934,165584478,165586423,165600196,165697665,-165542542,165548907,165552343,165556009,165557266,165559730,165561028,165561615,165578821,165579032,165584707,165586625,165600385,165697928,
chr2	165604592	165604920	165604756	0	93172	intragenic	f_intron	NA	1	-63499	COBLL1	chr2:165541257-165697928;165541257,165548730,165550778,165555914,165557031,165559613,165560953,165561461,165578584,165578934,165584478,165586423,165600196,165697665,-165542542,165548907,165552343,165556009,165557266,165559730,165561028,165561615,165578821,165579032,165584707,165586625,165600385,165697928,
chr2	165604985	165605221	165605103	0	92825	intragenic	f_intron	NA	1	-63846	COBLL1	chr2:165541257-165697928;165541257,165548730,165550778,165555914,165557031,165559613,165560953,165561461,165578584,165578934,165584478,165586423,165600196,165697665,-165542542,165548907,165552343,165556009,165557266,165559730,165561028,165561615,165578821,165579032,165584707,165586625,165600385,165697928,
chr2	165605412	165605695	165605553	0	92375	intragenic	f_intron	NA	1	-64296	COBLL1	chr2:165541257-165697928;165541257,165548730,165550778,165555914,165557031,165559613,165560953,165561461,165578584,165578934,165584478,165586423,165600196,165697665,-165542542,165548907,165552343,165556009,165557266,165559730,165561028,165561615,165578821,165579032,165584707,165586625,165600385,165697928,
chr2	165612875	165613090	165612982	0	84946	intragenic	f_intron	NA	1	-71725	COBLL1	chr2:165541257-165697928;165541257,165548730,165550778,165555914,165557031,165559613,165560953,165561461,165578584,165578934,165584478,165586423,165600196,165697665,-165542542,165548907,165552343,165556009,165557266,165559730,165561028,165561615,165578821,165579032,165584707,165586625,165600385,165697928,
chr2	165613109	165613904	165613506	0	84422	intragenic	f_intron	NA	1	-72249	COBLL1	chr2:165541257-165697928;165541257,165548730,165550778,165555914,165557031,165559613,165560953,165561461,165578584,165578934,165584478,165586423,165600196,165697665,-165542542,165548907,165552343,165556009,165557266,165559730,165561028,165561615,165578821,165579032,165584707,165586625,165600385,165697928,
chr2	165613914	165614067	165613990	0	83938	intragenic	f_intron	NA	1	-72733	COBLL1	chr2:165541257-165697928;165541257,165548730,165550778,165555914,165557031,165559613,165560953,165561461,165578584,165578934,165584478,165586423,165600196,165697665,-165542542,165548907,165552343,165556009,165557266,165559730,165561028,165561615,165578821,165579032,165584707,165586625,165600385,165697928,
chr2	165614241	165614511	165614376	0	83552	intragenic	f_intron	NA	1	-73119	COBLL1	chr2:165541257-165697928;165541257,165548730,165550778,165555914,165557031,165559613,165560953,165561461,165578584,165578934,165584478,165586423,165600196,165697665,-165542542,165548907,165552343,165556009,165557266,165559730,165561028,165561615,165578821,165579032,165584707,165586625,165600385,165697928,
chr2	165614519	165615084	165614801	0	83127	intragenic	f_intron	NA	1	-73544	COBLL1	chr2:165541257-165697928;165541257,165548730,165550778,165555914,165557031,165559613,165560953,165561461,165578584,165578934,165584478,165586423,165600196,165697665,-165542542,165548907,165552343,165556009,165557266,165559730,165561028,165561615,165578821,165579032,165584707,165586625,165600385,165697928,
chr2	165615088	165616056	165615572	0	82356	intragenic	f_intron	NA	1	-74315	COBLL1	chr2:165541257-165697928;165541257,165548730,165550778,165555914,165557031,165559613,165560953,165561461,165578584,165578934,165584478,165586423,165600196,165697665,-165542542,165548907,165552343,165556009,165557266,165559730,165561028,165561615,165578821,165579032,165584707,165586625,165600385,165697928,
chr2	165616064	165617130	165616597	0	81331	intragenic	f_intron	NA	1	-75340	COBLL1	chr2:165541257-165697928;165541257,165548730,165550778,165555914,165557031,165559613,165560953,165561461,165578584,165578934,165584478,165586423,165600196,165697665,-165542542,165548907,165552343,165556009,165557266,165559730,165561028,165561615,165578821,165579032,165584707,165586625,165600385,165697928,
chr2	165617761	165618367	165618064	0	79864	intragenic	f_intron	NA	1	-76807	COBLL1	chr2:165541257-165697928;165541257,165548730,165550778,165555914,165557031,165559613,165560953,165561461,165578584,165578934,165584478,165586423,165600196,165697665,-165542542,165548907,165552343,165556009,165557266,165559730,165561028,165561615,165578821,165579032,165584707,165586625,165600385,165697928,
chr2	165618648	165618800	165618724	0	79204	intragenic	f_intron	NA	1	-77467	COBLL1	chr2:165541257-165697928;165541257,165548730,165550778,165555914,165557031,165559613,165560953,165561461,165578584,165578934,165584478,165586423,165600196,165697665,-165542542,165548907,165552343,165556009,165557266,165559730,165561028,165561615,165578821,165579032,165584707,165586625,165600385,165697928,
chr2	165621138	165621438	165621288	0	76640	intragenic	f_intron	NA	1	-80031	COBLL1	chr2:165541257-165697928;165541257,165548730,165550778,165555914,165557031,165559613,165560953,165561461,165578584,165578934,165584478,165586423,165600196,165697665,-165542542,165548907,165552343,165556009,165557266,165559730,165561028,165561615,165578821,165579032,165584707,165586625,165600385,165697928,
chr2	165621888	165622295	165622091	0	75837	intragenic	f_intron	NA	1	-80834	COBLL1	chr2:165541257-165697928;165541257,165548730,165550778,165555914,165557031,165559613,165560953,165561461,165578584,165578934,165584478,165586423,165600196,165697665,-165542542,165548907,165552343,165556009,165557266,165559730,165561028,165561615,165578821,165579032,165584707,165586625,165600385,165697928,
chr2	165622403	165622719	165622561	0	75367	intragenic	f_intron	NA	1	-81304	COBLL1	chr2:165541257-165697928;165541257,165548730,165550778,165555914,165557031,165559613,165560953,165561461,165578584,165578934,165584478,165586423,165600196,165697665,-165542542,165548907,165552343,165556009,165557266,165559730,165561028,165561615,165578821,165579032,165584707,165586625,165600385,165697928,
chr2	165622852	165623319	165623085	0	74843	intragenic	f_intron	NA	1	-81828	COBLL1	chr2:165541257-165697928;165541257,165548730,165550778,165555914,165557031,165559613,165560953,165561461,165578584,165578934,165584478,165586423,165600196,165697665,-165542542,165548907,165552343,165556009,165557266,165559730,165561028,165561615,165578821,165579032,165584707,165586625,165600385,165697928,
chr2	165623527	165624370	165623948	0	73980	intragenic	f_intron	NA	1	-82691	COBLL1	chr2:165541257-165697928;165541257,165548730,165550778,165555914,165557031,165559613,165560953,165561461,165578584,165578934,165584478,165586423,165600196,165697665,-165542542,165548907,165552343,165556009,165557266,165559730,165561028,165561615,165578821,165579032,165584707,165586625,165600385,165697928,
chr2	165624390	165627894	165626142	0	71786	intragenic	f_intron	NA	1	-84885	COBLL1	chr2:165541257-165697928;165541257,165548730,165550778,165555914,165557031,165559613,165560953,165561461,165578584,165578934,165584478,165586423,165600196,165697665,-165542542,165548907,165552343,165556009,165557266,165559730,165561028,165561615,165578821,165579032,165584707,165586625,165600385,165697928,
chr2	165627907	165628263	165628085	0	69843	intragenic	f_intron	NA	1	-86828	COBLL1	chr2:165541257-165697928;165541257,165548730,165550778,165555914,165557031,165559613,165560953,165561461,165578584,165578934,165584478,165586423,165600196,165697665,-165542542,165548907,165552343,165556009,165557266,165559730,165561028,165561615,165578821,165579032,165584707,165586625,165600385,165697928,
chr2	165628280	165628751	165628515	0	69413	intragenic	f_intron	NA	1	-87258	COBLL1	chr2:165541257-165697928;165541257,165548730,165550778,165555914,165557031,165559613,165560953,165561461,165578584,165578934,165584478,165586423,165600196,165697665,-165542542,165548907,165552343,165556009,165557266,165559730,165561028,165561615,165578821,165579032,165584707,165586625,165600385,165697928,
chr2	165628764	165631555	165630159	0	67769	intragenic	f_intron	NA	1	-88902	COBLL1	chr2:165541257-165697928;165541257,165548730,165550778,165555914,165557031,165559613,165560953,165561461,165578584,165578934,165584478,165586423,165600196,165697665,-165542542,165548907,165552343,165556009,165557266,165559730,165561028,165561615,165578821,165579032,165584707,165586625,165600385,165697928,
chr2	165633079	165633389	165633234	0	64694	intragenic	f_intron	NA	1	-91977	COBLL1	chr2:165541257-165697928;165541257,165548730,165550778,165555914,165557031,165559613,165560953,165561461,165578584,165578934,165584478,165586423,165600196,165697665,-165542542,165548907,165552343,165556009,165557266,165559730,165561028,165561615,165578821,165579032,165584707,165586625,165600385,165697928,
chr2	165637030	165637319	165637174	0	60754	intragenic	f_intron	NA	1	-95917	COBLL1	chr2:165541257-165697928;165541257,165548730,165550778,165555914,165557031,165559613,165560953,165561461,165578584,165578934,165584478,165586423,165600196,165697665,-165542542,165548907,165552343,165556009,165557266,165559730,165561028,165561615,165578821,165579032,165584707,165586625,165600385,165697928,
chr2	165637445	165637941	165637693	0	60235	intragenic	f_intron	NA	1	-96436	COBLL1	chr2:165541257-165697928;165541257,165548730,165550778,165555914,165557031,165559613,165560953,165561461,165578584,165578934,165584478,165586423,165600196,165697665,-165542542,165548907,165552343,165556009,165557266,165559730,165561028,165561615,165578821,165579032,165584707,165586625,165600385,165697928,
chr2	165638612	165638830	165638721	0	59207	intragenic	f_intron	NA	1	-97464	COBLL1	chr2:165541257-165697928;165541257,165548730,165550778,165555914,165557031,165559613,165560953,165561461,165578584,165578934,165584478,165586423,165600196,165697665,-165542542,165548907,165552343,165556009,165557266,165559730,165561028,165561615,165578821,165579032,165584707,165586625,165600385,165697928,
chr2	165649647	165649848	165649747	0	48181	intragenic	f_intron	NA	1	-108490	COBLL1	chr2:165541257-165697928;165541257,165548730,165550778,165555914,165557031,165559613,165560953,165561461,165578584,165578934,165584478,165586423,165600196,165697665,-165542542,165548907,165552343,165556009,165557266,165559730,165561028,165561615,165578821,165579032,165584707,165586625,165600385,165697928,
chr2	165650150	165650461	165650305	0	47623	intragenic	f_intron	NA	1	-109048	COBLL1	chr2:165541257-165697928;165541257,165548730,165550778,165555914,165557031,165559613,165560953,165561461,165578584,165578934,165584478,165586423,165600196,165697665,-165542542,165548907,165552343,165556009,165557266,165559730,165561028,165561615,165578821,165579032,165584707,165586625,165600385,165697928,
chr2	165650539	165650802	165650670	0	47258	intragenic	f_intron	NA	1	-109413	COBLL1	chr2:165541257-165697928;165541257,165548730,165550778,165555914,165557031,165559613,165560953,165561461,165578584,165578934,165584478,165586423,165600196,165697665,-165542542,165548907,165552343,165556009,165557266,165559730,165561028,165561615,165578821,165579032,165584707,165586625,165600385,165697928,
chr2	165651089	165651348	165651218	0	46710	intragenic	f_intron	NA	1	-109961	COBLL1	chr2:165541257-165697928;165541257,165548730,165550778,165555914,165557031,165559613,165560953,165561461,165578584,165578934,165584478,165586423,165600196,165697665,-165542542,165548907,165552343,165556009,165557266,165559730,165561028,165561615,165578821,165579032,165584707,165586625,165600385,165697928,
chr2	165651695	165652028	165651861	0	46067	intragenic	f_intron	NA	1	-110604	COBLL1	chr2:165541257-165697928;165541257,165548730,165550778,165555914,165557031,165559613,165560953,165561461,165578584,165578934,165584478,165586423,165600196,165697665,-165542542,165548907,165552343,165556009,165557266,165559730,165561028,165561615,165578821,165579032,165584707,165586625,165600385,165697928,
chr2	165652578	165652769	165652673	0	45255	intragenic	f_intron	NA	1	-111416	COBLL1	chr2:165541257-165697928;165541257,165548730,165550778,165555914,165557031,165559613,165560953,165561461,165578584,165578934,165584478,165586423,165600196,165697665,-165542542,165548907,165552343,165556009,165557266,165559730,165561028,165561615,165578821,165579032,165584707,165586625,165600385,165697928,
chr2	165659024	165659280	165659152	0	38776	intragenic	f_intron	NA	1	-117895	COBLL1	chr2:165541257-165697928;165541257,165548730,165550778,165555914,165557031,165559613,165560953,165561461,165578584,165578934,165584478,165586423,165600196,165697665,-165542542,165548907,165552343,165556009,165557266,165559730,165561028,165561615,165578821,165579032,165584707,165586625,165600385,165697928,
chr2	165664738	165665225	165664981	0	32947	intragenic	f_intron	NA	1	-123724	COBLL1	chr2:165541257-165697928;165541257,165548730,165550778,165555914,165557031,165559613,165560953,165561461,165578584,165578934,165584478,165586423,165600196,165697665,-165542542,165548907,165552343,165556009,165557266,165559730,165561028,165561615,165578821,165579032,165584707,165586625,165600385,165697928,
chr2	165665272	165665892	165665582	0	32346	intragenic	f_intron	NA	1	-124325	COBLL1	chr2:165541257-165697928;165541257,165548730,165550778,165555914,165557031,165559613,165560953,165561461,165578584,165578934,165584478,165586423,165600196,165697665,-165542542,165548907,165552343,165556009,165557266,165559730,165561028,165561615,165578821,165579032,165584707,165586625,165600385,165697928,
chr2	165665899	165666763	165666331	0	31597	intragenic	f_intron	NA	1	-125074	COBLL1	chr2:165541257-165697928;165541257,165548730,165550778,165555914,165557031,165559613,165560953,165561461,165578584,165578934,165584478,165586423,165600196,165697665,-165542542,165548907,165552343,165556009,165557266,165559730,165561028,165561615,165578821,165579032,165584707,165586625,165600385,165697928,
chr2	165666797	165667036	165666916	0	31012	intragenic	f_intron	NA	1	-125659	COBLL1	chr2:165541257-165697928;165541257,165548730,165550778,165555914,165557031,165559613,165560953,165561461,165578584,165578934,165584478,165586423,165600196,165697665,-165542542,165548907,165552343,165556009,165557266,165559730,165561028,165561615,165578821,165579032,165584707,165586625,165600385,165697928,
chr2	165667313	165667667	165667490	0	30438	intragenic	f_intron	NA	1	-126233	COBLL1	chr2:165541257-165697928;165541257,165548730,165550778,165555914,165557031,165559613,165560953,165561461,165578584,165578934,165584478,165586423,165600196,165697665,-165542542,165548907,165552343,165556009,165557266,165559730,165561028,165561615,165578821,165579032,165584707,165586625,165600385,165697928,
chr2	165667895	165668749	165668322	0	29606	intragenic	f_intron	NA	1	-127065	COBLL1	chr2:165541257-165697928;165541257,165548730,165550778,165555914,165557031,165559613,165560953,165561461,165578584,165578934,165584478,165586423,165600196,165697665,-165542542,165548907,165552343,165556009,165557266,165559730,165561028,165561615,165578821,165579032,165584707,165586625,165600385,165697928,
chr2	165668811	165669202	165669006	0	28922	intragenic	f_intron	NA	1	-127749	COBLL1	chr2:165541257-165697928;165541257,165548730,165550778,165555914,165557031,165559613,165560953,165561461,165578584,165578934,165584478,165586423,165600196,165697665,-165542542,165548907,165552343,165556009,165557266,165559730,165561028,165561615,165578821,165579032,165584707,165586625,165600385,165697928,
chr2	165669369	165669647	165669508	0	28420	intragenic	f_intron	NA	1	-128251	COBLL1	chr2:165541257-165697928;165541257,165548730,165550778,165555914,165557031,165559613,165560953,165561461,165578584,165578934,165584478,165586423,165600196,165697665,-165542542,165548907,165552343,165556009,165557266,165559730,165561028,165561615,165578821,165579032,165584707,165586625,165600385,165697928,
chr2	165669750	165669955	165669852	0	28076	intragenic	f_intron	NA	1	-128595	COBLL1	chr2:165541257-165697928;165541257,165548730,165550778,165555914,165557031,165559613,165560953,165561461,165578584,165578934,165584478,165586423,165600196,165697665,-165542542,165548907,165552343,165556009,165557266,165559730,165561028,165561615,165578821,165579032,165584707,165586625,165600385,165697928,
chr2	165682226	165682386	165682306	0	15622	intragenic	f_intron	NA	1	-141049	COBLL1	chr2:165541257-165697928;165541257,165548730,165550778,165555914,165557031,165559613,165560953,165561461,165578584,165578934,165584478,165586423,165600196,165697665,-165542542,165548907,165552343,165556009,165557266,165559730,165561028,165561615,165578821,165579032,165584707,165586625,165600385,165697928,
chr2	165683133	165683478	165683305	0	14623	intragenic	f_intron	NA	1	-142048	COBLL1	chr2:165541257-165697928;165541257,165548730,165550778,165555914,165557031,165559613,165560953,165561461,165578584,165578934,165584478,165586423,165600196,165697665,-165542542,165548907,165552343,165556009,165557266,165559730,165561028,165561615,165578821,165579032,165584707,165586625,165600385,165697928,
chr2	165683690	165684736	165684213	0	13715	intragenic	f_intron	NA	1	-142956	COBLL1	chr2:165541257-165697928;165541257,165548730,165550778,165555914,165557031,165559613,165560953,165561461,165578584,165578934,165584478,165586423,165600196,165697665,-165542542,165548907,165552343,165556009,165557266,165559730,165561028,165561615,165578821,165579032,165584707,165586625,165600385,165697928,
chr2	165684835	165685711	165685273	0	12655	intragenic	f_intron	NA	1	-144016	COBLL1	chr2:165541257-165697928;165541257,165548730,165550778,165555914,165557031,165559613,165560953,165561461,165578584,165578934,165584478,165586423,165600196,165697665,-165542542,165548907,165552343,165556009,165557266,165559730,165561028,165561615,165578821,165579032,165584707,165586625,165600385,165697928,
chr2	165685874	165686260	165686067	0	11861	intragenic	f_intron	NA	1	-144810	COBLL1	chr2:165541257-165697928;165541257,165548730,165550778,165555914,165557031,165559613,165560953,165561461,165578584,165578934,165584478,165586423,165600196,165697665,-165542542,165548907,165552343,165556009,165557266,165559730,165561028,165561615,165578821,165579032,165584707,165586625,165600385,165697928,
chr2	165686373	165687182	165686777	0	11151	intragenic	f_intron	NA	1	-145520	COBLL1	chr2:165541257-165697928;165541257,165548730,165550778,165555914,165557031,165559613,165560953,165561461,165578584,165578934,165584478,165586423,165600196,165697665,-165542542,165548907,165552343,165556009,165557266,165559730,165561028,165561615,165578821,165579032,165584707,165586625,165600385,165697928,
chr2	165687312	165687457	165687384	0	10544	intragenic	f_intron	NA	1	-146127	COBLL1	chr2:165541257-165697928;165541257,165548730,165550778,165555914,165557031,165559613,165560953,165561461,165578584,165578934,165584478,165586423,165600196,165697665,-165542542,165548907,165552343,165556009,165557266,165559730,165561028,165561615,165578821,165579032,165584707,165586625,165600385,165697928,
chr2	165687482	165687702	165687592	0	10336	intragenic	f_intron	NA	1	-146335	COBLL1	chr2:165541257-165697928;165541257,165548730,165550778,165555914,165557031,165559613,165560953,165561461,165578584,165578934,165584478,165586423,165600196,165697665,-165542542,165548907,165552343,165556009,165557266,165559730,165561028,165561615,165578821,165579032,165584707,165586625,165600385,165697928,
chr2	165687869	165688061	165687965	0	9963	intragenic	f_intron	NA	1	-146708	COBLL1	chr2:165541257-165697928;165541257,165548730,165550778,165555914,165557031,165559613,165560953,165561461,165578584,165578934,165584478,165586423,165600196,165697665,-165542542,165548907,165552343,165556009,165557266,165559730,165561028,165561615,165578821,165579032,165584707,165586625,165600385,165697928,
chr2	165688070	165688266	165688168	0	9760	intragenic	f_intron	NA	1	-146911	COBLL1	chr2:165541257-165697928;165541257,165548730,165550778,165555914,165557031,165559613,165560953,165561461,165578584,165578934,165584478,165586423,165600196,165697665,-165542542,165548907,165552343,165556009,165557266,165559730,165561028,165561615,165578821,165579032,165584707,165586625,165600385,165697928,
chr2	165688272	165688723	165688497	0	9431	intragenic	f_intron	NA	1	-147240	COBLL1	chr2:165541257-165697928;165541257,165548730,165550778,165555914,165557031,165559613,165560953,165561461,165578584,165578934,165584478,165586423,165600196,165697665,-165542542,165548907,165552343,165556009,165557266,165559730,165561028,165561615,165578821,165579032,165584707,165586625,165600385,165697928,
chr2	165688756	165688924	165688840	0	9088	intragenic	f_intron	NA	1	-147583	COBLL1	chr2:165541257-165697928;165541257,165548730,165550778,165555914,165557031,165559613,165560953,165561461,165578584,165578934,165584478,165586423,165600196,165697665,-165542542,165548907,165552343,165556009,165557266,165559730,165561028,165561615,165578821,165579032,165584707,165586625,165600385,165697928,
chr2	165690914	165691320	165691117	0	6811	intragenic	f_intron	NA	1	-149860	COBLL1	chr2:165541257-165697928;165541257,165548730,165550778,165555914,165557031,165559613,165560953,165561461,165578584,165578934,165584478,165586423,165600196,165697665,-165542542,165548907,165552343,165556009,165557266,165559730,165561028,165561615,165578821,165579032,165584707,165586625,165600385,165697928,
chr2	165691454	165691968	165691711	0	6217	intragenic	f_intron	NA	1	-150454	COBLL1	chr2:165541257-165697928;165541257,165548730,165550778,165555914,165557031,165559613,165560953,165561461,165578584,165578934,165584478,165586423,165600196,165697665,-165542542,165548907,165552343,165556009,165557266,165559730,165561028,165561615,165578821,165579032,165584707,165586625,165600385,165697928,
chr2	165692021	165692351	165692186	0	5742	intragenic	f_intron	NA	1	-150929	COBLL1	chr2:165541257-165697928;165541257,165548730,165550778,165555914,165557031,165559613,165560953,165561461,165578584,165578934,165584478,165586423,165600196,165697665,-165542542,165548907,165552343,165556009,165557266,165559730,165561028,165561615,165578821,165579032,165584707,165586625,165600385,165697928,
chr2	165692375	165693598	165692986	0	4942	intragenic	f_intron	NA	1	-151729	COBLL1	chr2:165541257-165697928;165541257,165548730,165550778,165555914,165557031,165559613,165560953,165561461,165578584,165578934,165584478,165586423,165600196,165697665,-165542542,165548907,165552343,165556009,165557266,165559730,165561028,165561615,165578821,165579032,165584707,165586625,165600385,165697928,
chr2	165693656	165696413	165695034	0	2894	intragenic	f_intron	NA	1	-153777	COBLL1	chr2:165541257-165697928;165541257,165548730,165550778,165555914,165557031,165559613,165560953,165561461,165578584,165578934,165584478,165586423,165600196,165697665,-165542542,165548907,165552343,165556009,165557266,165559730,165561028,165561615,165578821,165579032,165584707,165586625,165600385,165697928,
chr2	165696469	165696787	165696628	0	1300	intragenic	f_intron	NA	1	-155371	COBLL1	chr2:165541257-165697928;165541257,165548730,165550778,165555914,165557031,165559613,165560953,165561461,165578584,165578934,165584478,165586423,165600196,165697665,-165542542,165548907,165552343,165556009,165557266,165559730,165561028,165561615,165578821,165579032,165584707,165586625,165600385,165697928,
chr2	165697609	165697799	165697704	0	224	immediateDownstream	jonction	NA	1	-156447	COBLL1	chr2:165541257-165697928;165541257,165548730,165550778,165555914,165557031,165559613,165560953,165561461,165578584,165578934,165584478,165586423,165600196,165697665,-165542542,165548907,165552343,165556009,165557266,165559730,165561028,165561615,165578821,165579032,165584707,165586625,165600385,165697928,
chr2	165697811	165698276	165698043	0	-115	promoter	NA	NA	1	-156786	COBLL1	chr2:165541257-165697928;165541257,165548730,165550778,165555914,165557031,165559613,165560953,165561461,165578584,165578934,165584478,165586423,165600196,165697665,-165542542,165548907,165552343,165556009,165557266,165559730,165561028,165561615,165578821,165579032,165584707,165586625,165600385,165697928,
chr2	165699442	165699707	165699574	0	-1646	promoter	NA	NA	1	-158317	COBLL1	chr2:165541257-165697928;165541257,165548730,165550778,165555914,165557031,165559613,165560953,165561461,165578584,165578934,165584478,165586423,165600196,165697665,-165542542,165548907,165552343,165556009,165557266,165559730,165561028,165561615,165578821,165579032,165584707,165586625,165600385,165697928,
chr2	165701241	165701427	165701334	0	-3406	enhancer	NA	NA	1	-160077	COBLL1	chr2:165541257-165697928;165541257,165548730,165550778,165555914,165557031,165559613,165560953,165561461,165578584,165578934,165584478,165586423,165600196,165697665,-165542542,165548907,165552343,165556009,165557266,165559730,165561028,165561615,165578821,165579032,165584707,165586625,165600385,165697928,
chr2	165701637	165702031	165701834	0	-3906	enhancer	NA	NA	1	-160577	COBLL1	chr2:165541257-165697928;165541257,165548730,165550778,165555914,165557031,165559613,165560953,165561461,165578584,165578934,165584478,165586423,165600196,165697665,-165542542,165548907,165552343,165556009,165557266,165559730,165561028,165561615,165578821,165579032,165584707,165586625,165600385,165697928,
chr2	165702180	165703655	165702917	0	-4989	enhancer	NA	NA	1	-161660	COBLL1	chr2:165541257-165697928;165541257,165548730,165550778,165555914,165557031,165559613,165560953,165561461,165578584,165578934,165584478,165586423,165600196,165697665,-165542542,165548907,165552343,165556009,165557266,165559730,165561028,165561615,165578821,165579032,165584707,165586625,165600385,165697928,
chr2	165703672	165703905	165703788	0	-5860	enhancer	NA	NA	1	-162531	COBLL1	chr2:165541257-165697928;165541257,165548730,165550778,165555914,165557031,165559613,165560953,165561461,165578584,165578934,165584478,165586423,165600196,165697665,-165542542,165548907,165552343,165556009,165557266,165559730,165561028,165561615,165578821,165579032,165584707,165586625,165600385,165697928,
chr2	165703911	165704779	165704345	0	-6417	enhancer	NA	NA	1	-163088	COBLL1	chr2:165541257-165697928;165541257,165548730,165550778,165555914,165557031,165559613,165560953,165561461,165578584,165578934,165584478,165586423,165600196,165697665,-165542542,165548907,165552343,165556009,165557266,165559730,165561028,165561615,165578821,165579032,165584707,165586625,165600385,165697928,
chr2	165704936	165705316	165705126	0	-7198	enhancer	NA	NA	1	-163869	COBLL1	chr2:165541257-165697928;165541257,165548730,165550778,165555914,165557031,165559613,165560953,165561461,165578584,165578934,165584478,165586423,165600196,165697665,-165542542,165548907,165552343,165556009,165557266,165559730,165561028,165561615,165578821,165579032,165584707,165586625,165600385,165697928,
chr2	165705493	165705725	165705609	0	-7681	enhancer	NA	NA	1	-164352	COBLL1	chr2:165541257-165697928;165541257,165548730,165550778,165555914,165557031,165559613,165560953,165561461,165578584,165578934,165584478,165586423,165600196,165697665,-165542542,165548907,165552343,165556009,165557266,165559730,165561028,165561615,165578821,165579032,165584707,165586625,165600385,165697928,
chr2	165705730	165705952	165705841	0	-7913	enhancer	NA	NA	1	-164584	COBLL1	chr2:165541257-165697928;165541257,165548730,165550778,165555914,165557031,165559613,165560953,165561461,165578584,165578934,165584478,165586423,165600196,165697665,-165542542,165548907,165552343,165556009,165557266,165559730,165561028,165561615,165578821,165579032,165584707,165586625,165600385,165697928,
chr2	165705961	165707091	165706526	0	-8598	enhancer	NA	NA	1	-165269	COBLL1	chr2:165541257-165697928;165541257,165548730,165550778,165555914,165557031,165559613,165560953,165561461,165578584,165578934,165584478,165586423,165600196,165697665,-165542542,165548907,165552343,165556009,165557266,165559730,165561028,165561615,165578821,165579032,165584707,165586625,165600385,165697928,
chr2	165707200	165707593	165707396	0	-9468	enhancer	NA	NA	1	-166139	COBLL1	chr2:165541257-165697928;165541257,165548730,165550778,165555914,165557031,165559613,165560953,165561461,165578584,165578934,165584478,165586423,165600196,165697665,-165542542,165548907,165552343,165556009,165557266,165559730,165561028,165561615,165578821,165579032,165584707,165586625,165600385,165697928,
chr2	165708666	165709054	165708860	0	-10932	enhancer	NA	NA	1	-167603	COBLL1	chr2:165541257-165697928;165541257,165548730,165550778,165555914,165557031,165559613,165560953,165561461,165578584,165578934,165584478,165586423,165600196,165697665,-165542542,165548907,165552343,165556009,165557266,165559730,165561028,165561615,165578821,165579032,165584707,165586625,165600385,165697928,
chr2	165709178	165709723	165709450	0	-11522	enhancer	NA	NA	1	-168193	COBLL1	chr2:165541257-165697928;165541257,165548730,165550778,165555914,165557031,165559613,165560953,165561461,165578584,165578934,165584478,165586423,165600196,165697665,-165542542,165548907,165552343,165556009,165557266,165559730,165561028,165561615,165578821,165579032,165584707,165586625,165600385,165697928,
chr2	165711628	165711809	165711718	0	-13790	enhancer	NA	NA	1	-170461	COBLL1	chr2:165541257-165697928;165541257,165548730,165550778,165555914,165557031,165559613,165560953,165561461,165578584,165578934,165584478,165586423,165600196,165697665,-165542542,165548907,165552343,165556009,165557266,165559730,165561028,165561615,165578821,165579032,165584707,165586625,165600385,165697928,
chr2	165718202	165718734	165718468	0	-20540	enhancer	NA	NA	1	-177211	COBLL1	chr2:165541257-165697928;165541257,165548730,165550778,165555914,165557031,165559613,165560953,165561461,165578584,165578934,165584478,165586423,165600196,165697665,-165542542,165548907,165552343,165556009,165557266,165559730,165561028,165561615,165578821,165579032,165584707,165586625,165600385,165697928,
chr2	165718747	165718884	165718815	0	-20887	enhancer	NA	NA	1	-177558	COBLL1	chr2:165541257-165697928;165541257,165548730,165550778,165555914,165557031,165559613,165560953,165561461,165578584,165578934,165584478,165586423,165600196,165697665,-165542542,165548907,165552343,165556009,165557266,165559730,165561028,165561615,165578821,165579032,165584707,165586625,165600385,165697928,
chr2	165718911	165719035	165718973	0	-21045	enhancer	NA	NA	1	-177716	COBLL1	chr2:165541257-165697928;165541257,165548730,165550778,165555914,165557031,165559613,165560953,165561461,165578584,165578934,165584478,165586423,165600196,165697665,-165542542,165548907,165552343,165556009,165557266,165559730,165561028,165561615,165578821,165579032,165584707,165586625,165600385,165697928,
chr2	165719230	165719518	165719374	0	-21446	enhancer	NA	NA	1	-178117	COBLL1	chr2:165541257-165697928;165541257,165548730,165550778,165555914,165557031,165559613,165560953,165561461,165578584,165578934,165584478,165586423,165600196,165697665,-165542542,165548907,165552343,165556009,165557266,165559730,165561028,165561615,165578821,165579032,165584707,165586625,165600385,165697928,
chr2	165719887	165720259	165720073	0	-22145	enhancer	NA	NA	1	-178816	COBLL1	chr2:165541257-165697928;165541257,165548730,165550778,165555914,165557031,165559613,165560953,165561461,165578584,165578934,165584478,165586423,165600196,165697665,-165542542,165548907,165552343,165556009,165557266,165559730,165561028,165561615,165578821,165579032,165584707,165586625,165600385,165697928,
chr2	165720293	165720647	165720470	0	-22542	enhancer	NA	NA	1	-179213	COBLL1	chr2:165541257-165697928;165541257,165548730,165550778,165555914,165557031,165559613,165560953,165561461,165578584,165578934,165584478,165586423,165600196,165697665,-165542542,165548907,165552343,165556009,165557266,165559730,165561028,165561615,165578821,165579032,165584707,165586625,165600385,165697928,
chr2	165720770	165721064	165720917	0	-22989	enhancer	NA	NA	1	-179660	COBLL1	chr2:165541257-165697928;165541257,165548730,165550778,165555914,165557031,165559613,165560953,165561461,165578584,165578934,165584478,165586423,165600196,165697665,-165542542,165548907,165552343,165556009,165557266,165559730,165561028,165561615,165578821,165579032,165584707,165586625,165600385,165697928,
chr2	165721521	165721877	165721699	0	-23771	enhancer	NA	NA	1	-180442	COBLL1	chr2:165541257-165697928;165541257,165548730,165550778,165555914,165557031,165559613,165560953,165561461,165578584,165578934,165584478,165586423,165600196,165697665,-165542542,165548907,165552343,165556009,165557266,165559730,165561028,165561615,165578821,165579032,165584707,165586625,165600385,165697928,
chr2	165729540	165729752	165729646	0	-31718	enhancer	NA	NA	1	-188389	COBLL1	chr2:165541257-165697928;165541257,165548730,165550778,165555914,165557031,165559613,165560953,165561461,165578584,165578934,165584478,165586423,165600196,165697665,-165542542,165548907,165552343,165556009,165557266,165559730,165561028,165561615,165578821,165579032,165584707,165586625,165600385,165697928,
chr2	165729985	165730183	165730084	0	-32156	enhancer	NA	NA	1	-188827	COBLL1	chr2:165541257-165697928;165541257,165548730,165550778,165555914,165557031,165559613,165560953,165561461,165578584,165578934,165584478,165586423,165600196,165697665,-165542542,165548907,165552343,165556009,165557266,165559730,165561028,165561615,165578821,165579032,165584707,165586625,165600385,165697928,
chr2	165730186	165730536	165730361	0	-32433	enhancer	NA	NA	1	-189104	COBLL1	chr2:165541257-165697928;165541257,165548730,165550778,165555914,165557031,165559613,165560953,165561461,165578584,165578934,165584478,165586423,165600196,165697665,-165542542,165548907,165552343,165556009,165557266,165559730,165561028,165561615,165578821,165579032,165584707,165586625,165600385,165697928,
chr2	165747949	165749382	165748665	0	-50737	intergenic	NA	NA	1	-207408	COBLL1	chr2:165541257-165697928;165541257,165548730,165550778,165555914,165557031,165559613,165560953,165561461,165578584,165578934,165584478,165586423,165600196,165697665,-165542542,165548907,165552343,165556009,165557266,165559730,165561028,165561615,165578821,165579032,165584707,165586625,165600385,165697928,
chr2	165749787	165750028	165749907	0	62128	5kbDownstream	NA	NA	1	4801	SLC38A11	chr2:165754708-165812035;165754708,165765149,165768145,165771621,165772412,165793859,165795959,165802102,165809216,165811718,-165755240,165765281,165768258,165771783,165772483,165793939,165796066,165802237,165809291,165812035,
chr2	165765751	165766060	165765905	0	46130	intragenic	intron	NA	1	-11197	SLC38A11	chr2:165754708-165812035;165754708,165765149,165768145,165771621,165772412,165793859,165795959,165802102,165809216,165811718,-165755240,165765281,165768258,165771783,165772483,165793939,165796066,165802237,165809291,165812035,
chr2	165766079	165766402	165766240	0	45795	intragenic	intron	NA	1	-11532	SLC38A11	chr2:165754708-165812035;165754708,165765149,165768145,165771621,165772412,165793859,165795959,165802102,165809216,165811718,-165755240,165765281,165768258,165771783,165772483,165793939,165796066,165802237,165809291,165812035,
chr2	165766628	165767613	165767120	0	44915	intragenic	intron	NA	1	-12412	SLC38A11	chr2:165754708-165812035;165754708,165765149,165768145,165771621,165772412,165793859,165795959,165802102,165809216,165811718,-165755240,165765281,165768258,165771783,165772483,165793939,165796066,165802237,165809291,165812035,
chr2	165767789	165768265	165768027	0	44008	intragenic	intron	NA	1	-13319	SLC38A11	chr2:165754708-165812035;165754708,165765149,165768145,165771621,165772412,165793859,165795959,165802102,165809216,165811718,-165755240,165765281,165768258,165771783,165772483,165793939,165796066,165802237,165809291,165812035,
chr2	165768288	165768554	165768421	0	43614	intragenic	intron	NA	1	-13713	SLC38A11	chr2:165754708-165812035;165754708,165765149,165768145,165771621,165772412,165793859,165795959,165802102,165809216,165811718,-165755240,165765281,165768258,165771783,165772483,165793939,165796066,165802237,165809291,165812035,
chr2	165768563	165769056	165768809	0	43226	intragenic	intron	NA	1	-14101	SLC38A11	chr2:165754708-165812035;165754708,165765149,165768145,165771621,165772412,165793859,165795959,165802102,165809216,165811718,-165755240,165765281,165768258,165771783,165772483,165793939,165796066,165802237,165809291,165812035,
chr2	165769058	165769347	165769202	0	42833	intragenic	intron	NA	1	-14494	SLC38A11	chr2:165754708-165812035;165754708,165765149,165768145,165771621,165772412,165793859,165795959,165802102,165809216,165811718,-165755240,165765281,165768258,165771783,165772483,165793939,165796066,165802237,165809291,165812035,
chr2	165769389	165769901	165769645	0	42390	intragenic	intron	NA	1	-14937	SLC38A11	chr2:165754708-165812035;165754708,165765149,165768145,165771621,165772412,165793859,165795959,165802102,165809216,165811718,-165755240,165765281,165768258,165771783,165772483,165793939,165796066,165802237,165809291,165812035,
chr2	165770086	165770379	165770232	0	41803	intragenic	intron	NA	1	-15524	SLC38A11	chr2:165754708-165812035;165754708,165765149,165768145,165771621,165772412,165793859,165795959,165802102,165809216,165811718,-165755240,165765281,165768258,165771783,165772483,165793939,165796066,165802237,165809291,165812035,
chr2	165770626	165771151	165770888	0	41147	intragenic	intron	NA	1	-16180	SLC38A11	chr2:165754708-165812035;165754708,165765149,165768145,165771621,165772412,165793859,165795959,165802102,165809216,165811718,-165755240,165765281,165768258,165771783,165772483,165793939,165796066,165802237,165809291,165812035,
chr2	165771451	165771762	165771606	0	40429	intragenic	jonction	NA	1	-16898	SLC38A11	chr2:165754708-165812035;165754708,165765149,165768145,165771621,165772412,165793859,165795959,165802102,165809216,165811718,-165755240,165765281,165768258,165771783,165772483,165793939,165796066,165802237,165809291,165812035,
chr2	165772294	165772483	165772388	0	39647	intragenic	jonction	NA	1	-17680	SLC38A11	chr2:165754708-165812035;165754708,165765149,165768145,165771621,165772412,165793859,165795959,165802102,165809216,165811718,-165755240,165765281,165768258,165771783,165772483,165793939,165796066,165802237,165809291,165812035,
chr2	165773842	165774089	165773965	0	38070	intragenic	intron	NA	1	-19257	SLC38A11	chr2:165754708-165812035;165754708,165765149,165768145,165771621,165772412,165793859,165795959,165802102,165809216,165811718,-165755240,165765281,165768258,165771783,165772483,165793939,165796066,165802237,165809291,165812035,
chr2	166431219	166431613	166431416	0	2571	intragenic	f_intron	NA	1	-114501	CSRNP3	chr2:166428845-166545917;166428845,166451552,166514270,166532821,166535210,-166429097,166451723,166514530,166533118,166545917,
chr2	166936000	166936169	166936084	0	69558	intragenic	f_intron	NA	1	-90415	SCN1A	chr2:166845669-167005642;166845669,166850655,166852522,166854547,166856232,166858981,166866228,166868618,166870253,166872116,166892557,166894285,166895932,166897740,166898801,166900178,166901552,166903279,166904136,166905395,166908228,166909361,166911147,166912920,166915077,166929867,166934219,167005556,-166848932,166850926,166852627,166854685,166856286,166859263,166866351,166868792,166870408,166…
chr2	172912363	172912544	172912453	0	47650	intragenic	f_intron	NA	1	-33134	METAP1D	chr2:172864803-172945587;172864803,172926225,172928438,172930331,172930991,172935634,172942524,172943942,172944855,172945055,-172864916,172926383,172928588,172930480,172931034,172935798,172942622,172943990,172944934,172945587,
chr2	172913805	172914054	172913929	0	49126	intragenic	f_intron	NA	1	-31658	METAP1D	chr2:172864803-172945587;172864803,172926225,172928438,172930331,172930991,172935634,172942524,172943942,172944855,172945055,-172864916,172926383,172928588,172930480,172931034,172935798,172942622,172943990,172944934,172945587,
chr2	172914202	172914461	172914331	0	49528	intragenic	f_intron	NA	1	-31256	METAP1D	chr2:172864803-172945587;172864803,172926225,172928438,172930331,172930991,172935634,172942524,172943942,172944855,172945055,-172864916,172926383,172928588,172930480,172931034,172935798,172942622,172943990,172944934,172945587,
chr2	172914563	172914763	172914663	0	49860	intragenic	f_intron	NA	1	-30924	METAP1D	chr2:172864803-172945587;172864803,172926225,172928438,172930331,172930991,172935634,172942524,172943942,172944855,172945055,-172864916,172926383,172928588,172930480,172931034,172935798,172942622,172943990,172944934,172945587,
chr2	172915301	172915543	172915422	0	50619	intragenic	f_intron	NA	1	-30165	METAP1D	chr2:172864803-172945587;172864803,172926225,172928438,172930331,172930991,172935634,172942524,172943942,172944855,172945055,-172864916,172926383,172928588,172930480,172931034,172935798,172942622,172943990,172944934,172945587,
chr2	172915548	172915816	172915682	0	50879	intragenic	f_intron	NA	1	-29905	METAP1D	chr2:172864803-172945587;172864803,172926225,172928438,172930331,172930991,172935634,172942524,172943942,172944855,172945055,-172864916,172926383,172928588,172930480,172931034,172935798,172942622,172943990,172944934,172945587,
chr2	172916770	172917129	172916949	0	52146	intragenic	f_intron	NA	1	-28638	METAP1D	chr2:172864803-172945587;172864803,172926225,172928438,172930331,172930991,172935634,172942524,172943942,172944855,172945055,-172864916,172926383,172928588,172930480,172931034,172935798,172942622,172943990,172944934,172945587,
chr2	172930611	172930847	172930729	0	65926	intragenic	intron	NA	1	-14858	METAP1D	chr2:172864803-172945587;172864803,172926225,172928438,172930331,172930991,172935634,172942524,172943942,172944855,172945055,-172864916,172926383,172928588,172930480,172931034,172935798,172942622,172943990,172944934,172945587,
chr2	172936678	172937523	172937100	0	72297	intragenic	intron	NA	1	-8487	METAP1D	chr2:172864803-172945587;172864803,172926225,172928438,172930331,172930991,172935634,172942524,172943942,172944855,172945055,-172864916,172926383,172928588,172930480,172931034,172935798,172942622,172943990,172944934,172945587,
chr2	172938128	172938470	172938299	0	73496	intragenic	intron	NA	1	-7288	METAP1D	chr2:172864803-172945587;172864803,172926225,172928438,172930331,172930991,172935634,172942524,172943942,172944855,172945055,-172864916,172926383,172928588,172930480,172931034,172935798,172942622,172943990,172944934,172945587,
chr2	172938594	172938972	172938783	0	73980	intragenic	intron	NA	1	-6804	METAP1D	chr2:172864803-172945587;172864803,172926225,172928438,172930331,172930991,172935634,172942524,172943942,172944855,172945055,-172864916,172926383,172928588,172930480,172931034,172935798,172942622,172943990,172944934,172945587,
chr2	172939008	172939275	172939141	0	74338	intragenic	intron	NA	1	-6446	METAP1D	chr2:172864803-172945587;172864803,172926225,172928438,172930331,172930991,172935634,172942524,172943942,172944855,172945055,-172864916,172926383,172928588,172930480,172931034,172935798,172942622,172943990,172944934,172945587,
chr2	172939367	172939684	172939525	0	74722	intragenic	intron	NA	1	-6062	METAP1D	chr2:172864803-172945587;172864803,172926225,172928438,172930331,172930991,172935634,172942524,172943942,172944855,172945055,-172864916,172926383,172928588,172930480,172931034,172935798,172942622,172943990,172944934,172945587,
chr2	172939919	172940106	172940012	0	75209	intragenic	intron	NA	1	-5575	METAP1D	chr2:172864803-172945587;172864803,172926225,172928438,172930331,172930991,172935634,172942524,172943942,172944855,172945055,-172864916,172926383,172928588,172930480,172931034,172935798,172942622,172943990,172944934,172945587,
chr2	177980756	177981155	177980955	0	-96466	intergenic	NA	NA	1	-107730	HNRNPA3	chr2:178077421-178088685;178077421,178080266,178080477,178080705,178081230,178081403,178081587,178082432,178083764,178083974,178084135,-178077599,178080389,178080624,178080916,178081320,178081499,178081668,178082573,178083887,178084042,178088685,
chr2	177981442	177981663	177981552	0	-95869	intergenic	NA	NA	1	-107133	HNRNPA3	chr2:178077421-178088685;178077421,178080266,178080477,178080705,178081230,178081403,178081587,178082432,178083764,178083974,178084135,-178077599,178080389,178080624,178080916,178081320,178081499,178081668,178082573,178083887,178084042,178088685,
chr2	177982619	177982836	177982727	0	-94694	intergenic	NA	NA	1	-105958	HNRNPA3	chr2:178077421-178088685;178077421,178080266,178080477,178080705,178081230,178081403,178081587,178082432,178083764,178083974,178084135,-178077599,178080389,178080624,178080916,178081320,178081499,178081668,178082573,178083887,178084042,178088685,
chr2	178014336	178014565	178014450	0	-62971	intergenic	NA	NA	1	-74235	HNRNPA3	chr2:178077421-178088685;178077421,178080266,178080477,178080705,178081230,178081403,178081587,178082432,178083764,178083974,178084135,-178077599,178080389,178080624,178080916,178081320,178081499,178081668,178082573,178083887,178084042,178088685,
chr2	178023080	178023334	178023207	0	-54214	intergenic	NA	NA	1	-65478	HNRNPA3	chr2:178077421-178088685;178077421,178080266,178080477,178080705,178081230,178081403,178081587,178082432,178083764,178083974,178084135,-178077599,178080389,178080624,178080916,178081320,178081499,178081668,178082573,178083887,178084042,178088685,
chr2	178026190	178026435	178026312	0	-51109	intergenic	NA	NA	1	-62373	HNRNPA3	chr2:178077421-178088685;178077421,178080266,178080477,178080705,178081230,178081403,178081587,178082432,178083764,178083974,178084135,-178077599,178080389,178080624,178080916,178081320,178081499,178081668,178082573,178083887,178084042,178088685,
chr2	178026705	178027011	178026858	0	-50563	intergenic	NA	NA	1	-61827	HNRNPA3	chr2:178077421-178088685;178077421,178080266,178080477,178080705,178081230,178081403,178081587,178082432,178083764,178083974,178084135,-178077599,178080389,178080624,178080916,178081320,178081499,178081668,178082573,178083887,178084042,178088685,
chr2	178027025	178027229	178027127	0	-50294	intergenic	NA	NA	1	-61558	HNRNPA3	chr2:178077421-178088685;178077421,178080266,178080477,178080705,178081230,178081403,178081587,178082432,178083764,178083974,178084135,-178077599,178080389,178080624,178080916,178081320,178081499,178081668,178082573,178083887,178084042,178088685,
chr2	178027664	178027891	178027777	0	-49644	enhancer	NA	NA	1	-60908	HNRNPA3	chr2:178077421-178088685;178077421,178080266,178080477,178080705,178081230,178081403,178081587,178082432,178083764,178083974,178084135,-178077599,178080389,178080624,178080916,178081320,178081499,178081668,178082573,178083887,178084042,178088685,
chr2	178027932	178028144	178028038	0	-49383	enhancer	NA	NA	1	-60647	HNRNPA3	chr2:178077421-178088685;178077421,178080266,178080477,178080705,178081230,178081403,178081587,178082432,178083764,178083974,178084135,-178077599,178080389,178080624,178080916,178081320,178081499,178081668,178082573,178083887,178084042,178088685,
chr2	178028152	178028547	178028349	0	-49072	enhancer	NA	NA	1	-60336	HNRNPA3	chr2:178077421-178088685;178077421,178080266,178080477,178080705,178081230,178081403,178081587,178082432,178083764,178083974,178084135,-178077599,178080389,178080624,178080916,178081320,178081499,178081668,178082573,178083887,178084042,178088685,
chr2	178028555	178028981	178028768	0	-48653	enhancer	NA	NA	1	-59917	HNRNPA3	chr2:178077421-178088685;178077421,178080266,178080477,178080705,178081230,178081403,178081587,178082432,178083764,178083974,178084135,-178077599,178080389,178080624,178080916,178081320,178081499,178081668,178082573,178083887,178084042,178088685,
chr2	178029920	178030666	178030293	0	-47128	enhancer	NA	NA	1	-58392	HNRNPA3	chr2:178077421-178088685;178077421,178080266,178080477,178080705,178081230,178081403,178081587,178082432,178083764,178083974,178084135,-178077599,178080389,178080624,178080916,178081320,178081499,178081668,178082573,178083887,178084042,178088685,
chr2	178030921	178031218	178031069	0	-46352	enhancer	NA	NA	1	-57616	HNRNPA3	chr2:178077421-178088685;178077421,178080266,178080477,178080705,178081230,178081403,178081587,178082432,178083764,178083974,178084135,-178077599,178080389,178080624,178080916,178081320,178081499,178081668,178082573,178083887,178084042,178088685,
chr2	178078472	178078837	178078654	0	1233	intragenic	f_intron	NA	1	-10031	HNRNPA3	chr2:178077421-178088685;178077421,178080266,178080477,178080705,178081230,178081403,178081587,178082432,178083764,178083974,178084135,-178077599,178080389,178080624,178080916,178081320,178081499,178081668,178082573,178083887,178084042,178088685,
chr2	178079005	178079305	178079155	0	1734	intragenic	f_intron	NA	1	-9530	HNRNPA3	chr2:178077421-178088685;178077421,178080266,178080477,178080705,178081230,178081403,178081587,178082432,178083764,178083974,178084135,-178077599,178080389,178080624,178080916,178081320,178081499,178081668,178082573,178083887,178084042,178088685,
chr2	178126996	178127202	178127099	0	1518	intragenic	f_intron	NA	1	-32067	NFE2L2	chr2:178095032-178128617;178095032,178097119,178097977,178098732,178128130,-178096736,178097290,178098067,178098999,178128617,
chr2	178127344	178127792	178127568	0	1049	intragenic	f_intron	NA	1	-32536	NFE2L2	chr2:178095032-178128617;178095032,178097119,178097977,178098732,178128130,-178096736,178097290,178098067,178098999,178128617,
chr2	178128238	178128419	178128328	0	289	immediateDownstream	f_exon	NA	1	-33296	NFE2L2	chr2:178095032-178128617;178095032,178097119,178097977,178098732,178128130,-178096736,178097290,178098067,178098999,178128617,
chr2	178130576	178130844	178130710	0	-851	promoter	NA	NA	1	-35678	NFE2L2	chr2:178095032-178129859;178095032,178097119,178097977,178098732,178129259,-178096736,178097311,178098067,178098999,178129859,
chr2	178133666	178133905	178133785	0	-5168	enhancer	NA	NA	1	-38753	NFE2L2	chr2:178095032-178128617;178095032,178097119,178097977,178098732,178128130,-178096736,178097290,178098067,178098999,178128617,
chr2	178133953	178134293	178134123	0	-5506	enhancer	NA	NA	1	-39091	NFE2L2	chr2:178095032-178128617;178095032,178097119,178097977,178098732,178128130,-178096736,178097290,178098067,178098999,178128617,
chr2	178134338	178135111	178134724	0	-6107	enhancer	NA	NA	1	-39692	NFE2L2	chr2:178095032-178128617;178095032,178097119,178097977,178098732,178128130,-178096736,178097290,178098067,178098999,178128617,
chr2	178135119	178135592	178135355	0	-6738	enhancer	NA	NA	1	-40323	NFE2L2	chr2:178095032-178128617;178095032,178097119,178097977,178098732,178128130,-178096736,178097290,178098067,178098999,178128617,
chr2	178135863	178137105	178136484	0	-7867	enhancer	NA	NA	1	-41452	NFE2L2	chr2:178095032-178128617;178095032,178097119,178097977,178098732,178128130,-178096736,178097290,178098067,178098999,178128617,
chr2	178137119	178141025	178139072	0	-10455	enhancer	NA	NA	1	-44040	NFE2L2	chr2:178095032-178128617;178095032,178097119,178097977,178098732,178128130,-178096736,178097290,178098067,178098999,178128617,
chr2	178141159	178141406	178141282	0	-12665	enhancer	NA	NA	1	-46250	NFE2L2	chr2:178095032-178128617;178095032,178097119,178097977,178098732,178128130,-178096736,178097290,178098067,178098999,178128617,
chr2	178141445	178141807	178141626	0	-13009	enhancer	NA	NA	1	-46594	NFE2L2	chr2:178095032-178128617;178095032,178097119,178097977,178098732,178128130,-178096736,178097290,178098067,178098999,178128617,
chr2	178141845	178143498	178142671	0	-14054	enhancer	NA	NA	1	-47639	NFE2L2	chr2:178095032-178128617;178095032,178097119,178097977,178098732,178128130,-178096736,178097290,178098067,178098999,178128617,
chr2	183706992	183707304	183707148	0	24350	intragenic	intron	NA	1	-9144	FRZB	chr2:183698004-183731498;183698004,183702675,183703136,183707205,183723513,183730802,-183699692,183702739,183703341,183707271,183723561,183731498,
chr2	183710366	183710548	183710457	0	21041	intragenic	intron	NA	1	-12453	FRZB	chr2:183698004-183731498;183698004,183702675,183703136,183707205,183723513,183730802,-183699692,183702739,183703341,183707271,183723561,183731498,
chr2	187704373	187705137	187704755	0	9142	intragenic	intron	NA	1	-12549	ZSWIM2	chr2:187692206-187713897;187692206,187694453,187697846,187698672,187702032,187703685,187709443,187712445,187713692,-187693517,187694607,187697959,187698757,187702281,187703896,187709484,187712522,187713897,
chr2	187705280	187705461	187705370	0	8527	intragenic	intron	NA	1	-13164	ZSWIM2	chr2:187692206-187713897;187692206,187694453,187697846,187698672,187702032,187703685,187709443,187712445,187713692,-187693517,187694607,187697959,187698757,187702281,187703896,187709484,187712522,187713897,
chr2	187705592	187707576	187706584	0	7313	intragenic	intron	NA	1	-14378	ZSWIM2	chr2:187692206-187713897;187692206,187694453,187697846,187698672,187702032,187703685,187709443,187712445,187713692,-187693517,187694607,187697959,187698757,187702281,187703896,187709484,187712522,187713897,
chr2	187707660	187707918	187707789	0	6108	intragenic	intron	NA	1	-15583	ZSWIM2	chr2:187692206-187713897;187692206,187694453,187697846,187698672,187702032,187703685,187709443,187712445,187713692,-187693517,187694607,187697959,187698757,187702281,187703896,187709484,187712522,187713897,
chr2	187707928	187708096	187708012	0	5885	intragenic	intron	NA	1	-15806	ZSWIM2	chr2:187692206-187713897;187692206,187694453,187697846,187698672,187702032,187703685,187709443,187712445,187713692,-187693517,187694607,187697959,187698757,187702281,187703896,187709484,187712522,187713897,
chr2	187708152	187708511	187708331	0	5566	intragenic	intron	NA	1	-16125	ZSWIM2	chr2:187692206-187713897;187692206,187694453,187697846,187698672,187702032,187703685,187709443,187712445,187713692,-187693517,187694607,187697959,187698757,187702281,187703896,187709484,187712522,187713897,
chr2	187708596	187708851	187708723	0	5174	intragenic	intron	NA	1	-16517	ZSWIM2	chr2:187692206-187713897;187692206,187694453,187697846,187698672,187702032,187703685,187709443,187712445,187713692,-187693517,187694607,187697959,187698757,187702281,187703896,187709484,187712522,187713897,
chr2	187708870	187709236	187709053	0	4844	intragenic	intron	NA	1	-16847	ZSWIM2	chr2:187692206-187713897;187692206,187694453,187697846,187698672,187702032,187703685,187709443,187712445,187713692,-187693517,187694607,187697959,187698757,187702281,187703896,187709484,187712522,187713897,
chr2	187709265	187709601	187709433	0	4464	intragenic	jonction	NA	1	-17227	ZSWIM2	chr2:187692206-187713897;187692206,187694453,187697846,187698672,187702032,187703685,187709443,187712445,187713692,-187693517,187694607,187697959,187698757,187702281,187703896,187709484,187712522,187713897,
chr2	187709823	187710220	187710021	0	3876	intragenic	intron	NA	1	-17815	ZSWIM2	chr2:187692206-187713897;187692206,187694453,187697846,187698672,187702032,187703685,187709443,187712445,187713692,-187693517,187694607,187697959,187698757,187702281,187703896,187709484,187712522,187713897,
chr2	187710577	187710994	187710785	0	3112	intragenic	intron	NA	1	-18579	ZSWIM2	chr2:187692206-187713897;187692206,187694453,187697846,187698672,187702032,187703685,187709443,187712445,187713692,-187693517,187694607,187697959,187698757,187702281,187703896,187709484,187712522,187713897,
chr2	187711008	187711193	187711100	0	2797	intragenic	intron	NA	1	-18894	ZSWIM2	chr2:187692206-187713897;187692206,187694453,187697846,187698672,187702032,187703685,187709443,187712445,187713692,-187693517,187694607,187697959,187698757,187702281,187703896,187709484,187712522,187713897,
chr2	187711297	187711535	187711416	0	2481	intragenic	intron	NA	1	-19210	ZSWIM2	chr2:187692206-187713897;187692206,187694453,187697846,187698672,187702032,187703685,187709443,187712445,187713692,-187693517,187694607,187697959,187698757,187702281,187703896,187709484,187712522,187713897,
chr2	187711893	187712247	187712070	0	1827	intragenic	intron	NA	1	-19864	ZSWIM2	chr2:187692206-187713897;187692206,187694453,187697846,187698672,187702032,187703685,187709443,187712445,187713692,-187693517,187694607,187697959,187698757,187702281,187703896,187709484,187712522,187713897,
chr2	187712272	187712760	187712516	0	1381	intragenic	jonction	NA	1	-20310	ZSWIM2	chr2:187692206-187713897;187692206,187694453,187697846,187698672,187702032,187703685,187709443,187712445,187713692,-187693517,187694607,187697959,187698757,187702281,187703896,187709484,187712522,187713897,
chr2	187712780	187713166	187712973	0	924	immediateDownstream	f_intron	NA	1	-20767	ZSWIM2	chr2:187692206-187713897;187692206,187694453,187697846,187698672,187702032,187703685,187709443,187712445,187713692,-187693517,187694607,187697959,187698757,187702281,187703896,187709484,187712522,187713897,
chr2	187713511	187713685	187713598	0	299	immediateDownstream	f_intron	NA	1	-21392	ZSWIM2	chr2:187692206-187713897;187692206,187694453,187697846,187698672,187702032,187703685,187709443,187712445,187713692,-187693517,187694607,187697959,187698757,187702281,187703896,187709484,187712522,187713897,
chr2	187959825	187960118	187959971	0	-246074	intergenic	NA	NA	1	-267765	ZSWIM2	chr2:187692206-187713897;187692206,187694453,187697846,187698672,187702032,187703685,187709443,187712445,187713692,-187693517,187694607,187697959,187698757,187702281,187703896,187709484,187712522,187713897,
chr2	187960229	187960554	187960391	0	-246494	intergenic	NA	NA	1	-268185	ZSWIM2	chr2:187692206-187713897;187692206,187694453,187697846,187698672,187702032,187703685,187709443,187712445,187713692,-187693517,187694607,187697959,187698757,187702281,187703896,187709484,187712522,187713897,
chr2	187961203	187961622	187961412	0	-247515	intergenic	NA	NA	1	-269206	ZSWIM2	chr2:187692206-187713897;187692206,187694453,187697846,187698672,187702032,187703685,187709443,187712445,187713692,-187693517,187694607,187697959,187698757,187702281,187703896,187709484,187712522,187713897,
chr2	187961660	187962571	187962115	0	-248218	intergenic	NA	NA	1	-269909	ZSWIM2	chr2:187692206-187713897;187692206,187694453,187697846,187698672,187702032,187703685,187709443,187712445,187713692,-187693517,187694607,187697959,187698757,187702281,187703896,187709484,187712522,187713897,
chr2	187962738	187962927	187962832	0	-248935	intergenic	NA	NA	1	-270626	ZSWIM2	chr2:187692206-187713897;187692206,187694453,187697846,187698672,187702032,187703685,187709443,187712445,187713692,-187693517,187694607,187697959,187698757,187702281,187703896,187709484,187712522,187713897,
chr2	187967059	187967294	187967176	0	-253279	intergenic	NA	NA	1	-274970	ZSWIM2	chr2:187692206-187713897;187692206,187694453,187697846,187698672,187702032,187703685,187709443,187712445,187713692,-187693517,187694607,187697959,187698757,187702281,187703896,187709484,187712522,187713897,
chr2	187967856	187969340	187968598	0	-254701	intergenic	NA	NA	1	-276392	ZSWIM2	chr2:187692206-187713897;187692206,187694453,187697846,187698672,187702032,187703685,187709443,187712445,187713692,-187693517,187694607,187697959,187698757,187702281,187703896,187709484,187712522,187713897,
chr2	187969885	187970385	187970135	0	-256238	intergenic	NA	NA	1	-277929	ZSWIM2	chr2:187692206-187713897;187692206,187694453,187697846,187698672,187702032,187703685,187709443,187712445,187713692,-187693517,187694607,187697959,187698757,187702281,187703896,187709484,187712522,187713897,
chr2	187970424	187970675	187970549	0	-256652	intergenic	NA	NA	1	-278343	ZSWIM2	chr2:187692206-187713897;187692206,187694453,187697846,187698672,187702032,187703685,187709443,187712445,187713692,-187693517,187694607,187697959,187698757,187702281,187703896,187709484,187712522,187713897,
chr2	187971098	187971265	187971181	0	-257284	intergenic	NA	NA	1	-278975	ZSWIM2	chr2:187692206-187713897;187692206,187694453,187697846,187698672,187702032,187703685,187709443,187712445,187713692,-187693517,187694607,187697959,187698757,187702281,187703896,187709484,187712522,187713897,
chr2	187971365	187971572	187971468	0	-257571	intergenic	NA	NA	1	-279262	ZSWIM2	chr2:187692206-187713897;187692206,187694453,187697846,187698672,187702032,187703685,187709443,187712445,187713692,-187693517,187694607,187697959,187698757,187702281,187703896,187709484,187712522,187713897,
chr2	187971896	187972194	187972045	0	-258148	intergenic	NA	NA	1	-279839	ZSWIM2	chr2:187692206-187713897;187692206,187694453,187697846,187698672,187702032,187703685,187709443,187712445,187713692,-187693517,187694607,187697959,187698757,187702281,187703896,187709484,187712522,187713897,
chr2	187973521	187974009	187973765	0	-259868	intergenic	NA	NA	1	-281559	ZSWIM2	chr2:187692206-187713897;187692206,187694453,187697846,187698672,187702032,187703685,187709443,187712445,187713692,-187693517,187694607,187697959,187698757,187702281,187703896,187709484,187712522,187713897,
chr2	187974335	187974769	187974552	0	-260655	intergenic	NA	NA	1	-282346	ZSWIM2	chr2:187692206-187713897;187692206,187694453,187697846,187698672,187702032,187703685,187709443,187712445,187713692,-187693517,187694607,187697959,187698757,187702281,187703896,187709484,187712522,187713897,
chr2	187975223	187975684	187975453	0	-261556	intergenic	NA	NA	1	-283247	ZSWIM2	chr2:187692206-187713897;187692206,187694453,187697846,187698672,187702032,187703685,187709443,187712445,187713692,-187693517,187694607,187697959,187698757,187702281,187703896,187709484,187712522,187713897,
chr2	187976086	187976617	187976351	0	-262454	intergenic	NA	NA	1	-284145	ZSWIM2	chr2:187692206-187713897;187692206,187694453,187697846,187698672,187702032,187703685,187709443,187712445,187713692,-187693517,187694607,187697959,187698757,187702281,187703896,187709484,187712522,187713897,
chr2	187978034	187979175	187978604	0	-264707	intergenic	NA	NA	1	-286398	ZSWIM2	chr2:187692206-187713897;187692206,187694453,187697846,187698672,187702032,187703685,187709443,187712445,187713692,-187693517,187694607,187697959,187698757,187702281,187703896,187709484,187712522,187713897,
chr2	187979349	187979856	187979602	0	-265705	intergenic	NA	NA	1	-287396	ZSWIM2	chr2:187692206-187713897;187692206,187694453,187697846,187698672,187702032,187703685,187709443,187712445,187713692,-187693517,187694607,187697959,187698757,187702281,187703896,187709484,187712522,187713897,
chr2	187979944	187980339	187980141	0	-266244	intergenic	NA	NA	1	-287935	ZSWIM2	chr2:187692206-187713897;187692206,187694453,187697846,187698672,187702032,187703685,187709443,187712445,187713692,-187693517,187694607,187697959,187698757,187702281,187703896,187709484,187712522,187713897,
chr2	187987425	187987619	187987522	0	-273625	intergenic	NA	NA	1	-295316	ZSWIM2	chr2:187692206-187713897;187692206,187694453,187697846,187698672,187702032,187703685,187709443,187712445,187713692,-187693517,187694607,187697959,187698757,187702281,187703896,187709484,187712522,187713897,
chr2	187989833	187990074	187989953	0	-276056	intergenic	NA	NA	1	-297747	ZSWIM2	chr2:187692206-187713897;187692206,187694453,187697846,187698672,187702032,187703685,187709443,187712445,187713692,-187693517,187694607,187697959,187698757,187702281,187703896,187709484,187712522,187713897,
chr2	188338290	188338428	188338359	0	80860	intragenic	intron	NA	1	-9402	TFPI	chr2:188328957-188419219;188328957,188332479,188348850,188349537,188353063,188361607,188368374,188418926,-188331769,188332659,188348943,188349714,188353102,188361805,188368497,188419219,
chr2	188338685	188338922	188338803	0	80416	intragenic	intron	NA	1	-9846	TFPI	chr2:188328957-188419219;188328957,188332479,188348850,188349537,188353063,188361607,188368374,188418926,-188331769,188332659,188348943,188349714,188353102,188361805,188368497,188419219,
chr2	188345720	188345952	188345836	0	73383	intragenic	intron	NA	1	-16879	TFPI	chr2:188328957-188419219;188328957,188332479,188348850,188349537,188353063,188361607,188368374,188418926,-188331769,188332659,188348943,188349714,188353102,188361805,188368497,188419219,
chr2	188348180	188348486	188348333	0	70886	intragenic	intron	NA	1	-19376	TFPI	chr2:188328957-188419219;188328957,188332479,188348850,188349537,188353063,188361607,188368374,188418926,-188331769,188332659,188348943,188349714,188353102,188361805,188368497,188419219,
chr2	188349144	188349501	188349322	0	69897	intragenic	intron	NA	1	-20365	TFPI	chr2:188328957-188419219;188328957,188332479,188348850,188349537,188353063,188361607,188368374,188418926,-188331769,188332659,188348943,188349714,188353102,188361805,188368497,188419219,
chr2	188349511	188349749	188349630	0	69589	intragenic	exon	NA	1	-20673	TFPI	chr2:188328957-188419219;188328957,188332479,188348850,188349537,188353063,188361607,188368374,188418926,-188331769,188332659,188348943,188349714,188353102,188361805,188368497,188419219,
chr2	188350112	188350531	188350321	0	68898	intragenic	intron	NA	1	-21364	TFPI	chr2:188328957-188419219;188328957,188332479,188348850,188349537,188353063,188361607,188368374,188418926,-188331769,188332659,188348943,188349714,188353102,188361805,188368497,188419219,
chr2	188350550	188350833	188350691	0	68528	intragenic	intron	NA	1	-21734	TFPI	chr2:188328957-188419219;188328957,188332479,188348850,188349537,188353063,188361607,188368374,188418926,-188331769,188332659,188348943,188349714,188353102,188361805,188368497,188419219,
chr2	188351129	188351655	188351392	0	67827	intragenic	intron	NA	1	-22435	TFPI	chr2:188328957-188419219;188328957,188332479,188348850,188349537,188353063,188361607,188368374,188418926,-188331769,188332659,188348943,188349714,188353102,188361805,188368497,188419219,
chr2	188352021	188352586	188352303	0	66916	intragenic	intron	NA	1	-23346	TFPI	chr2:188328957-188419219;188328957,188332479,188348850,188349537,188353063,188361607,188368374,188418926,-188331769,188332659,188348943,188349714,188353102,188361805,188368497,188419219,
chr2	188352958	188353092	188353025	0	66194	intragenic	jonction	NA	1	-24068	TFPI	chr2:188328957-188419219;188328957,188332479,188348850,188349537,188353063,188361607,188368374,188418926,-188331769,188332659,188348943,188349714,188353102,188361805,188368497,188419219,
chr2	188353248	188354291	188353769	0	65450	intragenic	intron	NA	1	-24812	TFPI	chr2:188328957-188419219;188328957,188332479,188348850,188349537,188353063,188361607,188368374,188418926,-188331769,188332659,188348943,188349714,188353102,188361805,188368497,188419219,
chr2	188364394	188364755	188364574	0	54645	intragenic	intron	NA	1	-35617	TFPI	chr2:188328957-188419219;188328957,188332479,188348850,188349537,188353063,188361607,188368374,188418926,-188331769,188332659,188348943,188349714,188353102,188361805,188368497,188419219,
chr2	188366735	188367013	188366874	0	52345	intragenic	intron	NA	1	-37917	TFPI	chr2:188328957-188419219;188328957,188332479,188348850,188349537,188353063,188361607,188368374,188418926,-188331769,188332659,188348943,188349714,188353102,188361805,188368497,188419219,
chr2	188367766	188368126	188367946	0	51273	intragenic	intron	NA	1	-38989	TFPI	chr2:188328957-188419219;188328957,188332479,188348850,188349537,188353063,188361607,188368374,188418926,-188331769,188332659,188348943,188349714,188353102,188361805,188368497,188419219,
chr2	188368819	188369134	188368976	0	50243	intragenic	f_intron	NA	1	-40019	TFPI	chr2:188328957-188419219;188328957,188332479,188348850,188349537,188353063,188361607,188368374,188418926,-188331769,188332659,188348943,188349714,188353102,188361805,188368497,188419219,
chr2	188369239	188369471	188369355	0	49864	intragenic	f_intron	NA	1	-40398	TFPI	chr2:188328957-188419219;188328957,188332479,188348850,188349537,188353063,188361607,188368374,188418926,-188331769,188332659,188348943,188349714,188353102,188361805,188368497,188419219,
chr2	188389982	188390283	188390132	0	29087	intragenic	f_intron	NA	1	-61175	TFPI	chr2:188328957-188419219;188328957,188332479,188348850,188349537,188353063,188361607,188368374,188418926,-188331769,188332659,188348943,188349714,188353102,188361805,188368497,188419219,
chr2	188390767	188391243	188391005	0	28214	intragenic	f_intron	NA	1	-62048	TFPI	chr2:188328957-188419219;188328957,188332479,188348850,188349537,188353063,188361607,188368374,188418926,-188331769,188332659,188348943,188349714,188353102,188361805,188368497,188419219,
chr2	188391250	188393965	188392607	0	26612	intragenic	f_intron	NA	1	-63650	TFPI	chr2:188328957-188419219;188328957,188332479,188348850,188349537,188353063,188361607,188368374,188418926,-188331769,188332659,188348943,188349714,188353102,188361805,188368497,188419219,
chr2	188394013	188394220	188394116	0	25103	intragenic	f_intron	NA	1	-65159	TFPI	chr2:188328957-188419219;188328957,188332479,188348850,188349537,188353063,188361607,188368374,188418926,-188331769,188332659,188348943,188349714,188353102,188361805,188368497,188419219,
chr2	188394480	188395618	188395049	0	24170	intragenic	f_intron	NA	1	-66092	TFPI	chr2:188328957-188419219;188328957,188332479,188348850,188349537,188353063,188361607,188368374,188418926,-188331769,188332659,188348943,188349714,188353102,188361805,188368497,188419219,
chr2	188395706	188395958	188395832	0	23387	intragenic	f_intron	NA	1	-66875	TFPI	chr2:188328957-188419219;188328957,188332479,188348850,188349537,188353063,188361607,188368374,188418926,-188331769,188332659,188348943,188349714,188353102,188361805,188368497,188419219,
chr2	188396031	188396301	188396166	0	23053	intragenic	f_intron	NA	1	-67209	TFPI	chr2:188328957-188419219;188328957,188332479,188348850,188349537,188353063,188361607,188368374,188418926,-188331769,188332659,188348943,188349714,188353102,188361805,188368497,188419219,
chr2	188405754	188406778	188406266	0	12953	intragenic	f_intron	NA	1	-77309	TFPI	chr2:188328957-188419219;188328957,188332479,188348850,188349537,188353063,188361607,188368374,188418926,-188331769,188332659,188348943,188349714,188353102,188361805,188368497,188419219,
chr2	188406788	188407126	188406957	0	12262	intragenic	f_intron	NA	1	-78000	TFPI	chr2:188328957-188419219;188328957,188332479,188348850,188349537,188353063,188361607,188368374,188418926,-188331769,188332659,188348943,188349714,188353102,188361805,188368497,188419219,
chr2	188407147	188407485	188407316	0	11903	intragenic	f_intron	NA	1	-78359	TFPI	chr2:188328957-188419219;188328957,188332479,188348850,188349537,188353063,188361607,188368374,188418926,-188331769,188332659,188348943,188349714,188353102,188361805,188368497,188419219,
chr2	188407543	188408443	188407993	0	11226	intragenic	f_intron	NA	1	-79036	TFPI	chr2:188328957-188419219;188328957,188332479,188348850,188349537,188353063,188361607,188368374,188418926,-188331769,188332659,188348943,188349714,188353102,188361805,188368497,188419219,
chr2	188408699	188408931	188408815	0	10404	intragenic	f_intron	NA	1	-79858	TFPI	chr2:188328957-188419219;188328957,188332479,188348850,188349537,188353063,188361607,188368374,188418926,-188331769,188332659,188348943,188349714,188353102,188361805,188368497,188419219,
chr2	188409033	188409725	188409379	0	9840	intragenic	f_intron	NA	1	-80422	TFPI	chr2:188328957-188419219;188328957,188332479,188348850,188349537,188353063,188361607,188368374,188418926,-188331769,188332659,188348943,188349714,188353102,188361805,188368497,188419219,
chr2	188409760	188411126	188410443	0	8776	intragenic	f_intron	NA	1	-81486	TFPI	chr2:188328957-188419219;188328957,188332479,188348850,188349537,188353063,188361607,188368374,188418926,-188331769,188332659,188348943,188349714,188353102,188361805,188368497,188419219,
chr2	188411140	188412310	188411725	0	7494	intragenic	f_intron	NA	1	-82768	TFPI	chr2:188328957-188419219;188328957,188332479,188348850,188349537,188353063,188361607,188368374,188418926,-188331769,188332659,188348943,188349714,188353102,188361805,188368497,188419219,
chr2	188413171	188414203	188413687	0	5532	intragenic	f_intron	NA	1	-84730	TFPI	chr2:188328957-188419219;188328957,188332479,188348850,188349537,188353063,188361607,188368374,188418926,-188331769,188332659,188348943,188349714,188353102,188361805,188368497,188419219,
chr2	188414244	188415925	188415084	0	4135	intragenic	f_intron	NA	1	-86127	TFPI	chr2:188328957-188419219;188328957,188332479,188348850,188349537,188353063,188361607,188368374,188418926,-188331769,188332659,188348943,188349714,188353102,188361805,188368497,188419219,
chr2	188415966	188417166	188416566	0	2653	intragenic	f_intron	NA	1	-87609	TFPI	chr2:188328957-188419219;188328957,188332479,188348850,188349537,188353063,188361607,188368374,188418926,-188331769,188332659,188348943,188349714,188353102,188361805,188368497,188419219,
chr2	188417208	188419570	188418389	0	830	immediateDownstream	f_intron	NA	1	-89432	TFPI	chr2:188328957-188419219;188328957,188332479,188348850,188349537,188353063,188361607,188368374,188418926,-188331769,188332659,188348943,188349714,188353102,188361805,188368497,188419219,
chr2	188432230	188432604	188432417	0	-13198	enhancer	NA	NA	1	-103460	TFPI	chr2:188328957-188419219;188328957,188332479,188348850,188349537,188353063,188361607,188368374,188418926,-188331769,188332659,188348943,188349714,188353102,188361805,188368497,188419219,
chr2	188432807	188433298	188433052	0	-13833	enhancer	NA	NA	1	-104095	TFPI	chr2:188328957-188419219;188328957,188332479,188348850,188349537,188353063,188361607,188368374,188418926,-188331769,188332659,188348943,188349714,188353102,188361805,188368497,188419219,
chr2	188433320	188434509	188433914	0	-14695	enhancer	NA	NA	1	-104957	TFPI	chr2:188328957-188419219;188328957,188332479,188348850,188349537,188353063,188361607,188368374,188418926,-188331769,188332659,188348943,188349714,188353102,188361805,188368497,188419219,
chr2	188434523	188434846	188434684	0	-15465	enhancer	NA	NA	1	-105727	TFPI	chr2:188328957-188419219;188328957,188332479,188348850,188349537,188353063,188361607,188368374,188418926,-188331769,188332659,188348943,188349714,188353102,188361805,188368497,188419219,
chr2	188434873	188435560	188435216	0	-15997	enhancer	NA	NA	1	-106259	TFPI	chr2:188328957-188419219;188328957,188332479,188348850,188349537,188353063,188361607,188368374,188418926,-188331769,188332659,188348943,188349714,188353102,188361805,188368497,188419219,
chr2	188438673	188438839	188438756	0	-19537	enhancer	NA	NA	1	-109799	TFPI	chr2:188328957-188419219;188328957,188332479,188348850,188349537,188353063,188361607,188368374,188418926,-188331769,188332659,188348943,188349714,188353102,188361805,188368497,188419219,
chr2	188439557	188440533	188440045	0	-20826	enhancer	NA	NA	1	-111088	TFPI	chr2:188328957-188419219;188328957,188332479,188348850,188349537,188353063,188361607,188368374,188418926,-188331769,188332659,188348943,188349714,188353102,188361805,188368497,188419219,
chr2	188440581	188441892	188441236	0	-22017	enhancer	NA	NA	1	-112279	TFPI	chr2:188328957-188419219;188328957,188332479,188348850,188349537,188353063,188361607,188368374,188418926,-188331769,188332659,188348943,188349714,188353102,188361805,188368497,188419219,
chr2	188442098	188442418	188442258	0	-23039	enhancer	NA	NA	1	-113301	TFPI	chr2:188328957-188419219;188328957,188332479,188348850,188349537,188353063,188361607,188368374,188418926,-188331769,188332659,188348943,188349714,188353102,188361805,188368497,188419219,
chr2	188442465	188442708	188442586	0	-23367	enhancer	NA	NA	1	-113629	TFPI	chr2:188328957-188419219;188328957,188332479,188348850,188349537,188353063,188361607,188368374,188418926,-188331769,188332659,188348943,188349714,188353102,188361805,188368497,188419219,
chr2	188442766	188443058	188442912	0	-23693	enhancer	NA	NA	1	-113955	TFPI	chr2:188328957-188419219;188328957,188332479,188348850,188349537,188353063,188361607,188368374,188418926,-188331769,188332659,188348943,188349714,188353102,188361805,188368497,188419219,
chr2	188443069	188443383	188443226	0	-24007	enhancer	NA	NA	1	-114269	TFPI	chr2:188328957-188419219;188328957,188332479,188348850,188349537,188353063,188361607,188368374,188418926,-188331769,188332659,188348943,188349714,188353102,188361805,188368497,188419219,
chr2	188443567	188443957	188443762	0	-24543	enhancer	NA	NA	1	-114805	TFPI	chr2:188328957-188419219;188328957,188332479,188348850,188349537,188353063,188361607,188368374,188418926,-188331769,188332659,188348943,188349714,188353102,188361805,188368497,188419219,
chr2	188444082	188444316	188444199	0	-24980	enhancer	NA	NA	1	-115242	TFPI	chr2:188328957-188419219;188328957,188332479,188348850,188349537,188353063,188361607,188368374,188418926,-188331769,188332659,188348943,188349714,188353102,188361805,188368497,188419219,
chr2	188444809	188444987	188444898	0	-25679	enhancer	NA	NA	1	-115941	TFPI	chr2:188328957-188419219;188328957,188332479,188348850,188349537,188353063,188361607,188368374,188418926,-188331769,188332659,188348943,188349714,188353102,188361805,188368497,188419219,
chr2	188513175	188513486	188513330	0	-94111	intergenic	NA	NA	1	-170026	TFPI	chr2:188343304-188419219;188343304,188348850,188349537,188353063,188361607,188368374,188418926,-188343530,188348943,188349714,188353102,188361805,188368497,188419219,
chr2	189156290	189156494	189156392	0	-997	promoter	NA	NA	1	-304260	GULP1	chr2:189157389-189460652;189157389,189248489,189342385,189348157,189387482,189393823,189405907,189433965,189434754,189448991,189452581,189458666,-189157839,189248616,189342457,189348219,189387554,189393922,189406045,189434082,189434847,189449130,189452676,189460652,
chr2	190075693	190075954	190075823	0	-31218	enhancer	NA	NA	1	-179183	COL5A2	chr2:189896640-190044605;189896640,189899641,189901341,189903997,189906311,189907445,189907876,189909904,189910525,189912934,189914072,189915294,189916045,189916897,189917474,189917636,189918149,189918620,189918884,189921698,189922045,189923154,189923574,189925455,189926287,189927590,189927735,189927897,189928705,189929282,189929729,189931115,189931454,189932740,189932951,189933511,189936765,1899…
chr2	190076397	190076639	190076518	0	-31913	enhancer	NA	NA	1	-179878	COL5A2	chr2:189896640-190044605;189896640,189899641,189901341,189903997,189906311,189907445,189907876,189909904,189910525,189912934,189914072,189915294,189916045,189916897,189917474,189917636,189918149,189918620,189918884,189921698,189922045,189923154,189923574,189925455,189926287,189927590,189927735,189927897,189928705,189929282,189929729,189931115,189931454,189932740,189932951,189933511,189936765,1899…
chr2	190078846	190079049	190078947	0	-34342	enhancer	NA	NA	1	-182307	COL5A2	chr2:189896640-190044605;189896640,189899641,189901341,189903997,189906311,189907445,189907876,189909904,189910525,189912934,189914072,189915294,189916045,189916897,189917474,189917636,189918149,189918620,189918884,189921698,189922045,189923154,189923574,189925455,189926287,189927590,189927735,189927897,189928705,189929282,189929729,189931115,189931454,189932740,189932951,189933511,189936765,1899…
chr2	190080607	190080802	190080704	0	-36099	enhancer	NA	NA	1	-184064	COL5A2	chr2:189896640-190044605;189896640,189899641,189901341,189903997,189906311,189907445,189907876,189909904,189910525,189912934,189914072,189915294,189916045,189916897,189917474,189917636,189918149,189918620,189918884,189921698,189922045,189923154,189923574,189925455,189926287,189927590,189927735,189927897,189928705,189929282,189929729,189931115,189931454,189932740,189932951,189933511,189936765,1899…
chr2	190083170	190083916	190083543	0	-38938	enhancer	NA	NA	1	-186903	COL5A2	chr2:189896640-190044605;189896640,189899641,189901341,189903997,189906311,189907445,189907876,189909904,189910525,189912934,189914072,189915294,189916045,189916897,189917474,189917636,189918149,189918620,189918884,189921698,189922045,189923154,189923574,189925455,189926287,189927590,189927735,189927897,189928705,189929282,189929729,189931115,189931454,189932740,189932951,189933511,189936765,1899…
chr2	190084287	190085108	190084697	0	-40092	enhancer	NA	NA	1	-188057	COL5A2	chr2:189896640-190044605;189896640,189899641,189901341,189903997,189906311,189907445,189907876,189909904,189910525,189912934,189914072,189915294,189916045,189916897,189917474,189917636,189918149,189918620,189918884,189921698,189922045,189923154,189923574,189925455,189926287,189927590,189927735,189927897,189928705,189929282,189929729,189931115,189931454,189932740,189932951,189933511,189936765,1899…
chr2	190085453	190085780	190085616	0	-41011	enhancer	NA	NA	1	-188976	COL5A2	chr2:189896640-190044605;189896640,189899641,189901341,189903997,189906311,189907445,189907876,189909904,189910525,189912934,189914072,189915294,189916045,189916897,189917474,189917636,189918149,189918620,189918884,189921698,189922045,189923154,189923574,189925455,189926287,189927590,189927735,189927897,189928705,189929282,189929729,189931115,189931454,189932740,189932951,189933511,189936765,1899…
chr2	190086983	190087151	190087067	0	-42462	enhancer	NA	NA	1	-190427	COL5A2	chr2:189896640-190044605;189896640,189899641,189901341,189903997,189906311,189907445,189907876,189909904,189910525,189912934,189914072,189915294,189916045,189916897,189917474,189917636,189918149,189918620,189918884,189921698,189922045,189923154,189923574,189925455,189926287,189927590,189927735,189927897,189928705,189929282,189929729,189931115,189931454,189932740,189932951,189933511,189936765,1899…
chr2	190087184	190087372	190087278	0	-42673	enhancer	NA	NA	1	-190638	COL5A2	chr2:189896640-190044605;189896640,189899641,189901341,189903997,189906311,189907445,189907876,189909904,189910525,189912934,189914072,189915294,189916045,189916897,189917474,189917636,189918149,189918620,189918884,189921698,189922045,189923154,189923574,189925455,189926287,189927590,189927735,189927897,189928705,189929282,189929729,189931115,189931454,189932740,189932951,189933511,189936765,1899…
chr2	190087502	190087687	190087594	0	-42989	enhancer	NA	NA	1	-190954	COL5A2	chr2:189896640-190044605;189896640,189899641,189901341,189903997,189906311,189907445,189907876,189909904,189910525,189912934,189914072,189915294,189916045,189916897,189917474,189917636,189918149,189918620,189918884,189921698,189922045,189923154,189923574,189925455,189926287,189927590,189927735,189927897,189928705,189929282,189929729,189931115,189931454,189932740,189932951,189933511,189936765,1899…
chr2	190087820	190088121	190087970	0	-43365	enhancer	NA	NA	1	-191330	COL5A2	chr2:189896640-190044605;189896640,189899641,189901341,189903997,189906311,189907445,189907876,189909904,189910525,189912934,189914072,189915294,189916045,189916897,189917474,189917636,189918149,189918620,189918884,189921698,189922045,189923154,189923574,189925455,189926287,189927590,189927735,189927897,189928705,189929282,189929729,189931115,189931454,189932740,189932951,189933511,189936765,1899…
chr2	190088232	190088471	190088351	0	-43746	enhancer	NA	NA	1	-191711	COL5A2	chr2:189896640-190044605;189896640,189899641,189901341,189903997,189906311,189907445,189907876,189909904,189910525,189912934,189914072,189915294,189916045,189916897,189917474,189917636,189918149,189918620,189918884,189921698,189922045,189923154,189923574,189925455,189926287,189927590,189927735,189927897,189928705,189929282,189929729,189931115,189931454,189932740,189932951,189933511,189936765,1899…
chr2	190088922	190089198	190089060	0	-44455	enhancer	NA	NA	1	-192420	COL5A2	chr2:189896640-190044605;189896640,189899641,189901341,189903997,189906311,189907445,189907876,189909904,189910525,189912934,189914072,189915294,189916045,189916897,189917474,189917636,189918149,189918620,189918884,189921698,189922045,189923154,189923574,189925455,189926287,189927590,189927735,189927897,189928705,189929282,189929729,189931115,189931454,189932740,189932951,189933511,189936765,1899…
chr2	190090145	190090423	190090284	0	-45679	enhancer	NA	NA	1	-193644	COL5A2	chr2:189896640-190044605;189896640,189899641,189901341,189903997,189906311,189907445,189907876,189909904,189910525,189912934,189914072,189915294,189916045,189916897,189917474,189917636,189918149,189918620,189918884,189921698,189922045,189923154,189923574,189925455,189926287,189927590,189927735,189927897,189928705,189929282,189929729,189931115,189931454,189932740,189932951,189933511,189936765,1899…
chr2	190090506	190090751	190090628	0	-46023	enhancer	NA	NA	1	-193988	COL5A2	chr2:189896640-190044605;189896640,189899641,189901341,189903997,189906311,189907445,189907876,189909904,189910525,189912934,189914072,189915294,189916045,189916897,189917474,189917636,189918149,189918620,189918884,189921698,189922045,189923154,189923574,189925455,189926287,189927590,189927735,189927897,189928705,189929282,189929729,189931115,189931454,189932740,189932951,189933511,189936765,1899…
chr2	190090833	190091015	190090924	0	-46319	enhancer	NA	NA	1	-194284	COL5A2	chr2:189896640-190044605;189896640,189899641,189901341,189903997,189906311,189907445,189907876,189909904,189910525,189912934,189914072,189915294,189916045,189916897,189917474,189917636,189918149,189918620,189918884,189921698,189922045,189923154,189923574,189925455,189926287,189927590,189927735,189927897,189928705,189929282,189929729,189931115,189931454,189932740,189932951,189933511,189936765,1899…
chr2	190091215	190091483	190091349	0	-46744	enhancer	NA	NA	1	-194709	COL5A2	chr2:189896640-190044605;189896640,189899641,189901341,189903997,189906311,189907445,189907876,189909904,189910525,189912934,189914072,189915294,189916045,189916897,189917474,189917636,189918149,189918620,189918884,189921698,189922045,189923154,189923574,189925455,189926287,189927590,189927735,189927897,189928705,189929282,189929729,189931115,189931454,189932740,189932951,189933511,189936765,1899…
chr2	190091986	190092294	190092140	0	-47535	enhancer	NA	NA	1	-195500	COL5A2	chr2:189896640-190044605;189896640,189899641,189901341,189903997,189906311,189907445,189907876,189909904,189910525,189912934,189914072,189915294,189916045,189916897,189917474,189917636,189918149,189918620,189918884,189921698,189922045,189923154,189923574,189925455,189926287,189927590,189927735,189927897,189928705,189929282,189929729,189931115,189931454,189932740,189932951,189933511,189936765,1899…
chr2	190092433	190092661	190092547	0	-47942	enhancer	NA	NA	1	-195907	COL5A2	chr2:189896640-190044605;189896640,189899641,189901341,189903997,189906311,189907445,189907876,189909904,189910525,189912934,189914072,189915294,189916045,189916897,189917474,189917636,189918149,189918620,189918884,189921698,189922045,189923154,189923574,189925455,189926287,189927590,189927735,189927897,189928705,189929282,189929729,189931115,189931454,189932740,189932951,189933511,189936765,1899…
chr2	190092900	190093474	190093187	0	-48582	enhancer	NA	NA	1	-196547	COL5A2	chr2:189896640-190044605;189896640,189899641,189901341,189903997,189906311,189907445,189907876,189909904,189910525,189912934,189914072,189915294,189916045,189916897,189917474,189917636,189918149,189918620,189918884,189921698,189922045,189923154,189923574,189925455,189926287,189927590,189927735,189927897,189928705,189929282,189929729,189931115,189931454,189932740,189932951,189933511,189936765,1899…
chr2	190093571	190094504	190094037	0	-49432	enhancer	NA	NA	1	-197397	COL5A2	chr2:189896640-190044605;189896640,189899641,189901341,189903997,189906311,189907445,189907876,189909904,189910525,189912934,189914072,189915294,189916045,189916897,189917474,189917636,189918149,189918620,189918884,189921698,189922045,189923154,189923574,189925455,189926287,189927590,189927735,189927897,189928705,189929282,189929729,189931115,189931454,189932740,189932951,189933511,189936765,1899…
chr2	190094883	190095156	190095019	0	-50414	intergenic	NA	NA	1	-198379	COL5A2	chr2:189896640-190044605;189896640,189899641,189901341,189903997,189906311,189907445,189907876,189909904,189910525,189912934,189914072,189915294,189916045,189916897,189917474,189917636,189918149,189918620,189918884,189921698,189922045,189923154,189923574,189925455,189926287,189927590,189927735,189927897,189928705,189929282,189929729,189931115,189931454,189932740,189932951,189933511,189936765,1899…
chr2	190095183	190095410	190095296	0	-50691	intergenic	NA	NA	1	-198656	COL5A2	chr2:189896640-190044605;189896640,189899641,189901341,189903997,189906311,189907445,189907876,189909904,189910525,189912934,189914072,189915294,189916045,189916897,189917474,189917636,189918149,189918620,189918884,189921698,189922045,189923154,189923574,189925455,189926287,189927590,189927735,189927897,189928705,189929282,189929729,189931115,189931454,189932740,189932951,189933511,189936765,1899…
chr2	190095417	190095993	190095705	0	-51100	intergenic	NA	NA	1	-199065	COL5A2	chr2:189896640-190044605;189896640,189899641,189901341,189903997,189906311,189907445,189907876,189909904,189910525,189912934,189914072,189915294,189916045,189916897,189917474,189917636,189918149,189918620,189918884,189921698,189922045,189923154,189923574,189925455,189926287,189927590,189927735,189927897,189928705,189929282,189929729,189931115,189931454,189932740,189932951,189933511,189936765,1899…
chr2	190096016	190096420	190096218	0	-51613	intergenic	NA	NA	1	-199578	COL5A2	chr2:189896640-190044605;189896640,189899641,189901341,189903997,189906311,189907445,189907876,189909904,189910525,189912934,189914072,189915294,189916045,189916897,189917474,189917636,189918149,189918620,189918884,189921698,189922045,189923154,189923574,189925455,189926287,189927590,189927735,189927897,189928705,189929282,189929729,189931115,189931454,189932740,189932951,189933511,189936765,1899…
chr2	190096984	190097202	190097093	0	-52488	intergenic	NA	NA	1	-200453	COL5A2	chr2:189896640-190044605;189896640,189899641,189901341,189903997,189906311,189907445,189907876,189909904,189910525,189912934,189914072,189915294,189916045,189916897,189917474,189917636,189918149,189918620,189918884,189921698,189922045,189923154,189923574,189925455,189926287,189927590,189927735,189927897,189928705,189929282,189929729,189931115,189931454,189932740,189932951,189933511,189936765,1899…
chr2	190097611	190098358	190097984	0	-53379	intergenic	NA	NA	1	-201344	COL5A2	chr2:189896640-190044605;189896640,189899641,189901341,189903997,189906311,189907445,189907876,189909904,189910525,189912934,189914072,189915294,189916045,189916897,189917474,189917636,189918149,189918620,189918884,189921698,189922045,189923154,189923574,189925455,189926287,189927590,189927735,189927897,189928705,189929282,189929729,189931115,189931454,189932740,189932951,189933511,189936765,1899…
chr2	190141282	190141638	190141460	0	-96855	intergenic	NA	NA	1	-244820	COL5A2	chr2:189896640-190044605;189896640,189899641,189901341,189903997,189906311,189907445,189907876,189909904,189910525,189912934,189914072,189915294,189916045,189916897,189917474,189917636,189918149,189918620,189918884,189921698,189922045,189923154,189923574,189925455,189926287,189927590,189927735,189927897,189928705,189929282,189929729,189931115,189931454,189932740,189932951,189933511,189936765,1899…
chr2	190141650	190141905	190141777	0	-97172	intergenic	NA	NA	1	-245137	COL5A2	chr2:189896640-190044605;189896640,189899641,189901341,189903997,189906311,189907445,189907876,189909904,189910525,189912934,189914072,189915294,189916045,189916897,189917474,189917636,189918149,189918620,189918884,189921698,189922045,189923154,189923574,189925455,189926287,189927590,189927735,189927897,189928705,189929282,189929729,189931115,189931454,189932740,189932951,189933511,189936765,1899…
chr2	190142026	190142415	190142220	0	-97615	intergenic	NA	NA	1	-245580	COL5A2	chr2:189896640-190044605;189896640,189899641,189901341,189903997,189906311,189907445,189907876,189909904,189910525,189912934,189914072,189915294,189916045,189916897,189917474,189917636,189918149,189918620,189918884,189921698,189922045,189923154,189923574,189925455,189926287,189927590,189927735,189927897,189928705,189929282,189929729,189931115,189931454,189932740,189932951,189933511,189936765,1899…
chr2	190142695	190143283	190142989	0	-98384	intergenic	NA	NA	1	-246349	COL5A2	chr2:189896640-190044605;189896640,189899641,189901341,189903997,189906311,189907445,189907876,189909904,189910525,189912934,189914072,189915294,189916045,189916897,189917474,189917636,189918149,189918620,189918884,189921698,189922045,189923154,189923574,189925455,189926287,189927590,189927735,189927897,189928705,189929282,189929729,189931115,189931454,189932740,189932951,189933511,189936765,1899…
chr2	190146087	190146204	190146145	0	-101540	intergenic	NA	NA	1	-249505	COL5A2	chr2:189896640-190044605;189896640,189899641,189901341,189903997,189906311,189907445,189907876,189909904,189910525,189912934,189914072,189915294,189916045,189916897,189917474,189917636,189918149,189918620,189918884,189921698,189922045,189923154,189923574,189925455,189926287,189927590,189927735,189927897,189928705,189929282,189929729,189931115,189931454,189932740,189932951,189933511,189936765,1899…
chr2	190238108	190238292	190238200	0	-67958	intergenic	NA	NA	1	-102064	WDR75	chr2:190306158-190340264;190306158,190313104,190315628,190316530,190320045,190322036,190323478,190324061,190327209,190328419,190328571,190329804,190331150,190332193,190333200,190334069,190334801,190335544,190338911,190339442,190339938,-190306304,190313234,190315694,190316621,190320170,190322107,190323598,190324150,190327368,190328479,190328687,190329980,190331308,190332374,190333295,190334165,190…
chr2	190238462	190238697	190238579	0	-67579	intergenic	NA	NA	1	-101685	WDR75	chr2:190306158-190340264;190306158,190313104,190315628,190316530,190320045,190322036,190323478,190324061,190327209,190328419,190328571,190329804,190331150,190332193,190333200,190334069,190334801,190335544,190338911,190339442,190339938,-190306304,190313234,190315694,190316621,190320170,190322107,190323598,190324150,190327368,190328479,190328687,190329980,190331308,190332374,190333295,190334165,190…
chr2	190239221	190239437	190239329	0	-66829	intergenic	NA	NA	1	-100935	WDR75	chr2:190306158-190340264;190306158,190313104,190315628,190316530,190320045,190322036,190323478,190324061,190327209,190328419,190328571,190329804,190331150,190332193,190333200,190334069,190334801,190335544,190338911,190339442,190339938,-190306304,190313234,190315694,190316621,190320170,190322107,190323598,190324150,190327368,190328479,190328687,190329980,190331308,190332374,190333295,190334165,190…
chr2	190240698	190240902	190240800	0	-65358	intergenic	NA	NA	1	-99464	WDR75	chr2:190306158-190340264;190306158,190313104,190315628,190316530,190320045,190322036,190323478,190324061,190327209,190328419,190328571,190329804,190331150,190332193,190333200,190334069,190334801,190335544,190338911,190339442,190339938,-190306304,190313234,190315694,190316621,190320170,190322107,190323598,190324150,190327368,190328479,190328687,190329980,190331308,190332374,190333295,190334165,190…
chr2	190245391	190245607	190245499	0	-60659	intergenic	NA	NA	1	-94765	WDR75	chr2:190306158-190340264;190306158,190313104,190315628,190316530,190320045,190322036,190323478,190324061,190327209,190328419,190328571,190329804,190331150,190332193,190333200,190334069,190334801,190335544,190338911,190339442,190339938,-190306304,190313234,190315694,190316621,190320170,190322107,190323598,190324150,190327368,190328479,190328687,190329980,190331308,190332374,190333295,190334165,190…
chr2	190245615	190245821	190245718	0	-60440	intergenic	NA	NA	1	-94546	WDR75	chr2:190306158-190340264;190306158,190313104,190315628,190316530,190320045,190322036,190323478,190324061,190327209,190328419,190328571,190329804,190331150,190332193,190333200,190334069,190334801,190335544,190338911,190339442,190339938,-190306304,190313234,190315694,190316621,190320170,190322107,190323598,190324150,190327368,190328479,190328687,190329980,190331308,190332374,190333295,190334165,190…
chr2	197034176	197034414	197034295	0	2041	intragenic	f_intron	NA	1	-35989	STK17B	chr2:196998306-197036336;196998306,197004343,197005972,197008283,197010634,197021162,197027985,197036056,-197002453,197004523,197006021,197008410,197010779,197021375,197028151,197036336,
chr2	203242746	203243091	203242918	0	1869	intragenic	f_intron	NA	1	-189556	BMPR2	chr2:203241049-203432474;203241049,203329531,203332241,203378441,203379610,203383544,203384809,203395516,203397307,203407033,203417438,203419974,203424418,-203242273,203329702,203332412,203378552,203379702,203383775,203384924,203395677,203397455,203407170,203417611,203421254,203432474,
chr2	206950634	206950844	206950739	0	167	immediateDownstream	f_exon	NA	1	-92295	INO80D	chr2:206858444-206950906;206858444,206872007,206874300,206882403,206884459,206892834,206911227,206920921,206927522,206927874,206950624,-206870257,206872165,206874518,206882537,206884569,206893059,206911336,206921667,206927769,206927968,206950906,
chr2	212874516	212874732	212874624	0	528728	intragenic	intron	NA	1	-634183	ERBB4	chr2:212240441-213403352;212240441,212251577,212252669,212285165,212286731,212288879,212293132,212295669,212426627,212483901,212488646,212495186,212522478,212530047,212537888,212543776,212566691,212568828,212570042,212576774,212578259,212587117,212589800,212615363,212652749,212812154,212989476,213403172,-212248785,212251875,212252717,212285336,212286829,212289026,212293208,212295825,212426813,212…
chr2	213399428	213399611	213399519	0	3833	intragenic	f_intron	NA	1	-1159078	ERBB4	chr2:212240441-213403352;212240441,212251577,212252669,212285165,212286731,212288879,212293132,212295669,212426627,212483901,212488646,212495186,212522478,212530047,212537888,212543776,212566691,212568828,212570042,212576774,212578259,212587117,212589800,212615363,212652749,212812154,212989476,213403172,-212248785,212251875,212252717,212285336,212286829,212289026,212293208,212295825,212426813,212…
chr2	213400378	213400804	213400591	0	2761	intragenic	f_intron	NA	1	-1160150	ERBB4	chr2:212240441-213403352;212240441,212251577,212252669,212285165,212286731,212288879,212293132,212295669,212426627,212483901,212488646,212495186,212522478,212530047,212537888,212543776,212566691,212568828,212570042,212576774,212578259,212587117,212589800,212615363,212652749,212812154,212989476,213403172,-212248785,212251875,212252717,212285336,212286829,212289026,212293208,212295825,212426813,212…
chr2	213401293	213401626	213401459	0	1893	intragenic	f_intron	NA	1	-1161018	ERBB4	chr2:212240441-213403352;212240441,212251577,212252669,212285165,212286731,212288879,212293132,212295669,212426627,212483901,212488646,212495186,212522478,212530047,212537888,212543776,212566691,212568828,212570042,212576774,212578259,212587117,212589800,212615363,212652749,212812154,212989476,213403172,-212248785,212251875,212252717,212285336,212286829,212289026,212293208,212295825,212426813,212…
chr2	213402453	213402679	213402566	0	786	immediateDownstream	f_intron	NA	1	-1162125	ERBB4	chr2:212240441-213403352;212240441,212251577,212252669,212285165,212286731,212288879,212293132,212295669,212426627,212483901,212488646,212495186,212522478,212530047,212537888,212543776,212566691,212568828,212570042,212576774,212578259,212587117,212589800,212615363,212652749,212812154,212989476,213403172,-212248785,212251875,212252717,212285336,212286829,212289026,212293208,212295825,212426813,212…
chr2	213411449	213411889	213411669	0	-8317	enhancer	NA	NA	1	-1171228	ERBB4	chr2:212240441-213403352;212240441,212251577,212252669,212285165,212286731,212288879,212293132,212295669,212426627,212483901,212488646,212495186,212522478,212530047,212537888,212543776,212566691,212568828,212570042,212576774,212578259,212587117,212589800,212615363,212652749,212812154,212989476,213403172,-212248785,212251875,212252717,212285336,212286829,212289026,212293208,212295825,212426813,212…
chr2	213411908	213412097	213412002	0	-8650	enhancer	NA	NA	1	-1171561	ERBB4	chr2:212240441-213403352;212240441,212251577,212252669,212285165,212286731,212288879,212293132,212295669,212426627,212483901,212488646,212495186,212522478,212530047,212537888,212543776,212566691,212568828,212570042,212576774,212578259,212587117,212589800,212615363,212652749,212812154,212989476,213403172,-212248785,212251875,212252717,212285336,212286829,212289026,212293208,212295825,212426813,212…
chr2	213412732	213412952	213412842	0	-9490	enhancer	NA	NA	1	-1172401	ERBB4	chr2:212240441-213403352;212240441,212251577,212252669,212285165,212286731,212288879,212293132,212295669,212426627,212483901,212488646,212495186,212522478,212530047,212537888,212543776,212566691,212568828,212570042,212576774,212578259,212587117,212589800,212615363,212652749,212812154,212989476,213403172,-212248785,212251875,212252717,212285336,212286829,212289026,212293208,212295825,212426813,212…
chr2	213413345	213413702	213413523	0	-10171	enhancer	NA	NA	1	-1173082	ERBB4	chr2:212240441-213403352;212240441,212251577,212252669,212285165,212286731,212288879,212293132,212295669,212426627,212483901,212488646,212495186,212522478,212530047,212537888,212543776,212566691,212568828,212570042,212576774,212578259,212587117,212589800,212615363,212652749,212812154,212989476,213403172,-212248785,212251875,212252717,212285336,212286829,212289026,212293208,212295825,212426813,212…
chr2	213418626	213418871	213418748	0	-15396	enhancer	NA	NA	1	-1178307	ERBB4	chr2:212240441-213403352;212240441,212251577,212252669,212285165,212286731,212288879,212293132,212295669,212426627,212483901,212488646,212495186,212522478,212530047,212537888,212543776,212566691,212568828,212570042,212576774,212578259,212587117,212589800,212615363,212652749,212812154,212989476,213403172,-212248785,212251875,212252717,212285336,212286829,212289026,212293208,212295825,212426813,212…
chr2	213419296	213419486	213419391	0	-16039	enhancer	NA	NA	1	-1178950	ERBB4	chr2:212240441-213403352;212240441,212251577,212252669,212285165,212286731,212288879,212293132,212295669,212426627,212483901,212488646,212495186,212522478,212530047,212537888,212543776,212566691,212568828,212570042,212576774,212578259,212587117,212589800,212615363,212652749,212812154,212989476,213403172,-212248785,212251875,212252717,212285336,212286829,212289026,212293208,212295825,212426813,212…
chr2	213419527	213420088	213419807	0	-16455	enhancer	NA	NA	1	-1179366	ERBB4	chr2:212240441-213403352;212240441,212251577,212252669,212285165,212286731,212288879,212293132,212295669,212426627,212483901,212488646,212495186,212522478,212530047,212537888,212543776,212566691,212568828,212570042,212576774,212578259,212587117,212589800,212615363,212652749,212812154,212989476,213403172,-212248785,212251875,212252717,212285336,212286829,212289026,212293208,212295825,212426813,212…
chr2	213420172	213421397	213420784	0	-17432	enhancer	NA	NA	1	-1180343	ERBB4	chr2:212240441-213403352;212240441,212251577,212252669,212285165,212286731,212288879,212293132,212295669,212426627,212483901,212488646,212495186,212522478,212530047,212537888,212543776,212566691,212568828,212570042,212576774,212578259,212587117,212589800,212615363,212652749,212812154,212989476,213403172,-212248785,212251875,212252717,212285336,212286829,212289026,212293208,212295825,212426813,212…
chr2	213421434	213421648	213421541	0	-18189	enhancer	NA	NA	1	-1181100	ERBB4	chr2:212240441-213403352;212240441,212251577,212252669,212285165,212286731,212288879,212293132,212295669,212426627,212483901,212488646,212495186,212522478,212530047,212537888,212543776,212566691,212568828,212570042,212576774,212578259,212587117,212589800,212615363,212652749,212812154,212989476,213403172,-212248785,212251875,212252717,212285336,212286829,212289026,212293208,212295825,212426813,212…
chr2	213421685	213421925	213421805	0	-18453	enhancer	NA	NA	1	-1181364	ERBB4	chr2:212240441-213403352;212240441,212251577,212252669,212285165,212286731,212288879,212293132,212295669,212426627,212483901,212488646,212495186,212522478,212530047,212537888,212543776,212566691,212568828,212570042,212576774,212578259,212587117,212589800,212615363,212652749,212812154,212989476,213403172,-212248785,212251875,212252717,212285336,212286829,212289026,212293208,212295825,212426813,212…
chr2	213422510	213423203	213422856	0	-19504	enhancer	NA	NA	1	-1182415	ERBB4	chr2:212240441-213403352;212240441,212251577,212252669,212285165,212286731,212288879,212293132,212295669,212426627,212483901,212488646,212495186,212522478,212530047,212537888,212543776,212566691,212568828,212570042,212576774,212578259,212587117,212589800,212615363,212652749,212812154,212989476,213403172,-212248785,212251875,212252717,212285336,212286829,212289026,212293208,212295825,212426813,212…
chr2	213423205	213424608	213423906	0	-20554	enhancer	NA	NA	1	-1183465	ERBB4	chr2:212240441-213403352;212240441,212251577,212252669,212285165,212286731,212288879,212293132,212295669,212426627,212483901,212488646,212495186,212522478,212530047,212537888,212543776,212566691,212568828,212570042,212576774,212578259,212587117,212589800,212615363,212652749,212812154,212989476,213403172,-212248785,212251875,212252717,212285336,212286829,212289026,212293208,212295825,212426813,212…
chr2	213424624	213428770	213426697	0	-23345	enhancer	NA	NA	1	-1186256	ERBB4	chr2:212240441-213403352;212240441,212251577,212252669,212285165,212286731,212288879,212293132,212295669,212426627,212483901,212488646,212495186,212522478,212530047,212537888,212543776,212566691,212568828,212570042,212576774,212578259,212587117,212589800,212615363,212652749,212812154,212989476,213403172,-212248785,212251875,212252717,212285336,212286829,212289026,212293208,212295825,212426813,212…
chr2	213428846	213429118	213428982	0	-25630	enhancer	NA	NA	1	-1188541	ERBB4	chr2:212240441-213403352;212240441,212251577,212252669,212285165,212286731,212288879,212293132,212295669,212426627,212483901,212488646,212495186,212522478,212530047,212537888,212543776,212566691,212568828,212570042,212576774,212578259,212587117,212589800,212615363,212652749,212812154,212989476,213403172,-212248785,212251875,212252717,212285336,212286829,212289026,212293208,212295825,212426813,212…
chr2	213429257	213429755	213429506	0	-26154	enhancer	NA	NA	1	-1189065	ERBB4	chr2:212240441-213403352;212240441,212251577,212252669,212285165,212286731,212288879,212293132,212295669,212426627,212483901,212488646,212495186,212522478,212530047,212537888,212543776,212566691,212568828,212570042,212576774,212578259,212587117,212589800,212615363,212652749,212812154,212989476,213403172,-212248785,212251875,212252717,212285336,212286829,212289026,212293208,212295825,212426813,212…
chr2	213429772	213431646	213430709	0	-27357	enhancer	NA	NA	1	-1190268	ERBB4	chr2:212240441-213403352;212240441,212251577,212252669,212285165,212286731,212288879,212293132,212295669,212426627,212483901,212488646,212495186,212522478,212530047,212537888,212543776,212566691,212568828,212570042,212576774,212578259,212587117,212589800,212615363,212652749,212812154,212989476,213403172,-212248785,212251875,212252717,212285336,212286829,212289026,212293208,212295825,212426813,212…
chr2	213431785	213432396	213432090	0	-28738	enhancer	NA	NA	1	-1191649	ERBB4	chr2:212240441-213403352;212240441,212251577,212252669,212285165,212286731,212288879,212293132,212295669,212426627,212483901,212488646,212495186,212522478,212530047,212537888,212543776,212566691,212568828,212570042,212576774,212578259,212587117,212589800,212615363,212652749,212812154,212989476,213403172,-212248785,212251875,212252717,212285336,212286829,212289026,212293208,212295825,212426813,212…
chr21	17488447	17488646	17488546	0	386051	intergenic	NA	NA	1	236169	USP25	chr21:17102495-17252377;17102495,17135209,17138315,17150222,17163820,17172075,17177439,17181127,17183455,17191016,17196357,17197284,17198522,17199295,17202849,17203719,17205666,17214716,17236586,17238584,17242386,17246721,17250114,17250621,-17102757,17135287,17138460,17150346,17163983,17172162,17177577,17181204,17183529,17191165,17196485,17197380,17198684,17199522,17202920,17203948,17205867,17214…
chr21	17488892	17489155	17489023	0	386528	intergenic	NA	NA	1	236646	USP25	chr21:17102495-17252377;17102495,17135209,17138315,17150222,17163820,17172075,17177439,17181127,17183455,17191016,17196357,17197284,17198522,17199295,17202849,17203719,17205666,17214716,17236586,17238584,17242386,17246721,17250114,17250621,-17102757,17135287,17138460,17150346,17163983,17172162,17177577,17181204,17183529,17191165,17196485,17197380,17198684,17199522,17202920,17203948,17205867,17214…
chr21	17489177	17490187	17489682	0	387187	intergenic	NA	NA	1	237305	USP25	chr21:17102495-17252377;17102495,17135209,17138315,17150222,17163820,17172075,17177439,17181127,17183455,17191016,17196357,17197284,17198522,17199295,17202849,17203719,17205666,17214716,17236586,17238584,17242386,17246721,17250114,17250621,-17102757,17135287,17138460,17150346,17163983,17172162,17177577,17181204,17183529,17191165,17196485,17197380,17198684,17199522,17202920,17203948,17205867,17214…
chr21	17490203	17490495	17490349	0	387854	intergenic	NA	NA	1	237972	USP25	chr21:17102495-17252377;17102495,17135209,17138315,17150222,17163820,17172075,17177439,17181127,17183455,17191016,17196357,17197284,17198522,17199295,17202849,17203719,17205666,17214716,17236586,17238584,17242386,17246721,17250114,17250621,-17102757,17135287,17138460,17150346,17163983,17172162,17177577,17181204,17183529,17191165,17196485,17197380,17198684,17199522,17202920,17203948,17205867,17214…
chr21	17490512	17490826	17490669	0	388174	intergenic	NA	NA	1	238292	USP25	chr21:17102495-17252377;17102495,17135209,17138315,17150222,17163820,17172075,17177439,17181127,17183455,17191016,17196357,17197284,17198522,17199295,17202849,17203719,17205666,17214716,17236586,17238584,17242386,17246721,17250114,17250621,-17102757,17135287,17138460,17150346,17163983,17172162,17177577,17181204,17183529,17191165,17196485,17197380,17198684,17199522,17202920,17203948,17205867,17214…
chr21	17490878	17491274	17491076	0	388581	intergenic	NA	NA	1	238699	USP25	chr21:17102495-17252377;17102495,17135209,17138315,17150222,17163820,17172075,17177439,17181127,17183455,17191016,17196357,17197284,17198522,17199295,17202849,17203719,17205666,17214716,17236586,17238584,17242386,17246721,17250114,17250621,-17102757,17135287,17138460,17150346,17163983,17172162,17177577,17181204,17183529,17191165,17196485,17197380,17198684,17199522,17202920,17203948,17205867,17214…
chr21	17491306	17492156	17491731	0	389236	intergenic	NA	NA	1	239354	USP25	chr21:17102495-17252377;17102495,17135209,17138315,17150222,17163820,17172075,17177439,17181127,17183455,17191016,17196357,17197284,17198522,17199295,17202849,17203719,17205666,17214716,17236586,17238584,17242386,17246721,17250114,17250621,-17102757,17135287,17138460,17150346,17163983,17172162,17177577,17181204,17183529,17191165,17196485,17197380,17198684,17199522,17202920,17203948,17205867,17214…
chr21	17492279	17492692	17492485	0	389990	intergenic	NA	NA	1	240108	USP25	chr21:17102495-17252377;17102495,17135209,17138315,17150222,17163820,17172075,17177439,17181127,17183455,17191016,17196357,17197284,17198522,17199295,17202849,17203719,17205666,17214716,17236586,17238584,17242386,17246721,17250114,17250621,-17102757,17135287,17138460,17150346,17163983,17172162,17177577,17181204,17183529,17191165,17196485,17197380,17198684,17199522,17202920,17203948,17205867,17214…
chr21	17492707	17493317	17493012	0	390517	intergenic	NA	NA	1	240635	USP25	chr21:17102495-17252377;17102495,17135209,17138315,17150222,17163820,17172075,17177439,17181127,17183455,17191016,17196357,17197284,17198522,17199295,17202849,17203719,17205666,17214716,17236586,17238584,17242386,17246721,17250114,17250621,-17102757,17135287,17138460,17150346,17163983,17172162,17177577,17181204,17183529,17191165,17196485,17197380,17198684,17199522,17202920,17203948,17205867,17214…
chr21	17493583	17494002	17493792	0	391297	intergenic	NA	NA	1	241415	USP25	chr21:17102495-17252377;17102495,17135209,17138315,17150222,17163820,17172075,17177439,17181127,17183455,17191016,17196357,17197284,17198522,17199295,17202849,17203719,17205666,17214716,17236586,17238584,17242386,17246721,17250114,17250621,-17102757,17135287,17138460,17150346,17163983,17172162,17177577,17181204,17183529,17191165,17196485,17197380,17198684,17199522,17202920,17203948,17205867,17214…
chr21	17494016	17495221	17494618	0	392123	intergenic	NA	NA	1	242241	USP25	chr21:17102495-17252377;17102495,17135209,17138315,17150222,17163820,17172075,17177439,17181127,17183455,17191016,17196357,17197284,17198522,17199295,17202849,17203719,17205666,17214716,17236586,17238584,17242386,17246721,17250114,17250621,-17102757,17135287,17138460,17150346,17163983,17172162,17177577,17181204,17183529,17191165,17196485,17197380,17198684,17199522,17202920,17203948,17205867,17214…
chr21	17495310	17495584	17495447	0	392952	intergenic	NA	NA	1	243070	USP25	chr21:17102495-17252377;17102495,17135209,17138315,17150222,17163820,17172075,17177439,17181127,17183455,17191016,17196357,17197284,17198522,17199295,17202849,17203719,17205666,17214716,17236586,17238584,17242386,17246721,17250114,17250621,-17102757,17135287,17138460,17150346,17163983,17172162,17177577,17181204,17183529,17191165,17196485,17197380,17198684,17199522,17202920,17203948,17205867,17214…
chr21	17495732	17496363	17496047	0	393552	intergenic	NA	NA	1	243670	USP25	chr21:17102495-17252377;17102495,17135209,17138315,17150222,17163820,17172075,17177439,17181127,17183455,17191016,17196357,17197284,17198522,17199295,17202849,17203719,17205666,17214716,17236586,17238584,17242386,17246721,17250114,17250621,-17102757,17135287,17138460,17150346,17163983,17172162,17177577,17181204,17183529,17191165,17196485,17197380,17198684,17199522,17202920,17203948,17205867,17214…
chr21	17496871	17498087	17497479	0	394984	intergenic	NA	NA	1	245102	USP25	chr21:17102495-17252377;17102495,17135209,17138315,17150222,17163820,17172075,17177439,17181127,17183455,17191016,17196357,17197284,17198522,17199295,17202849,17203719,17205666,17214716,17236586,17238584,17242386,17246721,17250114,17250621,-17102757,17135287,17138460,17150346,17163983,17172162,17177577,17181204,17183529,17191165,17196485,17197380,17198684,17199522,17202920,17203948,17205867,17214…
chr21	17498325	17498713	17498519	0	396024	intergenic	NA	NA	1	246142	USP25	chr21:17102495-17252377;17102495,17135209,17138315,17150222,17163820,17172075,17177439,17181127,17183455,17191016,17196357,17197284,17198522,17199295,17202849,17203719,17205666,17214716,17236586,17238584,17242386,17246721,17250114,17250621,-17102757,17135287,17138460,17150346,17163983,17172162,17177577,17181204,17183529,17191165,17196485,17197380,17198684,17199522,17202920,17203948,17205867,17214…
chr21	17534788	17535057	17534922	0	432427	intergenic	NA	NA	1	282545	USP25	chr21:17102495-17252377;17102495,17135209,17138315,17150222,17163820,17172075,17177439,17181127,17183455,17191016,17196357,17197284,17198522,17199295,17202849,17203719,17205666,17214716,17236586,17238584,17242386,17246721,17250114,17250621,-17102757,17135287,17138460,17150346,17163983,17172162,17177577,17181204,17183529,17191165,17196485,17197380,17198684,17199522,17202920,17203948,17205867,17214…
chr21	17535709	17535980	17535844	0	433349	intergenic	NA	NA	1	283467	USP25	chr21:17102495-17252377;17102495,17135209,17138315,17150222,17163820,17172075,17177439,17181127,17183455,17191016,17196357,17197284,17198522,17199295,17202849,17203719,17205666,17214716,17236586,17238584,17242386,17246721,17250114,17250621,-17102757,17135287,17138460,17150346,17163983,17172162,17177577,17181204,17183529,17191165,17196485,17197380,17198684,17199522,17202920,17203948,17205867,17214…
chr21	17536113	17536685	17536399	0	433904	intergenic	NA	NA	1	284022	USP25	chr21:17102495-17252377;17102495,17135209,17138315,17150222,17163820,17172075,17177439,17181127,17183455,17191016,17196357,17197284,17198522,17199295,17202849,17203719,17205666,17214716,17236586,17238584,17242386,17246721,17250114,17250621,-17102757,17135287,17138460,17150346,17163983,17172162,17177577,17181204,17183529,17191165,17196485,17197380,17198684,17199522,17202920,17203948,17205867,17214…
chr21	17536790	17541904	17539347	0	436852	intergenic	NA	NA	1	286970	USP25	chr21:17102495-17252377;17102495,17135209,17138315,17150222,17163820,17172075,17177439,17181127,17183455,17191016,17196357,17197284,17198522,17199295,17202849,17203719,17205666,17214716,17236586,17238584,17242386,17246721,17250114,17250621,-17102757,17135287,17138460,17150346,17163983,17172162,17177577,17181204,17183529,17191165,17196485,17197380,17198684,17199522,17202920,17203948,17205867,17214…
chr21	17541913	17542923	17542418	0	439923	intergenic	NA	NA	1	290041	USP25	chr21:17102495-17252377;17102495,17135209,17138315,17150222,17163820,17172075,17177439,17181127,17183455,17191016,17196357,17197284,17198522,17199295,17202849,17203719,17205666,17214716,17236586,17238584,17242386,17246721,17250114,17250621,-17102757,17135287,17138460,17150346,17163983,17172162,17177577,17181204,17183529,17191165,17196485,17197380,17198684,17199522,17202920,17203948,17205867,17214…
chr21	17542928	17543211	17543069	0	440574	intergenic	NA	NA	1	290692	USP25	chr21:17102495-17252377;17102495,17135209,17138315,17150222,17163820,17172075,17177439,17181127,17183455,17191016,17196357,17197284,17198522,17199295,17202849,17203719,17205666,17214716,17236586,17238584,17242386,17246721,17250114,17250621,-17102757,17135287,17138460,17150346,17163983,17172162,17177577,17181204,17183529,17191165,17196485,17197380,17198684,17199522,17202920,17203948,17205867,17214…
chr21	17543291	17543778	17543534	0	441039	intergenic	NA	NA	1	291157	USP25	chr21:17102495-17252377;17102495,17135209,17138315,17150222,17163820,17172075,17177439,17181127,17183455,17191016,17196357,17197284,17198522,17199295,17202849,17203719,17205666,17214716,17236586,17238584,17242386,17246721,17250114,17250621,-17102757,17135287,17138460,17150346,17163983,17172162,17177577,17181204,17183529,17191165,17196485,17197380,17198684,17199522,17202920,17203948,17205867,17214…
chr21	17546353	17546924	17546638	0	444143	intergenic	NA	NA	1	294261	USP25	chr21:17102495-17252377;17102495,17135209,17138315,17150222,17163820,17172075,17177439,17181127,17183455,17191016,17196357,17197284,17198522,17199295,17202849,17203719,17205666,17214716,17236586,17238584,17242386,17246721,17250114,17250621,-17102757,17135287,17138460,17150346,17163983,17172162,17177577,17181204,17183529,17191165,17196485,17197380,17198684,17199522,17202920,17203948,17205867,17214…
chr21	17547657	17550776	17549216	0	446721	intergenic	NA	NA	1	296839	USP25	chr21:17102495-17252377;17102495,17135209,17138315,17150222,17163820,17172075,17177439,17181127,17183455,17191016,17196357,17197284,17198522,17199295,17202849,17203719,17205666,17214716,17236586,17238584,17242386,17246721,17250114,17250621,-17102757,17135287,17138460,17150346,17163983,17172162,17177577,17181204,17183529,17191165,17196485,17197380,17198684,17199522,17202920,17203948,17205867,17214…
chr21	17550789	17551711	17551250	0	448755	intergenic	NA	NA	1	298873	USP25	chr21:17102495-17252377;17102495,17135209,17138315,17150222,17163820,17172075,17177439,17181127,17183455,17191016,17196357,17197284,17198522,17199295,17202849,17203719,17205666,17214716,17236586,17238584,17242386,17246721,17250114,17250621,-17102757,17135287,17138460,17150346,17163983,17172162,17177577,17181204,17183529,17191165,17196485,17197380,17198684,17199522,17202920,17203948,17205867,17214…
chr21	17551739	17554614	17553176	0	450681	intergenic	NA	NA	1	300799	USP25	chr21:17102495-17252377;17102495,17135209,17138315,17150222,17163820,17172075,17177439,17181127,17183455,17191016,17196357,17197284,17198522,17199295,17202849,17203719,17205666,17214716,17236586,17238584,17242386,17246721,17250114,17250621,-17102757,17135287,17138460,17150346,17163983,17172162,17177577,17181204,17183529,17191165,17196485,17197380,17198684,17199522,17202920,17203948,17205867,17214…
chr21	17554627	17554812	17554719	0	452224	intergenic	NA	NA	1	302342	USP25	chr21:17102495-17252377;17102495,17135209,17138315,17150222,17163820,17172075,17177439,17181127,17183455,17191016,17196357,17197284,17198522,17199295,17202849,17203719,17205666,17214716,17236586,17238584,17242386,17246721,17250114,17250621,-17102757,17135287,17138460,17150346,17163983,17172162,17177577,17181204,17183529,17191165,17196485,17197380,17198684,17199522,17202920,17203948,17205867,17214…
chr21	17555395	17555892	17555643	0	453148	intergenic	NA	NA	1	303266	USP25	chr21:17102495-17252377;17102495,17135209,17138315,17150222,17163820,17172075,17177439,17181127,17183455,17191016,17196357,17197284,17198522,17199295,17202849,17203719,17205666,17214716,17236586,17238584,17242386,17246721,17250114,17250621,-17102757,17135287,17138460,17150346,17163983,17172162,17177577,17181204,17183529,17191165,17196485,17197380,17198684,17199522,17202920,17203948,17205867,17214…
chr21	17556416	17556652	17556534	0	454039	intergenic	NA	NA	1	304157	USP25	chr21:17102495-17252377;17102495,17135209,17138315,17150222,17163820,17172075,17177439,17181127,17183455,17191016,17196357,17197284,17198522,17199295,17202849,17203719,17205666,17214716,17236586,17238584,17242386,17246721,17250114,17250621,-17102757,17135287,17138460,17150346,17163983,17172162,17177577,17181204,17183529,17191165,17196485,17197380,17198684,17199522,17202920,17203948,17205867,17214…
chr21	17556764	17557124	17556944	0	454449	intergenic	NA	NA	1	304567	USP25	chr21:17102495-17252377;17102495,17135209,17138315,17150222,17163820,17172075,17177439,17181127,17183455,17191016,17196357,17197284,17198522,17199295,17202849,17203719,17205666,17214716,17236586,17238584,17242386,17246721,17250114,17250621,-17102757,17135287,17138460,17150346,17163983,17172162,17177577,17181204,17183529,17191165,17196485,17197380,17198684,17199522,17202920,17203948,17205867,17214…
chr21	17557158	17557592	17557375	0	454880	intergenic	NA	NA	1	304998	USP25	chr21:17102495-17252377;17102495,17135209,17138315,17150222,17163820,17172075,17177439,17181127,17183455,17191016,17196357,17197284,17198522,17199295,17202849,17203719,17205666,17214716,17236586,17238584,17242386,17246721,17250114,17250621,-17102757,17135287,17138460,17150346,17163983,17172162,17177577,17181204,17183529,17191165,17196485,17197380,17198684,17199522,17202920,17203948,17205867,17214…
chr21	17558127	17558398	17558262	0	455767	intergenic	NA	NA	1	305885	USP25	chr21:17102495-17252377;17102495,17135209,17138315,17150222,17163820,17172075,17177439,17181127,17183455,17191016,17196357,17197284,17198522,17199295,17202849,17203719,17205666,17214716,17236586,17238584,17242386,17246721,17250114,17250621,-17102757,17135287,17138460,17150346,17163983,17172162,17177577,17181204,17183529,17191165,17196485,17197380,17198684,17199522,17202920,17203948,17205867,17214…
chr21	17558413	17559056	17558734	0	456239	intergenic	NA	NA	1	306357	USP25	chr21:17102495-17252377;17102495,17135209,17138315,17150222,17163820,17172075,17177439,17181127,17183455,17191016,17196357,17197284,17198522,17199295,17202849,17203719,17205666,17214716,17236586,17238584,17242386,17246721,17250114,17250621,-17102757,17135287,17138460,17150346,17163983,17172162,17177577,17181204,17183529,17191165,17196485,17197380,17198684,17199522,17202920,17203948,17205867,17214…
chr21	17559122	17559677	17559399	0	456904	intergenic	NA	NA	1	307022	USP25	chr21:17102495-17252377;17102495,17135209,17138315,17150222,17163820,17172075,17177439,17181127,17183455,17191016,17196357,17197284,17198522,17199295,17202849,17203719,17205666,17214716,17236586,17238584,17242386,17246721,17250114,17250621,-17102757,17135287,17138460,17150346,17163983,17172162,17177577,17181204,17183529,17191165,17196485,17197380,17198684,17199522,17202920,17203948,17205867,17214…
chr21	17559916	17560123	17560019	0	457524	intergenic	NA	NA	1	307642	USP25	chr21:17102495-17252377;17102495,17135209,17138315,17150222,17163820,17172075,17177439,17181127,17183455,17191016,17196357,17197284,17198522,17199295,17202849,17203719,17205666,17214716,17236586,17238584,17242386,17246721,17250114,17250621,-17102757,17135287,17138460,17150346,17163983,17172162,17177577,17181204,17183529,17191165,17196485,17197380,17198684,17199522,17202920,17203948,17205867,17214…
chr21	17560173	17560862	17560517	0	458022	intergenic	NA	NA	1	308140	USP25	chr21:17102495-17252377;17102495,17135209,17138315,17150222,17163820,17172075,17177439,17181127,17183455,17191016,17196357,17197284,17198522,17199295,17202849,17203719,17205666,17214716,17236586,17238584,17242386,17246721,17250114,17250621,-17102757,17135287,17138460,17150346,17163983,17172162,17177577,17181204,17183529,17191165,17196485,17197380,17198684,17199522,17202920,17203948,17205867,17214…
chr21	17560881	17561703	17561292	0	458797	intergenic	NA	NA	1	308915	USP25	chr21:17102495-17252377;17102495,17135209,17138315,17150222,17163820,17172075,17177439,17181127,17183455,17191016,17196357,17197284,17198522,17199295,17202849,17203719,17205666,17214716,17236586,17238584,17242386,17246721,17250114,17250621,-17102757,17135287,17138460,17150346,17163983,17172162,17177577,17181204,17183529,17191165,17196485,17197380,17198684,17199522,17202920,17203948,17205867,17214…
chr21	17566207	17566555	17566381	0	463886	intergenic	NA	NA	1	314004	USP25	chr21:17102495-17252377;17102495,17135209,17138315,17150222,17163820,17172075,17177439,17181127,17183455,17191016,17196357,17197284,17198522,17199295,17202849,17203719,17205666,17214716,17236586,17238584,17242386,17246721,17250114,17250621,-17102757,17135287,17138460,17150346,17163983,17172162,17177577,17181204,17183529,17191165,17196485,17197380,17198684,17199522,17202920,17203948,17205867,17214…
chr21	17566790	17567054	17566922	0	464427	intergenic	NA	NA	1	314545	USP25	chr21:17102495-17252377;17102495,17135209,17138315,17150222,17163820,17172075,17177439,17181127,17183455,17191016,17196357,17197284,17198522,17199295,17202849,17203719,17205666,17214716,17236586,17238584,17242386,17246721,17250114,17250621,-17102757,17135287,17138460,17150346,17163983,17172162,17177577,17181204,17183529,17191165,17196485,17197380,17198684,17199522,17202920,17203948,17205867,17214…
chr21	17567174	17569099	17568136	0	465641	intergenic	NA	NA	1	315759	USP25	chr21:17102495-17252377;17102495,17135209,17138315,17150222,17163820,17172075,17177439,17181127,17183455,17191016,17196357,17197284,17198522,17199295,17202849,17203719,17205666,17214716,17236586,17238584,17242386,17246721,17250114,17250621,-17102757,17135287,17138460,17150346,17163983,17172162,17177577,17181204,17183529,17191165,17196485,17197380,17198684,17199522,17202920,17203948,17205867,17214…
chr21	17613718	17613899	17613808	0	511313	intergenic	NA	NA	1	361431	USP25	chr21:17102495-17252377;17102495,17135209,17138315,17150222,17163820,17172075,17177439,17181127,17183455,17191016,17196357,17197284,17198522,17199295,17202849,17203719,17205666,17214716,17236586,17238584,17242386,17246721,17250114,17250621,-17102757,17135287,17138460,17150346,17163983,17172162,17177577,17181204,17183529,17191165,17196485,17197380,17198684,17199522,17202920,17203948,17205867,17214…
[truncated: 1,933 more rows]
