# Supplementary material for: SETBP1 induces transcription of a network of development genes by acting as an epigenetic hub
Source: Nat Commun. 2018 Jun 6;9:2192. doi: 10.1038/s41467-018-04462-8 (PMC5989213; doi:10.1038/s41467-018-04462-8)
Supplement: Supplementary file 8 — Supplementary Data 3 [file 41467_2018_4462_MOESM8_ESM.xlsx]

## Sheet: 3
Supplementary Data 3. List of 2687 genes differentially expressed between SETBP1-G870S and Empty 293 FLP-In lines.
Gene ID	baseMean	log2FoldChange	lfcSE	stat	pvalue	padj	Approved Symbol
ENSG00000112175	1079.07	6.14385	0.237672	25.8502	2.4233e-147	1.53177e-143	BMP5
ENSG00000081237	285.441	5.92807	0.356295	16.6381	3.69199e-62	4.66742e-59	PTPRC
ENSG00000113532	237.097	5.85181	0.343615	17.0301	4.90936e-65	7.16125e-62	ST8SIA4
ENSG00000150361	134.297	5.40086	0.36594	14.7589	2.6976e-49	2.32521e-46	KLHL1
ENSG00000138675	1763.82	4.38175	0.222785	19.6681	4.04925e-86	1.53572e-82	FGF5
ENSG00000204262	2712.02	4.15549	0.356713	11.6494	2.31106e-31	9.7388e-29	COL5A2
ENSG00000163012	33.8743	3.3345	0.419881	7.94154	1.99684e-15	2.10367e-13	ZSWIM2
ENSG00000188958	161.128	3.2945	0.289596	11.3762	5.49321e-30	2.12587e-27	UTS2B
ENSG00000184226	6440.3	3.05691	0.172302	17.7416	2.0028e-70	3.16493e-67	PCDH9
ENSG00000152784	1122.67	3.00231	0.410541	7.31305	2.61154e-13	2.19127e-11	PRDM8
ENSG00000169507	102.534	2.68127	0.293528	9.13462	6.56349e-20	1.06379e-17	SLC38A11
ENSG00000019991	181.554	2.64961	0.316742	8.36521	6.00072e-17	7.53587e-15	HGF
ENSG00000196569	860.423	2.5024	0.38272	6.53845	6.21599e-11	3.63808e-09	LAMA2
ENSG00000147883	2146.36	2.49916	0.152727	16.3635	3.48254e-60	3.88467e-57	CDKN2B
ENSG00000146352	455.075	2.46377	0.427854	5.75843	8.48988e-09	3.27223e-07	CLVS2
ENSG00000077327	833.778	2.32697	0.428395	5.43183	5.57776e-08	1.71151e-06	SPAG6
ENSG00000204021	20.9694	2.17668	0.427081	5.09664	3.45743e-07	8.68386e-06	LIPK
ENSG00000180592	642.553	2.17355	0.187772	11.5755	5.48821e-31	2.26245e-28	SKIDA1
ENSG00000175745	2263.65	2.11598	0.209482	10.1011	5.4651e-24	1.32865e-21	NR2F1
ENSG00000173208	149.358	2.07297	0.332715	6.23048	4.65012e-10	2.27269e-08	ABCD2
ENSG00000197705	865.413	2.04851	0.390446	5.24658	1.54953e-07	4.26469e-06	KLHL14
ENSG00000075213	744.192	1.95465	0.25391	7.69821	1.37986e-14	1.36996e-12	SEMA3A
ENSG00000048052	352.651	1.89742	0.201282	9.42665	4.23381e-21	7.64627e-19	HDAC9
ENSG00000180318	404.267	1.89497	0.276464	6.8543	7.1662e-12	4.92365e-10	ALX1
ENSG00000148444	281.275	1.84416	0.23573	7.82322	5.14891e-15	5.22132e-13	COMMD3
ENSG00000256043	83.0948	1.79568	0.329872	5.44356	5.22255e-08	1.61295e-06	CTSO
ENSG00000114698	51.8909	1.79233	0.33905	5.28634	1.24787e-07	3.52133e-06	PLSCR4
ENSG00000151418	10.4751	1.78988	0.422285	4.23856	2.24959e-05	0.000321955	ATP6V1G3
ENSG00000178568	1512.44	1.78311	0.175995	10.1316	4.00229e-24	9.98624e-22	ERBB4
ENSG00000162998	67.2317	1.75597	0.353054	4.97367	6.56982e-07	1.50827e-05	FRZB
ENSG00000106034	188.822	1.73663	0.283226	6.13161	8.69967e-10	4.11401e-08	CPED1
ENSG00000164118	1458.95	1.71996	0.177869	9.66983	4.0506e-22	8.2593e-20	CEP44
ENSG00000081189	1098.04	1.7078	0.157714	10.8284	2.52429e-27	7.72068e-25	MEF2C
ENSG00000146373	1373.91	1.67308	0.170877	9.79117	1.22867e-22	2.5888e-20	RNF217
ENSG00000164176	2515.76	1.67069	0.410346	4.07141	4.67288e-05	0.000598729	EDIL3
ENSG00000178662	473.911	1.64849	0.225615	7.30666	2.7387e-13	2.28784e-11	CSRNP3
ENSG00000003436	605.596	1.63464	0.200086	8.16968	3.09212e-16	3.55369e-14	TFPI
ENSG00000136770	1450.4	1.61507	0.173983	9.28295	1.64856e-20	2.84196e-18	DNAJC1
ENSG00000176532	81.5424	1.55543	0.311364	4.99552	5.86764e-07	1.36525e-05	PRR15
ENSG00000168283	3791.27	1.51674	0.17299	8.76775	1.82269e-18	2.54144e-16	BMI1
ENSG00000164292	3651.46	1.4771	0.200688	7.36022	1.8361e-13	1.58264e-11	RHOBTB3
ENSG00000135333	6010.93	1.46324	0.341344	4.28671	1.81337e-05	0.000266566	EPHA7
ENSG00000146151	352.526	1.4627	0.225039	6.49975	8.04521e-11	4.66548e-09	HMGCLL1
ENSG00000173930	708.231	1.43137	0.235663	6.07382	1.24903e-09	5.68871e-08	SLCO4C1
ENSG00000136542	26.4806	1.41761	0.421966	3.35954	0.000780712	0.00622306	GALNT5
ENSG00000144369	868.808	1.3201	0.219022	6.02726	1.66764e-09	7.35429e-08	FAM171B
ENSG00000186439	188.423	1.30605	0.397222	3.28797	0.00100914	0.007621	TRDN
ENSG00000085276	1440.47	1.30294	0.235138	5.54116	3.0047e-08	1.00154e-06	MECOM
ENSG00000144642	226.475	1.27469	0.287557	4.43284	9.30003e-06	0.000150861	RBMS3
ENSG00000135842	1223.97	1.26083	0.186624	6.75598	1.41876e-11	9.2772e-10	FAM129A
ENSG00000138696	488.724	1.25772	0.195997	6.41704	1.38949e-10	7.68189e-09	BMPR1B
ENSG00000107614	1016.31	1.25068	0.171544	7.2907	3.08344e-13	2.56453e-11	TRDMT1
ENSG00000169432	636.21	1.22564	0.202159	6.06274	1.33823e-09	6.04212e-08	SCN9A
ENSG00000115290	272.336	1.22173	0.220441	5.54219	2.98711e-08	1.00079e-06	GRB14
ENSG00000091656	2571.33	1.11507	0.156109	7.14287	9.14005e-13	7.04564e-11	ZFHX4
ENSG00000150867	1769.86	1.11502	0.145327	7.67252	1.68646e-14	1.64002e-12	PIP4K2A
ENSG00000145431	709.103	1.10471	0.188804	5.8511	4.88339e-09	1.99148e-07	PDGFC
ENSG00000097096	625.377	1.09504	0.182729	5.99269	2.064e-09	8.91562e-08	SYDE2
ENSG00000133135	551.131	1.08022	0.185288	5.82995	5.54424e-09	2.23217e-07	RNF128
ENSG00000204217	2372.86	1.07589	0.143747	7.48457	7.17829e-14	6.52019e-12	BMPR2
ENSG00000141431	334.211	1.07558	0.202262	5.31776	1.05051e-07	3.00464e-06	ASXL3
ENSG00000078403	2701.6	1.07265	0.136483	7.85919	3.8661e-15	4.00617e-13	MLLT10
ENSG00000176399	200.439	1.07168	0.268199	3.99583	6.44678e-05	0.000785659	DMRTA1
ENSG00000082438	1169.39	1.06592	0.164562	6.47732	9.33678e-11	5.34904e-09	COBLL1
ENSG00000169851	3818.01	1.05553	0.155771	6.77613	1.23434e-11	8.2418e-10	PCDH7
ENSG00000165997	5909.14	1.03668	0.13692	7.57137	3.69296e-14	3.50148e-12	ARL5B
ENSG00000113448	1318.68	1.02254	0.155054	6.59473	4.26034e-11	2.59497e-09	PDE4D
ENSG00000169629	166.267	1.01759	0.294568	3.45453	0.000551253	0.00466879	RGPD8
ENSG00000165983	1675.15	1.01413	0.14827	6.83976	7.93252e-12	5.41184e-10	PTER
ENSG00000075223	1214.8	1.00582	0.208927	4.81421	1.47785e-06	3.03295e-05	SEMA3C
ENSG00000153993	565.274	0.999943	0.230422	4.33962	1.42729e-05	0.000219689	SEMA3D
ENSG00000187772	3293.81	0.980415	0.167933	5.83813	5.27907e-09	2.13448e-07	LIN28B
ENSG00000112276	668.507	0.97276	0.169553	5.73722	9.62436e-09	3.65013e-07	BVES
ENSG00000123636	747.382	0.92459	0.241567	3.82747	0.000129465	0.00140851	BAZ2B
ENSG00000113369	401.37	0.914199	0.239198	3.82193	0.000132413	0.00143555	ARRDC3
ENSG00000108423	480.042	0.910978	0.194707	4.6787	2.88697e-06	5.4419e-05	TUBD1
ENSG00000142875	1166.02	0.905164	0.181936	4.97517	6.51891e-07	1.50022e-05	PRKACB
ENSG00000148484	1683.95	0.902112	0.148426	6.07785	1.21808e-09	5.56591e-08	RSU1
ENSG00000165476	2005.21	0.897346	0.177558	5.05382	4.33065e-07	1.04481e-05	REEP3
ENSG00000111907	1369.38	0.884254	0.169473	5.21766	1.812e-07	4.90872e-06	TPD52L1
ENSG00000165995	335.36	0.863853	0.188401	4.58519	4.53574e-06	8.10661e-05	CACNB2
ENSG00000182010	1715.73	0.854547	0.147238	5.80384	6.48145e-09	2.57519e-07	RTKN2
ENSG00000114933	1028.64	0.835904	0.196515	4.25365	2.10316e-05	0.000302826	INO80D
ENSG00000081320	792.322	0.835647	0.175202	4.76961	1.84584e-06	3.70035e-05	STK17B
ENSG00000196586	4572.94	0.835245	0.156876	5.32423	1.0138e-07	2.91724e-06	MYO6
ENSG00000116044	1264.06	0.831613	0.179833	4.62437	3.75747e-06	6.86156e-05	NFE2L2
ENSG00000164093	530.703	0.828484	0.224552	3.68949	0.000224703	0.00222045	PITX2
ENSG00000015171	2572.97	0.827968	0.162529	5.09426	3.50103e-07	8.78176e-06	ZMYND11
ENSG00000135547	215.496	0.817911	0.222645	3.67362	0.000239138	0.00233271	HEY2
ENSG00000151422	1273.65	0.804457	0.185535	4.33588	1.45178e-05	0.000222255	FER
ENSG00000182168	519.913	0.802525	0.19276	4.16333	3.13641e-05	0.000426328	UNC5C
ENSG00000150347	1075.94	0.781686	0.153073	5.10663	3.2795e-07	8.30297e-06	ARID5B
ENSG00000115368	2981.81	0.765169	0.16554	4.62227	3.79562e-06	6.9208e-05	WDR75
ENSG00000152601	5386.74	0.759825	0.203094	3.74125	0.000183107	0.00188468	MBNL1
ENSG00000111276	2355.39	0.75884	0.14413	5.26497	1.40213e-07	3.89292e-06	CDKN1B
ENSG00000168282	1987.78	0.755236	0.158468	4.76587	1.8804e-06	3.76139e-05	MGAT2
ENSG00000002919	522.679	0.744596	0.189987	3.91919	8.8846e-05	0.00102731	SNX11
ENSG00000151229	1088.94	0.731428	0.16015	4.56715	4.944e-06	8.72933e-05	SLC2A13
ENSG00000062716	1823.98	0.727254	0.151521	4.7997	1.58905e-06	3.23664e-05	VMP1
ENSG00000172878	365.318	0.718118	0.192688	3.72684	0.000193892	0.00197252	METAP1D
ENSG00000151914	8094.42	0.71143	0.165595	4.29621	1.73745e-05	0.00025902	DST
ENSG00000213047	1057.41	0.704718	0.181864	3.87497	0.000106636	0.00119653	DENND1B
ENSG00000171988	2659.61	0.703831	0.171217	4.11074	3.94388e-05	0.000518999	JMJD1C
ENSG00000145736	1758.9	0.703498	0.148172	4.74785	2.05588e-06	4.06523e-05	GTF2H2
ENSG00000152492	1801.32	0.702487	0.171493	4.09629	4.1982e-05	0.000546399	CCDC50
ENSG00000169946	387.881	0.690957	0.187413	3.68682	0.00022707	0.00224034	ZFPM2
ENSG00000039319	2740.06	0.685711	0.170748	4.01593	5.9211e-05	0.000732909	ZFYVE16
ENSG00000115183	2010.37	0.6807	0.171237	3.97518	7.03256e-05	0.000842974	TANC1
ENSG00000177556	563.154	0.67216	0.188736	3.56138	0.000368915	0.00333925	ATOX1
ENSG00000147889	2786.23	0.662945	0.158677	4.17796	2.94133e-05	0.000404177	CDKN2A
ENSG00000148481	1635.75	0.660825	0.146005	4.52606	6.00932e-06	0.000104068	FAM188A
ENSG00000196935	440.579	0.653619	0.190658	3.42823	0.00060754	0.00504192	SRGAP1
ENSG00000107959	3595.14	0.652928	0.15502	4.2119	2.53227e-05	0.00035491	PITRM1
ENSG00000150093	5905.38	0.652516	0.171406	3.80684	0.000140753	0.00150797	ITGB1
ENSG00000057608	9083.74	0.646592	0.148745	4.34697	1.38029e-05	0.00021437	GDI2
ENSG00000173905	1504.05	0.642397	0.160388	4.00528	6.19451e-05	0.000760793	GOLIM4
ENSG00000166377	405.748	0.63856	0.195	3.27467	0.00105787	0.00792272	ATP9B
ENSG00000123080	1221.59	0.629332	0.151243	4.16105	3.16782e-05	0.000429081	CDKN2C
ENSG00000213246	1596.68	0.629208	0.156213	4.02789	5.62807e-05	0.000700755	SUPT4H1
ENSG00000159217	5261.35	0.617296	0.15282	4.03938	5.35933e-05	0.000671261	IGF2BP1
ENSG00000152465	1397.51	0.582565	0.142284	4.09438	4.23298e-05	0.000550171	NMT2
ENSG00000182481	11663.3	0.581355	0.141216	4.11678	3.84208e-05	0.000507011	KPNA2
ENSG00000111906	3087.38	0.568343	0.1386	4.10061	4.12064e-05	0.000537412	HDDC2
ENSG00000067057	5693.13	0.555769	0.167227	3.32344	0.000889147	0.00688481	PFKP
ENSG00000171634	4332.11	0.553446	0.16414	3.37179	0.000746826	0.00600596	BPTF
ENSG00000151150	1213.08	0.521301	0.153055	3.40596	0.000659313	0.00541705	ANK3
ENSG00000120616	1074.08	0.51593	0.151708	3.40081	0.000671872	0.00550354	EPC1
ENSG00000163629	4920.8	0.477428	0.129747	3.67967	0.000233533	0.00229506	PTPN13
ENSG00000134480	1596.65	0.473122	0.146927	3.22012	0.00128135	0.00921089	CCNH
ENSG00000173575	4106.95	0.44746	0.130959	3.41678	0.000633658	0.00522892	CHD2
ENSG00000039560	2851.56	-0.52696	0.132237	-3.98495	6.7493e-05	0.000813649	RAI14
ENSG00000184575	7323.03	-0.58764	0.153324	-3.83267	0.000126762	0.00138308	XPOT
ENSG00000203867	744.502	-0.62671	0.181655	-3.45001	0.000560567	0.00473077	RBM20
ENSG00000102743	582.497	-0.714946	0.182284	-3.92216	8.77575e-05	0.0010172	SLC25A15
ENSG00000134146	333.336	-0.75794	0.220964	-3.43014	0.000603263	0.00501081	DPH6
ENSG00000120896	751.448	-0.762689	0.177388	-4.29955	1.71143e-05	0.000255743	SORBS3
ENSG00000185442	164.113	-0.775839	0.237072	-3.27259	0.00106567	0.0079654	FAM174B
ENSG00000133739	320.225	-0.797031	0.223572	-3.56498	0.000363881	0.00329998	LRRCC1
ENSG00000136104	909.574	-0.8472	0.160995	-5.26226	1.42292e-07	3.94487e-06	RNASEH2B
ENSG00000120910	296.626	-0.874888	0.194938	-4.48804	7.18814e-06	0.000121271	PPP3CC
ENSG00000146376	308.086	-0.911946	0.215519	-4.2314	2.3224e-05	0.000329886	ARHGAP18
ENSG00000077943	544.479	-0.949067	0.222373	-4.2679	1.97325e-05	0.00028645	ITGA8
ENSG00000078114	886.823	-1.03626	0.253039	-4.09524	4.21739e-05	0.00054852	NEBL
ENSG00000107796	143.095	-1.07023	0.27247	-3.92789	8.56939e-05	0.000998078	ACTA2
ENSG00000182175	183.134	-1.60574	0.255979	-6.27294	3.54303e-10	1.77742e-08	RGMA
ENSG00000188064	52.7219	-1.69773	0.374278	-4.53602	5.73257e-06	0.000100006	WNT7B
ENSG00000182013	197.317	5.78063	0.361855	15.975	1.90934e-57	2.01149e-54	PNMAL1
ENSG00000170542	141.567	5.66409	0.363283	15.5914	8.32918e-55	7.89732e-52	SERPINB9
ENSG00000145945	106.253	5.11505	0.379772	13.4687	2.38948e-41	1.67821e-38	FAM50B
ENSG00000251129	83.2923	4.68879	0.376086	12.4673	1.12533e-35	6.46654e-33
ENSG00000204389	5166.49	4.40964	0.417446	10.5634	4.40468e-26	1.22832e-23	HSPA1A
ENSG00000234840	61.5363	4.36862	0.396712	11.0121	3.34258e-28	1.07433e-25	LINC01239
ENSG00000233491	56.5519	4.20852	0.400984	10.4955	9.06166e-26	2.49038e-23
ENSG00000118495	392.96	3.92255	0.259186	15.1341	9.64661e-52	8.71089e-49	PLAGL1
ENSG00000235139	37.7835	3.72133	0.410523	9.06485	1.24778e-19	1.93949e-17
ENSG00000153714	216.809	3.22256	0.278981	11.5512	7.28356e-31	2.93869e-28	LURAP1L
ENSG00000152217	2614.01	3.21832	0.17209	18.7014	4.82418e-78	1.30687e-74	SETBP1
ENSG00000233255	70.5783	3.19204	0.34527	9.24507	2.35089e-20	3.98036e-18
ENSG00000273203	26.1959	3.18864	0.420713	7.57912	3.47908e-14	3.33201e-12
ENSG00000250049	36.0671	3.16197	0.423752	7.46184	8.53242e-14	7.70478e-12
ENSG00000250320	110.278	3.08784	0.299369	10.3145	6.05918e-25	1.62447e-22
ENSG00000186960	111.696	3.08401	0.350945	8.78773	1.52606e-18	2.1596e-16	LINC01551
ENSG00000249599	100.064	2.96808	0.325234	9.12597	7.10946e-20	1.13291e-17	BMPR1B-AS1
ENSG00000225606	141.566	2.84438	0.300644	9.46096	3.05117e-21	5.6174e-19
ENSG00000214132	32.732	2.83125	0.418632	6.7631	1.3507e-11	8.89355e-10
ENSG00000136531	117.061	2.80712	0.340934	8.23362	1.81644e-16	2.19396e-14	SCN2A
ENSG00000239474	80.3062	2.74413	0.370902	7.39854	1.37691e-13	1.20881e-11	KLHL41
ENSG00000101282	115.695	2.69895	0.29259	9.22433	2.85331e-20	4.75471e-18	RSPO4
ENSG00000236283	85.8628	2.67364	0.33083	8.0816	6.39211e-16	7.13021e-14
ENSG00000271996	22.8957	2.54439	0.421302	6.03936	1.54723e-09	6.88737e-08
ENSG00000111816	143.184	2.49551	0.278639	8.95606	3.36495e-19	5.06425e-17	FRK
ENSG00000180116	108.586	2.47949	0.280512	8.83918	9.64268e-19	1.38526e-16	C12orf40
ENSG00000213366	49.5647	2.37878	0.354113	6.71756	1.84789e-11	1.18785e-09	GSTM2
ENSG00000083814	93.8024	2.31617	0.308595	7.50552	6.11853e-14	5.71555e-12	ZNF671
ENSG00000257056	14.8029	2.31536	0.428498	5.40344	6.53766e-08	1.98238e-06
ENSG00000224063	183.297	2.29718	0.24904	9.22414	2.85839e-20	4.75471e-18
ENSG00000147231	3683.48	2.2832	0.221366	10.3141	6.08222e-25	1.62447e-22	CXorf57
ENSG00000204252	159.649	2.26284	0.27589	8.20197	2.36473e-16	2.76805e-14	HLA-DOA
ENSG00000150630	30.2152	2.25824	0.404866	5.57774	2.43663e-08	8.28062e-07	VEGFC
ENSG00000243232	24.2501	2.25724	0.419039	5.38671	7.17581e-08	2.13954e-06	PCDHAC2
ENSG00000229124	3097.58	2.20552	0.16684	13.2194	6.7841e-40	4.59453e-37	VIM-AS1
ENSG00000245526	173.791	2.19032	0.275503	7.95028	1.86096e-15	1.98254e-13	LINC00461
ENSG00000239828	23.3879	2.17613	0.426221	5.10565	3.29666e-07	8.33527e-06
ENSG00000154274	77.9444	2.17346	0.322658	6.73611	1.62687e-11	1.05292e-09	C4orf19
ENSG00000133640	151.856	2.16619	0.330025	6.56371	5.24856e-11	3.11027e-09	LRRIQ1
ENSG00000249854	16.7521	2.16535	0.427402	5.0663	4.05615e-07	9.91195e-06
ENSG00000253967	12.578	2.14192	0.427782	5.00703	5.52768e-07	1.29729e-05
ENSG00000214604	13.2485	2.13796	0.427629	4.99957	5.74572e-07	1.34182e-05	NPM1P36
ENSG00000267416	46.0681	2.08703	0.387271	5.38907	7.08226e-08	2.11831e-06
ENSG00000261040	49.8347	2.07575	0.376614	5.51161	3.55571e-08	1.15854e-06	WFDC21P
ENSG00000106211	721.649	2.07303	0.184116	11.2593	2.08307e-29	7.31506e-27	HSPB1
ENSG00000250387	18.5322	2.06319	0.427295	4.8285	1.37562e-06	2.8447e-05
ENSG00000202198	102.782	2.03403	0.361974	5.61927	1.91769e-08	6.68478e-07
ENSG00000264982	93.5541	2.03147	0.299614	6.7803	1.19929e-11	8.03609e-10
ENSG00000166888	398.682	2.00352	0.426635	4.69609	2.65193e-06	5.07007e-05	STAT6
ENSG00000258311	19.814	1.99429	0.420477	4.74291	2.1067e-06	4.14412e-05
ENSG00000227855	184.544	1.98472	0.249278	7.96185	1.69485e-15	1.81579e-13	DPY19L2P3
ENSG00000188013	25.6355	1.98049	0.420798	4.70652	2.5198e-06	4.83633e-05	MEIS3P2
ENSG00000187837	208.817	1.97565	0.225314	8.76841	1.81204e-18	2.54144e-16	HIST1H1C
ENSG00000118523	117.895	1.97494	0.361731	5.4597	4.76943e-08	1.49492e-06	CTGF
ENSG00000168016	58.5659	1.97261	0.398713	4.94743	7.51996e-07	1.69159e-05	TRANK1
ENSG00000099256	1328.54	1.95065	0.411202	4.74376	2.09784e-06	4.13528e-05	PRTFDC1
ENSG00000233308	58.05	1.93702	0.367112	5.27638	1.31764e-07	3.69076e-06	OSTN-AS1
ENSG00000171766	77.7822	1.9258	0.381528	5.04759	4.47417e-07	1.07533e-05	GATM
ENSG00000272734	20.5991	1.89991	0.422919	4.49238	7.04326e-06	0.000119039	ADIRF-AS1
ENSG00000265519	61.9475	1.89828	0.368816	5.14695	2.64756e-07	6.9098e-06
ENSG00000166960	35.6722	1.89538	0.410975	4.61191	3.98988e-06	7.23328e-05	CCDC178
ENSG00000271361	24.6905	1.88612	0.408879	4.6129	3.97082e-06	7.21251e-05	HTATSF1P2
ENSG00000026025	8191.81	1.8789	0.128179	14.6584	1.18994e-48	9.81082e-46	VIM
ENSG00000268573	99.8476	1.87735	0.303603	6.18358	6.26631e-10	3.01594e-08
ENSG00000232656	3563.4	1.87666	0.157096	11.9459	6.81971e-33	3.31595e-30	IDI2-AS1
ENSG00000228214	13.5784	1.87573	0.425761	4.4056	1.05491e-05	0.000168669
ENSG00000250240	288.339	1.84858	0.25415	7.27359	3.50062e-13	2.89879e-11
ENSG00000248719	19.7217	1.84393	0.427349	4.31481	1.59739e-05	0.000242524
ENSG00000138448	3241.43	1.84095	0.17283	10.6518	1.7104e-26	4.84093e-24	ITGAV
ENSG00000274317	19.7779	1.83486	0.426621	4.30091	1.70101e-05	0.000254588
ENSG00000228835	164.381	1.83156	0.424822	4.31137	1.62247e-05	0.000245155
ENSG00000225778	69.8209	1.81711	0.332678	5.46208	4.70596e-08	1.4798e-06	PROSER2-AS1
ENSG00000227227	158.225	1.81647	0.261562	6.9447	3.7927e-12	2.68362e-10
ENSG00000263765	11.0312	1.81524	0.422698	4.29442	1.75152e-05	0.000260707
ENSG00000130518	69.8819	1.81472	0.35237	5.15004	2.60427e-07	6.83055e-06	KIAA1683
ENSG00000179277	83.1743	1.80891	0.374045	4.83609	1.3242e-06	2.75337e-05	MEIS3P1
ENSG00000196566	104.41	1.79955	0.316769	5.68095	1.33951e-08	4.85682e-07
ENSG00000233351	41.0582	1.78885	0.39741	4.50127	6.75496e-06	0.000115296
ENSG00000241404	137.239	1.78247	0.347149	5.13458	2.8277e-07	7.31537e-06	EGFL8
ENSG00000092929	27.1436	1.77752	0.399575	4.44854	8.64547e-06	0.00014256	UNC13D
ENSG00000237523	116.37	1.77713	0.321299	5.53109	3.18243e-08	1.04951e-06	LINC00857
ENSG00000111671	203.279	1.76776	0.246515	7.17102	7.44393e-13	5.80902e-11	SPSB2
ENSG00000177335	16.9241	1.7663	0.426425	4.14211	3.4412e-05	0.000460843	C8orf31
ENSG00000234961	3378.28	1.74949	0.152709	11.4564	2.18466e-30	8.63077e-28
ENSG00000276855	67.6506	1.74691	0.358573	4.87183	1.10571e-06	2.36899e-05
ENSG00000143341	238.792	1.74351	0.422863	4.12312	3.73777e-05	0.000493986	HMCN1
ENSG00000205403	75.5655	1.74035	0.366504	4.74851	2.04916e-06	4.05619e-05	CFI
ENSG00000278974	19.9757	1.72946	0.416277	4.15459	3.2587e-05	0.000439195
ENSG00000006747	1745.91	1.72409	0.412022	4.18445	2.85856e-05	0.000394519	SCIN
ENSG00000260852	329.388	1.72007	0.201061	8.555	1.17872e-17	1.52055e-15	FBXL19-AS1
ENSG00000248996	41.6089	1.7157	0.387124	4.43191	9.34036e-06	0.000151256
ENSG00000150782	88.4397	1.71225	0.387376	4.42013	9.86425e-06	0.000158791	IL18
ENSG00000279184	114.176	1.71212	0.313698	5.45787	4.81892e-08	1.50794e-06
ENSG00000253661	31.79	1.71091	0.394038	4.34199	1.41198e-05	0.00021804	ZFHX4-AS1
ENSG00000107249	150.944	1.70744	0.264918	6.44516	1.15475e-10	6.42158e-09	GLIS3
ENSG00000233451	10.713	1.70396	0.426102	3.99895	6.36245e-05	0.000776891
ENSG00000205740	103.515	1.68944	0.286749	5.8917	3.82236e-09	1.58607e-07
ENSG00000173559	933.404	1.67725	0.186348	9.00059	2.245e-19	3.43323e-17	NABP1
ENSG00000112414	2559.66	1.67512	0.157007	10.6691	1.4204e-26	4.08106e-24	ADGRG6
ENSG00000215386	202.581	1.6647	0.295384	5.63572	1.74331e-08	6.14469e-07	MIR99AHG
ENSG00000272767	44.4681	1.66458	0.356917	4.66377	3.10465e-06	5.80035e-05	JMJD1C-AS1
ENSG00000223776	248.299	1.65911	0.233639	7.10118	1.23699e-12	9.30837e-11	LGALS8-AS1
ENSG00000281052	27.4617	1.64863	0.397759	4.1448	3.40105e-05	0.000456112
ENSG00000148680	19.2828	1.63518	0.428513	3.81594	0.000135668	0.00146329	HTR7
ENSG00000215246	121.52	1.62774	0.298325	5.45625	4.86303e-08	1.51924e-06
ENSG00000182511	40.682	1.61967	0.410659	3.94407	8.01108e-05	0.000940209	FES
ENSG00000180015	17.6167	1.61159	0.427442	3.77032	0.000163038	0.00171096
ENSG00000226383	68.6352	1.61099	0.315287	5.10958	3.22868e-07	8.20717e-06
ENSG00000245864	65.4002	1.60393	0.333039	4.81605	1.46429e-06	3.01164e-05
ENSG00000277048	723.878	1.58995	0.425998	3.7323	0.000189736	0.00193856
ENSG00000170296	44.3618	1.58916	0.36135	4.39785	1.09326e-05	0.000174361	GABARAP
ENSG00000197162	71.8959	1.58564	0.348096	4.55517	5.2344e-06	9.20779e-05	ZNF785
ENSG00000259212	56.2782	1.58202	0.385201	4.10699	4.00844e-05	0.000526764
ENSG00000251348	17.2611	1.57664	0.426813	3.69398	0.000220774	0.00219535	HSPD1P11
ENSG00000164117	849.463	1.57545	0.2104	7.48789	6.99917e-14	6.43725e-12	FBXO8
ENSG00000263321	37.0209	1.57469	0.392861	4.00826	6.1169e-05	0.000752327
ENSG00000197826	14.4225	1.572	0.428208	3.67112	0.000241489	0.00234839	C4orf22
ENSG00000153253	25.8855	1.56725	0.411769	3.80613	0.000141157	0.00151144	SCN3A
ENSG00000221988	468.684	1.56334	0.250499	6.24091	4.3502e-10	2.14825e-08	PPT2
ENSG00000274750	25.0775	1.55998	0.403825	3.863	0.000112003	0.00125083	HIST1H3E
ENSG00000100558	67.3203	1.55981	0.420396	3.71035	0.000206973	0.00207883	PLEK2
ENSG00000280287	44.8606	1.55841	0.360144	4.32717	1.51036e-05	0.000230418
ENSG00000180573	98.1224	1.55597	0.291495	5.33789	9.40334e-08	2.7391e-06	HIST1H2AC
ENSG00000006327	192.801	1.55553	0.280699	5.54163	2.99673e-08	1.00154e-06	TNFRSF12A
ENSG00000174125	15.1961	1.55243	0.427206	3.63392	0.00027915	0.00263359	TLR1
ENSG00000269916	17.6706	1.55201	0.428222	3.62431	0.00028973	0.00272122
ENSG00000149781	27.4865	1.54073	0.410788	3.75066	0.00017637	0.0018262	FERMT3
ENSG00000248936	26.6245	1.53608	0.420471	3.65324	0.000258957	0.00247983
ENSG00000176170	125.915	1.5273	0.27236	5.60764	2.05107e-08	7.09752e-07	SPHK1
ENSG00000229619	515.172	1.52449	0.241782	6.30524	2.8774e-10	1.49491e-08	MBNL1-AS1
ENSG00000062524	56.3278	1.51567	0.348821	4.34512	1.39196e-05	0.00021578	LTK
ENSG00000272320	29.7669	1.51468	0.391547	3.86845	0.000109528	0.00122535
ENSG00000165655	2290.28	1.50459	0.205152	7.33404	2.2332e-13	1.90757e-11	ZNF503
ENSG00000159588	36.0115	1.49746	0.390346	3.83623	0.00012494	0.00137029	CCDC17
ENSG00000204386	973.965	1.49597	0.206748	7.23569	4.63155e-13	3.72153e-11	NEU1
ENSG00000236548	83.5644	1.49178	0.296154	5.03716	4.72501e-07	1.12989e-05	RNF217-AS1
ENSG00000269901	56.2066	1.49053	0.377076	3.95287	7.7218e-05	0.000914036
ENSG00000267270	75.8949	1.48781	0.346646	4.29202	1.77057e-05	0.000262196	PARD6G-AS1
ENSG00000263515	21.0968	1.48482	0.417886	3.55318	0.000380601	0.00341817	MIR548AN
ENSG00000204682	530.707	1.48457	0.205043	7.24029	4.4772e-13	3.61281e-11	CASC10
ENSG00000215156	40.2647	1.48268	0.397967	3.72564	0.000194823	0.00198093
ENSG00000107742	87.9663	1.46586	0.301221	4.8664	1.13649e-06	2.42149e-05	SPOCK2
ENSG00000180525	49.0172	1.46254	0.397635	3.6781	0.000234982	0.00230521	PRR26
ENSG00000205885	235.386	1.45477	0.224062	6.49274	8.42911e-11	4.85839e-09	C1RL-AS1
ENSG00000196218	42.8845	1.45143	0.391923	3.70335	0.000212769	0.00212803	RYR1
ENSG00000213445	201.086	1.44991	0.27406	5.29048	1.21999e-07	3.44778e-06	SIPA1
ENSG00000146094	327.203	1.44752	0.297526	4.86521	1.14335e-06	2.43065e-05	DOK3
ENSG00000113070	218.044	1.4473	0.264538	5.47106	4.47342e-08	1.41977e-06	HBEGF
ENSG00000263934	31.3126	1.44245	0.396594	3.6371	0.00027572	0.00260772	SNORD3A
ENSG00000271825	13.0008	1.43602	0.428114	3.3543	0.000795672	0.00631575
ENSG00000085563	923.311	1.43589	0.177109	8.10736	5.17318e-16	5.80467e-14	ABCB1
ENSG00000218226	221.389	1.4353	0.21474	6.68389	2.32677e-11	1.47567e-09	TATDN2P2
ENSG00000278571	25.8156	1.43272	0.401268	3.57049	0.000356309	0.00324217	MIR7161
ENSG00000225264	66.6995	1.43259	0.333278	4.2985	1.7196e-05	0.000256763	ZNRF2P2
ENSG00000264635	32.2445	1.43164	0.380001	3.76746	0.000164918	0.00172781
ENSG00000204516	586.759	1.43067	0.227069	6.30058	2.96537e-10	1.52805e-08	MICB
ENSG00000138449	307.788	1.42893	0.195394	7.31308	2.61078e-13	2.19127e-11	SLC40A1
ENSG00000273284	33.355	1.42387	0.397248	3.58432	0.000337952	0.00310193
ENSG00000226937	662.926	1.42299	0.172444	8.25194	1.55848e-16	1.89446e-14	CEP164P1
ENSG00000213213	37.8501	1.42257	0.370291	3.84177	0.000122152	0.00134361	CCDC183
ENSG00000171502	37.0795	1.42252	0.394836	3.60281	0.000314793	0.00291761	COL24A1
ENSG00000270071	10.35	1.41729	0.424524	3.33854	0.000842214	0.00661047
ENSG00000167676	70.5391	1.41599	0.305107	4.64096	3.46802e-06	6.43483e-05	PLIN4
ENSG00000154309	181.333	1.41064	0.241494	5.84131	5.17913e-09	2.10304e-07	DISP1
ENSG00000137275	455.786	1.39995	0.199526	7.01637	2.27706e-12	1.6544e-10	RIPK1
ENSG00000177173	12.9671	1.39877	0.427365	3.273	0.00106411	0.00796006	NAP1L4P1
ENSG00000170166	55.704	1.39737	0.341938	4.08663	4.37688e-05	0.000566544	HOXD4
ENSG00000086570	42.4821	1.39661	0.355275	3.93108	8.45657e-05	0.00098745	FAT2
ENSG00000120738	688.822	1.39605	0.239989	5.81713	5.98663e-09	2.40518e-07	EGR1
ENSG00000265490	164.636	1.3951	0.283999	4.91233	8.99982e-07	1.98677e-05
ENSG00000133433	103.154	1.39461	0.329578	4.23151	2.32131e-05	0.000329886	GSTT2B
ENSG00000222448	33.0353	1.39287	0.380334	3.66224	0.000250017	0.00241554	RN7SKP150
ENSG00000184956	41.0196	1.39106	0.40471	3.43718	0.000587813	0.00491312	MUC6
ENSG00000139880	569.271	1.39078	0.219904	6.32449	2.54073e-10	1.33093e-08	CDH24
ENSG00000163898	70.177	1.38222	0.340121	4.0639	4.82592e-05	0.000615557	LIPH
ENSG00000244482	26.4247	1.37899	0.39621	3.48044	0.000500583	0.00431676	LILRA6
ENSG00000203808	21.8938	1.37852	0.419568	3.28559	0.00101771	0.00767043	BVES-AS1
ENSG00000249815	13.5529	1.37852	0.41895	3.29042	0.00100036	0.00756676
ENSG00000228697	16.7456	1.36908	0.423576	3.2322	0.00122839	0.00890872
ENSG00000169228	136.966	1.36128	0.292829	4.64872	3.34003e-06	6.20952e-05	RAB24
ENSG00000156076	106.91	1.35937	0.326953	4.15769	3.21484e-05	0.00043421	WIF1
ENSG00000234493	94.4144	1.35906	0.305596	4.44723	8.69862e-06	0.000143063	RHOXF1P1
ENSG00000279010	217.284	1.35347	0.235065	5.75788	8.51765e-09	3.27627e-07	MIR6820
ENSG00000279010	217.284	1.35347	0.235065	5.75788	8.51765e-09	3.27627e-07	MIR4534
ENSG00000128713	577.123	1.34896	0.211237	6.38598	1.70307e-10	9.2537e-09	HOXD11
ENSG00000260103	105.975	1.34817	0.26685	5.05218	4.36805e-07	1.05116e-05
ENSG00000272977	120.958	1.34737	0.305048	4.41689	1.0013e-05	0.000160797
ENSG00000239607	16.5846	1.34708	0.421784	3.19377	0.00140426	0.0099214	RN7SL573P
ENSG00000249069	110.456	1.34517	0.356542	3.77281	0.000161418	0.00169489	LINC01033
ENSG00000174446	629.343	1.3443	0.202251	6.64668	2.99782e-11	1.88237e-09	SNAPC5
ENSG00000139194	75.5014	1.33189	0.301546	4.41686	1.00143e-05	0.000160797	RBP5
ENSG00000279659	26.2754	1.33187	0.410075	3.24788	0.0011627	0.00853925
ENSG00000136738	1829.53	1.33166	0.142214	9.36376	7.69449e-21	1.36365e-18	STAM
ENSG00000148677	61.2955	1.32642	0.402523	3.29527	0.000983289	0.00746442	ANKRD1
ENSG00000265136	27.0099	1.3241	0.402084	3.29309	0.00099094	0.00750447
ENSG00000110693	350.665	1.32226	0.200658	6.58964	4.40893e-11	2.67113e-09	SOX6
ENSG00000228544	186.818	1.32163	0.292519	4.51811	6.23931e-06	0.000107462	CCDC183-AS1
ENSG00000135929	32.4832	1.31974	0.395072	3.34051	0.000836245	0.00657179	CYP27A1
ENSG00000282121	94.6323	1.31672	0.292235	4.50569	6.61568e-06	0.000113225
ENSG00000254165	27.4392	1.31424	0.402995	3.26119	0.00110946	0.00823751
ENSG00000276144	31.2161	1.30932	0.397204	3.29634	0.000979518	0.00744473
ENSG00000228956	84.0405	1.30538	0.352131	3.70708	0.000209666	0.00210142	SATB1-AS1
ENSG00000226824	28.1938	1.3002	0.390555	3.3291	0.000871262	0.00678232
ENSG00000149591	64.3973	1.29509	0.324502	3.99101	6.57913e-05	0.000796171	TAGLN
ENSG00000267595	37.3956	1.29328	0.388232	3.3312	0.00086474	0.00674817
ENSG00000275180	50.2156	1.29093	0.367583	3.51194	0.000444845	0.00391262
ENSG00000226647	395.301	1.28884	0.195663	6.58701	4.48775e-11	2.71023e-09
ENSG00000272140	65.3771	1.28473	0.318646	4.03184	5.53416e-05	0.000689969
ENSG00000256967	50.0299	1.27906	0.341618	3.74413	0.00018102	0.00186762
ENSG00000259408	41.8964	1.2781	0.368639	3.46709	0.000526128	0.00449615
ENSG00000227474	69.4371	1.27595	0.317261	4.02176	5.77639e-05	0.000717112
ENSG00000198682	1227.19	1.27513	0.242913	5.24934	1.52646e-07	4.20731e-06	PAPSS2
ENSG00000260261	53.2962	1.27482	0.331531	3.84524	0.000120434	0.00132813
ENSG00000272574	33.604	1.26731	0.381471	3.32216	0.000893241	0.00690523
ENSG00000109066	322.644	1.26487	0.230932	5.47725	4.31993e-08	1.37679e-06	TMEM104
ENSG00000155744	1159.07	1.26395	0.204924	6.16787	6.92168e-10	3.31454e-08	FAM126B
ENSG00000248898	60.1735	1.26074	0.333433	3.78109	0.000156144	0.00164406
ENSG00000123612	70.3842	1.25993	0.318663	3.95381	7.6916e-05	0.000911598	ACVR1C
ENSG00000243305	42.7486	1.25928	0.376732	3.34264	0.000829861	0.00653244
ENSG00000087086	7758.81	1.25763	0.169331	7.42701	1.1108e-13	9.88925e-12	FTL
ENSG00000259460	196.926	1.25128	0.270819	4.62034	3.83113e-06	6.97883e-05
ENSG00000266473	332.279	1.24395	0.274088	4.53849	5.66582e-06	9.92068e-05
ENSG00000232998	81.4369	1.24275	0.324058	3.83497	0.000125578	0.00137512	VPS13A-AS1
ENSG00000152223	985.119	1.2414	0.154447	8.03769	9.15466e-16	9.977e-14	EPG5
ENSG00000227388	35.5278	1.23844	0.383703	3.22761	0.00124831	0.00900746
ENSG00000111679	286.82	1.23591	0.23284	5.30796	1.10857e-07	3.15169e-06	PTPN6
ENSG00000267226	37.0259	1.2311	0.381124	3.23019	0.00123707	0.00894683
ENSG00000123643	611.173	1.23068	0.188114	6.54218	6.06278e-11	3.5594e-09	SLC36A1
ENSG00000269069	118.63	1.22991	0.257394	4.7783	1.76787e-06	3.55883e-05
ENSG00000227473	259.965	1.22932	0.217171	5.66059	1.50856e-08	5.41797e-07	TSSK5P
ENSG00000266777	36.255	1.22368	0.373247	3.27846	0.00104375	0.00782626	SH3GL1P1
ENSG00000269858	298.882	1.22322	0.223596	5.47065	4.48396e-08	1.41977e-06	EGLN2
ENSG00000063127	81.2735	1.21884	0.369159	3.30166	0.000961132	0.00733451	SLC6A16
ENSG00000138356	72.8283	1.21714	0.35542	3.42452	0.000615884	0.0051	AOX1
ENSG00000138134	423.029	1.2162	0.255092	4.76769	1.86352e-06	3.73157e-05	STAMBPL1
ENSG00000183091	191.024	1.21607	0.282312	4.30753	1.65088e-05	0.000248173	NEB
ENSG00000144426	521.199	1.21309	0.210627	5.75943	8.43965e-09	3.25949e-07	NBEAL1
ENSG00000267165	783.355	1.20512	0.170514	7.06755	1.57693e-12	1.17268e-10
ENSG00000223642	291.419	1.20491	0.273545	4.40481	1.05876e-05	0.000169143
ENSG00000010310	34.4585	1.20449	0.37059	3.25019	0.00115329	0.00847997	GIPR
ENSG00000181019	178.878	1.19936	0.240165	4.9939	5.91726e-07	1.37511e-05	NQO1
ENSG00000246323	64.4502	1.19934	0.327652	3.66041	0.000251813	0.00242639
ENSG00000204427	42.0258	1.19878	0.362401	3.30788	0.000940041	0.00719371	ABHD16A
ENSG00000047056	954.428	1.19156	0.168311	7.07951	1.44662e-12	1.08001e-10	WDR37
ENSG00000224738	118.734	1.18637	0.276453	4.2914	1.7755e-05	0.000262422
ENSG00000197903	817.377	1.18509	0.163213	7.26096	3.84345e-13	3.15513e-11	HIST1H2BK
ENSG00000278616	161.506	1.1805	0.238941	4.94053	7.79101e-07	1.74428e-05	BEND3P3
ENSG00000228696	207.098	1.1784	0.23437	5.02795	4.95759e-07	1.17605e-05	ARL17B
ENSG00000064012	902.222	1.17364	0.241766	4.85443	1.20735e-06	2.54954e-05	CASP8
ENSG00000230551	1215.72	1.17258	0.196702	5.96121	2.50379e-09	1.06456e-07
ENSG00000263797	42.5296	1.17029	0.359262	3.25748	0.00112406	0.00832314
ENSG00000279576	1422.54	1.16763	0.187703	6.22064	4.95115e-10	2.41359e-08
ENSG00000178385	206.844	1.16397	0.275762	4.22094	2.43288e-05	0.000342754	PLEKHM3
ENSG00000213073	89.0727	1.1635	0.297019	3.91725	8.95639e-05	0.00103319
ENSG00000185684	930.492	1.16342	0.19164	6.07086	1.27224e-09	5.77166e-08	EP400NL
ENSG00000248923	85.5158	1.16272	0.361411	3.21716	0.00129467	0.00928552	MTND5P11
ENSG00000272906	79.5468	1.16195	0.295733	3.92904	8.52846e-05	0.000994008
ENSG00000263823	105.359	1.16144	0.319902	3.63062	0.000282739	0.00266348
ENSG00000078018	525.581	1.15965	0.240746	4.81689	1.45816e-06	3.0023e-05	MAP2
ENSG00000101888	680.973	1.15737	0.191428	6.046	1.48482e-09	6.6407e-08	NXT2
ENSG00000067064	8286.97	1.15644	0.18901	6.11838	9.45327e-10	4.41533e-08	IDI1
ENSG00000221843	79.3725	1.15567	0.361162	3.19986	0.00137496	0.00975437	C2orf16
ENSG00000165359	974.817	1.15506	0.161124	7.16877	7.56734e-13	5.88113e-11	INTS6L
ENSG00000280158	187.856	1.15132	0.226757	5.07733	3.82774e-07	9.49649e-06
ENSG00000148516	607.876	1.15109	0.187313	6.14529	7.98188e-10	3.7935e-08	ZEB1
ENSG00000237298	544.295	1.1461	0.190595	6.01328	1.81801e-09	7.98032e-08	TTN-AS1
ENSG00000234444	610.09	1.14463	0.207451	5.51759	3.43674e-08	1.12558e-06	ZNF736
ENSG00000204177	631.275	1.14296	0.186998	6.11213	9.83113e-10	4.58053e-08	BMS1P1
ENSG00000167363	86.0498	1.14261	0.339809	3.36252	0.000772352	0.00616419	FN3K
ENSG00000260589	62.6026	1.13982	0.350921	3.24808	0.00116186	0.00853633	STAM-AS1
ENSG00000117114	5079.55	1.13588	0.161588	7.02946	2.07329e-12	1.51798e-10	ADGRL2
ENSG00000102038	2594.88	1.13481	0.178561	6.35532	2.0799e-10	1.12049e-08	SMARCA1
ENSG00000228606	570.462	1.13245	0.221303	5.11721	3.10095e-07	7.92497e-06
ENSG00000237187	394.999	1.13129	0.1983	5.70493	1.16392e-08	4.31924e-07	NR2F1-AS1
ENSG00000167900	1721.85	1.12992	0.140368	8.04968	8.30136e-16	9.09935e-14	TK1
ENSG00000240291	240.204	1.12946	0.224943	5.0211	5.13754e-07	1.21324e-05
ENSG00000159176	775.525	1.12674	0.22131	5.09125	3.55709e-07	8.89883e-06	CSRP1
ENSG00000213722	231.542	1.11995	0.243821	4.59333	4.36222e-06	7.8557e-05	DDAH2
ENSG00000236107	95.3411	1.11742	0.296712	3.76603	0.000165865	0.00173677
ENSG00000155657	1135.2	1.11623	0.176125	6.3377	2.33218e-10	1.24228e-08
ENSG00000241058	806.786	1.11545	0.153991	7.24361	4.36881e-13	3.54042e-11	NSUN6
ENSG00000242028	130.701	1.1116	0.289981	3.83335	0.00012641	0.00138083	HYPK
ENSG00000100156	154.573	1.11033	0.301738	3.67978	0.000233435	0.00229506	SLC16A8
ENSG00000238258	492.756	1.10879	0.200391	5.53313	3.1457e-08	1.03925e-06
ENSG00000271797	207.552	1.10798	0.214735	5.15974	2.47294e-07	6.5131e-06
ENSG00000163297	550.032	1.10792	0.234108	4.73252	2.21753e-06	4.33964e-05	ANTXR2
ENSG00000183979	66.2471	1.10431	0.306263	3.60576	0.000311244	0.00289103	NPB
ENSG00000204314	435.515	1.10092	0.261152	4.21562	2.49091e-05	0.00035015	PRRT1
ENSG00000170581	1116.31	1.09701	0.151627	7.23492	4.65811e-13	3.72708e-11	STAT2
ENSG00000279794	77.7883	1.09593	0.296613	3.69483	0.000220035	0.0021903
ENSG00000226742	326.624	1.09512	0.195877	5.59087	2.25937e-08	7.77575e-07	HSBP1L1
ENSG00000254901	137.774	1.09486	0.258352	4.23787	2.25651e-05	0.000322458	BORCS8
ENSG00000229190	306.952	1.09221	0.190686	5.72778	1.0175e-08	3.81323e-07
ENSG00000164199	2482.08	1.0881	0.16032	6.7871	1.1441e-11	7.6935e-10	ADGRV1
ENSG00000234006	54.3208	1.08659	0.331288	3.27988	0.00103851	0.00779624	DDX39B-AS1
ENSG00000119632	188.458	1.08095	0.287834	3.75547	0.000173019	0.00180075	IFI27L2
ENSG00000180385	565.859	1.0803	0.213058	5.07042	3.96932e-07	9.72483e-06	EMC3-AS1
ENSG00000123240	755.789	1.07857	0.18983	5.68179	1.33294e-08	4.84224e-07	OPTN
ENSG00000258777	360.261	1.07855	0.190029	5.67573	1.38098e-08	4.98809e-07	HIF1A-AS1
ENSG00000072121	1098.12	1.07839	0.154987	6.95795	3.45265e-12	2.46138e-10	ZFYVE26
ENSG00000254846	1300.17	1.0777	0.193341	5.57408	2.48839e-08	8.44139e-07
ENSG00000185686	566.656	1.07741	0.230315	4.67799	2.89705e-06	5.45548e-05	PRAME
ENSG00000165996	353.468	1.07533	0.201985	5.32382	1.01612e-07	2.91949e-06	HACD1
ENSG00000265681	260.859	1.07252	0.271077	3.95653	7.60476e-05	0.000904937	RPL17
ENSG00000235852	232.787	1.07123	0.249149	4.29956	1.71135e-05	0.000255743
ENSG00000204149	1109.77	1.06867	0.151739	7.04281	1.88395e-12	1.39552e-10	AGAP6
ENSG00000272269	814.194	1.06643	0.183979	5.79651	6.77098e-09	2.67496e-07
ENSG00000249042	141.188	1.06638	0.245586	4.34219	1.41068e-05	0.00021804
ENSG00000204388	5236.2	1.06475	0.219954	4.84079	1.29325e-06	2.70086e-05	HSPA1B
ENSG00000161692	1091.57	1.06391	0.183875	5.78605	7.20589e-09	2.81743e-07	DBF4B
ENSG00000279382	307.591	1.05985	0.21921	4.83488	1.33229e-06	2.76414e-05
ENSG00000263786	67.7593	1.05878	0.326854	3.23932	0.00119816	0.0087691
ENSG00000141441	331.422	1.05777	0.196604	5.38021	7.44005e-08	2.20791e-06	GAREM1
ENSG00000250959	121.475	1.05747	0.263581	4.01191	6.02283e-05	0.000742594	GLUD1P3
ENSG00000151657	909.06	1.05012	0.192266	5.4618	4.71338e-08	1.4798e-06	KIN
ENSG00000215158	209.728	1.04988	0.29904	3.51085	0.000446682	0.00392331
ENSG00000053747	3096.72	1.04978	0.185482	5.65972	1.51623e-08	5.4352e-07	LAMA3
ENSG00000173214	332.798	1.04825	0.192482	5.44597	5.15242e-08	1.59902e-06	MFSD4B
ENSG00000179981	1028.22	1.04737	0.222655	4.704	2.55115e-06	4.89155e-05	TSHZ1
ENSG00000274627	426.877	1.04571	0.203305	5.14355	2.69601e-07	7.02259e-06
ENSG00000214193	358.181	1.04535	0.189793	5.50785	3.63253e-08	1.17829e-06	SH3D21
ENSG00000228506	1569.99	1.04387	0.144573	7.22037	5.18465e-13	4.13094e-11
ENSG00000197019	199.866	1.04276	0.21776	4.78856	1.67984e-06	3.3888e-05	SERTAD1
ENSG00000124614	198.312	1.03848	0.248434	4.18011	2.91374e-05	0.000401258	RPS10
ENSG00000188766	156.908	1.0363	0.281181	3.68551	0.000228247	0.00225078	SPRED3
ENSG00000006468	289.828	1.03317	0.269038	3.84024	0.000122913	0.00134963	ETV1
ENSG00000165512	717.985	1.03244	0.170576	6.05267	1.42468e-09	6.38679e-08	ZNF22
ENSG00000229018	206.554	1.03199	0.2406	4.28924	1.79286e-05	0.000264575	PMS2P7
ENSG00000137502	159.653	1.02707	0.263586	3.89653	9.75804e-05	0.00111136	RAB30
ENSG00000144362	88.1977	1.02315	0.308738	3.31399	0.000919746	0.00706978	PHOSPHO2
ENSG00000165185	462.16	1.02097	0.206916	4.93422	8.04717e-07	1.78687e-05	KIAA1958
ENSG00000234567	180.871	1.01885	0.257159	3.96197	7.43344e-05	0.000887659
ENSG00000214655	1661.11	1.01817	0.157413	6.46816	9.92036e-11	5.64924e-09	ZSWIM8
ENSG00000120885	1499.37	1.01774	0.191025	5.32778	9.9419e-08	2.86953e-06	CLU
ENSG00000006047	118.799	1.01633	0.255956	3.97071	7.16591e-05	0.000858416	YBX2
ENSG00000176485	117.166	1.0135	0.262886	3.85527	0.0001156	0.00128495	PLA2G16
ENSG00000277324	96.9331	1.01124	0.286083	3.53479	0.0004081	0.00363045
ENSG00000225610	64.0787	1.01046	0.313031	3.228	0.00124661	0.00900207
ENSG00000148426	425.47	1.00816	0.230776	4.36859	1.25051e-05	0.000196465	PROSER2
ENSG00000148634	1124	1.00712	0.200833	5.01469	5.31186e-07	1.25285e-05	HERC4
ENSG00000250365	141.943	1.00581	0.264532	3.80222	0.000143408	0.00152864
ENSG00000246451	240.293	1.00484	0.226172	4.44281	8.87909e-06	0.000145526
ENSG00000163346	281.263	1.00269	0.233936	4.28618	1.81769e-05	0.000266994	PBXIP1
ENSG00000189362	370.317	1.00173	0.20224	4.95316	7.30189e-07	1.65234e-05	NEMP2
ENSG00000279759	349.888	1.00114	0.1856	5.39407	6.88793e-08	2.06344e-06
ENSG00000198925	1052.97	0.999121	0.174335	5.73105	9.9808e-09	3.75528e-07	ATG9A
ENSG00000140451	249.346	0.997395	0.217364	4.58859	4.46241e-06	8.00574e-05	PIF1
ENSG00000139537	197.08	0.994486	0.237882	4.18058	2.90768e-05	0.000400715	CCDC65
ENSG00000170271	327.642	0.99179	0.212142	4.67512	2.93785e-06	5.52683e-05	FAXDC2
ENSG00000246859	791.064	0.991685	0.182218	5.4423	5.2596e-08	1.61944e-06	STARD4-AS1
ENSG00000225484	614.634	0.990462	0.165364	5.98959	2.1037e-09	9.06645e-08	NUTM2B-AS1
ENSG00000166343	123.145	0.987996	0.260895	3.78695	0.00015251	0.00161117	MSS51
ENSG00000175106	94.8549	0.987653	0.281687	3.50621	0.000454534	0.00397938	TVP23C
ENSG00000108187	398.556	0.986912	0.208214	4.73989	2.13832e-06	4.19761e-05	PBLD
ENSG00000007944	660.758	0.982466	0.162118	6.06021	1.35945e-09	6.12336e-08	MYLIP
ENSG00000247572	209.041	0.980173	0.235086	4.16943	3.05366e-05	0.000417194	CKMT2-AS1
ENSG00000165630	235.024	0.97909	0.211201	4.63581	3.55541e-06	6.55849e-05	PRPF18
ENSG00000257831	175.711	0.978267	0.243115	4.02389	5.72458e-05	0.000711371
ENSG00000187987	165.564	0.977418	0.260964	3.74541	0.000180097	0.00186012	ZSCAN23
ENSG00000104894	217.802	0.976877	0.292685	3.33764	0.000844928	0.00662081	CD37
ENSG00000088756	455.447	0.975963	0.216328	4.51149	6.4375e-06	0.000110475	ARHGAP28
ENSG00000115556	365.751	0.975344	0.236366	4.12641	3.68464e-05	0.000488272	PLCD4
ENSG00000204248	118.665	0.973245	0.277083	3.51247	0.00044397	0.00390673	COL11A2
ENSG00000136305	1860.56	0.972666	0.153429	6.3395	2.30511e-10	1.23132e-08	CIDEB
ENSG00000013441	1807.25	0.972269	0.205964	4.72058	2.35172e-06	4.54594e-05	CLK1
ENSG00000242265	17851.1	0.971934	0.149739	6.49084	8.53581e-11	4.90499e-09	PEG10
ENSG00000223820	91.5784	0.971657	0.29062	3.34339	0.000827618	0.0065202	CFL1P1
ENSG00000176681	170.344	0.971578	0.266561	3.64487	0.000267528	0.00254294	LRRC37A
ENSG00000165895	285.515	0.970836	0.207062	4.68863	2.75035e-06	5.23118e-05	ARHGAP42
ENSG00000165714	232.865	0.969631	0.215608	4.4972	6.88558e-06	0.000116895	BORCS5
ENSG00000100105	1164.48	0.968707	0.169738	5.70709	1.14924e-08	4.27313e-07	PATZ1
ENSG00000108433	391.682	0.968475	0.195238	4.96048	7.03203e-07	1.60082e-05	GOSR2
ENSG00000146112	283.588	0.967838	0.260501	3.71529	0.000202972	0.0020495	PPP1R18
ENSG00000168679	137.205	0.967221	0.293535	3.29508	0.000983939	0.00746636	SLC16A4
ENSG00000130203	221.575	0.96311	0.277803	3.46688	0.00052654	0.00449765	APOE
ENSG00000223749	149.672	0.96268	0.243094	3.96012	7.49113e-05	0.000893424	MIR503HG
ENSG00000114999	2190.43	0.961543	0.15044	6.39153	1.64234e-10	8.94933e-09	TTL
ENSG00000109929	2347.8	0.961503	0.149087	6.44929	1.12378e-10	6.28618e-09	SC5D
ENSG00000185359	2610.72	0.960036	0.180462	5.31987	1.03843e-07	2.97908e-06	HGS
ENSG00000175471	293.003	0.959028	0.228923	4.18929	2.79823e-05	0.00038732	MCTP1
ENSG00000186834	2308.89	0.958749	0.151198	6.341	2.28273e-10	1.22281e-08	HEXIM1
ENSG00000251562	2626.53	0.955373	0.209702	4.55585	5.21731e-06	9.18625e-05	MALAT1
ENSG00000172428	567.268	0.9547	0.187114	5.10225	3.35644e-07	8.46385e-06	COPS9
ENSG00000137185	439.499	0.953384	0.178217	5.34958	8.81574e-08	2.58781e-06	ZSCAN9
ENSG00000178917	129.395	0.953313	0.273186	3.48962	0.000483716	0.00419804	ZNF852
ENSG00000185485	220.843	0.952392	0.222081	4.2885	1.79888e-05	0.000265257	SDHAP1
ENSG00000154040	374.216	0.951171	0.207906	4.575	4.76211e-06	8.43174e-05	CABYR
ENSG00000185245	192.818	0.9501	0.232576	4.08511	4.40554e-05	0.000569865	GP1BA
ENSG00000228672	143.128	0.950083	0.26106	3.63933	0.00027335	0.00259306	PROB1
ENSG00000230408	994.481	0.949594	0.157347	6.03504	1.58922e-09	7.05769e-08
ENSG00000183718	1096.41	0.947728	0.195914	4.83748	1.31498e-06	2.73824e-05	TRIM52
ENSG00000165609	3790.24	0.946716	0.133292	7.10258	1.2245e-12	9.25109e-11	NUDT5
ENSG00000222043	91.1862	0.945874	0.287995	3.28434	0.00102222	0.00769831
ENSG00000198879	1618.23	0.943063	0.151326	6.23201	4.60492e-10	2.25641e-08	SFMBT2
ENSG00000267278	86.1	0.942742	0.29128	3.23655	0.00120984	0.00883074	MAP3K14-AS1
ENSG00000215154	100.749	0.941903	0.277632	3.39264	0.000692235	0.00564838
ENSG00000231731	564.117	0.939591	0.188621	4.98136	6.31386e-07	1.45834e-05
ENSG00000213906	331.747	0.935128	0.210248	4.44774	8.67777e-06	0.000142844	LTB4R2
ENSG00000164659	413.234	0.934242	0.183287	5.09715	3.44808e-07	8.67186e-06	KIAA1324L
ENSG00000160867	224.797	0.932347	0.272456	3.42201	0.000621602	0.00514159	FGFR4
ENSG00000152457	953.847	0.931536	0.149378	6.23611	4.4858e-10	2.20374e-08	DCLRE1C
ENSG00000255224	301.358	0.927433	0.2073	4.47387	7.68147e-06	0.000128737
ENSG00000188707	220.877	0.926171	0.27865	3.32377	0.000888079	0.00688216	ZBED6CL
ENSG00000214087	710.069	0.925269	0.179172	5.16413	2.41558e-07	6.38866e-06	ARL16
ENSG00000258260	128.253	0.924528	0.265075	3.4878	0.000487019	0.00421914
ENSG00000280143	211.121	0.924307	0.237427	3.89301	9.90068e-05	0.00112423
ENSG00000108176	558.395	0.923341	0.172226	5.36121	8.26677e-08	2.4342e-06	DNAJC12
ENSG00000071282	430.585	0.922031	0.204988	4.49797	6.86056e-06	0.000116679	LMCD1
ENSG00000203668	3160.15	0.921372	0.171831	5.36209	8.22627e-08	2.42605e-06	CHML
ENSG00000281206	655.574	0.920789	0.180494	5.1015	3.36979e-07	8.48622e-06
ENSG00000278039	2040.89	0.917991	0.200408	4.58062	4.63606e-06	8.23161e-05
ENSG00000196968	545.639	0.917932	0.174677	5.25503	1.47998e-07	4.08513e-06	FUT11
ENSG00000124788	1814.34	0.915081	0.176134	5.19538	2.04302e-07	5.4875e-06	ATXN1
ENSG00000231969	720.525	0.915005	0.158353	5.77825	7.54821e-09	2.9452e-07
ENSG00000115840	858.895	0.914682	0.180387	5.07065	3.96458e-07	9.72483e-06	SLC25A12
ENSG00000148429	1547.43	0.91333	0.165066	5.53313	3.14575e-08	1.03925e-06	USP6NL
ENSG00000142669	266.979	0.911128	0.247988	3.67408	0.000238704	0.00233068	SH3BGRL3
ENSG00000198715	377.405	0.910975	0.21146	4.30803	1.64713e-05	0.00024809	GLMP
ENSG00000138735	1077.19	0.906592	0.184825	4.90515	9.33577e-07	2.05138e-05	PDE5A
ENSG00000272195	150.272	0.904796	0.275541	3.28371	0.0010245	0.00770933
ENSG00000159210	1423.75	0.904381	0.153559	5.88946	3.87464e-09	1.60076e-07	SNF8
ENSG00000130517	396.976	0.904004	0.278422	3.24688	0.00116677	0.00856578	PGPEP1
ENSG00000262115	107.914	0.902414	0.279251	3.23155	0.0012312	0.008918
ENSG00000272720	113.412	0.901945	0.280268	3.21816	0.00129018	0.00926029
ENSG00000167216	124.929	0.900837	0.266953	3.37452	0.000739452	0.00596719	KATNAL2
ENSG00000173567	184.326	0.900613	0.240525	3.74436	0.000180853	0.00186691	ADGRF3
ENSG00000256453	356.433	0.898509	0.212881	4.2207	2.43544e-05	0.00034286	DND1
ENSG00000262943	167.552	0.898064	0.255163	3.51958	0.000432237	0.00381766	ALOX12P2
ENSG00000276101	139.325	0.896901	0.280389	3.19877	0.00138016	0.00978388
ENSG00000151612	364.193	0.895906	0.219451	4.08248	4.45574e-05	0.000575574	ZNF827
ENSG00000153208	286.725	0.895804	0.23839	3.75773	0.000171465	0.00178751	MERTK
ENSG00000276180	459.78	0.894438	0.189152	4.72866	2.26004e-06	4.40464e-05	HIST1H4I
ENSG00000214176	309.932	0.893916	0.259595	3.4435	0.000574229	0.00482673	PLEKHM1P1
ENSG00000280355	222.926	0.89233	0.219021	4.07417	4.61778e-05	0.00059287
ENSG00000169710	16382.7	0.892186	0.196825	4.53289	5.81827e-06	0.000101222	FASN
ENSG00000141452	790.141	0.891588	0.162156	5.49835	3.83368e-08	1.23636e-06	C18orf8
ENSG00000152455	1902.5	0.887407	0.154749	5.7345	9.78008e-09	3.69441e-07	SUV39H2
ENSG00000124593	138.068	0.886917	0.247043	3.59013	0.000330509	0.00304392
ENSG00000233461	204.679	0.886183	0.221306	4.00433	6.21932e-05	0.000763346
ENSG00000115844	996.905	0.885515	0.180743	4.89931	9.6173e-07	2.10592e-05	DLX2
ENSG00000134755	1506.53	0.883374	0.188301	4.6913	2.71479e-06	5.17913e-05	DSC2
ENSG00000229750	229.159	0.8832	0.248785	3.55006	0.000385145	0.00344993
ENSG00000157637	924.049	0.881786	0.205401	4.29299	1.7628e-05	0.000261553	SLC38A10
ENSG00000214021	1422.94	0.881563	0.176401	4.99749	5.80818e-07	1.35308e-05	TTLL3
ENSG00000134452	1899.67	0.88056	0.155547	5.66105	1.50452e-08	5.41369e-07	FBXO18
ENSG00000139192	192.449	0.87781	0.237881	3.69012	0.000224151	0.00221846	TAPBPL
ENSG00000160613	933.356	0.877686	0.172323	5.09325	3.51974e-07	8.81702e-06	PCSK7
ENSG00000259238	325.925	0.876287	0.202861	4.31964	1.56287e-05	0.000237665
ENSG00000257315	226.679	0.87624	0.239373	3.66057	0.000251657	0.00242612	ZBED6
ENSG00000204152	592.612	0.872915	0.178199	4.89854	9.65503e-07	2.11174e-05	TIMM23B
ENSG00000148730	5687.22	0.872796	0.143157	6.09676	1.08237e-09	5.00609e-08	EIF4EBP2
ENSG00000141449	1392.26	0.872675	0.153045	5.7021	1.1834e-08	4.38299e-07	GREB1L
ENSG00000257267	849.69	0.870587	0.182942	4.75882	1.94731e-06	3.87886e-05	ZNF271P
ENSG00000204351	1391.95	0.86694	0.169095	5.12695	2.94468e-07	7.57666e-06	SKIV2L
ENSG00000179532	475.791	0.866879	0.20724	4.18296	2.87736e-05	0.000396825	DNHD1
ENSG00000224597	699.57	0.864424	0.163775	5.27811	1.3052e-07	3.66675e-06	SVIL-AS1
ENSG00000162066	301.783	0.862447	0.247986	3.4778	0.000505542	0.00435358	AMDHD2
ENSG00000257390	495.07	0.862406	0.172288	5.00561	5.56861e-07	1.30528e-05
ENSG00000238083	466.239	0.859974	0.201172	4.27481	1.91301e-05	0.000279264	LRRC37A2
ENSG00000239883	400.792	0.859815	0.186945	4.59929	4.23929e-06	7.6781e-05	PARGP1
ENSG00000073605	354.977	0.858871	0.193524	4.43807	9.07696e-06	0.000148002	GSDMB
ENSG00000273018	987.242	0.856356	0.216993	3.94647	7.93132e-05	0.000933013
ENSG00000099290	1177.09	0.85581	0.158519	5.39878	6.7095e-08	2.01636e-06	FAM21A
ENSG00000115568	1041.34	0.855279	0.204892	4.17429	2.98921e-05	0.000409853	ZNF142
ENSG00000141644	1636.09	0.855133	0.190052	4.49948	6.81203e-06	0.000116166	MBD1
ENSG00000269293	248.543	0.854081	0.219557	3.89002	0.000100238	0.00113549	ZSCAN16-AS1
ENSG00000151465	5224.63	0.85177	0.142106	5.99391	2.04849e-09	8.88484e-08	CDC123
ENSG00000135517	216.148	0.850533	0.244607	3.47714	0.000506786	0.00436034	MIP
ENSG00000101608	1974.52	0.85043	0.169146	5.0278	4.96145e-07	1.17605e-05	MYL12A
ENSG00000119737	182.791	0.849567	0.265936	3.19463	0.0014001	0.00989935	GPR75
ENSG00000137941	909.831	0.84852	0.160604	5.28331	1.26872e-07	3.57484e-06	TTLL7
ENSG00000187531	472.631	0.847149	0.231644	3.65712	0.000255069	0.00244905	SIRT7
ENSG00000182446	3438.02	0.845895	0.143047	5.91339	3.3514e-09	1.40293e-07	NPLOC4
ENSG00000163481	478.267	0.84538	0.196801	4.29561	1.74215e-05	0.000259516	RNF25
ENSG00000134490	322.647	0.844666	0.218622	3.86359	0.000111734	0.00124857	TMEM241
ENSG00000152402	508.123	0.843393	0.263894	3.19595	0.0013937	0.00986515	GUCY1A2
ENSG00000134986	843.443	0.83773	0.188294	4.44905	8.62528e-06	0.000142351	NREP
ENSG00000242802	278.841	0.837064	0.246428	3.39678	0.000681831	0.00557549	AP5Z1
ENSG00000224490	191.018	0.836707	0.241168	3.46939	0.000521641	0.00446586	TTC21B-AS1
ENSG00000101782	1159.25	0.83472	0.164838	5.06387	4.10832e-07	1.00136e-05	RIOK3
ENSG00000196943	2068.84	0.833511	0.149432	5.57785	2.43506e-08	8.28062e-07	NOP9
ENSG00000003400	236.311	0.83308	0.231876	3.59278	0.000327163	0.00301751	CASP10
ENSG00000255112	1255.16	0.832897	0.16861	4.93979	7.82059e-07	1.74884e-05	CHMP1B
ENSG00000173517	2057.34	0.832876	0.151136	5.51077	3.57276e-08	1.1621e-06	PEAK1
ENSG00000127452	372.962	0.831345	0.187953	4.42314	9.72748e-06	0.000156856	FBXL12
ENSG00000130414	2436.22	0.831183	0.175957	4.72378	2.31504e-06	4.49336e-05	NDUFA10
ENSG00000230532	1146.77	0.830061	0.155398	5.34153	9.21655e-08	2.69296e-06
ENSG00000144567	681.772	0.82873	0.173192	4.78504	1.70954e-06	3.44506e-05	FAM134A
ENSG00000204406	340.607	0.828399	0.195744	4.23206	2.31558e-05	0.00032941	MBD5
ENSG00000099326	857.438	0.827907	0.178625	4.63489	3.57124e-06	6.58129e-05	MZF1
ENSG00000197324	594.275	0.827893	0.189959	4.35826	1.31098e-05	0.000204779	LRP10
ENSG00000099250	1904.34	0.827887	0.149408	5.54113	3.00521e-08	1.00154e-06	NRP1
ENSG00000158201	492.293	0.82715	0.186826	4.42739	9.53785e-06	0.000154323	ABHD3
ENSG00000264235	735.303	0.82695	0.184868	4.4732	7.70588e-06	0.000128973
ENSG00000040531	347.489	0.826677	0.222769	3.71091	0.000206512	0.0020764	CTNS
ENSG00000113758	2122.83	0.824789	0.167654	4.91958	8.67303e-07	1.91686e-05	DBN1
ENSG00000237126	325.624	0.824373	0.188177	4.38083	1.18225e-05	0.000187138
ENSG00000143434	285.507	0.822444	0.231471	3.55312	0.000380698	0.00341817	SEMA6C
ENSG00000225190	369.861	0.822294	0.225687	3.64352	0.000268934	0.00255501	PLEKHM1
ENSG00000108469	869.921	0.821356	0.186877	4.39517	1.10688e-05	0.000176088	RECQL5
ENSG00000113716	2062.92	0.821239	0.165166	4.97219	6.61996e-07	1.51795e-05	HMGXB3
ENSG00000051596	778.501	0.82089	0.194144	4.22824	2.35523e-05	0.000333549	THOC3
ENSG00000241409	335.875	0.820339	0.214181	3.83012	0.000128082	0.00139587
ENSG00000233739	135.028	0.819605	0.24824	3.30166	0.000961149	0.00733451
ENSG00000115762	1927.39	0.817976	0.161024	5.07985	3.77739e-07	9.40035e-06	PLEKHB2
ENSG00000134285	675.416	0.817523	0.171403	4.76959	1.84598e-06	3.70035e-05	FKBP11
ENSG00000143409	359.956	0.817279	0.188317	4.33992	1.42538e-05	0.000219573	FAM63A
ENSG00000128708	2996.8	0.817226	0.1616	5.05709	4.25698e-07	1.03097e-05	HAT1
ENSG00000189159	2842.09	0.816941	0.146231	5.58665	2.31497e-08	7.95267e-07	HN1
ENSG00000173548	322.103	0.816559	0.226035	3.61254	0.000303214	0.00282687	SNX33
ENSG00000135709	153.792	0.815923	0.25157	3.24332	0.00118145	0.00865348	KIAA0513
ENSG00000156869	235.646	0.815743	0.222768	3.66185	0.000250399	0.00241645	FRRS1
ENSG00000228782	208.846	0.815491	0.24118	3.38126	0.000721538	0.00584723
ENSG00000144445	620.305	0.814842	0.197951	4.11639	3.84855e-05	0.00050751	KANSL1L
ENSG00000224919	144.484	0.814834	0.255204	3.19288	0.00140862	0.00994847
ENSG00000161011	2331.06	0.814475	0.167357	4.86668	1.13487e-06	2.42076e-05	SQSTM1
ENSG00000237380	276.352	0.811723	0.209799	3.86905	0.000109259	0.00122307	HOXD-AS2
ENSG00000176986	3576.22	0.810022	0.14937	5.42293	5.86315e-08	1.79327e-06	SEC24C
ENSG00000261377	139.985	0.80987	0.247794	3.26832	0.0010819	0.00806468	PDCD6IPP2
ENSG00000239665	756.565	0.808273	0.16589	4.87234	1.10285e-06	2.36728e-05
ENSG00000170456	1163.6	0.808081	0.148795	5.43085	5.60853e-08	1.71817e-06	DENND5B
ENSG00000154874	985.503	0.807889	0.196762	4.10593	4.02697e-05	0.000527736	CCDC144B
ENSG00000197948	405.813	0.807287	0.215785	3.74116	0.00018317	0.00188468	FCHSD1
ENSG00000085185	1025.48	0.807183	0.166453	4.84931	1.23894e-06	2.60466e-05	BCORL1
ENSG00000153339	1533.23	0.807103	0.153105	5.27156	1.35266e-07	3.77214e-06	TRAPPC8
ENSG00000205923	162.256	0.806372	0.250834	3.21477	0.0013055	0.00934195	CEMP1
ENSG00000229852	202.972	0.805594	0.219506	3.67003	0.000242521	0.002356
ENSG00000178896	326.672	0.805453	0.203602	3.95601	7.62108e-05	0.000904937	EXOSC4
ENSG00000226200	192.296	0.803048	0.230434	3.48494	0.000492245	0.00425841	SGMS1-AS1
ENSG00000176244	486.011	0.802395	0.196178	4.09013	4.31133e-05	0.000558822	ACBD7
ENSG00000253133	238.177	0.801763	0.219355	3.6551	0.000257084	0.00246465
ENSG00000065328	3524.83	0.801495	0.144921	5.53055	3.19235e-08	1.04951e-06	MCM10
ENSG00000258813	411.196	0.801047	0.17932	4.46714	7.9271e-06	0.000132325
ENSG00000123353	948.194	0.797682	0.163404	4.88164	1.05206e-06	2.28264e-05	ORMDL2
ENSG00000162415	472.402	0.797421	0.183913	4.33586	1.45194e-05	0.000222255	ZSWIM5
ENSG00000180011	1186.24	0.797034	0.181578	4.38948	1.13621e-05	0.000179999	ZADH2
ENSG00000064042	539.317	0.796898	0.221596	3.59618	0.000322924	0.00298567	LIMCH1
ENSG00000173530	1639.87	0.796344	0.163466	4.87162	1.10685e-06	2.36899e-05	TNFRSF10D
ENSG00000158109	427.606	0.795725	0.196345	4.05269	5.06322e-05	0.000640519	TPRG1L
ENSG00000070778	432.845	0.795083	0.192119	4.13849	3.49594e-05	0.000467185	PTPN21
ENSG00000129566	805.714	0.794964	0.162551	4.89056	1.00552e-06	2.18916e-05	TEP1
ENSG00000185800	869.943	0.794387	0.160775	4.94098	7.77304e-07	1.74232e-05	DMWD
ENSG00000249971	526.34	0.794052	0.181416	4.37697	1.20343e-05	0.000190014
ENSG00000165861	315.253	0.7937	0.247079	3.21233	0.00131665	0.00940398	ZFYVE1
ENSG00000167565	228.262	0.793191	0.237699	3.33695	0.000847021	0.00663448	SERTAD3
ENSG00000167470	1301.14	0.792714	0.175514	4.51651	6.28659e-06	0.00010808	MIDN
ENSG00000180667	1980.65	0.790726	0.149294	5.29644	1.18081e-07	3.34206e-06	YOD1
ENSG00000172586	762.602	0.790721	0.172683	4.57904	4.67107e-06	8.28602e-05	CHCHD1
ENSG00000155034	215.706	0.789857	0.220391	3.5839	0.000338506	0.00310551	FBXL18
ENSG00000254726	742.261	0.788655	0.218725	3.6057	0.000311316	0.00289103	MEX3A
ENSG00000232335	1092.71	0.786143	0.165187	4.75911	1.94447e-06	3.87729e-05
ENSG00000185267	748.508	0.784971	0.187811	4.17959	2.92039e-05	0.000401755	CDNF
ENSG00000113742	1416.41	0.784616	0.177278	4.4259	9.60414e-06	0.000155131	CPEB4
ENSG00000115977	1041.74	0.783605	0.164225	4.77155	1.82816e-06	3.67239e-05	AAK1
ENSG00000242125	782.124	0.782515	0.182255	4.29352	1.75863e-05	0.000261553	SNHG3
ENSG00000185813	492.9	0.782066	0.207872	3.76226	0.000168387	0.00175929	PCYT2
ENSG00000167566	729.697	0.781789	0.178881	4.37046	1.23988e-05	0.000195119	NCKAP5L
ENSG00000136731	3123.88	0.781111	0.165086	4.73154	2.22825e-06	4.35163e-05	UGGT1
ENSG00000237943	197.589	0.780619	0.215626	3.62024	0.00029433	0.0027617	PRKCQ-AS1
ENSG00000107937	6048.72	0.779592	0.137389	5.67433	1.39236e-08	5.01963e-07	GTPBP4
ENSG00000257878	231.622	0.778082	0.232315	3.34926	0.000810285	0.00639693
ENSG00000122085	967.2	0.777562	0.197016	3.94668	7.92412e-05	0.000932744	MTERF4
ENSG00000126453	881.806	0.777138	0.177856	4.36947	1.2455e-05	0.00019584	BCL2L12
ENSG00000183308	501.92	0.776145	0.199118	3.89791	9.70268e-05	0.00110705
ENSG00000177426	313.242	0.775062	0.197472	3.92492	8.67582e-05	0.00100685	TGIF1
ENSG00000126773	2835.83	0.774027	0.169166	4.57554	4.74985e-06	8.41789e-05	PCNX4
ENSG00000127481	10655.1	0.771735	0.140537	5.49135	3.98877e-08	1.28202e-06	UBR4
ENSG00000267858	406.98	0.769628	0.197934	3.8883	0.000100948	0.00114285	MZF1-AS1
ENSG00000141380	2604.96	0.769312	0.137828	5.58166	2.38229e-08	8.1544e-07	SS18
ENSG00000120314	1141.96	0.768429	0.176325	4.35804	1.31235e-05	0.000204823	WDR55
ENSG00000267160	231.63	0.767836	0.220577	3.48104	0.000499475	0.00430917
ENSG00000172661	1185.95	0.76739	0.157437	4.87425	1.0922e-06	2.35425e-05	FAM21C
ENSG00000156671	1775.13	0.765337	0.146368	5.22885	1.70569e-07	4.66066e-06	SAMD8
ENSG00000184716	252.059	0.765003	0.207279	3.6907	0.000223638	0.00221454	SERINC4
ENSG00000228063	485.068	0.764734	0.195624	3.9092	9.26035e-05	0.00106274	LYPLAL1-AS1
ENSG00000204308	639.368	0.764465	0.165216	4.62708	3.70863e-06	6.7883e-05	RNF5
ENSG00000176788	1495.11	0.763436	0.208645	3.65901	0.00025319	0.00243841	BASP1
ENSG00000162419	651.557	0.76264	0.188937	4.03648	5.42597e-05	0.000678264	GMEB1
ENSG00000198933	666.484	0.762197	0.195502	3.89866	9.6727e-05	0.00110496	TBKBP1
ENSG00000238105	705	0.761717	0.17125	4.44798	8.66816e-06	0.00014281	GOLGA2P5
ENSG00000130119	904.569	0.761646	0.15647	4.86768	1.12916e-06	2.41129e-05	GNL3L
ENSG00000198231	5908.2	0.761076	0.177334	4.29176	1.77259e-05	0.000262196	DDX42
ENSG00000204560	1691.43	0.760026	0.14993	5.06919	3.99519e-07	9.77557e-06	DHX16
ENSG00000011021	681.268	0.7591	0.197517	3.84321	0.000121437	0.00133729	CLCN6
ENSG00000171517	187.545	0.758489	0.235775	3.217	0.00129537	0.00928702	LPAR3
ENSG00000101745	713.327	0.758017	0.201776	3.75672	0.000172155	0.00179274	ANKRD12
ENSG00000221817	502.467	0.75769	0.19162	3.95413	7.68127e-05	0.000910944	PPP3CB-AS1
ENSG00000125445	1723.61	0.757071	0.153721	4.92496	8.43756e-07	1.86699e-05	MRPS7
ENSG00000253744	188.76	0.756055	0.227643	3.32123	0.000896223	0.00692302
ENSG00000149809	426.121	0.755666	0.19923	3.79293	0.000148877	0.0015816	TM7SF2
ENSG00000269343	431.173	0.754779	0.197557	3.82056	0.000133147	0.00144196	ZNF587B
ENSG00000167378	1292.11	0.754761	0.153663	4.91179	9.02504e-07	1.99002e-05	IRGQ
ENSG00000085978	606.48	0.753349	0.216762	3.47546	0.000509983	0.00438035	ATG16L1
ENSG00000253102	1275.13	0.75116	0.178431	4.2098	2.55592e-05	0.000357433
ENSG00000108588	3598.09	0.75039	0.160009	4.68967	2.73649e-06	5.21529e-05	CCDC47
ENSG00000080603	380.917	0.750239	0.226457	3.31294	0.000923201	0.00709346	SRCAP
ENSG00000135924	337.929	0.750185	0.216755	3.46097	0.000538225	0.00458095	DNAJB2
ENSG00000137496	379.2	0.749666	0.192241	3.89961	9.63472e-05	0.00110195	IL18BP
ENSG00000262879	319.564	0.749317	0.207088	3.61835	0.000296483	0.00277661
ENSG00000138792	781.841	0.748646	0.211902	3.53298	0.000410905	0.00364964	ENPEP
ENSG00000181192	2452.48	0.74855	0.154284	4.85177	1.22366e-06	2.5798e-05	DHTKD1
ENSG00000141577	677.538	0.747402	0.231997	3.2216	0.00127476	0.00918085	CEP131
ENSG00000137343	626.034	0.746145	0.207499	3.5959	0.000323275	0.00298745	ATAT1
ENSG00000112983	3836.08	0.745667	0.150417	4.95734	7.14663e-07	1.62301e-05	BRD8
ENSG00000122882	1546.35	0.745656	0.180657	4.12747	3.66779e-05	0.00048672	ECD
ENSG00000188234	597.87	0.745525	0.173066	4.30774	1.64929e-05	0.000248173	AGAP4
ENSG00000006607	1831.63	0.744841	0.177373	4.1993	2.67745e-05	0.000373602	FARP2
ENSG00000149577	369.114	0.74353	0.182244	4.07985	4.50649e-05	0.000580942	SIDT2
ENSG00000242396	779.163	0.742561	0.205597	3.61172	0.000304169	0.00283299
ENSG00000110046	533.201	0.742036	0.199008	3.72867	0.00019249	0.00196141	ATG2A
ENSG00000272844	190.037	0.741041	0.221821	3.34071	0.000835654	0.00656986
ENSG00000188566	629.185	0.738803	0.20853	3.54291	0.000395734	0.0035381
ENSG00000155850	1989.85	0.737398	0.166118	4.439	9.03776e-06	0.00014749	SLC26A2
ENSG00000165240	858.181	0.736318	0.189465	3.8863	0.000101782	0.00114886	ATP7A
ENSG00000072778	2577.22	0.736267	0.176854	4.16312	3.13925e-05	0.000426328	ACADVL
ENSG00000204237	425.974	0.735899	0.229653	3.2044	0.00135343	0.00963042	OXLD1
ENSG00000172869	2796.38	0.735804	0.151515	4.85633	1.19582e-06	2.52801e-05	DMXL1
ENSG00000122870	839.682	0.735684	0.176726	4.16285	3.143e-05	0.000426328	BICC1
ENSG00000126775	931.435	0.733938	0.155735	4.71275	2.44398e-06	4.71946e-05	ATG14
ENSG00000152700	2624.23	0.732964	0.165102	4.43946	9.01853e-06	0.000147303	SAR1B
ENSG00000213551	2427.79	0.731903	0.152607	4.79601	1.61861e-06	3.28626e-05	DNAJC9
ENSG00000128789	885.703	0.731782	0.177274	4.12796	3.65989e-05	0.000486012	PSMG2
ENSG00000165804	459.47	0.731314	0.217998	3.35469	0.00079454	0.00630941	ZNF219
ENSG00000258232	2323.75	0.730559	0.184441	3.96093	7.46577e-05	0.000890959
ENSG00000119013	1264.42	0.730557	0.163773	4.4608	8.1653e-06	0.000135348	NDUFB3
ENSG00000169738	1010.93	0.730057	0.217824	3.3516	0.000803475	0.00635905	DCXR
ENSG00000160695	496.085	0.729538	0.171151	4.26255	2.02108e-05	0.000292563	VPS11
ENSG00000182718	3824.93	0.72932	0.204178	3.57198	0.000354287	0.00322687	ANXA2
ENSG00000122912	811.112	0.729307	0.196673	3.70822	0.000208718	0.00209479	SLC25A16
ENSG00000101624	467.538	0.72922	0.196531	3.71045	0.000206888	0.00207883	CEP76
ENSG00000108021	7385.28	0.728971	0.134913	5.40326	6.54416e-08	1.98238e-06	FAM208B
ENSG00000198909	960.51	0.728374	0.199601	3.64914	0.000263118	0.00251163	MAP3K3
ENSG00000187522	3009.22	0.728248	0.144022	5.05652	4.26977e-07	1.03275e-05	HSPA14
ENSG00000104866	388.164	0.727636	0.215304	3.37957	0.000726001	0.00587336	PPP1R37
ENSG00000172725	545.788	0.727168	0.193653	3.755	0.000173338	0.00180308	CORO1B
ENSG00000227741	249.645	0.726474	0.211301	3.43809	0.000585825	0.00490247
ENSG00000162613	6042.9	0.725579	0.140048	5.18092	2.20795e-07	5.88879e-06	FUBP1
ENSG00000144535	499.165	0.723953	0.225399	3.21188	0.00131871	0.00941516	DIS3L2
ENSG00000157593	565.75	0.721489	0.202356	3.56544	0.000363245	0.00329579	SLC35B2
ENSG00000161010	1912.6	0.719135	0.162131	4.43551	9.18551e-06	0.000149387	C5orf45
ENSG00000167131	1555.71	0.719076	0.15638	4.59826	4.26036e-06	7.7089e-05	CCDC103
ENSG00000183208	553.191	0.718996	0.18685	3.84799	0.00011909	0.0013191	GDPGP1
ENSG00000117262	304.103	0.717959	0.202147	3.55166	0.000382804	0.0034322	GPR89A
ENSG00000228302	1031.64	0.717181	0.191276	3.74945	0.000177224	0.00183344
ENSG00000150687	994.63	0.717151	0.19501	3.67751	0.000235521	0.00230811	PRSS23
ENSG00000197283	594.025	0.716045	0.186665	3.83598	0.000125063	0.00137085	SYNGAP1
ENSG00000112186	553.828	0.715969	0.201132	3.5597	0.000371278	0.00335584	CAP2
ENSG00000161533	1260.09	0.715901	0.15579	4.59529	4.32152e-06	7.78983e-05	ACOX1
ENSG00000265496	1640.82	0.715399	0.208408	3.43269	0.000597635	0.00497714	MIR1539
ENSG00000188153	1108.93	0.715344	0.14876	4.80872	1.51901e-06	3.11068e-05	COL4A5
ENSG00000151461	2203.49	0.714244	0.138773	5.14684	2.64907e-07	6.9098e-06	UPF2
ENSG00000115112	1091.78	0.713827	0.201156	3.54863	0.000387242	0.00346708	TFCP2L1
ENSG00000277072	268.465	0.713491	0.210737	3.38569	0.000709996	0.00576515	STAG3L2
ENSG00000141458	1598.11	0.712671	0.16691	4.26979	1.95656e-05	0.000284527	NPC1
ENSG00000281398	377.005	0.711791	0.191395	3.71896	0.000200048	0.00202536	SNHG4
ENSG00000127838	391.269	0.711776	0.187757	3.79095	0.00015007	0.0015916	PNKD
ENSG00000204623	716.761	0.711709	0.193386	3.68026	0.000232999	0.00229287	ZNRD1ASP
ENSG00000158079	465.062	0.71151	0.174036	4.08829	4.34571e-05	0.000562895	PTPDC1
ENSG00000002834	1721.08	0.710943	0.145713	4.87907	1.06587e-06	2.30996e-05	LASP1
ENSG00000185298	1139.43	0.709832	0.184603	3.84518	0.000120466	0.00132813	CCDC137
ENSG00000131378	337.278	0.709279	0.209114	3.39184	0.000694255	0.00566125	RFTN1
ENSG00000166974	1719.45	0.708208	0.154538	4.58275	4.58909e-06	8.17717e-05	MAPRE2
ENSG00000065665	1680.88	0.707091	0.142949	4.94645	7.55809e-07	1.69815e-05	SEC61A2
ENSG00000215421	533.349	0.706054	0.183614	3.84532	0.000120396	0.00132813	ZNF407
ENSG00000092847	2539.78	0.705491	0.144144	4.89433	9.86388e-07	2.15246e-05	AGO1
ENSG00000003393	938.839	0.704917	0.166843	4.22503	2.38904e-05	0.000338085	ALS2
ENSG00000261423	1131.81	0.704111	0.162944	4.32119	1.55193e-05	0.00023619
ENSG00000247373	2255.76	0.704063	0.179327	3.92615	8.63166e-05	0.00100346
ENSG00000196998	381.606	0.702881	0.208665	3.36846	0.0007559	0.0060456	WDR45
ENSG00000180336	2207.96	0.702719	0.143142	4.90924	9.14301e-07	2.01369e-05	MEIOC
ENSG00000121310	1129.94	0.702459	0.144888	4.84829	1.24529e-06	2.61511e-05	ECHDC2
ENSG00000224470	2028.89	0.702287	0.19453	3.61017	0.000305996	0.0028486	ATXN1L
ENSG00000152117	753.39	0.700644	0.216607	3.23464	0.00121797	0.00887983
ENSG00000152242	1616.62	0.700636	0.155823	4.49636	6.91276e-06	0.000117146	C18orf25
ENSG00000059728	810.167	0.700635	0.183167	3.82511	0.000130713	0.00142046	MXD1
ENSG00000204590	2292.99	0.700323	0.154358	4.53699	5.70627e-06	9.97309e-05	GNL1
ENSG00000251513	363.249	0.69948	0.198896	3.51682	0.000436748	0.00385391
ENSG00000099246	4199.15	0.699292	0.154748	4.51892	6.2156e-06	0.000107249	RAB18
ENSG00000178971	641.397	0.699008	0.183482	3.80967	0.000139152	0.00149334	CTC1
ENSG00000042286	449.293	0.698321	0.19506	3.58003	0.000343552	0.00314572	AIFM2
ENSG00000198258	1347.39	0.698246	0.156524	4.46096	8.15935e-06	0.000135348	UBL5
ENSG00000120709	3311.14	0.69777	0.158117	4.41299	1.01952e-05	0.000163287	FAM53C
ENSG00000261872	683.668	0.697401	0.168816	4.13113	3.60991e-05	0.000480385
ENSG00000174695	5080.45	0.697301	0.136504	5.10828	3.25102e-07	8.24186e-06	TMEM167A
ENSG00000134759	1987.68	0.696678	0.137263	5.07551	3.86448e-07	9.52954e-06	ELP2
ENSG00000082212	3302.69	0.695514	0.179554	3.87356	0.000107258	0.00120209	ME2
ENSG00000135048	1043.31	0.694329	0.153716	4.51697	6.27294e-06	0.000107943	TMEM2
ENSG00000164535	234.97	0.694072	0.216334	3.20833	0.00133506	0.00952475	DAGLB
ENSG00000144161	785.153	0.693656	0.185827	3.73281	0.000189358	0.00193574	ZC3H8
ENSG00000165406	967.551	0.693554	0.161787	4.28683	1.81237e-05	0.000266566	MARCH8
ENSG00000113356	1070.01	0.693171	0.155257	4.46467	8.01935e-06	0.00013363	POLR3G
ENSG00000165632	709.978	0.692745	0.168827	4.10328	4.0733e-05	0.000532337	TAF3
ENSG00000240401	773.154	0.692741	0.172484	4.01626	5.91294e-05	0.000732378
ENSG00000164404	1874.14	0.692691	0.148537	4.66341	3.11009e-06	5.8048e-05	GDF9
ENSG00000180822	778.866	0.691387	0.181266	3.81421	0.000136617	0.00147113	PSMG4
ENSG00000123836	1033.13	0.689587	0.153862	4.48184	7.40028e-06	0.000124518	PFKFB2
ENSG00000170445	2848.65	0.688792	0.150206	4.58564	4.52606e-06	8.09695e-05	HARS
ENSG00000081760	761.979	0.688292	0.181246	3.79755	0.000146131	0.00155504	AACS
ENSG00000115109	817.573	0.687503	0.203417	3.37978	0.000725445	0.00587193	EPB41L5
ENSG00000233527	286.675	0.686923	0.199774	3.43851	0.000584931	0.00489715	ZNF529-AS1
ENSG00000166263	1059.1	0.686901	0.189363	3.62744	0.00028625	0.00269387	STXBP4
ENSG00000171302	948.935	0.686605	0.17249	3.98056	6.87527e-05	0.000827257	CANT1
ENSG00000146063	1926.7	0.686155	0.163932	4.18561	2.84403e-05	0.000393372	TRIM41
ENSG00000153827	5196.65	0.685887	0.154927	4.42715	9.54846e-06	0.000154363	TRIP12
ENSG00000223482	486.314	0.685782	0.194087	3.53337	0.000410295	0.00364593	NUTM2A-AS1
ENSG00000120306	4422.15	0.685556	0.127419	5.38034	7.4346e-08	2.20791e-06	CYSTM1
ENSG00000226950	840.332	0.68323	0.18625	3.66835	0.000244123	0.00236823	DANCR
ENSG00000104936	846.985	0.682912	0.183111	3.7295	0.000191857	0.00195614	DMPK
ENSG00000099899	1518.61	0.682194	0.164447	4.14842	3.34781e-05	0.000449288	TRMT2A
ENSG00000182963	2867.82	0.68189	0.158194	4.31047	1.62905e-05	0.000245757	GJC1
ENSG00000165699	1172.89	0.681211	0.14929	4.563	5.04279e-06	8.88722e-05	TSC1
ENSG00000169136	1423.77	0.681191	0.158143	4.30743	1.65161e-05	0.000248173	ATF5
ENSG00000197063	660.576	0.679876	0.17867	3.8052	0.000141688	0.00151542	MAFG
ENSG00000146083	1006.98	0.679398	0.198192	3.42798	0.0006081	0.00504436	RNF44
ENSG00000148606	2589.43	0.678876	0.137076	4.95255	7.32475e-07	1.65356e-05	POLR3A
ENSG00000135482	381.57	0.678834	0.189812	3.57635	0.000348425	0.00318419	ZC3H10
ENSG00000081479	1167.19	0.678747	0.209652	3.2375	0.00120582	0.00881156	LRP2
ENSG00000173848	3732.04	0.678645	0.133699	5.0759	3.85659e-07	9.52246e-06	NET1
ENSG00000198793	5177.69	0.678489	0.137131	4.94776	7.50715e-07	1.69071e-05	MTOR
ENSG00000233937	632.71	0.678327	0.205648	3.29849	0.000972057	0.00739989
ENSG00000164405	2486.06	0.678277	0.136133	4.98246	6.27821e-07	1.45187e-05	UQCRQ
ENSG00000182389	531.038	0.677261	0.200919	3.37081	0.00074948	0.00601455	CACNB4
ENSG00000101639	1815.57	0.676325	0.138684	4.87675	1.07848e-06	2.33195e-05	CEP192
ENSG00000177628	748.551	0.67626	0.17271	3.91558	9.01868e-05	0.00103929	GBA
ENSG00000049759	1290.34	0.676228	0.154376	4.3804	1.1846e-05	0.000187353	NEDD4L
ENSG00000182768	1698.72	0.676223	0.169533	3.98874	6.64242e-05	0.000803318	NGRN
ENSG00000185278	1321.78	0.675938	0.153961	4.39031	1.13189e-05	0.000179616	ZBTB37
ENSG00000145743	590.311	0.674905	0.191712	3.52042	0.000430867	0.0038091	FBXL17
ENSG00000159433	826.169	0.673942	0.166488	4.04798	5.16614e-05	0.000649638	STARD9
ENSG00000163482	828.868	0.673233	0.188855	3.56482	0.000364108	0.00330047	STK36
ENSG00000135469	672.61	0.673219	0.187689	3.58689	0.000334649	0.00307757	COQ10A
ENSG00000171862	2690.75	0.672735	0.206969	3.25042	0.00115236	0.00847639	PTEN
ENSG00000130338	902.148	0.672705	0.161622	4.16221	3.15177e-05	0.000427212	TULP4
ENSG00000182180	2999.89	0.670983	0.134901	4.97391	6.56171e-07	1.50824e-05	MRPS16
ENSG00000163466	3360.65	0.67092	0.137654	4.87397	1.09376e-06	2.35425e-05	ARPC2
ENSG00000135912	1228.39	0.670844	0.184434	3.6373	0.000275508	0.00260702	TTLL4
ENSG00000154059	1987.21	0.669294	0.149604	4.47378	7.68497e-06	0.000128737	IMPACT
ENSG00000152234	10733.1	0.668708	0.131859	5.07138	3.94934e-07	9.70096e-06	ATP5A1
ENSG00000162139	735.277	0.668621	0.182079	3.67215	0.000240515	0.00234252	NEU3
ENSG00000197879	1939.48	0.668249	0.172072	3.88354	0.000102947	0.00116063	MYO1C
ENSG00000139178	322.113	0.667403	0.189309	3.52548	0.000422717	0.00374054	C1RL
ENSG00000196118	993.728	0.667154	0.169172	3.94365	8.02516e-05	0.000940551	CCDC189
ENSG00000075336	1013.37	0.665956	0.163877	4.06376	4.82892e-05	0.000615557	TIMM21
ENSG00000132199	4503.47	0.664672	0.133776	4.96855	6.74543e-07	1.53927e-05	ENOSF1
ENSG00000170832	1490	0.663876	0.165797	4.00415	6.22399e-05	0.000763425	USP32
ENSG00000125447	1689.39	0.663146	0.191341	3.46577	0.000528708	0.0045121	GGA3
ENSG00000155368	1199.97	0.663012	0.178648	3.71128	0.000206217	0.00207563	DBI
ENSG00000142686	594.163	0.662981	0.188882	3.51004	0.000448047	0.00393348	C1orf216
ENSG00000154845	1932.6	0.660528	0.140297	4.70807	2.50072e-06	4.81434e-05	PPP4R1
ENSG00000137073	1607.79	0.659568	0.14778	4.46317	8.07545e-06	0.000134329	UBAP2
ENSG00000079332	4657.42	0.659375	0.144936	4.54942	5.37938e-06	9.44529e-05	SAR1A
ENSG00000176105	2572.79	0.658372	0.162556	4.05012	5.1191e-05	0.000645537	YES1
ENSG00000138336	962.502	0.657997	0.191836	3.42999	0.000603598	0.00501139	TET1
ENSG00000116977	3243.96	0.657926	0.168111	3.91364	9.09143e-05	0.00104549	LGALS8
ENSG00000197081	3037.6	0.657363	0.144902	4.53659	5.71707e-06	9.98276e-05	IGF2R
ENSG00000115993	1120	0.657349	0.161115	4.08	4.50358e-05	0.000580942	TRAK2
ENSG00000115415	1702.01	0.656968	0.168655	3.89535	9.80585e-05	0.00111614	STAT1
ENSG00000182473	3424.63	0.656684	0.152326	4.31103	1.62493e-05	0.00024533	EXOC7
ENSG00000160072	1265.55	0.653503	0.194876	3.35343	0.000798163	0.00632758	ATAD3B
ENSG00000124588	422.904	0.652552	0.20283	3.21724	0.00129431	0.00928552	NQO2
ENSG00000067900	1900.46	0.65229	0.17148	3.80388	0.000142446	0.00152095	ROCK1
ENSG00000162341	386.324	0.651284	0.185739	3.50645	0.000454126	0.00397821	TPCN2
ENSG00000107758	1980.06	0.651057	0.161625	4.0282	5.62058e-05	0.000700284	PPP3CB
ENSG00000196235	6900.57	0.650929	0.148275	4.39	1.13352e-05	0.000179724	SUPT5H
ENSG00000114383	397.435	0.650073	0.187846	3.46068	0.00053882	0.00458396	TUSC2
ENSG00000251279	479.324	0.649582	0.171726	3.78266	0.000155161	0.00163644
ENSG00000149930	2308.54	0.649086	0.170744	3.80152	0.000143813	0.0015321	TAOK2
ENSG00000197062	417.447	0.649077	0.193984	3.34603	0.000819779	0.00646381	ZSCAN26
ENSG00000256525	632.741	0.647621	0.18855	3.43474	0.000593131	0.00495051	POLG2
ENSG00000176087	2176.6	0.645415	0.16804	3.84084	0.000122616	0.00134714	SLC35A4
ENSG00000159496	518.577	0.645254	0.167564	3.85079	0.000117735	0.00130562	RGL4
ENSG00000225830	688.827	0.644729	0.164786	3.91253	9.1336e-05	0.0010497	ERCC6
ENSG00000112159	7000.39	0.644005	0.135206	4.76312	1.90623e-06	3.80503e-05	MDN1
ENSG00000198265	5086.71	0.643284	0.164173	3.91833	8.91653e-05	0.00103037	HELZ
ENSG00000140199	1062.07	0.643088	0.151698	4.23925	2.24265e-05	0.000321204	SLC12A6
ENSG00000111676	2817.65	0.642767	0.146191	4.39676	1.09879e-05	0.000175096	ATN1
ENSG00000017797	1509.8	0.642244	0.149785	4.28778	1.8047e-05	0.000265909	RALBP1
ENSG00000279689	1800.59	0.641299	0.15107	4.24504	2.18555e-05	0.000313737
ENSG00000132478	1924.95	0.640777	0.163579	3.91723	8.95726e-05	0.00103319	UNK
ENSG00000141664	1015.89	0.640144	0.168211	3.80561	0.000141456	0.00151379	ZCCHC2
ENSG00000112343	427.354	0.639912	0.189706	3.37318	0.000743049	0.00599079	TRIM38
ENSG00000100418	1507.38	0.63899	0.156151	4.09213	4.27437e-05	0.00055517	DESI1
ENSG00000231074	1354.84	0.638636	0.167946	3.80263	0.000143169	0.00152694	HCG18
ENSG00000131495	1218.76	0.638612	0.149354	4.27584	1.90419e-05	0.000278405	NDUFA2
ENSG00000113068	2337.55	0.63729	0.146588	4.34748	1.37712e-05	0.000214052	PFDN1
ENSG00000258377	2278.27	0.636808	0.150526	4.23056	2.3311e-05	0.000330873
ENSG00000122965	823.833	0.636736	0.173472	3.67055	0.000242028	0.00235243	RBM19
ENSG00000102393	2582.73	0.636614	0.156845	4.05887	4.93106e-05	0.00062547	GLA
ENSG00000232828	364.369	0.636236	0.197591	3.21997	0.00128206	0.00921246
ENSG00000167548	6354.15	0.636035	0.150658	4.2217	2.42464e-05	0.000341847	KMT2D
ENSG00000151151	841.43	0.635398	0.161655	3.93059	8.47393e-05	0.00098826	IPMK
ENSG00000197746	6708.12	0.635218	0.174015	3.65036	0.000261878	0.00250428	PSAP
ENSG00000265148	1397.03	0.635021	0.150337	4.22398	2.40022e-05	0.00033916	TSPOAP1-AS1
ENSG00000187954	855.958	0.634876	0.174637	3.6354	0.000277545	0.00262236	CYHR1
ENSG00000099282	373.133	0.634739	0.185872	3.41492	0.000638007	0.00526252	TSPAN15
ENSG00000070495	610.863	0.633658	0.16657	3.80416	0.000142286	0.0015201	JMJD6
ENSG00000144231	2139.03	0.633285	0.172746	3.66599	0.000246386	0.00238622	POLR2D
ENSG00000198563	5987.96	0.632539	0.182525	3.46549	0.000529271	0.00451487	DDX39B
ENSG00000113732	1272.86	0.632287	0.155478	4.06672	4.76789e-05	0.000609255	ATP6V0E1
ENSG00000180263	496.811	0.630832	0.187015	3.37316	0.0007431	0.00599079	FGD6
ENSG00000141551	4336.88	0.630133	0.183046	3.44249	0.000576394	0.0048385	CSNK1D
ENSG00000128159	2259.86	0.629584	0.177274	3.55148	0.000383072	0.00343298	TUBGCP6
ENSG00000175387	1963.87	0.627636	0.145884	4.3023	1.69036e-05	0.000253193	SMAD2
ENSG00000198315	3772.75	0.627602	0.148938	4.21385	2.51059e-05	0.000352393	ZKSCAN8
ENSG00000162194	858.901	0.627477	0.173868	3.60892	0.000307476	0.00286098	LBHD1
ENSG00000012822	892.341	0.62709	0.16924	3.70534	0.000211106	0.00211362	CALCOCO1
ENSG00000279641	902.134	0.625911	0.159749	3.9181	8.92492e-05	0.00103071
ENSG00000037749	1327.5	0.62514	0.167678	3.72822	0.000192837	0.0019635	MFAP3
ENSG00000256591	466.521	0.624571	0.178382	3.50132	0.00046296	0.00404381
ENSG00000063245	1644.49	0.624293	0.161705	3.86068	0.00011307	0.00126127	EPN1
ENSG00000087502	1849.48	0.623773	0.171101	3.64564	0.000266728	0.00253835	ERGIC2
ENSG00000269570	1198.21	0.623406	0.181648	3.43195	0.000599257	0.00498846
ENSG00000240344	637.532	0.622898	0.167758	3.71308	0.000204754	0.0020642	PPIL3
ENSG00000135677	1818.58	0.62111	0.157115	3.95323	7.71035e-05	0.000913251	GNS
ENSG00000159202	2694.22	0.620735	0.143924	4.31293	1.61106e-05	0.000244014	UBE2Z
ENSG00000105402	796.095	0.619934	0.162564	3.81348	0.000137023	0.00147466	NAPA
ENSG00000266751	1711.27	0.618896	0.149365	4.14353	3.42003e-05	0.000458333	MIR3661
ENSG00000264859	584.75	0.61879	0.173329	3.57003	0.000356942	0.00324638	DSG2-AS1
ENSG00000115520	404.156	0.618109	0.189474	3.26224	0.00110534	0.00821019	COQ10B
ENSG00000125630	1926.31	0.617897	0.147921	4.17721	2.951e-05	0.000405212	POLR1B
ENSG00000146066	696.206	0.617105	0.174955	3.52723	0.000419936	0.00372114	HIGD2A
ENSG00000163006	1111.05	0.616848	0.175372	3.51736	0.000435866	0.00384791	CCDC138
ENSG00000197713	1523.83	0.616735	0.183248	3.36557	0.000763855	0.00610151	RPE
ENSG00000086061	6779.6	0.616297	0.154563	3.98734	6.6818e-05	0.000807566	DNAJA1
ENSG00000174099	742.225	0.616295	0.182236	3.38185	0.00072	0.00583726	MSRB3
ENSG00000091157	681.871	0.616254	0.167735	3.67397	0.000238807	0.00233068	WDR7
ENSG00000188848	1017.99	0.616136	0.167468	3.67912	0.000234043	0.00229837	BEND4
ENSG00000183569	368.684	0.615878	0.190326	3.23592	0.00121252	0.00884684	SERHL2
ENSG00000134824	3900.47	0.615853	0.150233	4.09933	4.14352e-05	0.000539654	FADS2
ENSG00000163251	776.039	0.61569	0.16006	3.84663	0.000119754	0.00132414	FZD5
ENSG00000237399	903.194	0.614924	0.15799	3.89217	9.93515e-05	0.00112747	PITRM1-AS1
ENSG00000204536	1047.98	0.614503	0.183379	3.35101	0.000805183	0.00636991	CCHCR1
ENSG00000115677	10662.4	0.614495	0.165198	3.71975	0.000199416	0.00202005	HDLBP
ENSG00000177700	1322.23	0.612707	0.17249	3.55212	0.000382135	0.00342945	POLR2L
ENSG00000228253	1948.4	0.611171	0.181195	3.373	0.000743543	0.00599079	MT-ATP8
ENSG00000108395	1753.22	0.610936	0.150786	4.05167	5.0853e-05	0.000642456	TRIM37
ENSG00000204922	626.65	0.61033	0.186067	3.28016	0.00103747	0.0077915	UQCC3
ENSG00000101493	694.105	0.60874	0.181835	3.34776	0.000814674	0.00642623	ZNF516
ENSG00000092853	2812.06	0.608594	0.164604	3.69733	0.00021788	0.00217341	CLSPN
ENSG00000198689	962.713	0.60851	0.180442	3.37234	0.000745331	0.00599889	SLC9A6
ENSG00000204172	749.784	0.608093	0.180324	3.37223	0.000745631	0.00599889	AGAP9
ENSG00000245958	362.297	0.608055	0.188121	3.23226	0.00122815	0.00890872
ENSG00000126456	678.784	0.60788	0.167714	3.62451	0.000289512	0.00272052	IRF3
ENSG00000162695	1374.64	0.607596	0.147364	4.12309	3.73817e-05	0.000493986	SLC30A7
ENSG00000108669	1110.14	0.607327	0.168381	3.60685	0.000309934	0.00288243	CYTH1
ENSG00000118680	3600.06	0.606888	0.158302	3.83374	0.000126209	0.00137942	MYL12B
ENSG00000155858	1094.76	0.604621	0.144941	4.17149	3.02618e-05	0.000413738	LSM11
ENSG00000081791	1370.34	0.602495	0.182065	3.30924	0.0009355	0.00716763	KIAA0141
ENSG00000141378	2793.33	0.602348	0.148651	4.05208	5.07635e-05	0.000641752	PTRH2
ENSG00000131446	1217.81	0.602042	0.179369	3.35645	0.0007895	0.00627991	MGAT1
ENSG00000161526	1482.94	0.601557	0.159088	3.78128	0.000156027	0.00164374	SAP30BP
ENSG00000116030	4844.3	0.600812	0.159399	3.76923	0.00016375	0.00171748	SUMO1
ENSG00000137364	1075.45	0.600575	0.164294	3.65549	0.000256695	0.00246217	TPMT
ENSG00000168938	608.25	0.60014	0.173394	3.46114	0.000537896	0.0045802	PPIC
ENSG00000159596	1525.03	0.600122	0.163274	3.67555	0.000237336	0.00231871	TMEM69
ENSG00000198740	1221.43	0.598865	0.179821	3.33033	0.000867434	0.00676269	ZNF652
ENSG00000160691	719.258	0.598827	0.185325	3.23123	0.00123261	0.00892377	SHC1
ENSG00000104872	1607.7	0.598762	0.148376	4.03543	5.45033e-05	0.00068086	PIH1D1
ENSG00000180008	2350.42	0.598357	0.156972	3.81188	0.000137915	0.00148343	SOCS4
ENSG00000134779	1716.47	0.598162	0.142732	4.19082	2.77949e-05	0.000385288	TPGS2
ENSG00000143622	653.578	0.59703	0.163251	3.65713	0.000255057	0.00244905	RIT1
ENSG00000160785	993.981	0.596788	0.150846	3.95627	7.61304e-05	0.000904937	SLC25A44
ENSG00000146007	2220.25	0.596541	0.144245	4.1356	3.54028e-05	0.000472497	ZMAT2
ENSG00000143384	7528.74	0.596488	0.141283	4.22193	2.42219e-05	0.000341756	MCL1
ENSG00000165684	842.54	0.59586	0.181295	3.28669	0.00101373	0.0076465	SNAPC4
ENSG00000166987	808.525	0.593174	0.169833	3.49268	0.0004782	0.00415587	MBD6
ENSG00000145908	1112.23	0.593018	0.17883	3.31611	0.000912812	0.00702787	ZNF300
ENSG00000138386	1400.21	0.592498	0.165184	3.58689	0.000334646	0.00307757	NAB1
ENSG00000128710	1842.19	0.591217	0.142967	4.13535	3.54416e-05	0.000472629	HOXD10
ENSG00000148660	1214.53	0.589844	0.172992	3.40966	0.000650444	0.00534882	CAMK2G
ENSG00000091409	1345.02	0.589677	0.155031	3.8036	0.000142607	0.00152181	ITGA6
ENSG00000107929	4731.1	0.58957	0.131694	4.47683	7.57602e-06	0.000127249	LARP4B
ENSG00000135930	1554.47	0.588845	0.165288	3.56254	0.000367282	0.00332606	EIF4E2
ENSG00000213516	842.726	0.588241	0.17633	3.33602	0.00084987	0.00665404	RBMXL1
ENSG00000134248	1292.28	0.588208	0.179157	3.2832	0.00102636	0.00772027	LAMTOR5
ENSG00000278129	1012.15	0.587685	0.165229	3.55678	0.000375426	0.00338044	ZNF8
ENSG00000101752	3803.78	0.586187	0.138583	4.22985	2.33847e-05	0.000331423	MIB1
ENSG00000125450	2290.6	0.585892	0.162006	3.61647	0.000298643	0.00279386	NUP85
ENSG00000119541	1355.39	0.585594	0.159026	3.68238	0.000231068	0.00227623	VPS4B
ENSG00000100911	1016.93	0.585453	0.153866	3.80495	0.000141831	0.00151608	PSME2
ENSG00000060339	6209.51	0.584998	0.157581	3.71235	0.000205341	0.00206902	CCAR1
ENSG00000204344	776.112	0.584665	0.16804	3.47931	0.000502708	0.00433311	STK19
ENSG00000151458	821.527	0.581595	0.163624	3.55446	0.000378755	0.00340718	ANKRD50
ENSG00000120137	6650.74	0.580197	0.151293	3.83493	0.000125598	0.00137512	PANK3
ENSG00000079134	1475.76	0.57996	0.179463	3.23164	0.00123082	0.008918	THOC1
ENSG00000148719	1136.96	0.579787	0.168264	3.44569	0.000569601	0.00479846	DNAJB12
ENSG00000107897	1565.84	0.578983	0.155913	3.7135	0.000204412	0.00206294	ACBD5
ENSG00000072506	1325.57	0.578879	0.158771	3.64599	0.000266365	0.00253696	HSD17B10
ENSG00000106771	2096.87	0.578543	0.146651	3.94503	7.97909e-05	0.00093805	TMEM245
ENSG00000112659	715.924	0.577928	0.179785	3.21455	0.00130647	0.00934539	CUL9
ENSG00000233893	972.526	0.577752	0.157918	3.65855	0.000253649	0.0024416	EZR-AS1
ENSG00000144357	1812.81	0.577678	0.173008	3.33903	0.000840703	0.00660134	UBR3
ENSG00000151498	746.972	0.577152	0.155689	3.70708	0.000209663	0.00210142	ACAD8
ENSG00000110583	822.434	0.576384	0.166929	3.45287	0.000554657	0.00469342	NAA40
ENSG00000109472	2972.9	0.576197	0.147163	3.91537	9.02657e-05	0.00103929	CPE
ENSG00000204444	773.899	0.575092	0.170608	3.37083	0.00074941	0.00601455	APOM
ENSG00000224699	1132.01	0.574215	0.171753	3.34326	0.00082801	0.00652058	LAMTOR5-AS1
ENSG00000183864	1628.86	0.573971	0.177824	3.22774	0.00124773	0.00900672	TOB2
ENSG00000164347	4600.91	0.573382	0.12922	4.43724	9.11197e-06	0.000148445	GFM2
ENSG00000169967	2203.4	0.573228	0.171511	3.34223	0.000831081	0.00653933	MAP3K2
ENSG00000173889	2119.64	0.572016	0.165236	3.46182	0.000536541	0.00457073	PHC3
ENSG00000172466	3816.54	0.571963	0.138589	4.12706	3.67438e-05	0.000487254	ZNF24
ENSG00000150779	1120.55	0.571118	0.164037	3.48163	0.000498363	0.00430153	TIMM8B
ENSG00000264522	1116.58	0.570681	0.157954	3.61295	0.000302734	0.00282378	OTUD7B
ENSG00000117481	1030.2	0.570073	0.166767	3.41839	0.000629926	0.00520265	NSUN4
ENSG00000112473	2627.59	0.569586	0.15079	3.77735	0.000158504	0.00166706	SLC39A7
ENSG00000177034	3086.49	0.569095	0.176296	3.22806	0.00124633	0.00900207	MTX3
ENSG00000274523	632.68	0.568363	0.176738	3.21584	0.00130062	0.00931409	RCC1L
ENSG00000140471	929.071	0.567229	0.170866	3.31973	0.000901055	0.00694864	LINS1
ENSG00000137411	1853.27	0.567228	0.165175	3.43411	0.000594513	0.0049555	VARS2
ENSG00000126214	3086.51	0.566157	0.139932	4.04594	5.21138e-05	0.000654893	KLC1
ENSG00000162191	823.012	0.564824	0.172822	3.26825	0.00108215	0.00806468	UBXN1
ENSG00000165626	1030.02	0.562918	0.152507	3.69109	0.000223299	0.0022135	BEND7
ENSG00000211460	3065.74	0.562086	0.171751	3.27267	0.00106535	0.0079654	TSN
ENSG00000138399	875.092	0.561578	0.173709	3.23287	0.00122553	0.00889978	FASTKD1
ENSG00000111540	2859.28	0.559551	0.149821	3.7348	0.000187862	0.00192564	RAB5B
ENSG00000125877	866.754	0.558631	0.164162	3.40293	0.000666682	0.00546986	ITPA
ENSG00000258554	1072.02	0.558083	0.149161	3.74147	0.000182944	0.00188439
ENSG00000100485	700.771	0.556751	0.159748	3.48517	0.000491816	0.00425664	SOS2
ENSG00000176225	965.403	0.556578	0.161926	3.43723	0.000587706	0.00491312	RTTN
ENSG00000136643	659.085	0.555977	0.164613	3.37748	0.00073152	0.00591296	RPS6KC1
ENSG00000120539	1798.33	0.555558	0.161117	3.44816	0.000564424	0.0047612	MASTL
ENSG00000144306	1016.7	0.555228	0.161537	3.43715	0.000587875	0.00491312	SCRN3
ENSG00000113712	2449.42	0.554986	0.167808	3.30728	0.000942077	0.00720347	CSNK1A1
ENSG00000074319	1165.33	0.553689	0.164891	3.3579	0.000785356	0.00624956	TSG101
ENSG00000100297	3695.34	0.553068	0.151068	3.66104	0.00025119	0.00242285	MCM5
ENSG00000112893	1842.83	0.552336	0.150256	3.67597	0.000236946	0.00231728	MAN2A1
ENSG00000215193	1845.23	0.551559	0.137688	4.00586	6.17935e-05	0.000759423	PEX26
ENSG00000141759	1360.32	0.55131	0.159125	3.46462	0.000530972	0.00452735	TXNL4A
ENSG00000265354	2791.44	0.550623	0.137095	4.01637	5.91018e-05	0.000732378	TIMM23
ENSG00000105443	1308.01	0.550065	0.146507	3.75454	0.000173663	0.00180547	CYTH2
ENSG00000137942	1565.71	0.549847	0.147255	3.73399	0.000188469	0.00192977	FNBP1L
ENSG00000137962	1190.9	0.549327	0.163051	3.36904	0.000754301	0.00604046	ARHGAP29
ENSG00000181904	3547.29	0.547752	0.168412	3.25245	0.00114416	0.00842921	C5orf24
ENSG00000100376	1017.72	0.547266	0.157623	3.47199	0.000516606	0.00442675	FAM118A
ENSG00000100354	1982.13	0.546598	0.142185	3.84426	0.000120918	0.00133234	TNRC6B
ENSG00000184634	2272.64	0.543165	0.142549	3.81037	0.000138758	0.00149009	MED12
ENSG00000143457	1075.77	0.542263	0.157472	3.44355	0.000574125	0.00482673	GOLPH3L
ENSG00000164609	2180.55	0.542061	0.147415	3.67711	0.00023589	0.00231053	SLU7
ENSG00000108592	7420.81	0.54168	0.155843	3.47581	0.000509305	0.00437992	FTSJ3
ENSG00000204463	5290.93	0.541178	0.160508	3.37166	0.000747153	0.00600605	BAG6
ENSG00000141568	2979.31	0.539619	0.15307	3.5253	0.000423002	0.00374131	FOXK2
ENSG00000261054	1166.96	0.537517	0.159122	3.37802	0.0007301	0.005904
ENSG00000138286	3307.9	0.537307	0.137265	3.91438	9.06382e-05	0.00104294	FAM149B1
ENSG00000163249	753.663	0.537296	0.16114	3.33433	0.000855041	0.00668349	CCNYL1
ENSG00000166225	1290.52	0.537222	0.161542	3.32559	0.00088232	0.00684312	FRS2
ENSG00000138434	2605.58	0.536446	0.167253	3.2074	0.00133939	0.00954843	SSFA2
ENSG00000196588	752.12	0.535681	0.164799	3.25052	0.00115195	0.00847639	MKL1
ENSG00000174243	4161.06	0.532728	0.131721	4.04438	5.24615e-05	0.000658826	DDX23
ENSG00000204348	802.658	0.531546	0.165502	3.21172	0.00131943	0.00941676	DXO
ENSG00000179918	3329.04	0.53077	0.146797	3.61568	0.000299557	0.00279966	SEPHS2
ENSG00000153107	3141.31	0.530241	0.151002	3.51149	0.000445595	0.00391687	ANAPC1
ENSG00000100083	1432.43	0.527705	0.158209	3.33549	0.00085149	0.00666123	GGA1
ENSG00000145780	1337.75	0.527493	0.156403	3.37265	0.000744473	0.00599467	FEM1C
ENSG00000128881	1017.61	0.526489	0.147957	3.5584	0.000373115	0.00336494	TTBK2
ENSG00000237017	1614.86	0.526303	0.159481	3.3001	0.000966502	0.00736647
ENSG00000185009	3696.59	0.524743	0.129203	4.06138	4.87839e-05	0.000620376	AP3M1
ENSG00000105341	1117.88	0.524066	0.162201	3.23097	0.00123369	0.0089258	ATP5SL
ENSG00000090615	2152.6	0.523815	0.136132	3.84784	0.000119164	0.00131915	GOLGA3
ENSG00000172175	1026.86	0.522402	0.159069	3.28413	0.00102298	0.00770096	MALT1
ENSG00000181704	3079.86	0.522096	0.146717	3.55852	0.000372955	0.00336494	YIPF6
ENSG00000115524	11123.1	0.521382	0.140265	3.71713	0.000201501	0.0020379	SF3B1
ENSG00000173692	3703.42	0.5213	0.158184	3.29553	0.00098237	0.00746043	PSMD1
ENSG00000159459	1549.37	0.52091	0.152377	3.41857	0.000629507	0.00520146	UBR1
ENSG00000266412	4458.68	0.518613	0.144892	3.57931	0.000344503	0.0031529	NCOA4
ENSG00000175183	2552.54	0.518357	0.154927	3.34582	0.00082041	0.0064661	CSRP2
ENSG00000184208	1057.78	0.516818	0.161347	3.20315	0.00135934	0.00966121	C22orf46
ENSG00000080986	1323.32	0.516691	0.153808	3.35932	0.00078135	0.00622552	NDC80
ENSG00000006432	740.652	0.51527	0.154466	3.33581	0.000850503	0.00665625	MAP3K9
ENSG00000169905	2123.1	0.515145	0.154685	3.33028	0.000867602	0.00676269	TOR1AIP2
ENSG00000188786	959.565	0.514564	0.159731	3.22144	0.00127546	0.00918244	MTF1
ENSG00000169641	1534.61	0.514558	0.139692	3.68352	0.000230032	0.0022672	LUZP1
ENSG00000070018	3236.51	0.514439	0.13567	3.79183	0.00014954	0.00158686	LRP6
ENSG00000001629	1170.99	0.513016	0.156778	3.27225	0.00106697	0.00797198	ANKIB1
ENSG00000176014	2751.09	0.512874	0.150948	3.39769	0.000679584	0.00555952	TUBB6
ENSG00000167272	847.319	0.511106	0.155733	3.28194	0.00103094	0.00774861	POP5
ENSG00000127184	6832.08	0.509737	0.127155	4.00878	6.10332e-05	0.000752029	COX7C
ENSG00000046604	4626.31	0.509585	0.135479	3.76136	0.000168994	0.00176369	DSG2
ENSG00000100038	1232.21	0.509279	0.157254	3.23857	0.00120132	0.00878543	TOP3B
ENSG00000111667	3101.1	0.507051	0.153749	3.2979	0.000974103	0.00741249	USP5
ENSG00000141367	13757.7	0.506689	0.13586	3.72949	0.000191869	0.00195614	CLTC
ENSG00000134453	3758.32	0.506566	0.138652	3.65352	0.000258671	0.00247861	RBM17
ENSG00000086475	3831.12	0.506357	0.13845	3.65733	0.000254859	0.00244905	SEPHS1
ENSG00000122952	5894.63	0.506231	0.133821	3.78291	0.000155007	0.00163573	ZWINT
ENSG00000076067	854.647	0.50339	0.152797	3.2945	0.00098596	0.0074787	RBMS2
ENSG00000281712	1480.93	0.50337	0.154617	3.25559	0.00113158	0.00835597
ENSG00000117450	11764.3	0.502724	0.156085	3.22084	0.00127814	0.00919825	PRDX1
ENSG00000082153	4904.6	0.501899	0.156089	3.21547	0.00130232	0.00932271	BZW1
ENSG00000157191	1221.38	0.501489	0.146299	3.42784	0.000608396	0.00504461	NECAP2
ENSG00000131941	1578.96	0.500875	0.152162	3.29173	0.000995749	0.00753487	RHPN2
ENSG00000138757	3101.15	0.500536	0.138574	3.61203	0.000303805	0.00283099	G3BP2
ENSG00000137076	3041.88	0.500362	0.135522	3.69212	0.000222393	0.00220798	TLN1
ENSG00000265808	2691.55	0.498849	0.145818	3.42104	0.000623821	0.00515672	SEC22B
ENSG00000170759	9199.54	0.498764	0.152882	3.26241	0.00110469	0.00820857	KIF5B
ENSG00000107643	1794.77	0.498312	0.155561	3.20331	0.00135857	0.00965979	MAPK8
ENSG00000133193	1078.06	0.498049	0.149726	3.32641	0.000879726	0.00683698	FAM104A
ENSG00000168610	1749.45	0.497495	0.150383	3.30818	0.000939038	0.00718893	STAT3
ENSG00000108510	5421.38	0.494564	0.15166	3.261	0.00111021	0.00823863	MED13
ENSG00000116678	1512.77	0.494552	0.154176	3.20771	0.00133796	0.00954183	LEPR
ENSG00000023228	3614.31	0.494443	0.145797	3.39131	0.000695596	0.00566849	NDUFS1
ENSG00000082397	2498.17	0.4925	0.140409	3.5076	0.000452168	0.00396415	EPB41L3
ENSG00000173120	1621.04	0.491861	0.144575	3.40213	0.00066863	0.00548173	KDM2A
ENSG00000110395	1792.53	0.491181	0.147808	3.32311	0.000890205	0.00689018	CBL
ENSG00000141646	2142.37	0.490262	0.139553	3.5131	0.000442911	0.00389922	SMAD4
ENSG00000141424	2089.06	0.490047	0.151977	3.22448	0.00126202	0.00909603	SLC39A6
ENSG00000131504	4080.98	0.48737	0.142312	3.42465	0.000615585	0.00509975	DIAPH1
ENSG00000025800	3327.07	0.483344	0.138985	3.47767	0.0005058	0.00435383	KPNA6
ENSG00000221978	6277.6	0.480421	0.132076	3.63745	0.000275348	0.0026068	CCNL2
ENSG00000141385	2791.16	0.479976	0.149991	3.20003	0.00137412	0.00975201	AFG3L2
ENSG00000073614	2995.06	0.479452	0.142081	3.3745	0.000739487	0.00596719	KDM5A
ENSG00000136193	3492.35	0.478304	0.149141	3.20705	0.00134103	0.00955654	SCRN1
ENSG00000166348	1228.68	0.477367	0.143343	3.33025	0.00086767	0.00676269	USP54
ENSG00000135535	6408.89	0.477098	0.149308	3.1954	0.00139637	0.00988039	CD164
ENSG00000198954	2287.77	0.475386	0.144709	3.28513	0.00101937	0.0076799	KIF1BP
ENSG00000253352	4992.89	0.474127	0.142562	3.32577	0.000881761	0.00684159	TUG1
ENSG00000165733	4034.37	0.469764	0.135823	3.45864	0.000542901	0.0046104	BMS1
ENSG00000177082	1868.97	0.46768	0.14076	3.32253	0.000892038	0.00690156	WDR73
ENSG00000127603	7751.55	0.464198	0.130453	3.55836	0.000373173	0.00336494	MACF1
ENSG00000104852	9242.43	0.463769	0.140492	3.30103	0.000963314	0.00734513	SNRNP70
ENSG00000129315	3341.93	0.457844	0.138597	3.30341	0.000955166	0.00729767	CCNT1
ENSG00000108829	7252.3	0.457525	0.136653	3.34809	0.000813718	0.00642136	LRRC59
ENSG00000108468	3751.29	0.451788	0.133261	3.39025	0.00069828	0.00568548	CBX1
ENSG00000107745	1906.57	0.451376	0.137539	3.2818	0.00103148	0.00774958	MICU1
ENSG00000117519	3573.64	0.449929	0.133564	3.36865	0.000755374	0.00604395	CNN3
ENSG00000188612	7601.11	0.449314	0.132358	3.39467	0.000687104	0.00561135	SUMO2
ENSG00000123908	5386.96	0.440162	0.127815	3.44373	0.000573745	0.00482673	AGO2
ENSG00000198431	4788.67	0.429258	0.127391	3.36961	0.000752758	0.0060332	TXNRD1
ENSG00000119720	3851.62	-0.430315	0.133095	-3.23314	0.00122438	0.00889978	NRDE2
ENSG00000117593	4232.14	-0.447892	0.132859	-3.37118	0.000748468	0.00601152	DARS2
ENSG00000153879	4187.83	-0.451376	0.139608	-3.23316	0.00122427	0.00889978	CEBPG
ENSG00000135766	3037.22	-0.456422	0.137584	-3.31739	0.000908612	0.00699838	EGLN1
ENSG00000167635	8341.25	-0.461841	0.139454	-3.31177	0.000927078	0.00711611	ZNF146
ENSG00000135049	1608.98	-0.462266	0.141973	-3.256	0.00112993	0.00835587	AGTPBP1
ENSG00000130175	3828.07	-0.470486	0.14284	-3.29379	0.000988463	0.0074917	PRKCSH
ENSG00000143933	7968.75	-0.470721	0.147121	-3.19955	0.0013764	0.00976094	CALM2
ENSG00000218739	2685.91	-0.472372	0.142824	-3.30736	0.000941807	0.00720347	CEBPZOS
ENSG00000134905	1409.75	-0.473983	0.145795	-3.25103	0.00114988	0.00846572	CARS2
ENSG00000133112	21796.9	-0.476457	0.128844	-3.69795	0.000217348	0.00216925	TPT1
ENSG00000015676	1685.64	-0.480819	0.139597	-3.44434	0.000572465	0.00481831	NUDCD3
ENSG00000170471	2495.62	-0.482641	0.145273	-3.32229	0.000892805	0.00690468	RALGAPB
ENSG00000161057	2485	-0.483239	0.142474	-3.39178	0.000694409	0.00566125	PSMC2
ENSG00000164933	840.957	-0.488438	0.151857	-3.21643	0.00129796	0.00929857	SLC25A32
ENSG00000100991	1896.87	-0.490258	0.1497	-3.27494	0.00105684	0.00791815	TRPC4AP
ENSG00000203880	1937.61	-0.490307	0.144371	-3.39617	0.00068337	0.00558566	PCMTD2
ENSG00000147454	1383.98	-0.492023	0.145577	-3.37981	0.000725359	0.00587193	SLC25A37
ENSG00000101447	1092.38	-0.49278	0.152857	-3.22379	0.00126504	0.00911437	FAM83D
ENSG00000108298	12575.9	-0.493115	0.138776	-3.55331	0.000380413	0.00341817	RPL19
ENSG00000196730	1201.66	-0.493355	0.148648	-3.31895	0.00090355	0.00696222	DAPK1
ENSG00000106261	2095.63	-0.495586	0.139936	-3.54153	0.000397808	0.00355161	ZKSCAN1
ENSG00000205189	1817.83	-0.495898	0.152427	-3.25335	0.00114053	0.00840898	ZBTB10
ENSG00000128918	4105.88	-0.497536	0.147049	-3.38348	0.00071574	0.00580769	ALDH1A2
ENSG00000129351	16558.3	-0.497795	0.126639	-3.93082	8.46551e-05	0.000987886	ILF3
ENSG00000085788	2709.05	-0.499275	0.145503	-3.43136	0.000600555	0.00499424	DDHD2
ENSG00000105819	3201.41	-0.50106	0.131162	-3.82017	0.000133361	0.00144345	PMPCB
ENSG00000102710	2077.49	-0.502381	0.137073	-3.66506	0.000247278	0.00239363	SUPT20H
ENSG00000066777	1852.82	-0.502675	0.144503	-3.47864	0.000503962	0.00434195	ARFGEF1
ENSG00000079819	3685.7	-0.502961	0.1375	-3.65789	0.000254299	0.00244661	EPB41L2
ENSG00000088930	3913.64	-0.504895	0.144947	-3.48331	0.000495259	0.00428254	XRN2
ENSG00000124193	9178.65	-0.508497	0.138842	-3.66241	0.000249855	0.00241554	SRSF6
ENSG00000012963	2165.39	-0.510054	0.143988	-3.54233	0.000396604	0.00354254	UBR7
ENSG00000079459	3587.78	-0.510934	0.141141	-3.62003	0.000294572	0.00276221	FDFT1
ENSG00000131323	1766.01	-0.513538	0.154689	-3.31981	0.00090078	0.00694864	TRAF3
ENSG00000066044	3026.55	-0.514606	0.134413	-3.82856	0.000128896	0.00140313	ELAVL1
ENSG00000136636	2726.71	-0.514995	0.151727	-3.39423	0.000688222	0.00561806	KCTD3
ENSG00000108561	4211.79	-0.51555	0.149423	-3.45028	0.00056001	0.00473028	C1QBP
ENSG00000123684	2916.83	-0.515629	0.158366	-3.25592	0.00113024	0.00835587	LPGAT1
ENSG00000125651	1482.33	-0.517897	0.147745	-3.50534	0.000456026	0.00398875	GTF2F1
ENSG00000101310	3791.81	-0.51791	0.15077	-3.4351	0.000592328	0.00494598	SEC23B
ENSG00000134900	2032.33	-0.517998	0.148735	-3.48269	0.000496397	0.00429042	TPP2
ENSG00000105072	718.945	-0.520489	0.158797	-3.27771	0.00104654	0.00784407	C19orf44
ENSG00000124207	11365.3	-0.523414	0.154868	-3.37975	0.000725514	0.00587193	CSE1L
ENSG00000100796	3051.24	-0.524319	0.160831	-3.26006	0.00111388	0.00826064	PPP4R3A
ENSG00000101158	2584.07	-0.525865	0.134044	-3.92308	8.74233e-05	0.00101395	NELFCD
ENSG00000196365	2196.16	-0.527985	0.165192	-3.1962	0.00139252	0.00986412	LONP1
ENSG00000102606	1466.09	-0.5285	0.144889	-3.64761	0.000264687	0.00252351	ARHGEF7
ENSG00000186767	754.363	-0.528573	0.160493	-3.29343	0.000989715	0.00749818	SPIN4
ENSG00000146802	758.547	-0.530916	0.161159	-3.29436	0.000986463	0.00747953	TMEM168
ENSG00000162636	959.026	-0.531476	0.164319	-3.23442	0.0012189	0.00888313	FAM102B
ENSG00000198830	12677	-0.532612	0.144292	-3.6912	0.000223196	0.0022135	HMGN2
ENSG00000186716	835.42	-0.533387	0.163831	-3.25571	0.00113109	0.00835597	BCR
ENSG00000060138	4571.77	-0.533412	0.137248	-3.88648	0.000101706	0.00114886	YBX3
ENSG00000141985	1024.55	-0.534616	0.166389	-3.21304	0.00131338	0.00938772	SH3GL1
ENSG00000105879	1357.35	-0.535157	0.152661	-3.50553	0.000455693	0.00398768	CBLL1
ENSG00000132824	2684.07	-0.536536	0.147579	-3.63559	0.00027734	0.00262174	SERINC3
ENSG00000025293	1188.04	-0.537805	0.14407	-3.73294	0.000189255	0.00193574	PHF20
ENSG00000130227	4726.32	-0.538023	0.135207	-3.97926	6.91308e-05	0.000830227	XPO7
ENSG00000100983	966.291	-0.538236	0.162478	-3.31267	0.000924098	0.00709748	GSS
ENSG00000106244	2394.35	-0.538337	0.155218	-3.46826	0.000523842	0.00448066	PDAP1
ENSG00000253200	1344.93	-0.53842	0.166526	-3.23326	0.00122387	0.00889978
ENSG00000196367	4666.5	-0.538479	0.134699	-3.99764	6.3976e-05	0.00078068	TRRAP
ENSG00000245970	13027.5	-0.538658	0.156348	-3.44525	0.000570529	0.00480415
ENSG00000135316	10291.2	-0.540131	0.165768	-3.25835	0.00112063	0.00830419	SYNCRIP
ENSG00000167461	1303	-0.540675	0.15856	-3.40991	0.000649834	0.00534612	RAB8A
ENSG00000064961	667.577	-0.541358	0.162577	-3.32986	0.000868887	0.0067694	HMG20B
ENSG00000254662	2206.32	-0.541901	0.157462	-3.44148	0.000578549	0.00485014
ENSG00000140105	3142.69	-0.542341	0.133099	-4.0747	4.60728e-05	0.000591923	WARS
ENSG00000164919	2856.62	-0.543284	0.153463	-3.54016	0.000399888	0.00356682	COX6C
ENSG00000164081	547.195	-0.544489	0.167484	-3.251	0.00115001	0.00846572	TEX264
ENSG00000101182	1996.98	-0.544811	0.15196	-3.58521	0.000336801	0.00309286	PSMA7
ENSG00000175305	1376.07	-0.545694	0.164399	-3.31932	0.000902364	0.0069559	CCNE2
ENSG00000101138	1321.06	-0.546709	0.155522	-3.51531	0.000439242	0.00387052	CSTF1
ENSG00000071553	1736.8	-0.547792	0.160081	-3.42196	0.000621719	0.00514159	ATP6AP1
ENSG00000156471	3402.63	-0.548923	0.149497	-3.67179	0.000240857	0.00234344	PTDSS1
ENSG00000146243	1022.74	-0.54929	0.163999	-3.34936	0.000809998	0.00639693	IRAK1BP1
ENSG00000131051	7716.97	-0.549378	0.135329	-4.05958	4.91605e-05	0.000624401	RBM39
ENSG00000204856	1376.51	-0.55004	0.159003	-3.4593	0.000541575	0.00460327	FAM216A
ENSG00000176658	1793.63	-0.550384	0.141879	-3.87924	0.000104784	0.00117785	MYO1D
ENSG00000227751	805.659	-0.55079	0.161382	-3.41297	0.000642601	0.00529351
ENSG00000101413	1411.18	-0.55306	0.14412	-3.8375	0.000124293	0.00136399	RPRD1B
ENSG00000119888	3509.49	-0.554163	0.151514	-3.6575	0.000254689	0.00244905	EPCAM
ENSG00000130332	723.533	-0.554597	0.168605	-3.28933	0.00100425	0.00759152	LSM7
ENSG00000104635	2435.07	-0.554946	0.146995	-3.77527	0.000159834	0.00167918	SLC39A14
ENSG00000124214	3423.51	-0.555953	0.148203	-3.7513	0.000175922	0.00182414	STAU1
ENSG00000151693	848.176	-0.556364	0.16801	-3.3115	0.000927984	0.00711611	ASAP2
ENSG00000142192	9764.11	-0.556966	0.152731	-3.64671	0.000265618	0.00253112	APP
ENSG00000104904	3744.01	-0.557483	0.165994	-3.35845	0.000783806	0.0062418	OAZ1
ENSG00000166582	1435.46	-0.557662	0.158815	-3.51141	0.000445742	0.00391687	CENPV
ENSG00000125249	1262.75	-0.559627	0.151146	-3.70256	0.000213435	0.00213356	RAP2A
ENSG00000100504	3721.72	-0.560508	0.173422	-3.23205	0.00122908	0.00890939	PYGL
ENSG00000210151	6526.38	-0.560877	0.145649	-3.85088	0.000117693	0.00130562	MT-TS1
ENSG00000103740	2033.79	-0.561048	0.156923	-3.57532	0.000349806	0.00319296	ACSBG1
ENSG00000134014	1143.2	-0.561241	0.162388	-3.45617	0.000547906	0.00464607	ELP3
ENSG00000125812	575.685	-0.561436	0.164031	-3.42274	0.000619939	0.00513134	GZF1
ENSG00000111850	532.152	-0.562778	0.174815	-3.21928	0.00128512	0.00923095	SMIM8
ENSG00000147416	2684.97	-0.564185	0.133275	-4.23324	2.30352e-05	0.000328186	ATP6V1B2
ENSG00000156482	8180.16	-0.564623	0.148603	-3.79955	0.000144958	0.00154343	RPL30
ENSG00000152495	810.063	-0.56466	0.16847	-3.35169	0.000803207	0.00635905	CAMK4
ENSG00000100784	975.294	-0.565261	0.149324	-3.78547	0.000153419	0.00161987	RPS6KA5
ENSG00000163682	12859.8	-0.565895	0.132375	-4.27494	1.91188e-05	0.000279264	RPL9
ENSG00000104517	6118.07	-0.566279	0.136413	-4.15122	3.30704e-05	0.000445078	UBR5
ENSG00000156735	1490.92	-0.566651	0.146871	-3.85816	0.000114246	0.00127139	BAG4
ENSG00000133103	1228.26	-0.567226	0.167335	-3.38976	0.000699542	0.00569331	COG6
ENSG00000156162	1195.1	-0.567483	0.165239	-3.43432	0.000594053	0.00495479	DPY19L4
ENSG00000198791	3674.88	-0.568382	0.158276	-3.59107	0.000329323	0.00303595	CNOT7
ENSG00000116761	494.488	-0.568777	0.175973	-3.23218	0.00122851	0.00890872	CTH
ENSG00000135334	1283.56	-0.568919	0.153975	-3.69488	0.000219991	0.0021903	AKIRIN2
ENSG00000010810	1283.83	-0.569043	0.142198	-4.00177	6.28704e-05	0.000769564	FYN
ENSG00000101019	1124.54	-0.569124	0.158189	-3.59773	0.000321003	0.00297081	UQCC1
ENSG00000260032	8577.73	-0.569293	0.156293	-3.64247	0.000270033	0.00256416	NORAD
ENSG00000166508	12063.9	-0.569749	0.147389	-3.86561	0.000110814	0.00123901	MCM7
ENSG00000011295	1950.9	-0.569854	0.155144	-3.67307	0.000239651	0.00233651	TTC19
ENSG00000198886	126416	-0.571144	0.155785	-3.66623	0.000246152	0.00238518	MT-ND4
ENSG00000104980	1299.55	-0.571816	0.157675	-3.62656	0.000287226	0.00270172	TIMM44
ENSG00000169490	536.744	-0.574046	0.17928	-3.20195	0.00136499	0.00969084	TM2D2
ENSG00000164576	665.87	-0.574904	0.166634	-3.4501	0.000560371	0.00473077	SAP30L
ENSG00000088387	865.052	-0.575565	0.162044	-3.55192	0.000382438	0.00343054	DOCK9
ENSG00000073584	1987.77	-0.576137	0.144012	-4.00061	6.31793e-05	0.00077245	SMARCE1
ENSG00000147592	787.412	-0.578509	0.177054	-3.26743	0.00108531	0.00808035	LACTB2
ENSG00000065559	1396.69	-0.579295	0.156737	-3.69597	0.000219052	0.00218281	MAP2K4
ENSG00000120889	2812.91	-0.580604	0.14272	-4.06813	4.73917e-05	0.000606402	TNFRSF10B
ENSG00000152767	2249.02	-0.580754	0.137136	-4.23488	2.28677e-05	0.000326536	FARP1
ENSG00000106070	1094.9	-0.582902	0.152419	-3.82434	0.000131125	0.00142413	GRB10
ENSG00000066855	1221.91	-0.585066	0.1462	-4.00181	6.28589e-05	0.000769564	MTFR1
ENSG00000169057	1456.81	-0.586103	0.157695	-3.71669	0.000201849	0.00204033	MECP2
ENSG00000168028	18027.4	-0.586506	0.156349	-3.75127	0.00017594	0.00182414	RPSA
ENSG00000112245	8771.34	-0.589216	0.157501	-3.74102	0.000183275	0.00188473	PTP4A1
ENSG00000157193	1249.16	-0.58939	0.161487	-3.64976	0.000262484	0.00250881	LRP8
ENSG00000164543	736.257	-0.589437	0.177477	-3.32121	0.000896272	0.00692302	STK17A
ENSG00000171490	3922.17	-0.590725	0.171188	-3.45074	0.000559056	0.00472432	RSL1D1
ENSG00000015133	704.964	-0.591843	0.183168	-3.23115	0.00123294	0.00892377	CCDC88C
ENSG00000164181	1085.21	-0.591995	0.168465	-3.51406	0.000441321	0.00388703	ELOVL7
ENSG00000154310	1513.68	-0.594153	0.158838	-3.74062	0.00018357	0.00188674	TNIK
ENSG00000134684	4077.11	-0.594356	0.137036	-4.33724	1.44285e-05	0.000221365	YARS
ENSG00000164924	14819.3	-0.594716	0.144932	-4.10342	4.07084e-05	0.000532337	YWHAZ
ENSG00000143878	1158.75	-0.595925	0.168862	-3.52906	0.000417046	0.00369726	RHOB
ENSG00000101444	3587.88	-0.59689	0.169581	-3.51979	0.000431887	0.00381634	AHCY
ENSG00000104626	929.413	-0.597247	0.166325	-3.59084	0.00032962	0.00303721	ERI1
ENSG00000105700	1138.65	-0.597522	0.176679	-3.38197	0.000719676	0.00583713	KXD1
ENSG00000132819	503.248	-0.598011	0.179797	-3.32604	0.000880902	0.00684058	RBM38
ENSG00000125970	1524.78	-0.598019	0.164552	-3.63422	0.000278828	0.00263318	RALY
ENSG00000196262	25497.2	-0.598472	0.125899	-4.75358	1.99845e-06	3.97656e-05	PPIA
ENSG00000136143	1315.72	-0.599327	0.161624	-3.70815	0.000208783	0.00209479	SUCLA2
ENSG00000088305	785.876	-0.600042	0.162561	-3.69119	0.000223205	0.0022135	DNMT3B
ENSG00000240694	1457.9	-0.601028	0.159153	-3.77642	0.000159099	0.00167239	PNMA2
ENSG00000108061	1550.37	-0.601632	0.185412	-3.24484	0.00117515	0.00861728	SHOC2
ENSG00000092871	748.369	-0.601691	0.163473	-3.68068	0.000232611	0.00229024	RFFL
ENSG00000114554	1394.43	-0.601969	0.157509	-3.8218	0.000132479	0.00143555	PLXNA1
ENSG00000167815	2796.03	-0.603704	0.158222	-3.81556	0.000135874	0.00146397	PRDX2
ENSG00000124209	842.453	-0.603899	0.166239	-3.63272	0.000280451	0.00264455	RAB22A
ENSG00000122779	1277.39	-0.604119	0.185332	-3.25966	0.00111546	0.00826917	TRIM24
ENSG00000137876	2569.41	-0.604493	0.162143	-3.72814	0.000192902	0.0019635	RSL24D1
ENSG00000129691	1296.14	-0.604904	0.148206	-4.0815	4.47458e-05	0.000577613	ASH2L
ENSG00000106025	1095.71	-0.605196	0.158486	-3.81862	0.000134199	0.00145004	TSPAN12
ENSG00000112294	1597.01	-0.606089	0.15146	-4.00165	6.29027e-05	0.000769564	ALDH5A1
ENSG00000127946	826.295	-0.606223	0.18826	-3.22014	0.00128127	0.00921089	HIP1
ENSG00000261409	19014.3	-0.607212	0.163008	-3.72505	0.000195279	0.0019845
ENSG00000072071	1068.55	-0.607441	0.187637	-3.23731	0.00120661	0.00881396	ADGRL1
ENSG00000188994	1628.98	-0.607642	0.16656	-3.64818	0.000264102	0.00251919	ZNF292
ENSG00000178695	4063.87	-0.607733	0.153519	-3.95869	7.53617e-05	0.000897666	KCTD12
ENSG00000198668	7996.88	-0.608492	0.148195	-4.10603	4.02509e-05	0.000527736	CALM1
ENSG00000146729	1957.19	-0.608846	0.1665	-3.65674	0.000255443	0.0024514	GBAS
ENSG00000101146	1676.75	-0.609076	0.140633	-4.33097	1.48454e-05	0.000226661	RAE1
ENSG00000211451	675.52	-0.60911	0.15955	-3.81768	0.000134712	0.00145399	GNRHR2
ENSG00000141510	1422.06	-0.609199	0.157337	-3.87195	0.00010797	0.00120935	TP53
ENSG00000197753	713.338	-0.609598	0.174912	-3.48518	0.000491812	0.00425664	LHFPL5
ENSG00000104219	1556.07	-0.610645	0.182112	-3.35313	0.000799029	0.00633179	ZDHHC2
ENSG00000114948	472.101	-0.610985	0.182039	-3.35633	0.000789832	0.00627991	ADAM23
ENSG00000168159	1941.96	-0.611535	0.151287	-4.0422	5.29514e-05	0.000664099	RNF187
ENSG00000128512	1139.45	-0.611611	0.158719	-3.85342	0.000116478	0.00129395	DOCK4
ENSG00000197594	738.529	-0.612031	0.159827	-3.82933	0.000128493	0.00139955	ENPP1
ENSG00000149657	1071.59	-0.612164	0.163729	-3.73887	0.000184846	0.00189677	LSM14B
ENSG00000115504	1335.52	-0.61401	0.165	-3.72127	0.000198226	0.00201122	EHBP1
ENSG00000147383	712.114	-0.614897	0.182389	-3.37135	0.00074801	0.00601039	NSDHL
ENSG00000187498	1283.69	-0.615227	0.151396	-4.0637	4.83019e-05	0.000615557	COL4A1
ENSG00000158470	1281.09	-0.615285	0.156906	-3.92136	8.80503e-05	0.00101997	B4GALT5
ENSG00000165323	909.4	-0.616138	0.18746	-3.28678	0.00101341	0.0076465	FAT3
ENSG00000100605	828.676	-0.616717	0.188101	-3.27864	0.00104307	0.00782428	ITPK1
ENSG00000127616	3788.33	-0.616868	0.164699	-3.74543	0.000180084	0.00186012	SMARCA4
ENSG00000198182	857.662	-0.617146	0.167841	-3.67697	0.000236018	0.00231059	ZNF607
ENSG00000170876	1083.42	-0.617301	0.14704	-4.19817	2.69083e-05	0.000374917	TMEM43
ENSG00000124160	1231.95	-0.617326	0.149272	-4.13557	3.54068e-05	0.000472497	NCOA5
ENSG00000155975	1420.83	-0.618171	0.15371	-4.02168	5.77835e-05	0.000717112	VPS37A
ENSG00000114790	743.802	-0.61981	0.17734	-3.49504	0.000473994	0.00412499	ARHGEF26
ENSG00000106460	1304.17	-0.620786	0.175486	-3.53752	0.0004039	0.00359923	TMEM106B
ENSG00000181350	1176.37	-0.621448	0.186328	-3.33523	0.000852276	0.00666462	LRRC75A
ENSG00000198453	528.854	-0.622441	0.184671	-3.37055	0.000750191	0.00601771	ZNF568
ENSG00000173418	1992.29	-0.623222	0.158698	-3.92708	8.59828e-05	0.0010003	NAA20
ENSG00000005156	2303.66	-0.623814	0.162997	-3.82714	0.000129639	0.0014096	LIG3
ENSG00000144749	806.753	-0.625534	0.165029	-3.79045	0.000150377	0.00159396	LRIG1
ENSG00000128039	582.18	-0.62663	0.177277	-3.53474	0.00040817	0.00363045	SRD5A3
ENSG00000127922	2021.91	-0.626677	0.144884	-4.32537	1.52277e-05	0.000231938	SHFM1
ENSG00000253797	749.531	-0.627152	0.164356	-3.81581	0.000135734	0.00146329	UTP14C
ENSG00000115042	583.803	-0.627805	0.191999	-3.26983	0.00107612	0.0080337	FAHD2A
ENSG00000145555	1713.45	-0.630075	0.176959	-3.56058	0.000370036	0.00334781	MYO10
ENSG00000168615	2008.59	-0.630828	0.146258	-4.3131	1.60979e-05	0.000244014	ADAM9
ENSG00000088325	4258.59	-0.63085	0.1398	-4.51253	6.4058e-06	0.00011003	TPX2
ENSG00000013563	688.69	-0.630902	0.170987	-3.68977	0.000224454	0.00221914	DNASE1L1
ENSG00000107679	1158.84	-0.631091	0.188353	-3.35057	0.000806451	0.00637729	PLEKHA1
ENSG00000182087	2756.5	-0.631588	0.188322	-3.35377	0.000797194	0.00632518	TMEM259
ENSG00000269243	864.602	-0.631882	0.160083	-3.94721	7.90656e-05	0.000932544
ENSG00000165650	1910.3	-0.631983	0.191735	-3.29613	0.000980266	0.00744743	PDZD8
ENSG00000004866	691.927	-0.632107	0.168998	-3.74031	0.000183793	0.00188724	ST7
ENSG00000008282	2107.3	-0.632495	0.156205	-4.04913	5.14092e-05	0.000647326	SYPL1
ENSG00000130544	298.519	-0.632536	0.197917	-3.19597	0.0013936	0.00986515	ZNF557
ENSG00000142634	433.748	-0.632681	0.189427	-3.33997	0.000837873	0.00658185	EFHD2
ENSG00000127526	816.497	-0.633359	0.160588	-3.944	8.01325e-05	0.000940209	SLC35E1
ENSG00000088035	1217.18	-0.633415	0.164296	-3.85532	0.000115576	0.00128495	ALG6
ENSG00000075790	1077.69	-0.633889	0.179157	-3.53817	0.000402904	0.00359204	BCAP29
ENSG00000123124	1115.36	-0.635144	0.167966	-3.78138	0.000155963	0.00164374	WWP1
ENSG00000006652	1961.19	-0.635453	0.154913	-4.10199	4.0962e-05	0.000534961	IFRD1
ENSG00000118965	1238.97	-0.636206	0.144306	-4.40873	1.03978e-05	0.000166391	WDR35
ENSG00000104312	386.866	-0.636392	0.193474	-3.28928	0.00100444	0.00759152	RIPK2
ENSG00000163069	822.56	-0.63655	0.182006	-3.49741	0.000469802	0.00409602	SGCB
ENSG00000019995	1182.33	-0.636955	0.169446	-3.75904	0.000170567	0.00177913	ZRANB1
ENSG00000136152	743.967	-0.637103	0.154414	-4.12594	3.69223e-05	0.000488937	COG3
ENSG00000175029	2183.92	-0.637679	0.158832	-4.01481	5.94946e-05	0.00073546	CTBP2
ENSG00000120699	1851.26	-0.638578	0.145387	-4.39227	1.12174e-05	0.000178153	EXOSC8
ENSG00000164970	507.865	-0.638673	0.19303	-3.30867	0.000937408	0.00717935	FAM219A
ENSG00000125648	945.88	-0.638934	0.175071	-3.64958	0.000262673	0.00250935	SLC25A23
ENSG00000196814	316.378	-0.639415	0.191811	-3.33358	0.000857368	0.00669806	MVB12B
ENSG00000170142	6551.52	-0.640216	0.174467	-3.66954	0.000242983	0.00235929	UBE2E1
ENSG00000122515	1109.01	-0.640451	0.189025	-3.38818	0.000703583	0.00572129	ZMIZ2
ENSG00000133114	1415.64	-0.640551	0.162293	-3.94688	7.9175e-05	0.000932544	GPALPP1
ENSG00000136111	1580.63	-0.642074	0.14395	-4.46038	8.18131e-06	0.000135495	TBC1D4
ENSG00000156467	4165.3	-0.642526	0.160302	-4.00823	6.11764e-05	0.000752327	UQCRB
ENSG00000106605	557.672	-0.643628	0.172993	-3.72054	0.000198797	0.00201593	BLVRA
ENSG00000127337	1049.66	-0.643637	0.191299	-3.36456	0.000766651	0.00612126	YEATS4
ENSG00000111726	1147.55	-0.643679	0.16854	-3.81914	0.000133918	0.00144782	CMAS
ENSG00000173334	1002.93	-0.644191	0.188962	-3.40911	0.000651757	0.00535729	TRIB1
ENSG00000083520	2512.7	-0.645641	0.153832	-4.19707	2.70393e-05	0.000376466	DIS3
ENSG00000164985	4498.99	-0.646326	0.170344	-3.79425	0.000148091	0.00157413	PSIP1
ENSG00000176595	667.571	-0.646927	0.168164	-3.847	0.000119571	0.00132288	KBTBD11
ENSG00000105865	331.143	-0.647008	0.201933	-3.20407	0.001355	0.00963797	DUS4L
ENSG00000104897	1837.92	-0.647441	0.154219	-4.19818	2.69067e-05	0.000374917	SF3A2
ENSG00000118707	920.331	-0.64759	0.183348	-3.53202	0.000412396	0.00365946	TGIF2
ENSG00000223865	510.067	-0.648361	0.180377	-3.59447	0.000325052	0.0029995	HLA-DPB1
ENSG00000101003	3093.99	-0.648937	0.152845	-4.24571	2.17903e-05	0.000313037	GINS1
ENSG00000137574	1218.79	-0.64894	0.160519	-4.04276	5.28265e-05	0.000662971	TGS1
ENSG00000241685	1980.19	-0.650183	0.144524	-4.49879	6.83408e-06	0.000116437	ARPC1A
ENSG00000104442	1225.56	-0.650186	0.165626	-3.92562	8.65054e-05	0.00100453	ARMC1
ENSG00000070087	3385.13	-0.650886	0.161212	-4.03745	5.40356e-05	0.000675909	PFN2
ENSG00000125354	1045.43	-0.651461	0.151392	-4.30313	1.68404e-05	0.000252447	SEPT6
ENSG00000233728	436.969	-0.652144	0.190785	-3.41822	0.000630327	0.0052037
ENSG00000101407	1055.34	-0.653359	0.160978	-4.05868	4.93511e-05	0.000625565	TTI1
ENSG00000258424	1253.54	-0.653832	0.15839	-4.128	3.65937e-05	0.000486012
ENSG00000120697	820.066	-0.654643	0.163858	-3.99519	6.46417e-05	0.000785659	ALG5
ENSG00000188343	1059.77	-0.654711	0.165492	-3.95614	7.61712e-05	0.000904937	FAM92A1
ENSG00000147419	1458.44	-0.655493	0.186456	-3.51554	0.000438856	0.00386891	CCDC25
ENSG00000132823	591.545	-0.655678	0.183394	-3.57525	0.000349891	0.00319296	OSER1
ENSG00000268015	463.654	-0.657276	0.183462	-3.58262	0.000340163	0.0031177
ENSG00000133612	1420.99	-0.657431	0.188263	-3.49209	0.000479253	0.00416311	AGAP3
ENSG00000124181	2576.88	-0.658274	0.164	-4.01386	5.97339e-05	0.000737793	PLCG1
ENSG00000215114	1271.11	-0.659294	0.16169	-4.07753	4.55169e-05	0.000585972	UBXN2B
ENSG00000173812	4272.1	-0.659925	0.142159	-4.64216	3.44787e-06	6.40373e-05	EIF1
ENSG00000079950	1725.26	-0.659992	0.15172	-4.35008	1.36091e-05	0.000211879	STX7
ENSG00000066455	1180.15	-0.660445	0.162249	-4.07055	4.69016e-05	0.000600537	GOLGA5
ENSG00000078399	1311.49	-0.66169	0.188856	-3.50368	0.000458882	0.00401075	HOXA9
ENSG00000178966	494.063	-0.661763	0.192771	-3.43289	0.00059718	0.00497554	RMI1
ENSG00000122778	611.072	-0.661811	0.194713	-3.3989	0.000676572	0.00553726	KIAA1549
ENSG00000130158	388.293	-0.661823	0.204345	-3.23874	0.00120057	0.00878337	DOCK6
ENSG00000162576	351.616	-0.662448	0.202313	-3.27437	0.00105898	0.00792665	MXRA8
ENSG00000104723	2049.08	-0.662612	0.156127	-4.24407	2.19503e-05	0.000314859	TUSC3
ENSG00000102144	18717.2	-0.663394	0.1554	-4.26895	1.96399e-05	0.000285388	PGK1
ENSG00000228677	608.632	-0.66375	0.204502	-3.2457	0.00117164	0.0085949	TTC3-AS1
ENSG00000168476	867.867	-0.664466	0.159885	-4.1559	3.24003e-05	0.0004373	REEP4
ENSG00000051108	707.2	-0.664885	0.167076	-3.97954	6.90501e-05	0.000829783	HERPUD1
ENSG00000136848	515.674	-0.665823	0.200106	-3.32735	0.000876761	0.00681673	DAB2IP
ENSG00000075340	1840.67	-0.666472	0.193094	-3.45154	0.000557404	0.00471247	ADD2
ENSG00000136100	1747.6	-0.667052	0.177298	-3.76231	0.000168351	0.00175929	VPS36
ENSG00000105968	2995.6	-0.667648	0.160238	-4.16659	3.09184e-05	0.000421196	H2AFV
ENSG00000124222	1582.66	-0.669272	0.145718	-4.59294	4.37049e-06	7.8557e-05	STX16
ENSG00000131711	3230.56	-0.669979	0.169076	-3.9626	7.41394e-05	0.000885888	MAP1B
ENSG00000147324	976.143	-0.670552	0.160004	-4.19085	2.77915e-05	0.000385288	MFHAS1
ENSG00000198420	856.224	-0.671003	0.165711	-4.04925	5.1383e-05	0.000647326	TCAF1
ENSG00000125962	332.685	-0.671117	0.189777	-3.53634	0.000405708	0.00361194	ARMCX5
ENSG00000106554	1939.09	-0.671194	0.154642	-4.3403	1.42285e-05	0.000219362	CHCHD3
ENSG00000268205	760.33	-0.671433	0.192394	-3.48989	0.000483216	0.00419561
ENSG00000118705	5142.93	-0.671815	0.142713	-4.70745	2.50834e-06	4.8241e-05	RPN2
ENSG00000148362	357.371	-0.672432	0.202173	-3.32602	0.000880957	0.00684058	C9orf142
ENSG00000065150	11079.5	-0.673128	0.128959	-5.21971	1.79204e-07	4.86855e-06	IPO5
ENSG00000173875	721.138	-0.673836	0.182566	-3.69093	0.00022344	0.00221373	ZNF791
ENSG00000133104	2222.59	-0.673924	0.157599	-4.27621	1.90106e-05	0.000278162	SPG20
ENSG00000007080	865.91	-0.674928	0.184958	-3.64909	0.000263176	0.00251163	CCDC124
ENSG00000023287	1778.82	-0.675481	0.166323	-4.06125	4.88109e-05	0.000620376	RB1CC1
ENSG00000169189	599.115	-0.67551	0.198367	-3.40536	0.000660781	0.00542676	NSMCE1
ENSG00000102763	1070.95	-0.675929	0.149236	-4.52925	5.91921e-06	0.000102882	VWA8
ENSG00000155304	2407.15	-0.67593	0.204117	-3.31148	0.000928025	0.00711611	HSPA13
ENSG00000106246	496.879	-0.676044	0.188385	-3.58863	0.000332416	0.00306	PTCD1
ENSG00000162783	856.456	-0.6762	0.177553	-3.80843	0.00013985	0.00149914	IER5
ENSG00000165914	897.377	-0.677234	0.189458	-3.57459	0.000350772	0.00319947	TTC7B
ENSG00000196411	1016.81	-0.677481	0.17191	-3.9409	8.1176e-05	0.00095021	EPHB4
ENSG00000153574	870.419	-0.677881	0.156215	-4.33941	1.42863e-05	0.000219717	RPIA
ENSG00000149679	315.803	-0.680336	0.202097	-3.36638	0.000761611	0.00608615	CABLES2
ENSG00000164815	1062.59	-0.681017	0.169681	-4.01351	5.98234e-05	0.000738082	ORC5
ENSG00000116574	999.238	-0.68152	0.184477	-3.69433	0.000220464	0.00219342	RHOU
ENSG00000083535	413.854	-0.682416	0.208828	-3.26784	0.00108372	0.00807173	PIBF1
ENSG00000170191	631.288	-0.682665	0.18014	-3.78964	0.000150864	0.00159734	NANP
ENSG00000079335	366.176	-0.682839	0.209849	-3.25396	0.00113809	0.00840076	CDC14A
ENSG00000165572	1418.92	-0.683407	0.145849	-4.68571	2.78989e-06	5.29364e-05	KBTBD6
ENSG00000103351	249.327	-0.683999	0.207313	-3.29935	0.000969101	0.00738035	CLUAP1
ENSG00000197771	3903.51	-0.684427	0.186677	-3.66638	0.000246011	0.00238502	MCMBP
ENSG00000087460	8670.26	-0.684696	0.129227	-5.29841	1.16816e-07	3.31118e-06	GNAS
ENSG00000105640	5784.55	-0.685065	0.153639	-4.45894	8.2365e-06	0.000136172	RPL18A
ENSG00000100167	1053.21	-0.68597	0.202579	-3.38619	0.000708695	0.00575792	SEPT3
ENSG00000101294	1436.64	-0.686256	0.164792	-4.16437	3.12218e-05	0.00042472	HM13
ENSG00000141756	2638.17	-0.686469	0.153043	-4.48548	7.27508e-06	0.000122629	FKBP10
ENSG00000168078	1519.45	-0.687718	0.18778	-3.66237	0.000249895	0.00241554	PBK
ENSG00000172315	521.155	-0.689299	0.17253	-3.99525	6.46269e-05	0.000785659	TP53RK
ENSG00000003989	2051.68	-0.68949	0.169916	-4.05784	4.95293e-05	0.000627404	SLC7A2
ENSG00000106105	2910.05	-0.689511	0.151761	-4.54339	5.53568e-06	9.70177e-05	GARS
ENSG00000137819	639.824	-0.69129	0.214661	-3.22038	0.0012802	0.00920957	PAQR5
ENSG00000092621	4152.96	-0.691544	0.153744	-4.49803	6.85876e-06	0.000116679	PHGDH
ENSG00000213853	1059.94	-0.692396	0.159377	-4.34439	1.39662e-05	0.000216197	EMP2
ENSG00000160271	538.22	-0.69264	0.168658	-4.10676	4.01241e-05	0.000526904	RALGDS
ENSG00000139687	2332.9	-0.692963	0.168869	-4.10356	4.06837e-05	0.000532337	RB1
ENSG00000134324	804.658	-0.693115	0.193462	-3.5827	0.000340058	0.0031177	LPIN1
ENSG00000106591	1320.38	-0.693557	0.148539	-4.66919	3.02387e-06	5.66058e-05	MRPL32
ENSG00000113504	604.131	-0.695356	0.179315	-3.87784	0.000105388	0.00118349	SLC12A7
ENSG00000094841	625.518	-0.695848	0.163645	-4.25219	2.1169e-05	0.000304573	UPRT
ENSG00000137563	1480.47	-0.695901	0.160429	-4.33775	1.43948e-05	0.000221206	GGH
ENSG00000140832	378.673	-0.696207	0.1791	-3.88725	0.000101388	0.00114647	MARVELD3
ENSG00000065268	1124.59	-0.696574	0.192427	-3.61994	0.000294677	0.00276221	WDR18
ENSG00000102119	818.367	-0.697863	0.18163	-3.84222	0.000121925	0.00134188	EMD
ENSG00000137547	1038.45	-0.698566	0.159666	-4.37516	1.21343e-05	0.000191275	MRPL15
ENSG00000204899	2733.63	-0.699103	0.156473	-4.46787	7.90006e-06	0.00013199	MZT1
ENSG00000123200	4313.94	-0.699218	0.136859	-5.10905	3.23783e-07	8.2194e-06	ZC3H13
ENSG00000159267	1828.08	-0.699698	0.201358	-3.47489	0.000511072	0.00438724	HLCS
ENSG00000183779	2883.3	-0.700883	0.158047	-4.43465	9.22221e-06	0.000149727	ZNF703
ENSG00000166913	4934.96	-0.701121	0.164376	-4.26536	1.99577e-05	0.000289341	YWHAB
ENSG00000153044	869.219	-0.701755	0.215201	-3.26093	0.00111047	0.00823863	CENPH
ENSG00000101190	626.691	-0.701853	0.164018	-4.27911	1.87645e-05	0.000274774	TCFL5
ENSG00000183098	497.607	-0.702104	0.188084	-3.73293	0.000189265	0.00193574	GPC6
ENSG00000171435	282.923	-0.702208	0.197097	-3.56275	0.000366995	0.00332505	KSR2
ENSG00000104388	2060.92	-0.702547	0.161691	-4.34499	1.39279e-05	0.00021578	RAB2A
ENSG00000197021	305.955	-0.705381	0.203377	-3.46834	0.000523682	0.00448066	CXorf40B
ENSG00000136938	3018.52	-0.705804	0.153968	-4.5841	4.55953e-06	8.14147e-05	ANP32B
ENSG00000178202	1867.58	-0.707642	0.152856	-4.62946	3.66625e-06	6.73022e-05	KDELC2
ENSG00000150907	499.22	-0.708594	0.179397	-3.94986	7.81963e-05	0.000924461	FOXO1
ENSG00000104331	3166.74	-0.709073	0.150993	-4.69606	2.65227e-06	5.07007e-05	IMPAD1
ENSG00000125846	425.033	-0.71226	0.184559	-3.85925	0.000113734	0.00126643	ZNF133
ENSG00000156170	398.318	-0.713261	0.195246	-3.65313	0.000259059	0.00247983	NDUFAF6
ENSG00000170873	342.052	-0.71402	0.213145	-3.34994	0.000808305	0.00638928	MTSS1
ENSG00000173281	433.778	-0.714468	0.186927	-3.82217	0.000132285	0.00143508	PPP1R3B
ENSG00000104687	2507.67	-0.71536	0.142278	-5.0279	4.95886e-07	1.17605e-05	GSR
ENSG00000105971	855.677	-0.717223	0.198346	-3.61601	0.000299175	0.00279746	CAV2
ENSG00000038210	596.004	-0.717361	0.206533	-3.47336	0.000513995	0.0044069	PI4K2B
ENSG00000172728	285.581	-0.717383	0.212924	-3.3692	0.000753859	0.00603947	FUT10
ENSG00000135250	1669.29	-0.718905	0.141668	-5.07459	3.88332e-07	9.56356e-06	SRPK2
ENSG00000188517	682.434	-0.719944	0.207278	-3.47332	0.000514057	0.0044069	COL25A1
ENSG00000196550	336.931	-0.720465	0.189081	-3.81035	0.00013877	0.00149009	FAM72A
ENSG00000091140	4552.18	-0.721839	0.149327	-4.83393	1.3386e-06	2.7742e-05	DLD
ENSG00000090776	405.784	-0.72187	0.215525	-3.34936	0.000809973	0.00639693	EFNB1
ENSG00000146833	624.388	-0.721893	0.162777	-4.43485	9.21359e-06	0.000149715	TRIM4
ENSG00000115539	672.015	-0.721915	0.18834	-3.83304	0.000126572	0.00138179	PDCL3
ENSG00000259678	213.685	-0.722442	0.223473	-3.23279	0.00122587	0.00889978
ENSG00000102931	1601.44	-0.723046	0.146563	-4.93334	8.08351e-07	1.79284e-05	ARL2BP
ENSG00000139793	525.341	-0.725054	0.217767	-3.32949	0.000870066	0.0067758	MBNL2
ENSG00000240225	676.692	-0.72556	0.201807	-3.59532	0.000323996	0.00299266	ZNF542P
ENSG00000138111	204.854	-0.726874	0.227581	-3.19391	0.00140358	0.00992025	MFSD13A
ENSG00000047230	950.37	-0.727123	0.153294	-4.74333	2.10229e-06	4.13973e-05	CTPS2
ENSG00000124155	1186.66	-0.727286	0.183925	-3.95426	7.67719e-05	0.000910944	PIGT
ENSG00000025772	898.444	-0.728003	0.164785	-4.4179	9.96634e-06	0.000160298	TOMM34
ENSG00000104369	969.85	-0.728177	0.166941	-4.36189	1.28942e-05	0.00020178	JPH1
ENSG00000005700	2590.18	-0.728471	0.143447	-5.07832	3.80791e-07	9.46388e-06	IBTK
ENSG00000101189	705.066	-0.730043	0.167033	-4.37064	1.2388e-05	0.000195111	MRGBP
ENSG00000101337	1860.72	-0.730525	0.154664	-4.7233	2.32048e-06	4.4993e-05	TM9SF4
ENSG00000130309	1478.57	-0.731028	0.168602	-4.33582	1.45216e-05	0.000222255	COLGALT1
ENSG00000135776	2318.96	-0.733039	0.156201	-4.69292	2.69339e-06	5.14348e-05	ABCB10
ENSG00000115468	357.722	-0.733907	0.204033	-3.59701	0.000321899	0.00297764	EFHD1
ENSG00000139971	226.35	-0.733972	0.218351	-3.36142	0.000775416	0.00618604	C14orf37
ENSG00000154328	232.043	-0.734085	0.225334	-3.25776	0.00112295	0.00831819	NEIL2
ENSG00000101882	690.635	-0.734103	0.180756	-4.06129	4.88027e-05	0.000620376	NKAP
ENSG00000071051	450.928	-0.734252	0.193619	-3.79225	0.000149288	0.00158508	NCK2
ENSG00000175274	385.415	-0.734268	0.227654	-3.22537	0.00125811	0.00907134	TP53I11
ENSG00000102302	455.567	-0.736011	0.214508	-3.43116	0.000601005	0.00499424	FGD1
ENSG00000180879	1579.8	-0.736877	0.171146	-4.30556	1.66563e-05	0.000250082	SSR4
ENSG00000100982	423.489	-0.737896	0.211121	-3.49514	0.000473815	0.00412499	PCIF1
ENSG00000187260	285.044	-0.738463	0.230434	-3.20466	0.00135223	0.00962549	WDR86
ENSG00000005059	739.242	-0.739619	0.179921	-4.11079	3.94301e-05	0.000518999	MCUB
ENSG00000115380	358.844	-0.739707	0.226311	-3.26854	0.00108103	0.00806434	EFEMP1
ENSG00000102753	2181.2	-0.739815	0.168322	-4.39523	1.10655e-05	0.000176088	KPNA3
ENSG00000198646	1651.84	-0.741133	0.158582	-4.67351	2.9609e-06	5.56468e-05	NCOA6
ENSG00000170500	3313.3	-0.742579	0.189961	-3.9091	9.26388e-05	0.00106274	LONRF2
ENSG00000066629	1205.75	-0.742841	0.16015	-4.63842	3.51083e-06	6.4952e-05	EML1
ENSG00000197586	1154.84	-0.742975	0.176313	-4.21396	2.5093e-05	0.000352393	ENTPD6
ENSG00000203875	2683.22	-0.743467	0.207792	-3.57794	0.00034631	0.00316638	SNHG5
ENSG00000215417	572.211	-0.743575	0.231874	-3.20681	0.00134218	0.00956111	MIR17HG
ENSG00000163938	4141.84	-0.743738	0.188733	-3.94068	8.125e-05	0.00095049	GNL3
ENSG00000135336	1523.75	-0.743759	0.162016	-4.59064	4.41887e-06	7.93514e-05	ORC3
ENSG00000179262	1853.74	-0.743995	0.146995	-5.06138	4.16237e-07	1.01324e-05	RAD23A
ENSG00000196576	2355.98	-0.745324	0.171502	-4.34585	1.38735e-05	0.000215289	PLXNB2
ENSG00000142453	1373.17	-0.745339	0.162713	-4.58069	4.6345e-06	8.23161e-05	CARM1
ENSG00000133121	198.916	-0.74582	0.229214	-3.25381	0.00113869	0.00840197	STARD13
ENSG00000162512	630.13	-0.74629	0.191233	-3.90251	9.5201e-05	0.0010895	SDC3
ENSG00000198435	293.186	-0.746786	0.198472	-3.76268	0.000168102	0.00175826	NRARP
ENSG00000107281	423.408	-0.748115	0.192796	-3.88034	0.000104311	0.00117392	NPDC1
ENSG00000276234	888.368	-0.750229	0.16825	-4.45902	8.23351e-06	0.000136172	TADA2A
ENSG00000271452	218.373	-0.75037	0.218432	-3.43526	0.000591982	0.00494527
ENSG00000102934	1139.02	-0.751464	0.154911	-4.85095	1.2287e-06	2.58599e-05	PLLP
ENSG00000264324	3601.66	-0.751714	0.140695	-5.34285	9.14984e-08	2.6776e-06
ENSG00000101079	1139.17	-0.752835	0.15557	-4.83921	1.30356e-06	2.71941e-05	NDRG3
ENSG00000125534	392.099	-0.752836	0.213063	-3.5334	0.000410254	0.00364593	PPDPF
ENSG00000065833	1147.05	-0.753584	0.175544	-4.29284	1.76399e-05	0.000261553	ME1
ENSG00000164930	1552.84	-0.753996	0.172234	-4.37775	1.19913e-05	0.000189492	FZD6
ENSG00000164830	1705.29	-0.754392	0.151604	-4.97608	6.48844e-07	1.49502e-05	OXR1
ENSG00000203879	2775.28	-0.754856	0.178717	-4.22375	2.40267e-05	0.000339254	GDI1
ENSG00000042088	952.584	-0.755574	0.180339	-4.18975	2.79262e-05	0.000386825	TDP1
ENSG00000130299	1207.01	-0.755818	0.189307	-3.99255	6.53666e-05	0.000792043	GTPBP3
ENSG00000204272	837.534	-0.756032	0.170405	-4.43667	9.1363e-06	0.000148714	LINC01420
ENSG00000236552	602.81	-0.758642	0.173927	-4.36185	1.28966e-05	0.00020178	RPL13AP5
ENSG00000182022	327.476	-0.758743	0.189292	-4.00831	6.11547e-05	0.000752327	CHST15
ENSG00000102543	242.543	-0.758807	0.232419	-3.26482	0.00109534	0.00815189	CDADC1
ENSG00000186448	452.135	-0.759102	0.227402	-3.33815	0.000843368	0.00661212	ZNF197
ENSG00000111275	364.404	-0.759365	0.21358	-3.55542	0.000377381	0.00339643	ALDH2
ENSG00000165868	839.398	-0.759765	0.182508	-4.16291	3.14219e-05	0.000426328	HSPA12A
ENSG00000126216	1296.13	-0.759847	0.151621	-5.01148	5.40117e-07	1.26918e-05	TUBGCP3
ENSG00000072133	676.926	-0.760717	0.231717	-3.28295	0.00102727	0.00772405	RPS6KA6
ENSG00000104381	1194.99	-0.761326	0.165052	-4.61263	3.97609e-06	7.21517e-05	GDAP1
ENSG00000160993	227.322	-0.762963	0.220721	-3.45668	0.000546867	0.00463993	ALKBH4
ENSG00000147852	317.966	-0.762969	0.192242	-3.96879	7.22376e-05	0.000864799	VLDLR
ENSG00000136146	1130.67	-0.764	0.163079	-4.68486	2.80155e-06	5.30728e-05	MED4
ENSG00000055163	3649.15	-0.764444	0.182221	-4.19515	2.7269e-05	0.000379385	CYFIP2
ENSG00000139842	2498.87	-0.764455	0.178529	-4.28195	1.85259e-05	0.000271489	CUL4A
ENSG00000101166	4356.35	-0.764638	0.145878	-5.24162	1.59175e-07	4.36189e-06	PRELID3B
ENSG00000165775	586.08	-0.765592	0.203514	-3.76186	0.000168653	0.00176111	FUNDC2
ENSG00000272686	157.333	-0.766086	0.230737	-3.32017	0.000899616	0.00694355
ENSG00000101346	1662.7	-0.768468	0.161982	-4.74416	2.09368e-06	4.13138e-05	POFUT1
ENSG00000273489	575.153	-0.768495	0.215921	-3.55915	0.000372052	0.00336123
ENSG00000253250	478.062	-0.768503	0.172276	-4.46088	8.16242e-06	0.000135348	C8orf88
ENSG00000273344	271.706	-0.768675	0.227042	-3.38561	0.000710193	0.00576515	PAXIP1-AS1
ENSG00000132793	354.643	-0.769002	0.219313	-3.50641	0.000454191	0.00397821	LPIN3
ENSG00000106477	490.779	-0.770284	0.185206	-4.15907	3.19542e-05	0.000432449	CEP41
ENSG00000105255	425.095	-0.771233	0.211945	-3.63883	0.000273877	0.00259546	FSD1
ENSG00000154719	1508.42	-0.771797	0.203719	-3.78853	0.000151541	0.00160361	MRPL39
ENSG00000156675	1532.93	-0.772799	0.155641	-4.96526	6.86093e-07	1.56375e-05	RAB11FIP1
ENSG00000118971	1576.96	-0.773067	0.226638	-3.41102	0.000647214	0.00532687	CCND2
ENSG00000105058	837.937	-0.773165	0.173255	-4.46259	8.09746e-06	0.000134577	FAM32A
ENSG00000176597	667.002	-0.773755	0.182768	-4.23353	2.30055e-05	0.000328011	B3GNT5
ENSG00000095203	306.463	-0.774431	0.216896	-3.57052	0.000356267	0.00324217	EPB41L4B
ENSG00000182108	170.004	-0.774794	0.242525	-3.1947	0.00139978	0.00989935	DEXI
ENSG00000137872	290.563	-0.77596	0.207579	-3.73815	0.00018538	0.00190122	SEMA6D
ENSG00000188610	505.508	-0.776045	0.169156	-4.58774	4.48071e-06	8.03097e-05	FAM72B
ENSG00000261063	186.071	-0.776449	0.234465	-3.31158	0.000927714	0.00711611
ENSG00000104432	269.412	-0.777893	0.202522	-3.84103	0.00012252	0.00134687	IL7
ENSG00000071859	736.198	-0.778388	0.178656	-4.35691	1.3191e-05	0.000205708	FAM50A
ENSG00000092964	994.551	-0.778446	0.146842	-5.30124	1.1502e-07	3.26515e-06	DPYSL2
ENSG00000134882	868.919	-0.778459	0.17198	-4.52646	5.99814e-06	0.000104065	UBAC2
ENSG00000091127	1244.69	-0.77883	0.17179	-4.5336	5.7986e-06	0.000100972	PUS7
ENSG00000120254	1385.7	-0.77889	0.147466	-5.28184	1.27895e-07	3.59834e-06	MTHFD1L
ENSG00000101040	1434.26	-0.779874	0.152401	-5.11726	3.10002e-07	7.92497e-06	ZMYND8
ENSG00000231864	265.419	-0.779898	0.240687	-3.2403	0.00119402	0.00874217
ENSG00000105976	1648.78	-0.781341	0.158193	-4.93916	7.84613e-07	1.75249e-05	MET
ENSG00000147649	4255.9	-0.781921	0.160426	-4.87404	1.09339e-06	2.35425e-05	MTDH
ENSG00000119900	2283.36	-0.782681	0.171341	-4.56796	4.92488e-06	8.70368e-05	OGFRL1
ENSG00000174748	15996	-0.782695	0.144924	-5.40072	6.63742e-08	2.00104e-06	RPL15
ENSG00000100889	550.569	-0.782934	0.209325	-3.74028	0.000183818	0.00188724	PCK2
ENSG00000250462	209.34	-0.783016	0.226121	-3.46282	0.000534539	0.00455572	LRRC37BP1
ENSG00000175606	824.147	-0.783305	0.165539	-4.73186	2.22476e-06	4.34929e-05	TMEM70
ENSG00000065154	5281.82	-0.783831	0.19694	-3.98004	6.89029e-05	0.000828539	OAT
ENSG00000179041	538.526	-0.784991	0.204826	-3.83247	0.000126861	0.00138336	RRS1
ENSG00000085662	1583.8	-0.786236	0.183977	-4.27354	1.9239e-05	0.000280206	AKR1B1
ENSG00000174738	1735.59	-0.786789	0.190868	-4.12217	3.75324e-05	0.000495632	NR1D2
ENSG00000132541	624.65	-0.787729	0.166371	-4.73477	2.19305e-06	4.30061e-05	RIDA
ENSG00000004399	385.343	-0.788035	0.18879	-4.17413	2.99128e-05	0.000409853	PLXND1
ENSG00000135540	523.453	-0.788754	0.197358	-3.99656	6.42694e-05	0.000783757	NHSL1
ENSG00000133872	3174.74	-0.789109	0.144459	-5.46251	4.69438e-08	1.47873e-06	SARAF
ENSG00000162493	569.26	-0.791218	0.178224	-4.43946	9.01856e-06	0.000147303	PDPN
ENSG00000074855	235.61	-0.792006	0.244788	-3.23547	0.00121442	0.00885731	ANO8
ENSG00000177640	151.614	-0.792843	0.247527	-3.20305	0.00135979	0.00966121	CASC2
ENSG00000276259	472.312	-0.793816	0.220148	-3.60582	0.000311167	0.00289103
ENSG00000229111	754.232	-0.793957	0.16575	-4.7901	1.66701e-06	3.3701e-05	MED4-AS1
ENSG00000155096	4299.86	-0.79522	0.162427	-4.89587	9.78731e-07	2.13821e-05	AZIN1
ENSG00000236326	200.08	-0.79527	0.230693	-3.44731	0.000566204	0.00477409
ENSG00000121005	416.367	-0.797278	0.193736	-4.11527	3.86729e-05	0.000509627	CRISPLD1
ENSG00000132792	881.92	-0.798207	0.166246	-4.80136	1.57589e-06	3.21582e-05	CTNNBL1
ENSG00000115935	284.369	-0.799002	0.230436	-3.46735	0.00052561	0.00449376	WIPF1
ENSG00000147364	1566.48	-0.799805	0.158064	-5.06001	4.1923e-07	1.01921e-05	FBXO25
ENSG00000240990	310.235	-0.800968	0.230004	-3.4824	0.00049694	0.0042912	HOXA11-AS
ENSG00000164733	1497.12	-0.801687	0.185325	-4.32584	1.51948e-05	0.000231624	CTSB
ENSG00000059378	361.847	-0.802029	0.242952	-3.30118	0.000962797	0.00734414	PARP12
ENSG00000197381	726.246	-0.80246	0.187772	-4.2736	1.92345e-05	0.000280206	ADARB1
ENSG00000159055	1036.74	-0.802495	0.175141	-4.58201	4.60534e-06	8.19241e-05	MIS18A
ENSG00000169126	326.014	-0.802506	0.213218	-3.76379	0.000167358	0.00175144	ARMC4
ENSG00000197122	492.323	-0.803175	0.194457	-4.13034	3.62224e-05	0.000481687	SRC
ENSG00000171940	1338.28	-0.805665	0.149256	-5.39787	6.74374e-08	2.02344e-06	ZNF217
ENSG00000125977	4777.12	-0.806589	0.160249	-5.03333	4.82025e-07	1.14977e-05	EIF2S2
ENSG00000205758	810.761	-0.806794	0.243416	-3.31446	0.000918189	0.00706067	CRYZL1
ENSG00000165646	328.738	-0.806838	0.224466	-3.59447	0.00032505	0.0029995	SLC18A2
ENSG00000173674	8242.59	-0.807042	0.217042	-3.71836	0.000200517	0.00202904	EIF1AX
ENSG00000136156	2892.02	-0.808624	0.15563	-5.1958	2.03843e-07	5.48294e-06	ITM2B
ENSG00000138036	559.628	-0.8097	0.191316	-4.23227	2.31346e-05	0.000329355	DYNC2LI1
ENSG00000155158	380.543	-0.81068	0.227277	-3.56693	0.000361191	0.0032803	TTC39B
ENSG00000008441	400.662	-0.811022	0.182604	-4.44142	8.93659e-06	0.000146216	NFIX
ENSG00000104756	1586.15	-0.811197	0.159606	-5.08248	3.72534e-07	9.29521e-06	KCTD9
ENSG00000147100	543.921	-0.811736	0.227613	-3.56629	0.000362065	0.00328666	SLC16A2
ENSG00000170629	528.775	-0.812938	0.180257	-4.50988	6.48658e-06	0.000111116	DPY19L2P2
ENSG00000149474	194.411	-0.813345	0.233198	-3.48779	0.000487038	0.00421914	KAT14
ENSG00000147604	19978.2	-0.813894	0.137019	-5.94002	2.84983e-09	1.20628e-07	RPL7
ENSG00000165475	195.934	-0.814042	0.236418	-3.44323	0.000574814	0.00482951	CRYL1
ENSG00000020256	716.074	-0.814069	0.198999	-4.09083	4.29838e-05	0.000557526	ZFP64
ENSG00000104691	651.34	-0.814432	0.16855	-4.83199	1.35172e-06	2.79832e-05	UBXN8
ENSG00000180190	768.839	-0.8146	0.194666	-4.18461	2.85656e-05	0.000394519	TDRP
ENSG00000114446	692.806	-0.814831	0.209387	-3.8915	9.96263e-05	0.00112991	IFT57
ENSG00000082805	4395.53	-0.816905	0.18252	-4.4757	7.61631e-06	0.000127812	ERC1
ENSG00000008988	6153.66	-0.817249	0.143476	-5.69605	1.22613e-08	4.52356e-07	RPS20
ENSG00000152620	1848.47	-0.817493	0.169959	-4.80995	1.5097e-06	3.09498e-05	NADK2
ENSG00000184058	313.232	-0.817997	0.218609	-3.74183	0.000182686	0.00188276	TBX1
ENSG00000198839	433.777	-0.818993	0.185561	-4.41361	1.01663e-05	0.000162961	ZNF277
ENSG00000119950	908.17	-0.819232	0.206918	-3.95921	7.51991e-05	0.000896292	MXI1
ENSG00000046647	350.47	-0.819651	0.207529	-3.94957	7.82905e-05	0.000924998	GEMIN8
ENSG00000104774	674.773	-0.819844	0.165538	-4.9526	7.32267e-07	1.65356e-05	MAN2B1
ENSG00000102738	760.51	-0.820055	0.173676	-4.72175	2.3382e-06	4.52904e-05	MRPS31
ENSG00000101126	2622.74	-0.821008	0.141534	-5.80078	6.60055e-09	2.61308e-07	ADNP
ENSG00000102804	1301.76	-0.821315	0.150114	-5.47127	4.46829e-08	1.41977e-06	TSC22D1
ENSG00000180628	1626.24	-0.822187	0.188645	-4.35837	1.31032e-05	0.000204779	PCGF5
ENSG00000106976	1000.4	-0.822582	0.187972	-4.3761	1.20821e-05	0.00019061	DNM1
ENSG00000119946	999.523	-0.822889	0.168728	-4.87701	1.07706e-06	2.33154e-05	CNNM1
ENSG00000231389	571.382	-0.825069	0.242305	-3.40508	0.000661444	0.00542986	HLA-DPA1
ENSG00000136108	4805.91	-0.82529	0.147298	-5.60288	2.10823e-08	7.28203e-07	CKAP2
ENSG00000134897	748.543	-0.825932	0.173763	-4.75321	2.00214e-06	3.97973e-05	BIVM
ENSG00000176623	1071.44	-0.825937	0.165155	-5.00098	5.704e-07	1.33501e-05	RMDN1
ENSG00000124171	263.22	-0.826287	0.228361	-3.61833	0.000296506	0.00277661	PARD6B
ENSG00000167632	369.152	-0.827463	0.192025	-4.30915	1.63886e-05	0.000247041	TRAPPC9
ENSG00000181007	823.836	-0.828879	0.176017	-4.70909	2.48822e-06	4.80001e-05	ZFP82
ENSG00000169891	207.31	-0.829874	0.241108	-3.44192	0.000577596	0.00484644	REPS2
ENSG00000174032	828.451	-0.829973	0.155409	-5.34056	9.26606e-08	2.70326e-06	SLC25A30
ENSG00000100749	2138.44	-0.831611	0.162617	-5.11393	3.15525e-07	8.0529e-06	VRK1
ENSG00000170632	559.744	-0.832018	0.176048	-4.7261	2.28875e-06	4.45395e-05	ARMC10
ENSG00000130826	4510.37	-0.832199	0.1326	-6.27603	3.47337e-10	1.75174e-08	DKC1
ENSG00000163964	551.465	-0.833159	0.165805	-5.02492	5.03638e-07	1.19232e-05	PIGX
ENSG00000108960	567.068	-0.834489	0.17865	-4.67108	2.99627e-06	5.61446e-05	MMD
ENSG00000234664	143.712	-0.83578	0.257685	-3.24342	0.00118105	0.00865348	HMGN2P5
ENSG00000253982	120.323	-0.836218	0.253091	-3.30402	0.000953091	0.00728475
ENSG00000158457	368.361	-0.836226	0.238931	-3.49986	0.000465499	0.00406411	TSPAN33
ENSG00000104450	456.179	-0.836899	0.200768	-4.1685	3.06613e-05	0.000418295	SPAG1
ENSG00000120256	1398.67	-0.838177	0.185278	-4.52389	6.07121e-06	0.000105044	LRP11
ENSG00000102572	2202.76	-0.838682	0.140302	-5.97768	2.26335e-09	9.70483e-08	STK24
ENSG00000073849	247.678	-0.838756	0.260557	-3.21908	0.00128601	0.00923387	ST6GAL1
ENSG00000147601	1270.15	-0.839051	0.161656	-5.19036	2.09889e-07	5.62166e-06	TERF1
ENSG00000188342	782.904	-0.84257	0.164304	-5.12812	2.92646e-07	7.54e-06	GTF2F2
ENSG00000120693	599.569	-0.843189	0.170798	-4.93676	7.94316e-07	1.76791e-05	SMAD9
ENSG00000147475	2331.54	-0.843508	0.149547	-5.6404	1.69655e-08	6.02466e-07	ERLIN2
ENSG00000158019	361.88	-0.844107	0.189984	-4.44305	8.86913e-06	0.000145489	BRE
ENSG00000224578	357.338	-0.844121	0.194401	-4.34216	1.41088e-05	0.00021804	HNRNPA1P48
ENSG00000123178	691.552	-0.845837	0.168455	-5.02115	5.13619e-07	1.21324e-05	SPRYD7
ENSG00000154079	223.427	-0.846766	0.228181	-3.71093	0.000206497	0.0020764	SDHAF4
ENSG00000104613	1710.75	-0.848342	0.150435	-5.63926	1.70785e-08	6.04214e-07	INTS10
ENSG00000230202	553.959	-0.848537	0.19902	-4.26358	2.01174e-05	0.000291434
ENSG00000101255	373.235	-0.849182	0.229944	-3.693	0.000221624	0.00220149	TRIB3
ENSG00000130821	1788.42	-0.849464	0.165808	-5.12319	3.00404e-07	7.71892e-06	SLC6A8
ENSG00000109255	130.759	-0.849715	0.261001	-3.25559	0.00113156	0.00835597	NMU
ENSG00000159128	875.502	-0.85077	0.205078	-4.14852	3.34636e-05	0.000449288	IFNGR2
ENSG00000119866	385.153	-0.853423	0.188797	-4.52033	6.17438e-06	0.000106635	BCL11A
ENSG00000130164	625.148	-0.853516	0.172881	-4.93701	7.93281e-07	1.76768e-05	LDLR
ENSG00000155189	1698.03	-0.853625	0.154438	-5.52729	3.25212e-08	1.06695e-06	AGPAT5
ENSG00000121211	240.664	-0.853751	0.236804	-3.60531	0.000311784	0.00289396	MND1
ENSG00000158856	297.224	-0.854159	0.262578	-3.25298	0.00114202	0.00841668	DMTN
ENSG00000189410	127.537	-0.854207	0.25798	-3.31114	0.000929178	0.00712207	SH2D5
ENSG00000128602	824.248	-0.855237	0.217168	-3.93814	8.21168e-05	0.0009597	SMO
ENSG00000184060	179.052	-0.856057	0.248732	-3.44169	0.000578089	0.00484843	ADAP2
ENSG00000101343	1087.88	-0.856117	0.173436	-4.93621	7.96571e-07	1.77085e-05	CRNKL1
ENSG00000260966	176.234	-0.856659	0.261941	-3.27043	0.00107383	0.00802013
ENSG00000102678	332.927	-0.857229	0.259956	-3.29759	0.000975186	0.00741477	FGF9
ENSG00000101098	797.392	-0.857908	0.178063	-4.818	1.45002e-06	2.98878e-05	RIMS4
ENSG00000186193	618.021	-0.858291	0.206373	-4.15894	3.19725e-05	0.000432449	SAPCD2
ENSG00000132664	794.078	-0.859046	0.167214	-5.13742	2.7854e-07	7.23556e-06	POLR3F
ENSG00000006453	1007.52	-0.859224	0.15621	-5.50044	3.78853e-08	1.22597e-06	BAIAP2L1
ENSG00000020633	416.855	-0.859816	0.214974	-3.99962	6.34446e-05	0.000775193	RUNX3
ENSG00000230530	281.997	-0.860956	0.243787	-3.53159	0.000413063	0.00366367	LIMD1-AS1
ENSG00000102401	795.006	-0.861409	0.165418	-5.20747	1.91434e-07	5.17854e-06	ARMCX3
ENSG00000178947	160.294	-0.862078	0.249302	-3.45797	0.000544265	0.00461992	SMIM10L2A
ENSG00000198363	3115.75	-0.86221	0.165063	-5.2235	1.75568e-07	4.78347e-06	ASPH
ENSG00000179271	791.926	-0.863819	0.156838	-5.50773	3.63498e-08	1.17829e-06	GADD45GIP1
ENSG00000213742	1152.17	-0.863848	0.165985	-5.20437	1.94661e-07	5.25085e-06	ZNF337-AS1
ENSG00000152193	918.93	-0.864021	0.180366	-4.79038	1.66464e-06	3.3689e-05	RNF219
ENSG00000260281	138.712	-0.864298	0.256244	-3.37295	0.000743675	0.00599079	ITFG1-AS1
ENSG00000120992	3284.09	-0.865557	0.152282	-5.68393	1.31636e-08	4.80966e-07	LYPLA1
ENSG00000163013	507.869	-0.865723	0.188908	-4.58277	4.58851e-06	8.17717e-05	FBXO41
ENSG00000196396	1926.35	-0.865871	0.14034	-6.16981	6.837e-10	3.28228e-08	PTPN1
ENSG00000177683	932.504	-0.865934	0.180358	-4.80121	1.57713e-06	3.21582e-05	THAP5
ENSG00000068078	552.327	-0.866083	0.180824	-4.78966	1.67067e-06	3.37391e-05	FGFR3
ENSG00000184216	3316.91	-0.866709	0.155553	-5.57179	2.52136e-08	8.53797e-07	IRAK1
ENSG00000196205	2694.75	-0.867437	0.152287	-5.69607	1.22598e-08	4.52356e-07	EEF1A1P5
ENSG00000099958	341.382	-0.867882	0.268734	-3.22952	0.00123997	0.00896434	DERL3
ENSG00000171552	371.502	-0.867946	0.194166	-4.47011	7.8178e-06	0.000130731	BCL2L1
ENSG00000121753	371.258	-0.868649	0.243154	-3.57242	0.0003537	0.00322462	ADGRB2
ENSG00000130520	2531.93	-0.869354	0.173392	-5.01382	5.33592e-07	1.25696e-05	LSM4
ENSG00000162407	421.072	-0.869481	0.185412	-4.68945	2.73941e-06	5.2156e-05	PLPP3
ENSG00000187735	3827.32	-0.869952	0.147071	-5.91518	3.31504e-09	1.39077e-07	TCEA1
ENSG00000271581	435.923	-0.871027	0.179152	-4.86193	1.16245e-06	2.46573e-05
ENSG00000213866	132.23	-0.871057	0.250128	-3.48244	0.000496868	0.0042912	YBX1P10
ENSG00000180257	141.409	-0.871656	0.266709	-3.2682	0.00108235	0.00806468	ZNF816
ENSG00000198898	2418.28	-0.873546	0.172078	-5.07647	3.84519e-07	9.50669e-06	CAPZA2
ENSG00000124145	473.214	-0.874511	0.174984	-4.99765	5.80339e-07	1.35308e-05	SDC4
ENSG00000237289	241.008	-0.874589	0.221874	-3.94182	8.08649e-05	0.000947154	CKMT1B
ENSG00000027075	472.012	-0.875798	0.225559	-3.88278	0.000103268	0.00116356	PRKCH
ENSG00000169439	1292.83	-0.87585	0.169866	-5.15611	2.5213e-07	6.63125e-06	SDC2
ENSG00000138670	168.071	-0.876794	0.244905	-3.58014	0.000343409	0.00314572	RASGEF1B
ENSG00000267459	133.675	-0.876908	0.264459	-3.31585	0.00091364	0.00703139
ENSG00000197620	202.312	-0.876915	0.234015	-3.74725	0.000178782	0.00184855	CXorf40A
ENSG00000133111	515.552	-0.876981	0.182879	-4.79542	1.62336e-06	3.29238e-05	RFXAP
ENSG00000018869	166.49	-0.87754	0.246669	-3.55757	0.000374308	0.00337198	ZNF582
ENSG00000175198	513.116	-0.87844	0.181238	-4.84689	1.25409e-06	2.63068e-05	PCCA
ENSG00000107829	497.487	-0.878598	0.234068	-3.7536	0.00017431	0.0018112	FBXW4
ENSG00000233184	144.558	-0.878699	0.239937	-3.66221	0.000250051	0.00241554
ENSG00000198053	328.117	-0.878863	0.217678	-4.03745	5.40357e-05	0.000675909	SIRPA
ENSG00000106628	3467.88	-0.87988	0.140301	-6.27135	3.57927e-10	1.79086e-08	POLD2
ENSG00000139445	243.805	-0.882155	0.24019	-3.67274	0.000239961	0.00233833	FOXN4
ENSG00000113231	495.58	-0.882599	0.219894	-4.01375	5.97611e-05	0.000737793	PDE8B
ENSG00000104231	1169.88	-0.882817	0.159283	-5.54243	2.98307e-08	1.00079e-06	ZFAND1
ENSG00000197355	163.204	-0.882972	0.263378	-3.35248	0.000800902	0.00634399	UAP1L1
ENSG00000125971	1299.48	-0.885679	0.157501	-5.62332	1.87322e-08	6.54178e-07	DYNLRB1
ENSG00000272037	309.287	-0.886557	0.189251	-4.68456	2.80566e-06	5.30975e-05
ENSG00000156239	594.555	-0.886869	0.251487	-3.5265	0.000421096	0.00372794	N6AMT1
ENSG00000167904	606.659	-0.886981	0.194866	-4.55174	5.32036e-06	9.35032e-05	TMEM68
ENSG00000163412	724.5	-0.887098	0.236108	-3.75717	0.000171848	0.00179052	EIF4E3
ENSG00000088451	670.767	-0.887938	0.18264	-4.86169	1.16387e-06	2.46598e-05	TGDS
ENSG00000148798	836.371	-0.888509	0.235747	-3.7689	0.000163966	0.00171879	INA
ENSG00000234377	639.929	-0.889117	0.185293	-4.79844	1.59909e-06	3.25359e-05	RNF219-AS1
ENSG00000107130	563.481	-0.889278	0.218226	-4.07504	4.60064e-05	0.000591471	NCS1
ENSG00000183722	410.131	-0.889543	0.197505	-4.5039	6.67189e-06	0.000113981	LHFP
ENSG00000226686	144.26	-0.890551	0.255214	-3.48943	0.000484055	0.00419905	LINC01535
ENSG00000105829	658.095	-0.890646	0.17581	-5.06597	4.06331e-07	9.91667e-06	BET1
ENSG00000133169	1358.69	-0.890935	0.179298	-4.96901	6.72972e-07	1.53754e-05	BEX1
ENSG00000130684	1049.71	-0.891688	0.163845	-5.44227	5.26064e-08	1.61944e-06	ZNF337
ENSG00000103723	238.344	-0.892358	0.240323	-3.71316	0.000204688	0.0020642	AP3B2
ENSG00000124164	2067.13	-0.894135	0.146789	-6.09129	1.12007e-09	5.16402e-08	VAPB
ENSG00000156298	159.755	-0.894487	0.276582	-3.23407	0.00122038	0.00888711	TSPAN7
ENSG00000147316	751.638	-0.894571	0.16822	-5.31785	1.04999e-07	3.00464e-06	MCPH1
ENSG00000128536	112.595	-0.896156	0.260054	-3.44603	0.000568883	0.00479454	CDHR3
ENSG00000185567	300.812	-0.897315	0.251385	-3.56949	0.000357684	0.00325156	AHNAK2
ENSG00000198176	5819.88	-0.897947	0.18635	-4.8186	1.44568e-06	2.98308e-05	TFDP1
ENSG00000031081	101.61	-0.898158	0.279418	-3.21439	0.00130721	0.00934717	ARHGAP31
ENSG00000048392	1467.72	-0.89857	0.155633	-5.77363	7.75799e-09	3.00848e-07	RRM2B
ENSG00000008226	125.81	-0.899035	0.253641	-3.54452	0.00039333	0.00351992	DLEC1
ENSG00000113739	2172.61	-0.899899	0.168665	-5.33542	9.53239e-08	2.75973e-06	STC2
ENSG00000132661	174.384	-0.900071	0.239825	-3.75302	0.000174715	0.00181441	NXT1
ENSG00000280064	635.879	-0.90176	0.198735	-4.53751	5.69214e-06	9.95757e-05
ENSG00000164741	984.576	-0.909594	0.161292	-5.63943	1.70617e-08	6.04214e-07	DLC1
ENSG00000111846	205.149	-0.910073	0.251826	-3.61389	0.000301638	0.00281771	GCNT2
ENSG00000103534	178.88	-0.911501	0.263529	-3.45883	0.000542537	0.00460938	TMC5
ENSG00000230330	146.729	-0.911857	0.274276	-3.3246	0.000885467	0.00686472	HMGN2P3
ENSG00000130822	131.489	-0.915251	0.261588	-3.49883	0.000467305	0.00407613	PNCK
ENSG00000239801	208.351	-0.916134	0.249497	-3.67192	0.000240733	0.00234344	DENND6A-AS1
ENSG00000187984	453.572	-0.916698	0.197719	-4.63637	3.54589e-06	6.5473e-05	ANKRD19P
ENSG00000102554	567.461	-0.916966	0.226407	-4.05008	5.1199e-05	0.000645537	KLF5
ENSG00000154556	261.893	-0.917377	0.24875	-3.68795	0.000226065	0.00223274	SORBS2
ENSG00000153774	455.493	-0.919092	0.196742	-4.67155	2.98934e-06	5.60701e-05	CFDP1
ENSG00000006377	186.799	-0.919352	0.230893	-3.98173	6.84152e-05	0.000823718	DLX6
ENSG00000268983	281.4	-0.919706	0.2155	-4.26778	1.97432e-05	0.00028645
ENSG00000134874	2387.44	-0.920056	0.151485	-6.07357	1.25096e-09	5.68871e-08	DZIP1
ENSG00000163430	3132.7	-0.921082	0.164225	-5.60865	2.03907e-08	7.06892e-07	FSTL1
ENSG00000278390	109.133	-0.921095	0.276416	-3.33228	0.000861379	0.00672471
ENSG00000101384	929.148	-0.921327	0.153472	-6.00321	1.93458e-09	8.45285e-08	JAG1
ENSG00000243244	177.888	-0.924787	0.234487	-3.94388	8.01728e-05	0.000940209	STON1
ENSG00000242071	168.602	-0.928438	0.25519	-3.63821	0.000274535	0.0026004	RPL7AP6
ENSG00000020181	291.617	-0.928801	0.231163	-4.01795	5.87074e-05	0.000728102	ADGRA2
ENSG00000269556	213.279	-0.928865	0.215845	-4.30339	1.68206e-05	0.000252349	TMEM185A
ENSG00000099622	7172.86	-0.929262	0.14809	-6.275	3.49642e-10	1.75869e-08	CIRBP
ENSG00000164237	1092.42	-0.929367	0.187484	-4.95705	7.157e-07	1.62342e-05	CMBL
ENSG00000116962	3073.55	-0.930179	0.168766	-5.51166	3.55464e-08	1.15854e-06	NID1
ENSG00000139973	157.22	-0.930398	0.251654	-3.69713	0.00021805	0.00217397	SYT16
ENSG00000198824	1443.64	-0.930527	0.216816	-4.29177	1.77254e-05	0.000262196	CHAMP1
ENSG00000187672	97.6846	-0.932922	0.288192	-3.23716	0.00120727	0.00881534	ERC2
ENSG00000110400	222.138	-0.933242	0.245962	-3.79425	0.000148089	0.00157413	NECTIN1
ENSG00000164684	1700.94	-0.933545	0.148193	-6.29954	2.98533e-10	1.53417e-08	ZNF704
ENSG00000169116	403.246	-0.933835	0.242795	-3.84618	0.000119971	0.00132577	PARM1
ENSG00000016391	551.26	-0.933881	0.183489	-5.08958	3.58865e-07	8.96594e-06	CHDH
ENSG00000082014	375.135	-0.933935	0.228259	-4.09156	4.28488e-05	0.000556155	SMARCD3
ENSG00000261801	289.671	-0.933963	0.201552	-4.63385	3.58923e-06	6.6016e-05	LOXL1-AS1
ENSG00000085719	4191.68	-0.934608	0.160185	-5.83454	5.39401e-09	2.17631e-07	CPNE3
ENSG00000147471	783.445	-0.934794	0.175434	-5.32846	9.90501e-08	2.86324e-06	PROSC
ENSG00000165959	661.967	-0.935926	0.197684	-4.73444	2.19657e-06	4.30304e-05	CLMN
ENSG00000071889	351.844	-0.937993	0.243691	-3.84911	0.000118546	0.00131385	FAM3A
ENSG00000123595	1045.56	-0.938258	0.218867	-4.2869	1.81187e-05	0.000266566	RAB9A
ENSG00000106608	628.678	-0.938265	0.17103	-5.48598	4.11174e-08	1.31264e-06	URGCP
ENSG00000182771	191.045	-0.938871	0.245518	-3.82405	0.000131278	0.00142497	GRID1
ENSG00000179598	209.504	-0.939411	0.236872	-3.96589	7.31218e-05	0.00087428	PLD6
ENSG00000164713	569.992	-0.940883	0.190956	-4.92723	8.34039e-07	1.84765e-05	BRI3
ENSG00000204977	695.034	-0.940944	0.180857	-5.20268	1.96435e-07	5.29118e-06	TRIM13
ENSG00000101439	488.474	-0.940992	0.204687	-4.59722	4.28156e-06	7.73986e-05	CST3
ENSG00000125821	710.379	-0.941772	0.172759	-5.45137	4.99842e-08	1.55385e-06	DTD1
ENSG00000101052	758.578	-0.94334	0.179489	-5.25571	1.47457e-07	4.07612e-06	IFT52
ENSG00000170837	715.968	-0.944099	0.202069	-4.67217	2.98039e-06	5.59576e-05	GPR27
ENSG00000165929	1314.31	-0.94487	0.152505	-6.19567	5.80364e-10	2.80751e-08	TC2N
ENSG00000168621	139.627	-0.945555	0.282934	-3.34196	0.000831903	0.00654308	GDNF
ENSG00000125966	100.899	-0.946819	0.268483	-3.52655	0.000421004	0.00372794	MMP24
ENSG00000123119	535.253	-0.946824	0.206613	-4.58259	4.59246e-06	8.17717e-05	NECAB1
ENSG00000089050	1290.58	-0.947467	0.160574	-5.90051	3.62376e-09	1.50696e-07	RBBP9
ENSG00000104205	184.671	-0.947787	0.257843	-3.67584	0.000237069	0.00231729	SGK3
ENSG00000133597	618.782	-0.948288	0.233953	-4.05334	5.04925e-05	0.000639179	ADCK2
ENSG00000102125	455.167	-0.951045	0.192585	-4.93831	7.88018e-07	1.75802e-05	TAZ
ENSG00000133243	1343.16	-0.951588	0.18358	-5.18352	2.17736e-07	5.81539e-06	BTBD2
ENSG00000137273	213.865	-0.952871	0.245726	-3.87779	0.000105411	0.00118349	FOXF2
ENSG00000136122	551.71	-0.952976	0.166622	-5.71939	1.06905e-08	3.99063e-07	BORA
ENSG00000120963	774.743	-0.953312	0.160927	-5.92388	3.14436e-09	1.32503e-07	ZNF706
ENSG00000168077	307.377	-0.953327	0.232446	-4.10129	4.10861e-05	0.000536211	SCARA3
ENSG00000065911	6060.3	-0.954708	0.141282	-6.75746	1.40431e-11	9.21448e-10	MTHFD2
ENSG00000185825	2587.7	-0.955052	0.169546	-5.63298	1.77117e-08	6.21977e-07	BCAP31
ENSG00000090661	132.606	-0.955581	0.287313	-3.32592	0.00088127	0.00684058	CERS4
ENSG00000234851	236.058	-0.955847	0.223046	-4.28542	1.82392e-05	0.000267494	RPL23AP42
ENSG00000077782	875.026	-0.95588	0.164705	-5.80358	6.49127e-09	2.57519e-07	FGFR1
ENSG00000158290	4968.46	-0.956793	0.160068	-5.97741	2.26717e-09	9.70483e-08	CUL4B
ENSG00000134369	525.574	-0.957102	0.177972	-5.37783	7.53893e-08	2.2268e-06	NAV1
ENSG00000197857	118.089	-0.95935	0.292994	-3.2743	0.00105923	0.00792665	ZNF44
ENSG00000272293	134.976	-0.961452	0.24966	-3.85104	0.000117615	0.00130562
ENSG00000163053	810.63	-0.962407	0.209369	-4.59671	4.29214e-06	7.75118e-05	SLC16A14
ENSG00000167785	706.344	-0.963392	0.192648	-5.00079	5.70952e-07	1.33501e-05	ZNF558
ENSG00000160460	203.085	-0.96372	0.259985	-3.70683	0.000209867	0.00210233	SPTBN4
ENSG00000138028	441.37	-0.968276	0.179316	-5.39984	6.67002e-08	2.00768e-06	CGREF1
ENSG00000139239	171.967	-0.968404	0.239103	-4.05016	5.11823e-05	0.000645537	RPL14P1
ENSG00000186106	1327.48	-0.968598	0.147981	-6.54541	5.9333e-11	3.4942e-09	ANKRD46
ENSG00000040341	994.848	-0.969936	0.162485	-5.96938	2.38162e-09	1.01489e-07	STAU2
ENSG00000235823	277.903	-0.97116	0.264743	-3.66832	0.000244154	0.00236823	OLMALINC
ENSG00000083544	434.373	-0.975062	0.199541	-4.88651	1.02637e-06	2.22944e-05	TDRD3
ENSG00000109099	302.046	-0.976639	0.21796	-4.48083	7.4354e-06	0.000124998	PMP22
ENSG00000128567	1410.16	-0.977761	0.166389	-5.87636	4.19386e-09	1.72139e-07	PODXL
ENSG00000070756	12087.9	-0.980674	0.137457	-7.13442	9.71948e-13	7.43187e-11	PABPC1
ENSG00000156469	638.769	-0.98129	0.175459	-5.59269	2.23576e-08	7.70849e-07	MTERF3
ENSG00000280195	8659.62	-0.981426	0.158577	-6.18896	6.05614e-10	2.9222e-08
ENSG00000074410	242.157	-0.981782	0.268098	-3.66202	0.000250234	0.00241609	CA12
ENSG00000152749	1283.29	-0.981791	0.174425	-5.62874	1.81526e-08	6.35105e-07	GPR180
ENSG00000132879	319.746	-0.982017	0.236619	-4.15021	3.3217e-05	0.000446417	FBXO44
ENSG00000261115	957.925	-0.983157	0.194876	-5.04503	4.53451e-07	1.08845e-05	TMEM178B
ENSG00000171105	752.774	-0.98474	0.160741	-6.12625	8.99766e-10	4.23381e-08	INSR
ENSG00000163637	144.338	-0.985076	0.274681	-3.58626	0.000335456	0.00308349	PRICKLE2
ENSG00000160131	2075.03	-0.985185	0.149012	-6.61144	3.80599e-11	2.34328e-09	VMA21
ENSG00000180447	490.602	-0.985323	0.202488	-4.86609	1.13827e-06	2.42256e-05	GAS1
ENSG00000144331	150.443	-0.985593	0.270726	-3.64056	0.000272048	0.00258201	ZNF385B
ENSG00000095637	667.198	-0.986032	0.19038	-5.17928	2.22744e-07	5.92411e-06	SORBS1
ENSG00000135069	3868.57	-0.986227	0.167973	-5.87133	4.32317e-09	1.77063e-07	PSAT1
ENSG00000165474	203.919	-0.98672	0.253776	-3.88816	0.000101009	0.00114286	GJB2
ENSG00000162878	140.631	-0.987206	0.297041	-3.32346	0.00088907	0.00688481	PKDCC
ENSG00000250033	177.337	-0.987571	0.276836	-3.56735	0.000360613	0.00327662	SLC7A11-AS1
ENSG00000156804	350.232	-0.987769	0.236995	-4.16789	3.07436e-05	0.000419117	FBXO32
ENSG00000106688	442.418	-0.987906	0.234074	-4.22049	2.43771e-05	0.000342924	SLC1A1
ENSG00000143797	1888.78	-0.988111	0.201602	-4.90129	9.52079e-07	2.08961e-05	MBOAT2
ENSG00000050438	163.344	-0.991643	0.245817	-4.03408	5.48175e-05	0.000683975	SLC4A8
ENSG00000143469	515.822	-0.991662	0.186817	-5.3082	1.10712e-07	3.15169e-06	SYT14
ENSG00000128342	107.002	-0.992176	0.305838	-3.24413	0.00117811	0.00863569	LIF
ENSG00000186648	96.6798	-0.994205	0.292169	-3.40284	0.000666895	0.00546986	CARMIL3
ENSG00000260466	81.7282	-0.994613	0.294643	-3.37565	0.000736405	0.00594738
ENSG00000112715	2054.77	-0.995932	0.19186	-5.19092	2.09257e-07	5.61264e-06	VEGFA
ENSG00000175063	1091.68	-0.997059	0.158297	-6.29867	3.00202e-10	1.53443e-08	UBE2C
ENSG00000110042	183.892	-0.997854	0.246465	-4.04867	5.15096e-05	0.000648159	DTX4
ENSG00000114646	373.227	-0.998581	0.19746	-5.05714	4.25587e-07	1.03097e-05	CSPG5
ENSG00000196177	1729.74	-0.999669	0.178999	-5.58477	2.34009e-08	8.02442e-07	ACADSB
ENSG00000152192	825.895	-1.00241	0.205012	-4.88949	1.01098e-06	2.19853e-05	POU4F1
ENSG00000136999	117.221	-1.00259	0.307172	-3.26395	0.00109872	0.00817381	NOV
ENSG00000146966	223.689	-1.00445	0.284028	-3.53643	0.000405575	0.00361194	DENND2A
ENSG00000260686	92.5523	-1.00488	0.289138	-3.47543	0.000510036	0.00438035
ENSG00000147403	12552	-1.0049	0.151519	-6.63218	3.30762e-11	2.04975e-09	RPL10
ENSG00000244306	156.202	-1.00668	0.298685	-3.37036	0.000750707	0.0060193
ENSG00000132122	171.254	-1.00788	0.264499	-3.81051	0.000138682	0.00149009	SPATA6
ENSG00000157404	361.057	-1.00827	0.239495	-4.20998	2.55389e-05	0.000357413	KIT
ENSG00000197744	160.151	-1.00927	0.2475	-4.07787	4.54504e-05	0.000585513	PTMAP2
ENSG00000183688	901.222	-1.00997	0.175689	-5.74863	8.99678e-09	3.45356e-07	FAM101B
ENSG00000115271	440.701	-1.01074	0.236603	-4.27186	1.93846e-05	0.000282111	GCA
ENSG00000164318	91.2638	-1.01102	0.303744	-3.32852	0.000873099	0.00679383	EGFLAM
ENSG00000136826	113.863	-1.01282	0.273809	-3.69902	0.000216436	0.00216128	KLF4
ENSG00000108924	161.767	-1.01391	0.251339	-4.03405	5.48248e-05	0.000683975	HLF
ENSG00000273604	314.711	-1.01393	0.213421	-4.75086	2.02549e-06	4.01351e-05	C17orf96
ENSG00000177519	129.421	-1.01506	0.314593	-3.2266	0.00125273	0.00903592	RPRM
ENSG00000170577	172.88	-1.01541	0.314075	-3.23303	0.00122484	0.00889978	SIX2
ENSG00000157388	142.82	-1.01668	0.285683	-3.55876	0.00037261	0.00336467	CACNA1D
ENSG00000127990	769.511	-1.01731	0.156597	-6.49634	8.22993e-11	4.75805e-09	SGCE
ENSG00000267776	79.7748	-1.01738	0.304777	-3.33812	0.00084347	0.00661212
ENSG00000008735	747.129	-1.01918	0.193196	-5.27536	1.32499e-07	3.70586e-06	MAPK8IP2
ENSG00000144868	82.8526	-1.02083	0.299178	-3.41213	0.00064457	0.00530742	TMEM108
ENSG00000128872	826.163	-1.02173	0.168069	-6.07923	1.20758e-09	5.53124e-08	TMOD2
ENSG00000105974	1104.76	-1.02298	0.214174	-4.77637	1.78489e-06	3.58927e-05	CAV1
ENSG00000105835	3616.47	-1.02346	0.147116	-6.95687	3.47913e-12	2.47096e-10	NAMPT
ENSG00000184005	341.115	-1.02519	0.244128	-4.1994	2.67624e-05	0.000373602	ST6GALNAC3
ENSG00000104765	2432.85	-1.02623	0.166945	-6.14713	7.88965e-10	3.75908e-08	BNIP3L
ENSG00000235552	213.065	-1.02807	0.214263	-4.7982	1.60098e-06	3.25395e-05	RPL6P27
ENSG00000139684	2960.94	-1.02953	0.138687	-7.42343	1.14129e-13	1.01133e-11	ESD
ENSG00000215784	163.114	-1.03222	0.229637	-4.49501	6.95673e-06	0.000117681	FAM72D
ENSG00000060491	679.755	-1.03338	0.185738	-5.56363	2.64216e-08	8.93107e-07	OGFR
ENSG00000176438	205.645	-1.03368	0.277852	-3.72024	0.000199037	0.00201728	SYNE3
ENSG00000267353	288.9	-1.03394	0.209095	-4.94482	7.62151e-07	1.71038e-05
ENSG00000187840	698.705	-1.03451	0.186159	-5.55711	2.74284e-08	9.22207e-07	EIF4EBP1
ENSG00000128849	289.995	-1.03452	0.21804	-4.74464	2.08874e-06	4.12591e-05	CGNL1
ENSG00000111331	164.684	-1.03475	0.313784	-3.29766	0.000974956	0.00741477	OAS3
ENSG00000157445	151.348	-1.03496	0.264787	-3.90864	9.28177e-05	0.00106415	CACNA2D3
ENSG00000169991	389.45	-1.03566	0.212925	-4.86397	1.15053e-06	2.44318e-05	IFFO2
ENSG00000118046	1177.28	-1.03678	0.165049	-6.28165	3.35005e-10	1.69405e-08	STK11
ENSG00000162849	167.473	-1.03705	0.257502	-4.02734	5.64117e-05	0.000701926	KIF26B
ENSG00000214279	78.5938	-1.03746	0.309212	-3.35516	0.000793179	0.00630124
ENSG00000183044	232.715	-1.0379	0.266281	-3.89776	9.70866e-05	0.00110707	ABAT
ENSG00000183840	132.883	-1.03861	0.280641	-3.70083	0.000214893	0.00214701	GPR39
ENSG00000198185	431.846	-1.03936	0.255231	-4.07222	4.65667e-05	0.000597055	ZNF334
ENSG00000115902	556.879	-1.04015	0.204868	-5.07717	3.83105e-07	9.49649e-06	SLC1A4
ENSG00000143333	683.261	-1.0411	0.249097	-4.17949	2.92158e-05	0.000401755	RGS16
ENSG00000188687	344.741	-1.04301	0.21521	-4.8465	1.2566e-06	2.63303e-05	SLC4A5
ENSG00000196263	149.83	-1.04436	0.291288	-3.58532	0.000336665	0.00309286	ZNF471
ENSG00000117245	70.915	-1.04472	0.311366	-3.35529	0.000792832	0.00630112	KIF17
ENSG00000247400	94.468	-1.0469	0.297789	-3.51556	0.000438835	0.00386891	DNAJC3-AS1
ENSG00000102178	924.503	-1.04914	0.210109	-4.99329	5.93594e-07	1.37776e-05	UBL4A
ENSG00000120696	599.185	-1.04917	0.182629	-5.7448	9.20308e-09	3.50438e-07	KBTBD7
ENSG00000058404	405.948	-1.04944	0.225182	-4.6604	3.156e-06	5.88469e-05	CAMK2B
ENSG00000278041	550.875	-1.05076	0.239127	-4.39415	1.11207e-05	0.000176765
ENSG00000112333	93.9311	-1.05192	0.304725	-3.45204	0.000556367	0.00470579	NR2E1
ENSG00000164603	461.008	-1.05557	0.187023	-5.64406	1.66084e-08	5.93116e-07	BMT2
ENSG00000176533	116.058	-1.05796	0.297177	-3.56002	0.000370826	0.00335335	GNG7
ENSG00000149531	71.8821	-1.05944	0.308718	-3.43173	0.00059974	0.00499029	FRG1BP
ENSG00000221890	221.236	-1.05965	0.272661	-3.88633	0.000101772	0.00114886	NPTXR
ENSG00000124098	955.84	-1.06379	0.181633	-5.85683	4.71786e-09	1.92812e-07	FAM210B
ENSG00000186350	283.888	-1.06572	0.250155	-4.26024	2.04205e-05	0.000294923	RXRA
ENSG00000101132	764.921	-1.0679	0.21426	-4.98414	6.22377e-07	1.44104e-05	PFDN4
ENSG00000185973	235.728	-1.06896	0.241639	-4.42379	9.69836e-06	0.000156519	TMLHE
ENSG00000111052	197.574	-1.06946	0.254096	-4.20889	2.56624e-05	0.000358611	LIN7A
ENSG00000248587	149.446	-1.06967	0.289591	-3.69373	0.000220989	0.00219634	GDNF-AS1
ENSG00000205133	521.494	-1.07183	0.176983	-6.05614	1.39426e-09	6.26526e-08	TRIQK
ENSG00000041880	99.396	-1.07194	0.275222	-3.8948	9.82781e-05	0.00111797	PARP3
ENSG00000126882	69.7673	-1.07237	0.335957	-3.19198	0.00141299	0.00997565	FAM78A
ENSG00000253358	53.0017	-1.07406	0.331676	-3.23827	0.00120257	0.00879119
ENSG00000158270	377.185	-1.07727	0.282814	-3.80912	0.000139464	0.00149585	COLEC12
ENSG00000104320	2147.17	-1.07749	0.163965	-6.57146	4.98255e-11	2.96188e-09	NBN
ENSG00000184083	377.947	-1.08031	0.186089	-5.80536	6.42289e-09	2.56415e-07	FAM120C
ENSG00000167191	336.402	-1.08246	0.198775	-5.44569	5.16058e-08	1.59902e-06	GPRC5B
ENSG00000180806	190.444	-1.08367	0.234119	-4.62872	3.67928e-06	6.74759e-05	HOXC9
ENSG00000148908	320.258	-1.08614	0.241133	-4.50433	6.65839e-06	0.000113853	RGS10
[truncated: 689 more rows]
