# Supplementary material for: SETBP1 induces transcription of a network of development genes by acting as an epigenetic hub
Source: Nat Commun. 2018 Jun 6;9:2192. doi: 10.1038/s41467-018-04462-8 (PMC5989213; doi:10.1038/s41467-018-04462-8)
Supplement: Supplementary file 9 — Supplementary Data 4 [file 41467_2018_4462_MOESM9_ESM.xlsx]

## Sheet: 4
Supplementary Data 4. Genes differentially expressed in SETBP1-G870S vs. Empty 293 FLP-In lines whose promoter is occupied by SETBP1-G870S.
Gene ID	baseMean	log2FoldChange	lfcSE	stat	pvalue	padj	Approved Symbol
ENSG00000107796	143.095	-1.07023	0.27247	-3.92789	8.56939e-05	0.000998078	ACTA2
ENSG00000180318	404.267	1.89497	0.276464	6.8543	7.1662e-12	4.92365e-10	ALX1
ENSG00000151150	1213.08	0.521301	0.153055	3.40596	0.000659313	0.00541705	ANK3
ENSG00000150347	1075.94	0.781686	0.153073	5.10663	3.2795e-07	8.30297e-06	ARID5B
ENSG00000165997	5909.14	1.03668	0.13692	7.57137	3.69296e-14	3.50148e-12	ARL5B
ENSG00000113369	401.37	0.914199	0.239198	3.82193	0.000132413	0.00143555	ARRDC3
ENSG00000151418	10.4751	1.78988	0.422285	4.23856	2.24959e-05	0.000321955	ATP6V1G3
ENSG00000166377	405.748	0.63856	0.195	3.27467	0.00105787	0.00792272	ATP9B
ENSG00000123636	747.382	0.92459	0.241567	3.82747	0.000129465	0.00140851	BAZ2B
ENSG00000168283	3791.27	1.51674	0.17299	8.76775	1.82269e-18	2.54144e-16	BMI1
ENSG00000112175	1079.07	6.14385	0.237672	25.8502	2.4233e-147	1.53177e-143	BMP5
ENSG00000138696	488.724	1.25772	0.195997	6.41704	1.38949e-10	7.68189e-09	BMPR1B
ENSG00000204217	2372.86	1.07589	0.143747	7.48457	7.17829e-14	6.52019e-12	BMPR2
ENSG00000171634	4332.11	0.553446	0.16414	3.37179	0.000746826	0.00600596	BPTF
ENSG00000180116	108.586	2.47949	0.280512	8.83918	9.64268e-19	1.38526e-16	C12orf40
ENSG00000165995	335.36	0.863853	0.188401	4.58519	4.53574e-06	8.10661e-05	CACNB2
ENSG00000152492	1801.32	0.702487	0.171493	4.09629	4.1982e-05	0.000546399	CCDC50
ENSG00000134480	1596.65	0.473122	0.146927	3.22012	0.00128135	0.00921089	CCNH
ENSG00000111276	2355.39	0.75884	0.14413	5.26497	1.40213e-07	3.89292e-06	CDKN1B
ENSG00000147889	2786.23	0.662945	0.158677	4.17796	2.94133e-05	0.000404177	CDKN2A
ENSG00000147883	2146.36	2.49916	0.152727	16.3635	3.48254e-60	3.88467e-57	CDKN2B
ENSG00000123080	1221.59	0.629332	0.151243	4.16105	3.16782e-05	0.000429081	CDKN2C
ENSG00000164118	1458.95	1.71996	0.177869	9.66983	4.0506e-22	8.2593e-20	CEP44
ENSG00000173575	4106.95	0.44746	0.130959	3.41678	0.000633658	0.00522892	CHD2
ENSG00000082438	1169.39	1.06592	0.164562	6.47732	9.33678e-11	5.34904e-09	COBLL1
ENSG00000204262	2712.02	4.15549	0.356713	11.6494	2.31106e-31	9.7388e-29	COL5A2
ENSG00000148444	281.275	1.84416	0.23573	7.82322	5.14891e-15	5.22132e-13	COMMD3
ENSG00000178662	473.911	1.64849	0.225615	7.30666	2.7387e-13	2.28784e-11	CSRNP3
ENSG00000147231	3683.48	2.2832	0.221366	10.3141	6.08222e-25	1.62447e-22	CXorf57
ENSG00000213047	1057.41	0.704718	0.181864	3.87497	0.000106636	0.00119653	DENND1B
ENSG00000136770	1450.4	1.61507	0.173983	9.28295	1.64856e-20	2.84196e-18	DNAJC1
ENSG00000108176	558.395	0.923341	0.172226	5.36121	8.26677e-08	2.4342e-06	DNAJC12
ENSG00000151914	8094.42	0.71143	0.165595	4.29621	1.73745e-05	0.00025902	DST
ENSG00000164176	2515.76	1.67069	0.410346	4.07141	4.67288e-05	0.000598729	EDIL3
ENSG00000120616	1074.08	0.51593	0.151708	3.40081	0.000671872	0.00550354	EPC1
ENSG00000135333	6010.93	1.46324	0.341344	4.28671	1.81337e-05	0.000266566	EPHA7
ENSG00000178568	1512.44	1.78311	0.175995	10.1316	4.00229e-24	9.98624e-22	ERBB4
ENSG00000135842	1223.97	1.26083	0.186624	6.75598	1.41876e-11	9.2772e-10	FAM129A
ENSG00000148481	1635.75	0.660825	0.146005	4.52606	6.00932e-06	0.000104068	FAM188A
ENSG00000145743	590.311	0.674905	0.191712	3.52042	0.000430867	0.0038091	FBXL17
ENSG00000164117	849.463	1.57545	0.2104	7.48789	6.99917e-14	6.43725e-12	FBXO8
ENSG00000138675	1763.82	4.38175	0.222785	19.6681	4.04925e-86	1.53572e-82	FGF5
ENSG00000162998	67.2317	1.75597	0.353054	4.97367	6.56982e-07	1.50827e-05	FRZB
ENSG00000057608	9083.74	0.646592	0.148745	4.34697	1.38029e-05	0.00021437	GDI2
ENSG00000048052	352.651	1.89742	0.201282	9.42665	4.23381e-21	7.64627e-19	HDAC9
ENSG00000019991	181.554	2.64961	0.316742	8.36521	6.00072e-17	7.53587e-15	HGF
ENSG00000146151	352.526	1.4627	0.225039	6.49975	8.04521e-11	4.66548e-09	HMGCLL1
ENSG00000114933	1028.64	0.835904	0.196515	4.25365	2.10316e-05	0.000302826	INO80D
ENSG00000171988	2659.61	0.703831	0.171217	4.11074	3.94388e-05	0.000518999	JMJD1C
ENSG00000150361	134.297	5.40086	0.36594	14.7589	2.6976e-49	2.32521e-46	KLHL1
ENSG00000197705	865.413	2.04851	0.390446	5.24658	1.54953e-07	4.26469e-06	KLHL14
ENSG00000196569	860.423	2.5024	0.38272	6.53845	6.21599e-11	3.63808e-09	LAMA2
ENSG00000187772	3293.81	0.980415	0.167933	5.83813	5.27907e-09	2.13448e-07	LIN28B
ENSG00000204021	20.9694	2.17668	0.427081	5.09664	3.45743e-07	8.68386e-06	LIPK
ENSG00000133739	320.225	-0.797031	0.223572	-3.56498	0.000363881	0.00329998	LRRCC1
ENSG00000133640	151.856	2.16619	0.330025	6.56371	5.24856e-11	3.11027e-09	LRRIQ1
ENSG00000152601	5386.74	0.759825	0.203094	3.74125	0.000183107	0.00188468	MBNL1
ENSG00000085276	1440.47	1.30294	0.235138	5.54116	3.0047e-08	1.00154e-06	MECOM
ENSG00000081189	1098.04	1.7078	0.157714	10.8284	2.52429e-27	7.72068e-25	MEF2C
ENSG00000172878	365.318	0.718118	0.192688	3.72684	0.000193892	0.00197252	METAP1D
ENSG00000168282	1987.78	0.755236	0.158468	4.76587	1.8804e-06	3.76139e-05	MGAT2
ENSG00000078403	2701.6	1.07265	0.136483	7.85919	3.8661e-15	4.00617e-13	MLLT10
ENSG00000078114	886.823	-1.03626	0.253039	-4.09524	4.21739e-05	0.00054852	NEBL
ENSG00000116044	1264.06	0.831613	0.179833	4.62437	3.75747e-06	6.86156e-05	NFE2L2
ENSG00000175745	2263.65	2.11598	0.209482	10.1011	5.4651e-24	1.32865e-21	NR2F1
ENSG00000169851	3818.01	1.05553	0.155771	6.77613	1.23434e-11	8.2418e-10	PCDH7
ENSG00000184226	6440.3	3.05691	0.172302	17.7416	2.0028e-70	3.16493e-67	PCDH9
ENSG00000113448	1318.68	1.02254	0.155054	6.59473	4.26034e-11	2.59497e-09	PDE4D
ENSG00000145431	709.103	1.10471	0.188804	5.8511	4.88339e-09	1.99148e-07	PDGFC
ENSG00000107959	3595.14	0.652928	0.15502	4.2119	2.53227e-05	0.00035491	PITRM1
ENSG00000164093	530.703	0.828484	0.224552	3.68949	0.000224703	0.00222045	PITX2
ENSG00000120910	296.626	-0.874888	0.194938	-4.48804	7.18814e-06	0.000121271	PPP3CC
ENSG00000142875	1166.02	0.905164	0.181936	4.97517	6.51891e-07	1.50022e-05	PRKACB
ENSG00000176532	81.5424	1.55543	0.311364	4.99552	5.86764e-07	1.36525e-05	PRR15
ENSG00000171862	2690.75	0.672735	0.206969	3.25042	0.00115236	0.00847639	PTEN
ENSG00000165983	1675.15	1.01413	0.14827	6.83976	7.93252e-12	5.41184e-10	PTER
ENSG00000163629	4920.8	0.477428	0.129747	3.67967	0.000233533	0.00229506	PTPN13
ENSG00000081237	285.441	5.92807	0.356295	16.6381	3.69199e-62	4.66742e-59	PTPRC
ENSG00000203867	744.502	-0.62671	0.181655	-3.45001	0.000560567	0.00473077	RBM20
ENSG00000144642	226.475	1.27469	0.287557	4.43284	9.30003e-06	0.000150861	RBMS3
ENSG00000165476	2005.21	0.897346	0.177558	5.05382	4.33065e-07	1.04481e-05	REEP3
ENSG00000164292	3651.46	1.4771	0.200688	7.36022	1.8361e-13	1.58264e-11	RHOBTB3
ENSG00000146373	1373.91	1.67308	0.170877	9.79117	1.22867e-22	2.5888e-20	RNF217
ENSG00000153574	870.419	-0.677881	0.156215	-4.33941	1.42863e-05	0.000219717	RPIA
ENSG00000075213	744.192	1.95465	0.25391	7.69821	1.37986e-14	1.36996e-12	SEMA3A
ENSG00000153993	565.274	0.999943	0.230422	4.33962	1.42729e-05	0.000219689	SEMA3D
ENSG00000169507	102.534	2.68127	0.293528	9.13462	6.56349e-20	1.06379e-17	SLC38A11
ENSG00000159210	1423.75	0.904381	0.153559	5.88946	3.87464e-09	1.60076e-07	SNF8
ENSG00000077327	833.778	2.32697	0.428395	5.43183	5.57776e-08	1.71151e-06	SPAG6
ENSG00000113532	237.097	5.85181	0.343615	17.0301	4.90936e-65	7.16125e-62	ST8SIA4
ENSG00000081320	792.322	0.835647	0.175202	4.76961	1.84584e-06	3.70035e-05	STK17B
ENSG00000097096	625.377	1.09504	0.182729	5.99269	2.064e-09	8.91562e-08	SYDE2
ENSG00000115183	2010.37	0.6807	0.171237	3.97518	7.03256e-05	0.000842974	TANC1
ENSG00000003436	605.596	1.63464	0.200086	8.16968	3.09212e-16	3.55369e-14	TFPI
ENSG00000111907	1369.38	0.884254	0.169473	5.21766	1.812e-07	4.90872e-06	TPD52L1
ENSG00000107614	1016.31	1.25068	0.171544	7.2907	3.08344e-13	2.56453e-11	TRDMT1
ENSG00000186439	188.423	1.30605	0.397222	3.28797	0.00100914	0.007621	TRDN
ENSG00000062716	1823.98	0.727254	0.151521	4.7997	1.58905e-06	3.23664e-05	VMP1
ENSG00000091157	681.871	0.616254	0.167735	3.67397	0.000238807	0.00233068	WDR7
ENSG00000115368	2981.81	0.765169	0.16554	4.62227	3.79562e-06	6.9208e-05	WDR75
ENSG00000091656	2571.33	1.11507	0.156109	7.14287	9.14005e-13	7.04564e-11	ZFHX4
ENSG00000169946	387.881	0.690957	0.187413	3.68682	0.00022707	0.00224034	ZFPM2
ENSG00000039319	2740.06	0.685711	0.170748	4.01593	5.9211e-05	0.000732909	ZFYVE16
ENSG00000015171	2572.97	0.827968	0.162529	5.09426	3.50103e-07	8.78176e-06	ZMYND11
ENSG00000163012	33.8743	3.3345	0.419881	7.94154	1.99684e-15	2.10367e-13	ZSWIM2
