# Supplementary material for: SETBP1 induces transcription of a network of development genes by acting as an epigenetic hub
Source: Nat Commun. 2018 Jun 6;9:2192. doi: 10.1038/s41467-018-04462-8 (PMC5989213; doi:10.1038/s41467-018-04462-8)
Supplement: Supplementary file 10 — Supplementary Data 5 [file 41467_2018_4462_MOESM10_ESM.xlsx]

## Sheet: 5
Supplementary Data 5. Differentially expressed genes characterized by increase in H3K4me2 and H3K9ac marks.
Gene	log2FC ChIP-seq SETBP1	log2FC ChIP-seq H3K4me2	log2FC ChIP-seq H3K4me3	log2FC ChIP-seq H3K36me3	log2FC ChIP-seq H3K9ac	log2FC ChIP-seq H3K27ac	log2FC RNA-seq
ALX1	4.54031	1.43228	1.84778	0.547619	4.66272	3	1.89497
ANK3	6	11		0	0.8		0.521301
ARRDC3	2.28571	0.87963	9		1.06667	0.5	0.914199
ATP6V1G3	11.3274	0.857143	0	0.733333	8.125	5	1.78988
BAZ2B	2.36662	1.99216	0.510714	0.333333	1.63458	3.25	0.92459
BMI1	1.76852	1.2129	1.9303		14.1162	1	1.51674
BMP5	8.25556	0.653406	0.15	1.28571	13.043	5.375	6.14385
BMPR1B	3.8359	1.99843	0.50119	0.621795	3.45611	2.11932	1.25772
CDKN1B	1.6977	0.951282	0.916667	1.02806	3.52357	2.5	0.75884
CDKN2A	3.2053	0.886905	1.47953	0.583333	5.90833		0.662945
CDKN2C	1.33159	2.91894	1.1749	0.15625	2.4256	0.5	0.629332
COBLL1	3.76011	2.55066	0.478147	2.05625	4.89359	8.12037	1.06592
COMMD3	2.73343	1.36769	4.07796	2.83333	5.35815	1.51765	1.84416
DNAJC1	4.03125	8		1	2.66667		1.61507
DST	1.51905	0.611111	0.436508	0.5	6.08254	1.5	0.71143
EDIL3	2.5	1.35643	1.55645		2.79096	2.15079	1.67069
FAM188A	3.33333	1		0	14		0.660825
FBXO8	2.96366	3.51667	0.0232558	2.03051	6.55965	0.375	1.57545
HGF	8.42517	1.00505	0.5	2.75	5.625	3	2.64961
KLHL1	10.7886	2.99713	0.125	0.5	3.88225		5.40086
LAMA2	7.31376	1.6		0	2.75	9	2.5024
LRRIQ1	8.48183	3.45833	0.295455	0.980392	5.07804	0.805556	2.16619
MECOM	2.43718	0.596667	0.183867	1	2.95088	0.115385	1.30294
MEF2C	2.15079	2.03347	7.24242	0	5.38095		1.7078
METAP1D	2.95454	3.375	1.125	0.833333	2.58681	0	0.718118
MGAT2	3.66667	5			2.2		0.755236
NFE2L2	3.14074	1.25731	3.59375	3	1.70556	2.66667	0.831613
NR2F1	6.25	5		1.25	5.85714		2.11598
PCDH7	4.4	0.8	0.335979	0.527273	2.8	0	1.05553
PDE4D	3.31343	1.95218	2.52374	0.79	2.90032	1.18534	1.02254
PPP3CC	5	0.666667		1	2.75	0	-0.874888
PRKACB	4.53383	2.66667		0.166667	2.90909	0	0.905164
PTEN	1.65574	1.08655	2.79153	1.02653	2.90087		0.672735
PTPRC	10.1594	1.38462	0	0.28285	4.18178	0.883333	5.92807
RBM20	2.42857	1.29412	0.536232	1	0.792832	1	-0.62671
RBMS3	4.53175	2.5	0.166667	0.357143	2.30489	0	1.27469
RHOBTB3	7.00095	0.717702	3.26455	2.44091	2.40238	3.375	1.4771
RNF217	4.08982	2.5483	0.133333	0.983768	4.89646	2.5	1.67308
SLC38A11	3.44318	1.86667	0.25	0.712245	5.19697	6.66667	2.68127
SPAG6	3.69124	1.215	1.83333	0.666667	1.92121	3.5	2.32697
SYDE2	3	4.66667	3	0.25	3.09091	2.5	1.09504
TFPI	3.71649	4.04299	0.958678	0.980843	5.88518	1.91029	1.63464
TRDMT1	2.94122	1.33571	3	0.5	3.26389		1.25068
TRDN	8.85229	1.46085	1.6875	0.469784	8.12321	1.23439	1.30605
VMP1	4.25	1.5	0.833333	0	4.5	4.83333	0.727254
ZFYVE16	2.33333	1.25		0	2.75		0.685711
ZSWIM2	8.95168	1.03704	3	0	8.5	1.3	3.3345
