# Supplementary material for: SETBP1 induces transcription of a network of development genes by acting as an epigenetic hub
Source: Nat Commun. 2018 Jun 6;9:2192. doi: 10.1038/s41467-018-04462-8 (PMC5989213; doi:10.1038/s41467-018-04462-8)
Supplement: Supplementary file 11 — Supplementary Data 6 [file 41467_2018_4462_MOESM11_ESM.xlsx]

## Sheet: 6
Supplementary Data 6. Co-immunoprecipitation/mass-spectrometry data.
protein.Entry	protein.Accession	protein.Description	protein.dataBaseType	protein.score	protein.falsePositiveRate	protein.avgMass	protein.MatchedProducts	protein.matchedPeptides	protein.digestPeps	protein.seqCover(%)	protein.MatchedPeptideIntenSum	protein.top3MatchedPeptideIntenSum	protein.MatchedProductIntenSum	protein.AutoCurate	Exp nr	Sample
ROA2_HUMAN	P22626	Heterogeneous nuclear ribonucleoproteins A2/B1 OS=Homo sapiens GN=HNRNPA2B1 PE=1 SV=2	Regular	16876.7	0	37486.8	578	33	29	55.81	6008767	1498257	2950811	Green	exp2	Empty
FUS_HUMAN	P35637	RNA-binding protein FUS OS=Homo sapiens GN=FUS PE=1 SV=1	Regular	8209.21	0	53654	286	16	19	19.77	3329629	0	2011931	Green	exp1	Empty
TBA1A_HUMAN	Q71U36-2	Isoform 2 of Tubulin alpha-1A chain OS=Homo sapiens GN=TUBA1A	Regular	18786.2	0	46810.6	242	13	32	39.42	1374981	841650	678557	Green	exp1	Empty
FUS_HUMAN	P35637	RNA-binding protein FUS OS=Homo sapiens GN=FUS PE=1 SV=1	Regular	8083.07	0	53654	298	17	19	20.15	4626288	0	2633436	Green	exp2	Empty
TBA1B_HUMAN	P68363-2	Isoform 2 of Tubulin alpha-1B chain OS=Homo sapiens GN=TUBA1B	Regular	17376.9	0	37731.2	193	9	26	35.22	1067777	0	587687	Green	exp1	Empty
H2B1C_HUMAN	P62807	Histone H2B type 1-C/E/F/G/I OS=Homo sapiens GN=HIST1H2BC PE=1 SV=4	Regular	27207.6	0	13906.2	207	8	11	50.79	3275812	1838118	2186672	Green	exp2	Empty
H2B2F_HUMAN	Q5QNW6-2	Isoform 2 of Histone H2B type 2-F OS=Homo sapiens GN=HIST2H2BF	Regular	14016.8	0	14841.4	195	7	12	47.76	2076590	0	1230679	Green	exp1	Empty
H2B1D_HUMAN	P58876	Histone H2B type 1-D OS=Homo sapiens GN=HIST1H2BD PE=1 SV=2	Regular	27207.6	0	13936.2	207	8	11	50.79	3275812	0	2186672	Green	exp2	Empty
H2B1H_HUMAN	Q93079	Histone H2B type 1-H OS=Homo sapiens GN=HIST1H2BH PE=1 SV=3	Regular	27207.6	0	13892.1	207	8	11	50.79	3275812	0	2186672	Green	exp2	Empty
K2C1_HUMAN	P04264	Keratin_ type II cytoskeletal 1 OS=Homo sapiens GN=KRT1 PE=1 SV=6	Regular	8865.97	0	66209.9	562	40	45	33.54	3854791	851912	1516165	Green	exp1	Empty
H2B1K_HUMAN	O60814	Histone H2B type 1-K OS=Homo sapiens GN=HIST1H2BK PE=1 SV=3	Regular	27207.6	0	13890.2	207	8	11	50.79	3275812	0	2186672	Green	exp2	Empty
H2B1M_HUMAN	Q99879	Histone H2B type 1-M OS=Homo sapiens GN=HIST1H2BM PE=1 SV=3	Regular	27207.6	0	13989.3	207	8	11	50.79	3275812	0	2186672	Green	exp2	Empty
H2B1N_HUMAN	Q99877	Histone H2B type 1-N OS=Homo sapiens GN=HIST1H2BN PE=1 SV=3	Regular	27207.6	0	13922.2	207	8	11	50.79	3275812	0	2186672	Green	exp2	Empty
RBP56_HUMAN	Q92804	TATA-binding protein-associated factor 2N OS=Homo sapiens GN=TAF15 PE=1 SV=1	Regular	6872.92	0	62058.1	243	15	40	35.47	2549125	257595	1501220	Green	exp1	Empty
H2B2F_HUMAN	Q5QNW6	Histone H2B type 2-F OS=Homo sapiens GN=HIST2H2BF PE=1 SV=3	Regular	27207.6	0	13920.2	207	8	11	50.79	3275812	0	2186672	Green	exp2	Empty
PPIA_HUMAN	P62937	Peptidyl-prolyl cis-trans isomerase A OS=Homo sapiens GN=PPIA PE=1 SV=2	Regular	715.295	0	18240.6	38	4	12	32.73	2608619	97159.5	1472832	Green	exp1	Empty
H2B1L_HUMAN	Q99880	Histone H2B type 1-L OS=Homo sapiens GN=HIST1H2BL PE=1 SV=3	Regular	27207.6	0	13952.2	204	7	11	40.48	3265291	0	2184368	Green	exp2	Empty
TBA3C_HUMAN	Q13748-2	Isoform 2 of Tubulin alpha-3C/D chain OS=Homo sapiens GN=TUBA3C	Regular	13377.5	0	46796.7	155	8	29	26.08	1144906	0	604348	Green	exp1	Empty
H2BFS_HUMAN	P57053	Histone H2B type F-S OS=Homo sapiens GN=H2BFS PE=1 SV=2	Regular	27207.6	0	13944.2	204	7	11	40.48	3265291	0	2184368	Green	exp2	Empty
ROA1_HUMAN	P09651	Heterogeneous nuclear ribonucleoprotein A1 OS=Homo sapiens GN=HNRNPA1 PE=1 SV=5	Regular	14964.3	0	38860.8	443	22	29	41.13	4077128	0	1900906	Green	exp2	Empty
K1C10_HUMAN	P13645	Keratin_ type I cytoskeletal 10 OS=Homo sapiens GN=KRT10 PE=1 SV=6	Regular	9431.87	0	59055.3	447	28	35	29.62	2881985	677350	1316796	Green	exp1	Empty
RA1L2_HUMAN	Q32P51	Heterogeneous nuclear ribonucleoprotein A1-like 2 OS=Homo sapiens GN=HNRNPA1L2 PE=2 SV=2	Regular	11683.8	0	34396.5	346	14	27	32.81	3807427	0	1828073	Green	exp2	Empty
H2B1B_HUMAN	P33778	Histone H2B type 1-B OS=Homo sapiens GN=HIST1H2BB PE=1 SV=2	Regular	26989.5	0	13950.2	191	8	11	50.79	2810823	582640	1721433	Green	exp2	Empty
SRSF7_HUMAN	Q16629-4	Isoform 4 of Serine/arginine-rich splicing factor 7 OS=Homo sapiens GN=SRSF7	Regular	12994.2	0	26240.1	77	7	15	28.32	306306	255945	133622	Green	exp1	Empty
H2B1C_HUMAN	P62807	Histone H2B type 1-C/E/F/G/I OS=Homo sapiens GN=HIST1H2BC PE=1 SV=4	Regular	14016.8	0	13906.2	195	7	11	50.79	2076590	1116257	1230679	Green	exp1	Empty
SRSF7_HUMAN	Q16629-3	Isoform 3 of Serine/arginine-rich splicing factor 7 OS=Homo sapiens GN=SRSF7	Regular	12991.9	0	15485.3	74	6	12	44.7	305444	0	132588	Green	exp1	Empty
SRSF7_HUMAN	Q16629-2	Isoform 2 of Serine/arginine-rich splicing factor 7 OS=Homo sapiens GN=SRSF7	Regular	12991.9	0	15801.6	74	6	12	43.7	305444	0	132588	Green	exp1	Empty
H2B1J_HUMAN	P06899	Histone H2B type 1-J OS=Homo sapiens GN=HIST1H2BJ PE=1 SV=3	Regular	26989.5	0	13904.2	191	8	11	50.79	2810823	0	1721433	Green	exp2	Empty
H2B1O_HUMAN	P23527	Histone H2B type 1-O OS=Homo sapiens GN=HIST1H2BO PE=1 SV=3	Regular	26989.5	0	13906.2	191	8	11	50.79	2810823	0	1721433	Green	exp2	Empty
H2B2E_HUMAN	Q16778	Histone H2B type 2-E OS=Homo sapiens GN=HIST2H2BE PE=1 SV=3	Regular	26989.5	0	13920.2	191	8	11	50.79	2810823	0	1721433	Green	exp2	Empty
ROA3_HUMAN	P51991	Heterogeneous nuclear ribonucleoprotein A3 OS=Homo sapiens GN=HNRNPA3 PE=1 SV=2	Regular	9240.06	0	39823.1	318	19	32	39.42	3398873	0	1606834	Green	exp2	Empty
H2B3B_HUMAN	Q8N257	Histone H2B type 3-B OS=Homo sapiens GN=HIST3H2BB PE=1 SV=3	Regular	23159.7	0	13908.1	172	6	11	34.92	2541587	0	1538249	Green	exp2	Empty
H2B1D_HUMAN	P58876	Histone H2B type 1-D OS=Homo sapiens GN=HIST1H2BD PE=1 SV=2	Regular	14016.8	0	13936.2	195	7	11	50.79	2076590	0	1230679	Green	exp1	Empty
TBA1A_HUMAN	Q71U36	Tubulin alpha-1A chain OS=Homo sapiens GN=TUBA1A PE=1 SV=1	Regular	24188.8	0	50820	300	14	34	37.47	2824889	0	1507105	Green	exp2	Empty
TBA1B_HUMAN	P68363	Tubulin alpha-1B chain OS=Homo sapiens GN=TUBA1B PE=1 SV=1	Regular	24188.8	0	50836	300	14	34	37.47	2824889	0	1507105	Green	exp2	Empty
HS71A_HUMAN	P0DMV8-2	Isoform 2 of Heat shock 70 kDa protein 1A OS=Homo sapiens GN=HSPA1A	Regular	10584	0	64222.4	307	26	46	39.42	2489471	0	886026	Green	exp1	Empty
H2B1H_HUMAN	Q93079	Histone H2B type 1-H OS=Homo sapiens GN=HIST1H2BH PE=1 SV=3	Regular	14016.8	0	13892.1	195	7	11	50.79	2076590	0	1230679	Green	exp1	Empty
HS71A_HUMAN	P0DMV8	Heat shock 70 kDa protein 1A OS=Homo sapiens GN=HSPA1A PE=1 SV=1	Regular	16001.7	0	70337.5	532	36	49	48.83	3358506	0	1504424	Green	exp2	Empty
H2B1K_HUMAN	O60814	Histone H2B type 1-K OS=Homo sapiens GN=HIST1H2BK PE=1 SV=3	Regular	14016.8	0	13890.2	195	7	11	50.79	2076590	0	1230679	Green	exp1	Empty
ROA2_HUMAN	P22626-2	Isoform A2 of Heterogeneous nuclear ribonucleoproteins A2/B1 OS=Homo sapiens GN=HNRNPA2B1	Regular	9312.4	0	36063.1	324	25	27	44.87	1889797	0	802696	Green	exp1	Empty
YBOX3_HUMAN	P16989-2	Isoform 2 of Y-box-binding protein 3 OS=Homo sapiens GN=YBX3	Regular	9230.13	0	31947.1	89	7	24	30.36	226334	19612	77579	Green	exp1	Empty
HS71B_HUMAN	P0DMV9	Heat shock 70 kDa protein 1B OS=Homo sapiens GN=HSPA1B PE=1 SV=1	Regular	16001.7	0	70337.5	532	36	49	48.83	3358506	1144259	1504424	Green	exp2	Empty
YBOX3_HUMAN	P16989-3	Isoform 3 of Y-box-binding protein 3 OS=Homo sapiens GN=YBX3	Regular	9098.66	0	37020.7	83	6	26	21.35	221107	0	75648	Green	exp1	Empty
H2B1M_HUMAN	Q99879	Histone H2B type 1-M OS=Homo sapiens GN=HIST1H2BM PE=1 SV=3	Regular	14016.8	0	13989.3	195	7	11	50.79	2076590	0	1230679	Green	exp1	Empty
LDHA_HUMAN	P00338-3	Isoform 3 of L-lactate dehydrogenase A chain OS=Homo sapiens GN=LDHA	Regular	9078.3	0	40122.5	135	14	34	35.46	298672	0	109929	Green	exp1	Empty
TBA1C_HUMAN	Q9BQE3	Tubulin alpha-1C chain OS=Homo sapiens GN=TUBA1C PE=1 SV=1	Regular	23929.5	0	50579.7	284	12	34	27.62	2810997	0	1502274	Green	exp2	Empty
ROA1_HUMAN	P09651-2	Isoform A1-A of Heterogeneous nuclear ribonucleoprotein A1 OS=Homo sapiens GN=HNRNPA1	Regular	9022.91	0	34310.3	259	19	29	55	1632273	0	700177	Green	exp1	Empty
H2B1N_HUMAN	Q99877	Histone H2B type 1-N OS=Homo sapiens GN=HIST1H2BN PE=1 SV=3	Regular	14016.8	0	13922.2	195	7	11	50.79	2076590	0	1230679	Green	exp1	Empty
ROA1_HUMAN	P09651-3	Isoform 2 of Heterogeneous nuclear ribonucleoprotein A1 OS=Homo sapiens GN=HNRNPA1	Regular	9002.67	0	29500.5	252	16	25	47.57	1611771	0	691566	Green	exp1	Empty
K2C1_HUMAN	P04264	Keratin_ type II cytoskeletal 1 OS=Homo sapiens GN=KRT1 PE=1 SV=6	Regular	10431.6	0	66209.9	526	36	45	38.98	3730814	0	1389087	Green	exp2	Empty
SRSF3_HUMAN	P84103-2	Isoform 2 of Serine/arginine-rich splicing factor 3 OS=Homo sapiens GN=SRSF3	Regular	8969.97	0	14431.2	79	7	15	45.97	259739	155140	90908	Green	exp1	Empty
H2B2F_HUMAN	Q5QNW6	Histone H2B type 2-F OS=Homo sapiens GN=HIST2H2BF PE=1 SV=3	Regular	14016.8	0	13920.2	195	7	11	50.79	2076590	0	1230679	Green	exp1	Empty
RBP56_HUMAN	Q92804	TATA-binding protein-associated factor 2N OS=Homo sapiens GN=TAF15 PE=1 SV=1	Regular	12984.8	0	62058.1	261	15	40	23.65	2526547	0	1359895	Green	exp2	Empty
H2B1L_HUMAN	Q99880	Histone H2B type 1-L OS=Homo sapiens GN=HIST1H2BL PE=1 SV=3	Regular	14016.8	0	13952.2	192	6	11	40.48	2072756	0	1230280	Green	exp1	Empty
TBA3C_HUMAN	Q13748	Tubulin alpha-3C/D chain OS=Homo sapiens GN=TUBA3C PE=1 SV=3	Regular	18517	0	50644	209	10	34	25.78	2389910	0	1321398	Green	exp2	Empty
RBMX_HUMAN	P38159-3	Isoform 3 of RNA-binding motif protein_ X chromosome OS=Homo sapiens GN=RBMX	Regular	8480.93	0	22286.2	51	4	15	18.88	245181	0	112850	Green	exp1	Empty
H2BFS_HUMAN	P57053	Histone H2B type F-S OS=Homo sapiens GN=H2BFS PE=1 SV=2	Regular	14016.8	0	13944.2	192	6	11	40.48	2072756	0	1230280	Green	exp1	Empty
LDHA_HUMAN	P00338-4	Isoform 4 of L-lactate dehydrogenase A chain OS=Homo sapiens GN=LDHA	Regular	8441.56	0	30433.4	100	9	26	31.02	241909	0	84385	Green	exp1	Empty
HNRDL_HUMAN	O14979-3	Isoform 3 of Heterogeneous nuclear ribonucleoprotein D-like OS=Homo sapiens GN=HNRNPDL	Regular	8399.38	0	27362.6	161	10	24	38.11	848775	564662	375530	Green	exp1	Empty
HNRDL_HUMAN	O14979-2	Isoform 2 of Heterogeneous nuclear ribonucleoprotein D-like OS=Homo sapiens GN=HNRNPDL	Regular	8399.38	0	33759.9	161	10	23	30.9	848775	0	375530	Green	exp1	Empty
HS90B_HUMAN	P08238	Heat shock protein HSP 90-beta OS=Homo sapiens GN=HSP90AB1 PE=1 SV=4	Regular	15312.1	0	83606.5	519	43	67	51.24	3113904	901752	1315073	Green	exp2	Empty
K22E_HUMAN	P35908	Keratin_ type II cytoskeletal 2 epidermal OS=Homo sapiens GN=KRT2 PE=1 SV=2	Regular	9889.1	0	65718.1	459	38	55	51.64	2792543	639891	1106840	Green	exp1	Empty
HS90A_HUMAN	P07900	Heat shock protein HSP 90-alpha OS=Homo sapiens GN=HSP90AA1 PE=1 SV=5	Regular	15392.6	0	85059.1	570	39	92	41.53	3091815	901752	1301129	Green	exp2	Empty
FUS_HUMAN	P35637-2	Isoform Short of RNA-binding protein FUS OS=Homo sapiens GN=FUS	Regular	8209.21	0	53582.9	286	16	19	19.81	3329629	1448753	2011931	Green	exp1	Empty
H2B1B_HUMAN	P33778	Histone H2B type 1-B OS=Homo sapiens GN=HIST1H2BB PE=1 SV=2	Regular	10935	0	13950.2	182	7	11	50.79	1756346	256484	960430	Green	exp1	Empty
NPM_HUMAN	P06748	Nucleophosmin OS=Homo sapiens GN=NPM1 PE=1 SV=2	Regular	12192.9	0	32746.2	251	12	22	30.95	2621194	0	1263768	Green	exp2	Empty
H2B1J_HUMAN	P06899	Histone H2B type 1-J OS=Homo sapiens GN=HIST1H2BJ PE=1 SV=3	Regular	10935	0	13904.2	182	7	11	50.79	1756346	0	960430	Green	exp1	Empty
HS90A_HUMAN	P07900-2	Isoform 2 of Heat shock protein HSP 90-alpha OS=Homo sapiens GN=HSP90AA1	Regular	7867.8	0	98731.6	394	37	107	41.22	1488126	0	568201	Green	exp1	Empty
K1C10_HUMAN	P13645	Keratin_ type I cytoskeletal 10 OS=Homo sapiens GN=KRT10 PE=1 SV=6	Regular	8998.09	0	59055.3	449	32	35	40.75	3011623	618119	1259076	Green	exp2	Empty
NPM_HUMAN	P06748-2	Isoform 2 of Nucleophosmin OS=Homo sapiens GN=NPM1	Regular	7851.16	0	29635.8	198	11	19	31.7	1100676	438201	501234	Green	exp1	Empty
H2B1O_HUMAN	P23527	Histone H2B type 1-O OS=Homo sapiens GN=HIST1H2BO PE=1 SV=3	Regular	10935	0	13906.2	182	7	11	50.79	1756346	0	960430	Green	exp1	Empty
TBA3E_HUMAN	Q6PEY2	Tubulin alpha-3E chain OS=Homo sapiens GN=TUBA3E PE=1 SV=2	Regular	17960.3	0	50600	175	8	33	20.67	2122506	0	1210924	Green	exp2	Empty
H2B2E_HUMAN	Q16778	Histone H2B type 2-E OS=Homo sapiens GN=HIST2H2BE PE=1 SV=3	Regular	10935	0	13920.2	182	7	11	50.79	1756346	0	960430	Green	exp1	Empty
NUCL_HUMAN	P19338	Nucleolin OS=Homo sapiens GN=NCL PE=1 SV=3	Regular	8218.06	0	76671.5	324	19	59	26.62	2247684	847741	1100358	Green	exp2	Empty
SMCA5_HUMAN	O60264	SWI/SNF-related matrix-associated actin-dependent regulator of chromatin subfamily A member 5 OS=Homo sapiens GN=SMARCA5 PE=1 SV=1	Regular	83.7859	2.08	122590	47	17	94	5.7	1463009	62935	937689	Yellow	exp1	Empty
HNRH3_HUMAN	P31942-3	Isoform 3 of Heterogeneous nuclear ribonucleoprotein H3 OS=Homo sapiens GN=HNRNPH3	Regular	7129.35	0	31525.4	121	12	18	50.51	424915	217461	159418	Green	exp1	Empty
H2B1A_HUMAN	Q96A08	Histone H2B type 1-A OS=Homo sapiens GN=HIST1H2BA PE=1 SV=3	Regular	18981.5	0	14167.5	103	4	12	21.26	1645233	0	1064296	Green	exp2	Empty
NPM_HUMAN	P06748-3	Isoform 3 of Nucleophosmin OS=Homo sapiens GN=NPM1	Regular	7123.99	0	28514.3	150	8	20	24.71	871975	0	389849	Green	exp1	Empty
HNRH3_HUMAN	P31942-2	Isoform 2 of Heterogeneous nuclear ribonucleoprotein H3 OS=Homo sapiens GN=HNRNPH3	Regular	7029.49	0	35295.8	117	11	22	35.95	421481	0	158018	Green	exp1	Empty
H4_HUMAN	P62805	Histone H4 OS=Homo sapiens GN=HIST1H4A PE=1 SV=2	Regular	16213.4	0	11367.4	230	10	11	54.37	2207501	753848	1000669	Green	exp2	Empty
RBP56_HUMAN	Q92804-2	Isoform Short of TATA-binding protein-associated factor 2N OS=Homo sapiens GN=TAF15	Regular	6872.92	0	61785.9	243	15	40	34.3	2549125	0	1501220	Green	exp1	Empty
HNRDL_HUMAN	O14979	Heterogeneous nuclear ribonucleoprotein D-like OS=Homo sapiens GN=HNRNPDL PE=1 SV=3	Regular	22622.6	0	46608.7	280	14	30	29.05	1985949	0	987669	Green	exp2	Empty
H31_HUMAN	P68431	Histone H3.1 OS=Homo sapiens GN=HIST1H3A PE=1 SV=2	Regular	4150.63	0	15518.2	114	8	12	24.26	1877472	0	945274	Green	exp2	Empty
ROAA_HUMAN	Q99729-3	Isoform 3 of Heterogeneous nuclear ribonucleoprotein A/B OS=Homo sapiens GN=HNRNPAB	Regular	6785.73	0	30702.1	89	9	22	26.67	576894	222945	221028	Green	exp1	Empty
ROAA_HUMAN	Q99729-2	Isoform 2 of Heterogeneous nuclear ribonucleoprotein A/B OS=Homo sapiens GN=HNRNPAB	Regular	6785.73	0	36081.6	89	9	21	22.89	576894	0	221028	Green	exp1	Empty
HSP7C_HUMAN	P11142-2	Isoform 2 of Heat shock cognate 71 kDa protein OS=Homo sapiens GN=HSPA8	Regular	6778.84	0	53631.8	167	18	36	34.48	495111	0	200897	Green	exp1	Empty
LDHA_HUMAN	P00338-5	Isoform 5 of L-lactate dehydrogenase A chain OS=Homo sapiens GN=LDHA	Regular	6479.67	0	26940.2	96	10	23	39.42	185147	0	72495	Green	exp1	Empty
LDHA_HUMAN	P00338-2	Isoform 2 of L-lactate dehydrogenase A chain OS=Homo sapiens GN=LDHA	Regular	6479.67	0	30627.3	96	10	26	34.67	185147	0	72495	Green	exp1	Empty
H31T_HUMAN	Q16695	Histone H3.1t OS=Homo sapiens GN=HIST3H3 PE=1 SV=3	Regular	4150.63	0	15622.3	114	8	12	24.26	1877472	1036928	945274	Green	exp2	Empty
HS71A_HUMAN	P0DMV8	Heat shock 70 kDa protein 1A OS=Homo sapiens GN=HSPA1A PE=1 SV=1	Regular	10850.2	0	70337.5	338	29	49	39.16	2561394	0	919166	Green	exp1	Empty
H32_HUMAN	Q71DI3	Histone H3.2 OS=Homo sapiens GN=HIST2H3A PE=1 SV=3	Regular	4150.63	0	15445.1	114	8	12	24.26	1877472	0	945274	Green	exp2	Empty
HS71B_HUMAN	P0DMV9	Heat shock 70 kDa protein 1B OS=Homo sapiens GN=HSPA1B PE=1 SV=1	Regular	10850.2	0	70337.5	338	29	49	39.16	2561394	605028	919166	Green	exp1	Empty
H33_HUMAN	P84243	Histone H3.3 OS=Homo sapiens GN=H3F3A PE=1 SV=2	Regular	4150.63	0	15385	114	8	12	24.26	1877472	0	945274	Green	exp2	Empty
H2AV_HUMAN	Q71UI9-2	Isoform 2 of Histone H2A.V OS=Homo sapiens GN=H2AFV	Regular	5887.1	0	12203.1	67	4	8	22.81	614516	408547	369700	Green	exp1	Empty
H3C_HUMAN	Q6NXT2	Histone H3.3C OS=Homo sapiens GN=H3F3C PE=1 SV=3	Regular	2973.14	0	15327.8	97	6	11	16.3	1762312	0	886162	Green	exp2	Empty
H2B3B_HUMAN	Q8N257	Histone H2B type 3-B OS=Homo sapiens GN=HIST3H2BB PE=1 SV=3	Regular	9615.39	0	13908.1	162	5	11	34.92	1613850	0	861877	Green	exp1	Empty
CH60_HUMAN	P10809	60 kDa heat shock protein_ mitochondrial OS=Homo sapiens GN=HSPD1 PE=1 SV=2	Regular	22553.3	0	61225.9	496	32	53	45.55	2149122	701254	833022	Green	exp2	Empty
DOK6_HUMAN	Q6PKX4	Docking protein 6 OS=Homo sapiens GN=DOK6 PE=1 SV=1	Regular	73.4237	2.86	38716.9	31	10	24	17.52	1167988	9102	829016	Yellow	exp2	Empty
ROA2_HUMAN	P22626	Heterogeneous nuclear ribonucleoproteins A2/B1 OS=Homo sapiens GN=HNRNPA2B1 PE=1 SV=2	Regular	10950.2	0	37486.8	358	27	29	46.18	2055116	626433	852295	Green	exp1	Empty
SRC8_HUMAN	Q14247	Src substrate cortactin OS=Homo sapiens GN=CTTN PE=1 SV=2	Regular	152.629	0.37	61757.3	41	10	46	12	1664679	11390	799648	Green	exp2	Empty
RBMX_HUMAN	P38159-2	Isoform 2 of RNA-binding motif protein_ X chromosome OS=Homo sapiens GN=RBMX	Regular	5528.03	0	40846.2	44	8	104	27.78	453381	0	114923	Green	exp1	Empty
ROA3_HUMAN	P51991-2	Isoform 2 of Heterogeneous nuclear ribonucleoprotein A3 OS=Homo sapiens GN=HNRNPA3	Regular	5500.74	0	37257.2	212	18	29	46.35	1473147	376303	604176	Green	exp1	Empty
K1C9_HUMAN	P35527	Keratin_ type I cytoskeletal 9 OS=Homo sapiens GN=KRT9 PE=1 SV=3	Regular	13062.9	0	62292.5	354	27	40	41.57	1994391	632303	791917	Green	exp1	Empty
K1C9_HUMAN	P35527	Keratin_ type I cytoskeletal 9 OS=Homo sapiens GN=KRT9 PE=1 SV=3	Regular	14092.2	0	62292.5	354	28	40	43.02	1935320	609497	799112	Green	exp2	Empty
GBLP_HUMAN	P63244	Guanine nucleotide-binding protein subunit beta-2-like 1 OS=Homo sapiens GN=GNB2L1 PE=1 SV=3	Regular	3963.68	0	35533	114	11	27	32.18	1784343	1610529	716303	Green	exp1	Empty
EF1A1_HUMAN	P68104	Elongation factor 1-alpha 1 OS=Homo sapiens GN=EEF1A1 PE=1 SV=1	Regular	5220.2	0	50483.1	139	11	32	20.13	1687754	1048868	792999	Green	exp2	Empty
EF1A3_HUMAN	Q5VTE0	Putative elongation factor 1-alpha-like 3 OS=Homo sapiens GN=EEF1A1P5 PE=5 SV=1	Regular	5220.2	0	50527.3	139	11	32	20.13	1687754	0	792999	Green	exp2	Empty
NACAM_HUMAN	E9PAV3-2	Isoform 2 of Nascent polypeptide-associated complex subunit alpha_ muscle-specific form OS=Homo sapiens GN=NACA	Regular	5435.77	0	95080.1	40	3	34	4.76	66841	0	25379	Green	exp1	Empty
SRSF1_HUMAN	Q07955-3	Isoform ASF-3 of Serine/arginine-rich splicing factor 1 OS=Homo sapiens GN=SRSF1	Regular	5435.29	0	22574	71	8	30	36.32	251504	173969	79893	Green	exp1	Empty
SRSF1_HUMAN	Q07955-2	Isoform ASF-2 of Serine/arginine-rich splicing factor 1 OS=Homo sapiens GN=SRSF1	Regular	5435.29	0	32341.2	71	8	34	25	251504	0	79893	Green	exp1	Empty
K22E_HUMAN	P35908	Keratin_ type II cytoskeletal 2 epidermal OS=Homo sapiens GN=KRT2 PE=1 SV=2	Regular	6504.79	0	65718.1	377	32	55	47.26	2179484	503021	788695	Green	exp2	Empty
RL40_HUMAN	P62987	Ubiquitin-60S ribosomal protein L40 OS=Homo sapiens GN=UBA52 PE=1 SV=2	Regular	18947.1	0	15013.5	148	10	9	57.81	1556268	0	723153	Green	exp2	Empty
RS27A_HUMAN	P62979	Ubiquitin-40S ribosomal protein S27a OS=Homo sapiens GN=RPS27A PE=1 SV=2	Regular	18939.2	0	18307.1	145	9	10	41.67	1552135	0	722458	Green	exp2	Empty
ROA1_HUMAN	P09651	Heterogeneous nuclear ribonucleoprotein A1 OS=Homo sapiens GN=HNRNPA1 PE=1 SV=5	Regular	9022.91	0	38860.8	259	19	29	47.31	1632273	0	700177	Green	exp1	Empty
RL11_HUMAN	P62913-2	Isoform 2 of 60S ribosomal protein L11 OS=Homo sapiens GN=RPL11	Regular	5289.31	0	20352.4	49	4	15	25.42	1899302	124066	472559	Green	exp1	Empty
UBB_HUMAN	P0CG47	Polyubiquitin-B OS=Homo sapiens GN=UBB PE=1 SV=1	Regular	18939.2	0	25818.7	145	9	20	28.38	1552135	0	722458	Green	exp2	Empty
RA1L2_HUMAN	Q32P51	Heterogeneous nuclear ribonucleoprotein A1-like 2 OS=Homo sapiens GN=HNRNPA1L2 PE=2 SV=2	Regular	8032.8	0	34396.5	223	14	27	38.13	1563313	476783	678835	Green	exp1	Empty
PHB_HUMAN	P35232-2	Isoform 2 of Prohibitin OS=Homo sapiens GN=PHB	Regular	5040.82	0	17074.8	60	5	10	31.61	157313	0	76970	Green	exp1	Empty
ARF3_HUMAN	P61204-2	Isoform 2 of ADP-ribosylation factor 3 OS=Homo sapiens GN=ARF3	Regular	4930.71	0	16201.9	28	4	12	25	34920	0	18413	Green	exp1	Empty
TBA1A_HUMAN	Q71U36	Tubulin alpha-1A chain OS=Homo sapiens GN=TUBA1A PE=1 SV=1	Regular	18786.2	0	50820	242	13	34	36.36	1374981	0	678557	Green	exp1	Empty
HNRH3_HUMAN	P31942-4	Isoform 4 of Heterogeneous nuclear ribonucleoprotein H3 OS=Homo sapiens GN=HNRNPH3	Regular	4853.54	0	22322.1	78	8	11	53.49	232944	0	88223	Green	exp1	Empty
EF1A1_HUMAN	P68104-2	Isoform 2 of Elongation factor 1-alpha 1 OS=Homo sapiens GN=EEF1A1	Regular	4834.76	0	48211.5	106	7	30	13.61	981761	0	432601	Green	exp1	Empty
CH60_HUMAN	P10809-2	Isoform 2 of 60 kDa heat shock protein_ mitochondrial OS=Homo sapiens GN=HSPD1	Regular	4684.49	0	17213.9	41	3	13	25.95	77207	0	23322	Green	exp1	Empty
UBC_HUMAN	P0CG48	Polyubiquitin-C OS=Homo sapiens GN=UBC PE=1 SV=3	Regular	18939.2	0	77038.7	145	9	62	9.49	1552135	0	722458	Green	exp2	Empty
H90B3_HUMAN	Q58FF7	Putative heat shock protein HSP 90-beta-3 OS=Homo sapiens GN=HSP90AB3P PE=5 SV=1	Regular	7714.76	0	68667.1	259	19	55	23.28	1667849	0	720931	Green	exp2	Empty
HSP7C_HUMAN	P11142	Heat shock cognate 71 kDa protein OS=Homo sapiens GN=HSPA8 PE=1 SV=1	Regular	12362.1	0	71126.3	360	29	50	47.83	1613533	552001	717699	Green	exp2	Empty
TBA1B_HUMAN	P68363	Tubulin alpha-1B chain OS=Homo sapiens GN=TUBA1B PE=1 SV=1	Regular	18786.2	0	50836	242	13	34	36.36	1374981	0	678557	Green	exp1	Empty
H90B2_HUMAN	Q58FF8	Putative heat shock protein HSP 90-beta 2 OS=Homo sapiens GN=HSP90AB2P PE=1 SV=2	Regular	7736.96	0	44520.1	200	14	44	28.87	1570282	0	695828	Green	exp2	Empty
DX39B_HUMAN	Q13838-2	Isoform 2 of Spliceosome RNA helicase DDX39B OS=Homo sapiens GN=DDX39B	Regular	4369.23	0	51135.7	54	5	38	8.35	103722	0	40842	Green	exp1	Empty
HNRPC_HUMAN	P07910	Heterogeneous nuclear ribonucleoproteins C1/C2 OS=Homo sapiens GN=HNRNPC PE=1 SV=4	Regular	6451.94	0	33727.1	173	15	34	35.95	1389076	0	695025	Green	exp2	Empty
RLA0_HUMAN	P05388-2	Isoform 2 of 60S acidic ribosomal protein P0 OS=Homo sapiens GN=RPLP0	Regular	4346.51	0	27606.9	101	10	19	45.1	294261	0	80018	Green	exp1	Empty
TBA1C_HUMAN	Q9BQE3	Tubulin alpha-1C chain OS=Homo sapiens GN=TUBA1C PE=1 SV=1	Regular	18786.2	0	50579.7	237	12	34	31.18	1371932	0	677069	Green	exp1	Empty
HNRH1_HUMAN	P31943	Heterogeneous nuclear ribonucleoprotein H OS=Homo sapiens GN=HNRNPH1 PE=1 SV=4	Regular	12098.1	0	49514.7	290	22	27	53.23	1513034	669485	646200	Green	exp2	Empty
H2AV_HUMAN	Q71UI9	Histone H2A.V OS=Homo sapiens GN=H2AFV PE=1 SV=3	Regular	7269.34	0	13508.7	78	4	7	31.25	903231	526063	644973	Green	exp2	Empty
H2B1A_HUMAN	Q96A08	Histone H2B type 1-A OS=Homo sapiens GN=HIST1H2BA PE=1 SV=3	Regular	7327.09	0	14167.5	102	3	12	21.26	1197985	0	674451	Green	exp1	Empty
H2AZ_HUMAN	P0C0S5	Histone H2A.Z OS=Homo sapiens GN=H2AFZ PE=1 SV=2	Regular	7269.34	0	13552.8	78	4	7	31.25	903231	0	644973	Green	exp2	Empty
TBA3C_HUMAN	Q13748	Tubulin alpha-3C/D chain OS=Homo sapiens GN=TUBA3C PE=1 SV=3	Regular	13627.2	0	50644	175	9	34	25.78	1193805	0	619194	Green	exp1	Empty
RS3_HUMAN	P23396-2	Isoform 2 of 40S ribosomal protein S3 OS=Homo sapiens GN=RPS3	Regular	4227.69	0	28657.8	76	7	27	31.27	230277	0	78534	Green	exp1	Empty
TBB5_HUMAN	P07437	Tubulin beta chain OS=Homo sapiens GN=TUBB PE=1 SV=2	Regular	8282.12	0	50127.2	315	24	30	39.86	1775795	412033	641893	Green	exp2	Empty
HS90B_HUMAN	P08238	Heat shock protein HSP 90-beta OS=Homo sapiens GN=HSP90AB1 PE=1 SV=4	Regular	9082.79	0	83606.5	353	31	67	41.85	1607301	201722	611932	Green	exp1	Empty
EF1A1_HUMAN	P68104	Elongation factor 1-alpha 1 OS=Homo sapiens GN=EEF1A1 PE=1 SV=1	Regular	5869.29	0	50483.1	137	9	32	17.1	1318010	730674	610619	Green	exp1	Empty
HNRC3_HUMAN	B7ZW38	Heterogeneous nuclear ribonucleoprotein C-like 3 OS=Homo sapiens GN=HNRNPCL3 PE=2 SV=1	Regular	4292.85	0	32200.6	102	12	30	37.54	1378681	0	636503	Green	exp2	Empty
HNRC4_HUMAN	P0DMR1	Heterogeneous nuclear ribonucleoprotein C-like 4 OS=Homo sapiens GN=HNRNPCL4 PE=3 SV=1	Regular	4292.85	0	32200.6	102	12	30	37.54	1378681	1117	636503	Green	exp2	Empty
THIO_HUMAN	P10599-2	Isoform 2 of Thioredoxin OS=Homo sapiens GN=TXN	Regular	4105.33	0	9680.12	32	4	8	42.35	82389	55681	24732	Green	exp1	Empty
H2A1_HUMAN	P0C0S8	Histone H2A type 1 OS=Homo sapiens GN=HIST1H2AG PE=1 SV=2	Regular	5924.4	0	14091.5	64	3	7	26.92	853429	0	633808	Green	exp2	Empty
TCPZ_HUMAN	P40227-2	Isoform 2 of T-complex protein 1 subunit zeta OS=Homo sapiens GN=CCT6A	Regular	4015.72	0	53745.2	174	16	39	30.25	455508	0	136300	Green	exp1	Empty
H2A1A_HUMAN	Q96QV6	Histone H2A type 1-A OS=Homo sapiens GN=HIST1H2AA PE=1 SV=3	Regular	5924.4	0	14233.5	64	3	8	26.72	853429	0	633808	Green	exp2	Empty
H2A1B_HUMAN	P04908	Histone H2A type 1-B/E OS=Homo sapiens GN=HIST1H2AB PE=1 SV=2	Regular	5924.4	0	14135.5	64	3	7	26.92	853429	0	633808	Green	exp2	Empty
H2A1C_HUMAN	Q93077	Histone H2A type 1-C OS=Homo sapiens GN=HIST1H2AC PE=1 SV=3	Regular	5924.4	0	14105.5	64	3	7	26.92	853429	0	633808	Green	exp2	Empty
EF1A3_HUMAN	Q5VTE0	Putative elongation factor 1-alpha-like 3 OS=Homo sapiens GN=EEF1A1P5 PE=5 SV=1	Regular	5869.29	0	50527.3	137	9	32	17.1	1318010	0	610619	Green	exp1	Empty
KPYM_HUMAN	P14618-2	Isoform M1 of Pyruvate kinase PKM OS=Homo sapiens GN=PKM	Regular	3870.68	0	58575.5	199	20	44	38.98	566117	0	152287	Green	exp1	Empty
VDAC2_HUMAN	P45880-2	Isoform 2 of Voltage-dependent anion-selective channel protein 2 OS=Homo sapiens GN=VDAC2	Regular	3867.19	0	30868.4	82	9	20	31.45	243778	126939	72186	Green	exp1	Empty
VDAC2_HUMAN	P45880-1	Isoform 1 of Voltage-dependent anion-selective channel protein 2 OS=Homo sapiens GN=VDAC2	Regular	3867.19	0	33884.9	82	9	21	28.8	243778	0	72186	Green	exp1	Empty
H2A1D_HUMAN	P20671	Histone H2A type 1-D OS=Homo sapiens GN=HIST1H2AD PE=1 SV=2	Regular	5924.4	0	14107.5	64	3	7	26.92	853429	0	633808	Green	exp2	Empty
ROA3_HUMAN	P51991	Heterogeneous nuclear ribonucleoprotein A3 OS=Homo sapiens GN=HNRNPA3 PE=1 SV=2	Regular	5500.74	0	39823.1	212	18	32	43.65	1473147	0	604176	Green	exp1	Empty
H2A1H_HUMAN	Q96KK5	Histone H2A type 1-H OS=Homo sapiens GN=HIST1H2AH PE=1 SV=3	Regular	5924.4	0	13906.3	64	3	7	27.34	853429	0	633808	Green	exp2	Empty
PNML1_HUMAN	Q86V59	PNMA-like protein 1 OS=Homo sapiens GN=PNMAL1 PE=1 SV=2	Regular	97.7576	1.72	48502.9	12	2	38	5.47	955788	0	602169	Yellow	exp1	Empty
H2A1J_HUMAN	Q99878	Histone H2A type 1-J OS=Homo sapiens GN=HIST1H2AJ PE=1 SV=3	Regular	5924.4	0	13936.3	64	3	7	27.34	853429	12164	633808	Green	exp2	Empty
KPYM_HUMAN	P14618-3	Isoform 3 of Pyruvate kinase PKM OS=Homo sapiens GN=PKM	Regular	3610.06	0	56900.4	186	19	40	39.73	437957	0	135497	Green	exp1	Empty
H2A2A_HUMAN	Q6FI13	Histone H2A type 2-A OS=Homo sapiens GN=HIST2H2AA3 PE=1 SV=3	Regular	5924.4	0	14095.5	64	3	7	26.92	853429	0	633808	Green	exp2	Empty
H2A2C_HUMAN	Q16777	Histone H2A type 2-C OS=Homo sapiens GN=HIST2H2AC PE=1 SV=4	Regular	5924.4	0	13988.4	64	3	7	27.13	853429	0	633808	Green	exp2	Empty
H2A3_HUMAN	Q7L7L0	Histone H2A type 3 OS=Homo sapiens GN=HIST3H2A PE=1 SV=3	Regular	5924.4	0	14121.5	64	3	7	26.92	853429	0	633808	Green	exp2	Empty
HNRPC_HUMAN	P07910-2	Isoform C1 of Heterogeneous nuclear ribonucleoproteins C1/C2 OS=Homo sapiens GN=HNRNPC	Regular	3530.66	0	32394.6	114	11	34	33.45	653799	446781	300919	Green	exp1	Empty
TBA3E_HUMAN	Q6PEY2	Tubulin alpha-3E chain OS=Homo sapiens GN=TUBA3E PE=1 SV=2	Regular	13391.2	0	50600	146	7	33	20.67	1063861	0	586857	Green	exp1	Empty
H2AJ_HUMAN	Q9BTM1	Histone H2A.J OS=Homo sapiens GN=H2AFJ PE=1 SV=1	Regular	5924.4	0	14019.4	64	3	7	27.13	853429	0	633808	Green	exp2	Empty
H2AX_HUMAN	P16104	Histone H2AX OS=Homo sapiens GN=H2AFX PE=1 SV=2	Regular	5924.4	0	15144.6	64	3	10	24.48	853429	0	633808	Green	exp2	Empty
H2A2B_HUMAN	Q8IUE6	Histone H2A type 2-B OS=Homo sapiens GN=HIST2H2AB PE=1 SV=3	Regular	5724.1	0	13995.3	56	2	8	21.54	821241	0	623262	Green	exp2	Empty
HNRPC_HUMAN	P07910-4	Isoform 4 of Heterogeneous nuclear ribonucleoproteins C1/C2 OS=Homo sapiens GN=HNRNPC	Regular	3466.16	0	27878.6	107	10	29	36	639886	0	296323	Green	exp1	Empty
TBB4B_HUMAN	P68371	Tubulin beta-4B chain OS=Homo sapiens GN=TUBB4B PE=1 SV=1	Regular	8424.07	0	50287.4	268	21	30	41.57	1430233	660906	601695	Green	exp2	Empty
HS71L_HUMAN	P34931	Heat shock 70 kDa protein 1-like OS=Homo sapiens GN=HSPA1L PE=1 SV=2	Regular	7877.16	0	70774.3	185	11	48	17.32	1287366	0	576368	Green	exp2	Empty
H2AV_HUMAN	Q71UI9-4	Isoform 4 of Histone H2A.V OS=Homo sapiens GN=H2AFV	Regular	3366.49	0	10998.8	22	2	5	16.67	51486	0	12242	Green	exp1	Empty
H2AV_HUMAN	Q71UI9-3	Isoform 3 of Histone H2A.V OS=Homo sapiens GN=H2AFV	Regular	3366.49	0	9374.97	22	2	6	18.89	51486	0	12242	Green	exp1	Empty
DDX17_HUMAN	Q92841-3	Isoform 4 of Probable ATP-dependent RNA helicase DDX17 OS=Homo sapiens GN=DDX17	Regular	3280.2	0	73184.1	159	17	60	25.61	368086	0	130510	Green	exp1	Empty
DDX17_HUMAN	Q92841-2	Isoform 3 of Probable ATP-dependent RNA helicase DDX17 OS=Homo sapiens GN=DDX17	Regular	3280.2	0	73169.1	141	16	60	24.39	311855	0	108522	Green	exp1	Empty
DDX17_HUMAN	Q92841-1	Isoform 2 of Probable ATP-dependent RNA helicase DDX17 OS=Homo sapiens GN=DDX17	Regular	3280.2	0	72998.9	159	17	60	25.69	368086	153514	130510	Green	exp1	Empty
EWS_HUMAN	Q01844	RNA-binding protein EWS OS=Homo sapiens GN=EWSR1 PE=1 SV=1	Regular	5353.59	0	68763.5	150	9	24	17.53	980079	0	567238	Green	exp2	Empty
CALX_HUMAN	P27824-3	Isoform 3 of Calnexin OS=Homo sapiens GN=CANX	Regular	3274.53	0	55997.4	81	6	38	15.08	210791	146768	63352	Green	exp1	Empty
CALX_HUMAN	P27824-2	Isoform 2 of Calnexin OS=Homo sapiens GN=CANX	Regular	3274.53	0	72016.2	81	6	49	11.64	210791	0	63352	Green	exp1	Empty
HS90A_HUMAN	P07900	Heat shock protein HSP 90-alpha OS=Homo sapiens GN=HSP90AA1 PE=1 SV=5	Regular	7867.8	0	85059.1	394	37	92	48.09	1488126	186159	568201	Green	exp1	Empty
TRAP1_HUMAN	Q12931-2	Isoform 2 of Heat shock protein 75 kDa_ mitochondrial OS=Homo sapiens GN=TRAP1	Regular	3202.99	0	74495.7	82	9	61	15.51	285077	234166	118391	Green	exp1	Empty
HNRC1_HUMAN	O60812	Heterogeneous nuclear ribonucleoprotein C-like 1 OS=Homo sapiens GN=HNRNPCL1 PE=2 SV=1	Regular	4292.85	0	32199.5	99	11	35	32.42	1030705	0	545246	Green	exp2	Empty
NPM_HUMAN	P06748	Nucleophosmin OS=Homo sapiens GN=NPM1 PE=1 SV=2	Regular	7851.16	0	32746.2	198	11	22	28.57	1100676	0	501234	Green	exp1	Empty
HNRC2_HUMAN	B2RXH8	Heterogeneous nuclear ribonucleoprotein C-like 2 OS=Homo sapiens GN=HNRNPCL2 PE=2 SV=1	Regular	4292.85	0	32129.4	95	10	32	23.89	1027666	0	544620	Green	exp2	Empty
SP16H_HUMAN	Q9Y5B9	FACT complex subunit SPT16 OS=Homo sapiens GN=SUPT16H PE=1 SV=1	Regular	1477.5	0	120484	203	32	101	28.75	1060842	82951	483754	Green	exp1	Empty
VIME_HUMAN	P08670	Vimentin OS=Homo sapiens GN=VIM PE=1 SV=4	Regular	9777.4	0	53708.8	385	35	47	63.3	1585641	380549	538957	Green	exp2	Empty
IF4A1_HUMAN	P60842-2	Isoform 2 of Eukaryotic initiation factor 4A-I OS=Homo sapiens GN=EIF4A1	Regular	3071.74	0	39776.7	137	15	40	27.09	382363	0	140563	Green	exp1	Empty
EF1A2_HUMAN	Q05639	Elongation factor 1-alpha 2 OS=Homo sapiens GN=EEF1A2 PE=1 SV=1	Regular	3511.2	0	50812.4	90	6	32	13.61	1158440	0	533658	Green	exp2	Empty
HNRPU_HUMAN	Q00839	Heterogeneous nuclear ribonucleoprotein U OS=Homo sapiens GN=HNRNPU PE=1 SV=6	Regular	4717.06	0	91325.9	349	32	55	27.76	1329144	387716	521084	Green	exp2	Empty
SERA_HUMAN	O43175	D-3-phosphoglycerate dehydrogenase OS=Homo sapiens GN=PHGDH PE=1 SV=4	Regular	2067.04	0	57392	100	13	36	26.83	845539	203910	473540	Green	exp1	Empty
TBB2A_HUMAN	Q13885	Tubulin beta-2A chain OS=Homo sapiens GN=TUBB2A PE=1 SV=1	Regular	7609.66	0	50306.3	248	19	30	37.3	1355431	139223	508998	Green	exp2	Empty
RL11_HUMAN	P62913	60S ribosomal protein L11 OS=Homo sapiens GN=RPL11 PE=1 SV=2	Regular	5289.31	0	20480.5	49	4	16	25.28	1899302	0	472559	Green	exp1	Empty
ENOA_HUMAN	P06733-2	Isoform MBP-1 of Alpha-enolase OS=Homo sapiens GN=ENO1	Regular	2988.7	0	37270.4	67	9	24	26.69	88165	0	34061	Green	exp1	Empty
TBA4A_HUMAN	P68366	Tubulin alpha-4A chain OS=Homo sapiens GN=TUBA4A PE=1 SV=1	Regular	5307.58	0	50665.8	125	9	34	20.98	1182594	0	508841	Green	exp2	Empty
DNJC7_HUMAN	Q99615	DnaJ homolog subfamily C member 7 OS=Homo sapiens GN=DNAJC7 PE=1 SV=2	Regular	134.636	0.71	57239.3	36	7	49	11.13	735717	1067601	446588	Green	exp1	Empty
RUVB2_HUMAN	Q9Y230-2	Isoform 2 of RuvB-like 2 OS=Homo sapiens GN=RUVBL2	Regular	2864.29	0	46477.3	70	9	39	22.49	118900	0	37802	Green	exp1	Empty
DDX5_HUMAN	P17844-2	Isoform 2 of Probable ATP-dependent RNA helicase DDX5 OS=Homo sapiens GN=DDX5	Regular	2848.64	0	61019.6	181	22	56	36.26	417751	77408	136035	Green	exp1	Empty
TBB2B_HUMAN	Q9BVA1	Tubulin beta-2B chain OS=Homo sapiens GN=TUBB2B PE=1 SV=1	Regular	7571.41	0	50409.4	243	18	30	34.61	1352365	0	508197	Green	exp2	Empty
ROAA_HUMAN	Q99729-4	Isoform 4 of Heterogeneous nuclear ribonucleoprotein A/B OS=Homo sapiens GN=HNRNPAB	Regular	2844.62	0	30815.2	65	9	22	26.92	381398	786	131224	Green	exp1	Empty
YBOX1_HUMAN	P67809	Nuclease-sensitive element-binding protein 1 OS=Homo sapiens GN=YBX1 PE=1 SV=3	Regular	19312	0	35924.2	209	13	26	42.59	1165105	843782	507957	Green	exp2	Empty
EF1A2_HUMAN	Q05639	Elongation factor 1-alpha 2 OS=Homo sapiens GN=EEF1A2 PE=1 SV=1	Regular	4115.93	0	50812.4	81	5	32	9.29	903758	0	417905	Green	exp1	Empty
TBB3_HUMAN	Q13509-2	Isoform 2 of Tubulin beta-3 chain OS=Homo sapiens GN=TUBB3	Regular	2704.44	0	42832.1	71	8	25	22.75	159008	0	48509	Green	exp1	Empty
HNRPD_HUMAN	Q14103-4	Isoform 4 of Heterogeneous nuclear ribonucleoprotein D0 OS=Homo sapiens GN=HNRNPD	Regular	2704.22	0	30843.4	61	7	22	25.09	301599	0	134474	Green	exp1	Empty
HNRPD_HUMAN	Q14103-3	Isoform 3 of Heterogeneous nuclear ribonucleoprotein D0 OS=Homo sapiens GN=HNRNPD	Regular	2704.22	0	33005.7	65	8	24	30.72	328705	122929	141694	Green	exp1	Empty
HNRPD_HUMAN	Q14103-2	Isoform 2 of Heterogeneous nuclear ribonucleoprotein D0 OS=Homo sapiens GN=HNRNPD	Regular	2704.22	0	36443.1	61	7	22	21.43	301599	0	134474	Green	exp1	Empty
ACTB_HUMAN	P60709	Actin_ cytoplasmic 1 OS=Homo sapiens GN=ACTB PE=1 SV=1	Regular	10473.4	0	42079	266	21	34	52	1299752	525599	501399	Green	exp2	Empty
ACTG_HUMAN	P63261	Actin_ cytoplasmic 2 OS=Homo sapiens GN=ACTG1 PE=1 SV=1	Regular	10473.4	0	42135.1	266	21	34	52	1299752	0	501399	Green	exp2	Empty
HNRPQ_HUMAN	O60506-2	Isoform 2 of Heterogeneous nuclear ribonucleoprotein Q OS=Homo sapiens GN=SYNCRIP	Regular	2688.4	0	65910.3	135	15	48	32.14	200495	0	64317	Green	exp1	Empty
K1C16_HUMAN	P08779	Keratin_ type I cytoskeletal 16 OS=Homo sapiens GN=KRT16 PE=1 SV=4	Regular	7988.02	0	51610.1	312	34	43	61.1	1232078	170346	483976	Green	exp2	Empty
HNRPM_HUMAN	P52272-2	Isoform 2 of Heterogeneous nuclear ribonucleoprotein M OS=Homo sapiens GN=HNRNPM	Regular	2684.66	0	73906.5	219	26	61	30.39	1059619	683982	191936	Green	exp1	Empty
SFPQ_HUMAN	P23246	Splicing factor_ proline- and glutamine-rich OS=Homo sapiens GN=SFPQ PE=1 SV=2	Regular	4649.36	0	76263.6	229	23	47	28.71	1156936	454683	463069	Green	exp2	Empty
HNRPQ_HUMAN	O60506-4	Isoform 4 of Heterogeneous nuclear ribonucleoprotein Q OS=Homo sapiens GN=SYNCRIP	Regular	2670.26	0	58963.9	130	14	43	32.83	197943	0	63198	Green	exp1	Empty
HNRPQ_HUMAN	O60506-3	Isoform 3 of Heterogeneous nuclear ribonucleoprotein Q OS=Homo sapiens GN=SYNCRIP	Regular	2670.26	0	62884.5	136	15	45	35.05	200200	0	63809	Green	exp1	Empty
TRA2B_HUMAN	P62995-3	Isoform 3 of Transformer-2 protein homolog beta OS=Homo sapiens GN=TRA2B	Regular	2652.33	0	22049.2	34	4	19	26.6	48313	43256	23366	Green	exp1	Empty
ACTC_HUMAN	P68032	Actin_ alpha cardiac muscle 1 OS=Homo sapiens GN=ACTC1 PE=1 SV=1	Regular	5940.18	0	42361.2	204	14	34	30.5	1099763	77016	460674	Green	exp2	Empty
IF4A2_HUMAN	Q14240-2	Isoform 2 of Eukaryotic initiation factor 4A-II OS=Homo sapiens GN=EIF4A2	Regular	2650.31	0	46717.6	100	10	50	15.44	246819	0	85621	Green	exp1	Empty
H90B2_HUMAN	Q58FF8	Putative heat shock protein HSP 90-beta 2 OS=Homo sapiens GN=HSP90AB2P PE=1 SV=2	Regular	5332.73	0	44520.1	172	15	44	33.6	996516	88374.3	388194	Green	exp1	Empty
SMD3_HUMAN	P62318-2	Isoform 2 of Small nuclear ribonucleoprotein Sm D3 OS=Homo sapiens GN=SNRPD3	Regular	2626.56	0	13462.7	20	2	9	15.83	33695	70302	9032	Green	exp1	Empty
ACTS_HUMAN	P68133	Actin_ alpha skeletal muscle OS=Homo sapiens GN=ACTA1 PE=1 SV=1	Regular	5940.18	0	42393.3	204	14	34	30.5	1099763	0	460674	Green	exp2	Empty
HNRDL_HUMAN	O14979	Heterogeneous nuclear ribonucleoprotein D-like OS=Homo sapiens GN=HNRNPDL PE=1 SV=3	Regular	8399.38	0	46608.7	163	11	30	28.81	851818	0	376775	Green	exp1	Empty
ACTA_HUMAN	P62736	Actin_ aortic smooth muscle OS=Homo sapiens GN=ACTA2 PE=1 SV=1	Regular	5933.13	0	42408.3	203	13	34	27.59	1097901	0	460336	Green	exp2	Empty
ACTH_HUMAN	P63267	Actin_ gamma-enteric smooth muscle OS=Homo sapiens GN=ACTG2 PE=1 SV=1	Regular	5933.13	0	42276.2	203	13	33	27.66	1097901	0	460336	Green	exp2	Empty
H2AV_HUMAN	Q71UI9	Histone H2A.V OS=Homo sapiens GN=H2AFV PE=1 SV=3	Regular	5887.1	0	13508.7	67	4	7	20.31	614516	0	369700	Green	exp1	Empty
HNRH3_HUMAN	P31942	Heterogeneous nuclear ribonucleoprotein H3 OS=Homo sapiens GN=HNRNPH3 PE=1 SV=2	Regular	14815.5	0	36983.6	183	11	22	39.31	1067454	485561	458062	Green	exp2	Empty
H2AJ_HUMAN	Q9BTM1-2	Isoform 2 of Histone H2A.J OS=Homo sapiens GN=H2AFJ	Regular	2576.18	0	16223.8	49	3	7	10.6	570428	0	358103	Green	exp1	Empty
H12_HUMAN	P16403	Histone H1.2 OS=Homo sapiens GN=HIST1H1C PE=1 SV=2	Regular	6959.88	0	21364.8	93	4	20	15.96	775670	0	439329	Green	exp2	Empty
H13_HUMAN	P16402	Histone H1.3 OS=Homo sapiens GN=HIST1H1D PE=1 SV=2	Regular	6959.88	0	22349.9	93	4	21	15.38	775670	0	439329	Green	exp2	Empty
H14_HUMAN	P10412	Histone H1.4 OS=Homo sapiens GN=HIST1H1E PE=1 SV=2	Regular	6959.88	0	21865.3	93	4	19	15.53	775670	0	439329	Green	exp2	Empty
HS902_HUMAN	Q14568	Heat shock protein HSP 90-alpha A2 OS=Homo sapiens GN=HSP90AA2P PE=1 SV=2	Regular	6103.6	0	39478.9	152	11	57	25.36	1007007	0	439215	Green	exp2	Empty
H2AZ_HUMAN	P0C0S5	Histone H2A.Z OS=Homo sapiens GN=H2AFZ PE=1 SV=2	Regular	5887.1	0	13552.8	67	4	7	20.31	614516	0	369700	Green	exp1	Empty
H2B2C_HUMAN	Q6DN03	Putative histone H2B type 2-C OS=Homo sapiens GN=HIST2H2BC PE=5 SV=3	Regular	8008.02	0	21985.3	37	2	16	11.4	741610	0	438557	Green	exp2	Empty
H2A1_HUMAN	P0C0S8	Histone H2A type 1 OS=Homo sapiens GN=HIST1H2AG PE=1 SV=2	Regular	2576.18	0	14091.5	49	3	7	12.31	570428	0	358103	Green	exp1	Empty
H2B2D_HUMAN	Q6DRA6	Putative histone H2B type 2-D OS=Homo sapiens GN=HIST2H2BD PE=5 SV=3	Regular	8008.02	0	18417.3	37	2	14	13.41	741610	0	438557	Green	exp2	Empty
H2A1A_HUMAN	Q96QV6	Histone H2A type 1-A OS=Homo sapiens GN=HIST1H2AA PE=1 SV=3	Regular	2576.18	0	14233.5	49	3	8	12.21	570428	0	358103	Green	exp1	Empty
K1C14_HUMAN	P02533	Keratin_ type I cytoskeletal 14 OS=Homo sapiens GN=KRT14 PE=1 SV=4	Regular	7165.23	0	51903.7	255	27	42	43.86	1085253	107675	425887	Green	exp2	Empty
H2A1B_HUMAN	P04908	Histone H2A type 1-B/E OS=Homo sapiens GN=HIST1H2AB PE=1 SV=2	Regular	2576.18	0	14135.5	49	3	7	12.31	570428	0	358103	Green	exp1	Empty
HNRH2_HUMAN	P55795	Heterogeneous nuclear ribonucleoprotein H2 OS=Homo sapiens GN=HNRNPH2 PE=1 SV=1	Regular	8728.92	0	49548.8	179	12	27	27.39	1004838	0	423923	Green	exp2	Empty
NONO_HUMAN	Q15233	Non-POU domain-containing octamer-binding protein OS=Homo sapiens GN=NONO PE=1 SV=4	Regular	2755.18	0	54345.8	180	16	35	30.57	925618	310393	413880	Green	exp2	Empty
XPP3_HUMAN	Q9NQH7-4	Isoform 4 of Probable Xaa-Pro aminopeptidase 3 OS=Homo sapiens GN=XPNPEP3	Regular	2528.83	0	55242.1	99	11	34	22.93	223375	101373	81893	Green	exp1	Empty
H2A1C_HUMAN	Q93077	Histone H2A type 1-C OS=Homo sapiens GN=HIST1H2AC PE=1 SV=3	Regular	2576.18	0	14105.5	49	3	7	12.31	570428	0	358103	Green	exp1	Empty
EF1G_HUMAN	P26641-2	Isoform 2 of Elongation factor 1-gamma OS=Homo sapiens GN=EEF1G	Regular	2526.9	0	56492.1	84	10	42	21.97	250183	0	92118	Green	exp1	Empty
K2C6B_HUMAN	P04259	Keratin_ type II cytoskeletal 6B OS=Homo sapiens GN=KRT6B PE=1 SV=5	Regular	4120.47	0	60352.2	222	22	44	29.26	1212737	0	398530	Green	exp2	Empty
ODPB_HUMAN	P11177-3	Isoform 3 of Pyruvate dehydrogenase E1 component subunit beta_ mitochondrial OS=Homo sapiens GN=PDHB	Regular	2523.07	0	37856.7	72	8	31	23.75	112701	0	34261	Green	exp1	Empty
ODPB_HUMAN	P11177-2	Isoform 2 of Pyruvate dehydrogenase E1 component subunit beta_ mitochondrial OS=Homo sapiens GN=PDHB	Regular	2523.07	0	37542.2	72	8	31	23.75	112701	70122	34261	Green	exp1	Empty
TBA8_HUMAN	Q9NY65	Tubulin alpha-8 chain OS=Homo sapiens GN=TUBA8 PE=1 SV=1	Regular	4644.82	0	50778	83	5	34	8.69	904897	0	394558	Green	exp2	Empty
H2AV_HUMAN	Q71UI9-5	Isoform 5 of Histone H2A.V OS=Homo sapiens GN=H2AFV	Regular	2520.6	0	6891.93	45	2	3	13.64	563030	0	357458	Green	exp1	Empty
ATPA_HUMAN	P25705	ATP synthase subunit alpha_ mitochondrial OS=Homo sapiens GN=ATP5A1 PE=1 SV=1	Regular	8594.01	0	59864.8	288	23	46	37.97	1014389	391957	385356	Green	exp2	Empty
H2A1D_HUMAN	P20671	Histone H2A type 1-D OS=Homo sapiens GN=HIST1H2AD PE=1 SV=2	Regular	2576.18	0	14107.5	49	3	7	12.31	570428	0	358103	Green	exp1	Empty
HSP72_HUMAN	P54652	Heat shock-related 70 kDa protein 2 OS=Homo sapiens GN=HSPA2 PE=1 SV=1	Regular	5530.68	0	70306.2	140	13	50	20.19	799174	44024.9	381316	Green	exp2	Empty
EWS_HUMAN	Q01844-6	Isoform 6 of RNA-binding protein EWS OS=Homo sapiens GN=EWSR1	Regular	2486.2	0	62793.1	66	5	24	9.33	211240	182548	85087	Green	exp1	Empty
EWS_HUMAN	Q01844-5	Isoform 5 of RNA-binding protein EWS OS=Homo sapiens GN=EWSR1	Regular	2486.2	0	69251	66	5	24	8.47	211240	0	85087	Green	exp1	Empty
EWS_HUMAN	Q01844-3	Isoform 3 of RNA-binding protein EWS OS=Homo sapiens GN=EWSR1	Regular	2486.2	0	68676.5	66	5	24	8.55	211240	0	85087	Green	exp1	Empty
H2A1H_HUMAN	Q96KK5	Histone H2A type 1-H OS=Homo sapiens GN=HIST1H2AH PE=1 SV=3	Regular	2576.18	0	13906.3	49	3	7	12.5	570428	0	358103	Green	exp1	Empty
RBMX_HUMAN	P38159	RNA-binding motif protein_ X chromosome OS=Homo sapiens GN=RBMX PE=1 SV=3	Regular	14195.8	0	42331.9	172	20	99	45.27	714435	0	364131	Green	exp2	Empty
H2A1J_HUMAN	Q99878	Histone H2A type 1-J OS=Homo sapiens GN=HIST1H2AJ PE=1 SV=3	Regular	2576.18	0	13936.3	49	3	7	12.5	570428	0	358103	Green	exp1	Empty
HNRPR_HUMAN	O43390-2	Isoform 2 of Heterogeneous nuclear ribonucleoprotein R OS=Homo sapiens GN=HNRNPR	Regular	2466.04	0	71499.6	138	17	51	25.94	236883	0	65370	Green	exp1	Empty
XPP3_HUMAN	Q9NQH7-2	Isoform 2 of Probable Xaa-Pro aminopeptidase 3 OS=Homo sapiens GN=XPNPEP3	Regular	2440.03	0	48625.4	86	10	28	24.3	200537	0	75123	Green	exp1	Empty
TCPH_HUMAN	Q99832-3	Isoform 3 of T-complex protein 1 subunit eta OS=Homo sapiens GN=CCT7	Regular	2434.15	0	55260.6	89	13	39	30.46	195645	83761	62721	Green	exp1	Empty
K2C6C_HUMAN	P48668	Keratin_ type II cytoskeletal 6C OS=Homo sapiens GN=KRT6C PE=1 SV=3	Regular	6062.47	0	60310.2	238	23	44	32.8	1159808	27027	362931	Green	exp2	Empty
HNRPR_HUMAN	O43390-3	Isoform 3 of Heterogeneous nuclear ribonucleoprotein R OS=Homo sapiens GN=HNRNPR	Regular	2414.17	0	67264.9	138	17	48	28.57	232488	0	62412	Green	exp1	Empty
HNRPM_HUMAN	P52272	Heterogeneous nuclear ribonucleoprotein M OS=Homo sapiens GN=HNRNPM PE=1 SV=3	Regular	4770.39	0	77801.1	348	41	62	42.33	936523	0	353599	Green	exp2	Empty
HNRPQ_HUMAN	O60506-5	Isoform 5 of Heterogeneous nuclear ribonucleoprotein Q OS=Homo sapiens GN=SYNCRIP	Regular	2404.97	0	46499.4	105	11	35	34.88	173125	0	55210	Green	exp1	Empty
C1QBP_HUMAN	Q07021	Complement component 1 Q subcomponent-binding protein_ mitochondrial OS=Homo sapiens GN=C1QBP PE=1 SV=1	Regular	13503	0	31761.5	155	8	18	30.5	780819	580080	353349	Green	exp2	Empty
ATPA_HUMAN	P25705-3	Isoform 3 of ATP synthase subunit alpha_ mitochondrial OS=Homo sapiens GN=ATP5A1	Regular	2372.72	0	57661.3	137	13	45	24.86	333426	0	113535	Green	exp1	Empty
HNRPD_HUMAN	Q14103	Heterogeneous nuclear ribonucleoprotein D0 OS=Homo sapiens GN=HNRNPD PE=1 SV=1	Regular	11668.1	0	38605.3	164	14	24	33.52	744353	0	340636	Green	exp2	Empty
ENOA_HUMAN	P06733	Alpha-enolase OS=Homo sapiens GN=ENO1 PE=1 SV=2	Regular	13545.6	0	47511.2	253	20	31	52.53	948038	384445	339318	Green	exp2	Empty
K2C6A_HUMAN	P02538	Keratin_ type II cytoskeletal 6A OS=Homo sapiens GN=KRT6A PE=1 SV=3	Regular	6145.22	0	60330.2	238	22	44	31.74	1012569	217912	338533	Green	exp2	Empty
TCPQ_HUMAN	P50990-3	Isoform 3 of T-complex protein 1 subunit theta OS=Homo sapiens GN=CCT8	Regular	2339.96	0	52099.6	70	12	43	32.84	89510	49818	27387	Green	exp1	Empty
TCPQ_HUMAN	P50990-2	Isoform 2 of T-complex protein 1 subunit theta OS=Homo sapiens GN=CCT8	Regular	2339.96	0	58215.6	70	12	50	29.49	89510	0	27387	Green	exp1	Empty
NOL6_HUMAN	Q9H6R4	Nucleolar protein 6 OS=Homo sapiens GN=NOL6 PE=1 SV=2	Regular	64.3869	2.48	128449	20	5	72	2.09	538337	0	316316	Yellow	exp2	Empty
DHX9_HUMAN	Q08211	ATP-dependent RNA helicase A OS=Homo sapiens GN=DHX9 PE=1 SV=4	Regular	6145.08	0	142270	351	37	99	30.87	888903	240734	314570	Green	exp2	Empty
YBOX3_HUMAN	P16989	Y-box-binding protein 3 OS=Homo sapiens GN=YBX3 PE=1 SV=4	Regular	12625.6	0	40090	132	12	30	50.54	746794	83157	308649	Green	exp2	Empty
TXND5_HUMAN	Q8NBS9	Thioredoxin domain-containing protein 5 OS=Homo sapiens GN=TXNDC5 PE=1 SV=2	Regular	349.249	0	48313.2	26	7	34	16.44	553690	0	308612	Green	exp2	Empty
NP1L1_HUMAN	P55209-3	Isoform 3 of Nucleosome assembly protein 1-like 1 OS=Homo sapiens GN=NAP1L1	Regular	2215.7	0	37572.8	49	4	22	17.65	82990	79392	24176	Green	exp1	Empty
NP1L1_HUMAN	P55209-2	Isoform 2 of Nucleosome assembly protein 1-like 1 OS=Homo sapiens GN=NAP1L1	Regular	2215.7	0	42989.9	49	4	22	15.49	82990	0	24176	Green	exp1	Empty
LMNB1_HUMAN	P20700	Lamin-B1 OS=Homo sapiens GN=LMNB1 PE=1 SV=2	Regular	5044.28	0	66693.6	337	34	68	57	1017218	204550	307905	Green	exp2	Empty
HSP76_HUMAN	P17066	Heat shock 70 kDa protein 6 OS=Homo sapiens GN=HSPA6 PE=1 SV=2	Regular	6545.94	0	71484.5	138	14	56	22.4	814545	271791	305873	Green	exp2	Empty
TCPG_HUMAN	P49368-2	Isoform 2 of T-complex protein 1 subunit gamma OS=Homo sapiens GN=CCT3	Regular	2154.14	0	56944.3	137	19	45	35.7	251950	107547	78509	Green	exp1	Empty
DDX17_HUMAN	Q92841	Probable ATP-dependent RNA helicase DDX17 OS=Homo sapiens GN=DDX17 PE=1 SV=2	Regular	5848.56	0	80956.9	254	24	67	34.43	797336	307725	301845	Green	exp2	Empty
RNPS1_HUMAN	Q15287	RNA-binding protein with serine-rich domain 1 OS=Homo sapiens GN=RNPS1 PE=1 SV=1	Regular	2342.28	0	34208.3	36	5	23	21.31	602892	0	300081	Green	exp2	Empty
SRSF7_HUMAN	Q16629	Serine/arginine-rich splicing factor 7 OS=Homo sapiens GN=SRSF7 PE=1 SV=1	Regular	14737.3	0	27594.7	104	9	15	31.09	582294	0	300015	Green	exp2	Empty
EWS_HUMAN	Q01844-2	Isoform EWS-B of RNA-binding protein EWS OS=Homo sapiens GN=EWSR1	Regular	2116.38	0	61502.7	43	3	20	5.49	176762	0	71535	Green	exp1	Empty
PRDX1_HUMAN	Q06830	Peroxiredoxin-1 OS=Homo sapiens GN=PRDX1 PE=1 SV=1	Regular	8512.12	0	22338.5	168	12	18	41.21	812456	333537	295806	Green	exp2	Empty
DDX5_HUMAN	P17844	Probable ATP-dependent RNA helicase DDX5 OS=Homo sapiens GN=DDX5 PE=1 SV=1	Regular	5406.67	0	69661.4	247	25	59	35.5	818305	0	295567	Green	exp2	Empty
HNRPL_HUMAN	P14866-2	Isoform 2 of Heterogeneous nuclear ribonucleoprotein L OS=Homo sapiens GN=HNRNPL	Regular	2093.58	0	51188.1	95	10	26	28.29	242014	102997	82380	Green	exp1	Empty
H2A2A_HUMAN	Q6FI13	Histone H2A type 2-A OS=Homo sapiens GN=HIST2H2AA3 PE=1 SV=3	Regular	2576.18	0	14095.5	49	3	7	12.31	570428	0	358103	Green	exp1	Empty
RBBP4_HUMAN	Q09028-4	Isoform 4 of Histone-binding protein RBBP4 OS=Homo sapiens GN=RBBP4	Regular	2087.37	0	43767.2	45	5	24	17.44	130283	0	53844	Green	exp1	Empty
RBBP4_HUMAN	Q09028-3	Isoform 3 of Histone-binding protein RBBP4 OS=Homo sapiens GN=RBBP4	Regular	2087.37	0	46443.5	53	6	26	20.98	143010	118935	58245	Green	exp1	Empty
RBBP4_HUMAN	Q09028-2	Isoform 2 of Histone-binding protein RBBP4 OS=Homo sapiens GN=RBBP4	Regular	2087.37	0	47869.8	45	5	26	16.04	130283	0	53844	Green	exp1	Empty
XPP3_HUMAN	Q9NQH7	Probable Xaa-Pro aminopeptidase 3 OS=Homo sapiens GN=XPNPEP3 PE=1 SV=1	Regular	3481.19	0	57661	216	19	38	36.69	802921	0	290045	Green	exp2	Empty
H2A2C_HUMAN	Q16777	Histone H2A type 2-C OS=Homo sapiens GN=HIST2H2AC PE=1 SV=4	Regular	2576.18	0	13988.4	49	3	7	12.4	570428	0	358103	Green	exp1	Empty
H2A3_HUMAN	Q7L7L0	Histone H2A type 3 OS=Homo sapiens GN=HIST3H2A PE=1 SV=3	Regular	2576.18	0	14121.5	49	3	7	12.31	570428	0	358103	Green	exp1	Empty
ILF3_HUMAN	Q12906-7	Isoform 7 of Interleukin enhancer-binding factor 3 OS=Homo sapiens GN=ILF3	Regular	2066.23	0	96207.3	131	15	58	19.71	255453	0	72431	Green	exp1	Empty
ILF3_HUMAN	Q12906-6	Isoform 6 of Interleukin enhancer-binding factor 3 OS=Homo sapiens GN=ILF3	Regular	2066.23	0	76958.6	131	15	53	25.07	255453	0	72431	Green	exp1	Empty
ILF3_HUMAN	Q12906-5	Isoform 5 of Interleukin enhancer-binding factor 3 OS=Homo sapiens GN=ILF3	Regular	2066.23	0	75006.7	131	15	52	25.65	255453	95231	72431	Green	exp1	Empty
ILF3_HUMAN	Q12906-4	Isoform 4 of Interleukin enhancer-binding factor 3 OS=Homo sapiens GN=ILF3	Regular	2066.23	0	75964.8	131	15	53	25.36	255453	0	72431	Green	exp1	Empty
ILF3_HUMAN	Q12906-3	Isoform 3 of Interleukin enhancer-binding factor 3 OS=Homo sapiens GN=ILF3	Regular	2066.23	0	83771.5	131	15	54	23.17	255453	0	72431	Green	exp1	Empty
ILF3_HUMAN	Q12906-2	Isoform 2 of Interleukin enhancer-binding factor 3 OS=Homo sapiens GN=ILF3	Regular	2066.23	0	76489.1	131	15	52	25.21	255453	0	72431	Green	exp1	Empty
H2AJ_HUMAN	Q9BTM1	Histone H2A.J OS=Homo sapiens GN=H2AFJ PE=1 SV=1	Regular	2576.18	0	14019.4	49	3	7	12.4	570428	0	358103	Green	exp1	Empty
H2AX_HUMAN	P16104	Histone H2AX OS=Homo sapiens GN=H2AFX PE=1 SV=2	Regular	2576.18	0	15144.6	49	3	10	11.19	570428	0	358103	Green	exp1	Empty
H2A2B_HUMAN	Q8IUE6	Histone H2A type 2-B OS=Homo sapiens GN=HIST2H2AB PE=1 SV=3	Regular	2520.6	0	13995.3	45	2	8	6.92	563030	0	357458	Green	exp1	Empty
ATPA_HUMAN	P25705-2	Isoform 2 of ATP synthase subunit alpha_ mitochondrial OS=Homo sapiens GN=ATP5A1	Regular	2044.1	0	54607.7	135	14	44	29.42	309786	0	94248	Green	exp1	Empty
HNRPR_HUMAN	O43390-4	Isoform 4 of Heterogeneous nuclear ribonucleoprotein R OS=Homo sapiens GN=HNRNPR	Regular	2019.55	0	60181	120	15	39	27.29	197651	0	52672	Green	exp1	Empty
H31_HUMAN	P68431	Histone H3.1 OS=Homo sapiens GN=HIST1H3A PE=1 SV=2	Regular	4678.57	0	15518.2	116	7	12	27.21	752097	0	343410	Green	exp1	Empty
H31T_HUMAN	Q16695	Histone H3.1t OS=Homo sapiens GN=HIST3H3 PE=1 SV=3	Regular	4678.57	0	15622.3	116	7	12	27.21	752097	402340	343410	Green	exp1	Empty
H90B4_HUMAN	Q58FF6	Putative heat shock protein HSP 90-beta 4 OS=Homo sapiens GN=HSP90AB4P PE=5 SV=1	Regular	3806.4	0	58891.8	100	8	54	15.84	765560	0	289765	Green	exp2	Empty
HNRL1_HUMAN	Q9BUJ2	Heterogeneous nuclear ribonucleoprotein U-like protein 1 OS=Homo sapiens GN=HNRNPUL1 PE=1 SV=2	Regular	2659	0	96308.9	220	24	55	26.17	850672	0	281594	Green	exp2	Empty
HNRH3_HUMAN	P31942-5	Isoform 5 of Heterogeneous nuclear ribonucleoprotein H3 OS=Homo sapiens GN=HNRNPH3	Regular	2012.41	0	16140.8	42	5	8	54.48	116690	0	47301	Green	exp1	Empty
UACA_HUMAN	Q9BZF9	Uveal autoantigen with coiled-coil domains and ankyrin repeats OS=Homo sapiens GN=UACA PE=1 SV=2	Regular	97.2538	1.8	163646	83	22	161	5.65	884410	56131.5	280211	Green	exp2	Empty
ILF3_HUMAN	Q12906	Interleukin enhancer-binding factor 3 OS=Homo sapiens GN=ILF3 PE=1 SV=3	Regular	5929.96	0	95737.7	249	26	57	24.27	851731	0	278742	Green	exp2	Empty
TBB3_HUMAN	Q13509	Tubulin beta-3 chain OS=Homo sapiens GN=TUBB3 PE=1 SV=2	Regular	7645.82	0	50889	217	18	30	31.56	795776	43724	278034	Green	exp2	Empty
SAM50_HUMAN	Q9Y512	Sorting and assembly machinery component 50 homolog OS=Homo sapiens GN=SAMM50 PE=1 SV=3	Regular	178.296	0.14	52375.4	29	6	40	15.99	1136612	31213	277843	Green	exp2	Empty
H32_HUMAN	Q71DI3	Histone H3.2 OS=Homo sapiens GN=HIST2H3A PE=1 SV=3	Regular	4678.57	0	15445.1	116	7	12	27.21	752097	0	343410	Green	exp1	Empty
GRP78_HUMAN	P11021	78 kDa glucose-regulated protein OS=Homo sapiens GN=HSPA5 PE=1 SV=2	Regular	5772.25	0	72447.1	201	19	52	29.36	645372	143489	274301	Green	exp2	Empty
VDAC3_HUMAN	Q9Y277-2	Isoform 2 of Voltage-dependent anion-selective channel protein 3 OS=Homo sapiens GN=VDAC3	Regular	1972.05	0	31132.1	42	7	19	23.94	67774	0	18522	Green	exp1	Empty
IF4A1_HUMAN	P60842	Eukaryotic initiation factor 4A-I OS=Homo sapiens GN=EIF4A1 PE=1 SV=1	Regular	6930.44	0	46382.2	217	20	46	36.7	770513	382490	273390	Green	exp2	Empty
H33_HUMAN	P84243	Histone H3.3 OS=Homo sapiens GN=H3F3A PE=1 SV=2	Regular	4678.57	0	15385	116	7	12	27.21	752097	0	343410	Green	exp1	Empty
RMXL1_HUMAN	Q96E39	RNA binding motif protein_ X-linked-like-1 OS=Homo sapiens GN=RBMXL1 PE=1 SV=1	Regular	13408.2	0	42198.7	135	17	98	40.77	535378	0	272181	Green	exp2	Empty
HNRH3_HUMAN	P31942-6	Isoform 6 of Heterogeneous nuclear ribonucleoprotein H3 OS=Homo sapiens GN=HNRNPH3	Regular	1912.56	0	15527.1	38	4	9	34.53	113256	0	45901	Green	exp1	Empty
HNRPC_HUMAN	P07910-3	Isoform 3 of Heterogeneous nuclear ribonucleoproteins C1/C2 OS=Homo sapiens GN=HNRNPC	Regular	1877.44	0	25230.4	64	7	29	27.43	458633	0	234088	Green	exp1	Empty
RAP1B_HUMAN	P61224-3	Isoform 3 of Ras-related protein Rap-1b OS=Homo sapiens GN=RAP1B	Regular	1875.78	0	18949.6	32	5	17	25.45	25871	16773	5754	Green	exp1	Empty
HNRPR_HUMAN	O43390	Heterogeneous nuclear ribonucleoprotein R OS=Homo sapiens GN=HNRNPR PE=1 SV=1	Regular	8261.77	0	71228.3	276	21	51	32.54	835359	265612	262619	Green	exp2	Empty
ATPB_HUMAN	P06576	ATP synthase subunit beta_ mitochondrial OS=Homo sapiens GN=ATP5B PE=1 SV=3	Regular	9514.35	0	56560	235	20	38	36.29	755993	268140	258204	Green	exp2	Empty
RBBP7_HUMAN	Q16576-2	Isoform 2 of Histone-binding protein RBBP7 OS=Homo sapiens GN=RBBP7	Regular	1845.92	0	52713.4	45	6	30	17.7	122821	0	57841	Green	exp1	Empty
TBB5_HUMAN	P07437	Tubulin beta chain OS=Homo sapiens GN=TUBB PE=1 SV=2	Regular	6787.2	0	50127.2	205	15	30	33.33	900820	443400	334683	Green	exp1	Empty
SF3B2_HUMAN	Q13435	Splicing factor 3B subunit 2 OS=Homo sapiens GN=SF3B2 PE=1 SV=2	Regular	1737.27	0	100342	283	30	69	29.5	731639	133262	254822	Green	exp2	Empty
1433E_HUMAN	P62258-2	Isoform SV of 14-3-3 protein epsilon OS=Homo sapiens GN=YWHAE	Regular	1815.77	0	26675.2	51	9	25	43.35	50533	0	15990	Green	exp1	Empty
H3C_HUMAN	Q6NXT2	Histone H3.3C OS=Homo sapiens GN=H3F3C PE=1 SV=3	Regular	3736.68	0	15327.8	104	6	11	22.22	720850	0	327852	Green	exp1	Empty
PHB_HUMAN	P35232	Prohibitin OS=Homo sapiens GN=PHB PE=1 SV=1	Regular	11611.6	0	29861.1	157	12	21	47.43	575973	212228	246456	Green	exp2	Empty
SRSF1_HUMAN	Q07955	Serine/arginine-rich splicing factor 1 OS=Homo sapiens GN=SRSF1 PE=1 SV=2	Regular	6008.84	0	27858.7	141	14	29	49.19	664548	388916	244854	Green	exp2	Empty
RU17_HUMAN	P08621-2	Isoform 2 of U1 small nuclear ribonucleoprotein 70 kDa OS=Homo sapiens GN=SNRNP70	Regular	1742.41	0	50674.7	50	7	54	19.86	100572	0	37482	Green	exp1	Empty
POTEE_HUMAN	Q6S8J3	POTE ankyrin domain family member E OS=Homo sapiens GN=POTEE PE=1 SV=3	Regular	4734.65	0	122961	140	16	100	17.58	645471	103628	244444	Green	exp2	Empty
K1C17_HUMAN	Q04695	Keratin_ type I cytoskeletal 17 OS=Homo sapiens GN=KRT17 PE=1 SV=2	Regular	3594.15	0	48390.9	115	16	43	33.56	574634	23803	242662	Green	exp2	Empty
POTEF_HUMAN	A5A3E0	POTE ankyrin domain family member F OS=Homo sapiens GN=POTEF PE=1 SV=2	Regular	4699.5	0	123099	129	13	100	14.23	636689	0	242448	Green	exp2	Empty
RFX7_HUMAN	Q2KHR2	DNA-binding protein RFX7 OS=Homo sapiens GN=RFX7 PE=1 SV=1	Regular	89.0466	1.97	147865	41	10	68	5.72	678682	662651	322983	Green	exp1	Empty
KPYM_HUMAN	P14618	Pyruvate kinase PKM OS=Homo sapiens GN=PKM PE=1 SV=4	Regular	5247.32	0	58507.3	270	24	43	49.34	739750	258820	240132	Green	exp2	Empty
H4_HUMAN	P62805	Histone H4 OS=Homo sapiens GN=HIST1H4A PE=1 SV=2	Regular	8800.39	0	11367.4	139	7	11	46.6	758626	343608	312774	Green	exp1	Empty
RLA2_HUMAN	P05387	60S acidic ribosomal protein P2 OS=Homo sapiens GN=RPLP2 PE=1 SV=1	Regular	19945.1	0	11665	120	7	9	74.78	711971	393861	236789	Green	exp2	Empty
YBOX2_HUMAN	Q9Y2T7	Y-box-binding protein 2 OS=Homo sapiens GN=YBX2 PE=1 SV=2	Regular	9271.94	0	38575	59	3	26	9.89	568491	0	236073	Green	exp2	Empty
HNRPU_HUMAN	Q00839-2	Isoform Short of Heterogeneous nuclear ribonucleoprotein U OS=Homo sapiens GN=HNRNPU	Regular	1643.06	0	89721.2	151	16	53	16.75	451438	147067	148898	Green	exp1	Empty
K2C1B_HUMAN	Q7Z794	Keratin_ type II cytoskeletal 1b OS=Homo sapiens GN=KRT77 PE=2 SV=3	Regular	1256.66	0	62186.6	70	4	44	3.63	667533	0	235345	Green	exp2	Empty
PCBP2_HUMAN	Q15366-8	Isoform 8 of Poly(rC)-binding protein 2 OS=Homo sapiens GN=PCBP2	Regular	1632.66	0	34268.3	81	11	22	33.54	143814	0	52314	Green	exp1	Empty
PCBP2_HUMAN	Q15366-7	Isoform 7 of Poly(rC)-binding protein 2 OS=Homo sapiens GN=PCBP2	Regular	1632.66	0	33838.8	81	11	22	33.96	143814	49448	52314	Green	exp1	Empty
PCBP2_HUMAN	Q15366-6	Isoform 6 of Poly(rC)-binding protein 2 OS=Homo sapiens GN=PCBP2	Regular	1632.66	0	38549.9	81	11	24	29.92	143814	0	52314	Green	exp1	Empty
PCBP2_HUMAN	Q15366-5	Isoform 5 of Poly(rC)-binding protein 2 OS=Homo sapiens GN=PCBP2	Regular	1632.66	0	35688.8	81	11	23	32.24	143814	0	52314	Green	exp1	Empty
PCBP2_HUMAN	Q15366-4	Isoform 4 of Poly(rC)-binding protein 2 OS=Homo sapiens GN=PCBP2	Regular	1632.66	0	35259.4	81	11	23	32.63	143814	0	52314	Green	exp1	Empty
PCBP2_HUMAN	Q15366-3	Isoform 3 of Poly(rC)-binding protein 2 OS=Homo sapiens GN=PCBP2	Regular	1632.66	0	38621	81	11	24	29.83	143814	0	52314	Green	exp1	Empty
PCBP2_HUMAN	Q15366-2	Isoform 2 of Poly(rC)-binding protein 2 OS=Homo sapiens GN=PCBP2	Regular	1632.66	0	39050.4	81	11	24	29.51	143814	0	52314	Green	exp1	Empty
K1C28_HUMAN	Q7Z3Y7	Keratin_ type I cytoskeletal 28 OS=Homo sapiens GN=KRT28 PE=1 SV=2	Regular	1612.43	0	51194.8	73	5	36	5.39	500819	0	233283	Green	exp2	Empty
NONO_HUMAN	Q15233-2	Isoform 2 of Non-POU domain-containing octamer-binding protein OS=Homo sapiens GN=NONO	Regular	1632.52	0	43980.4	106	12	30	35.34	357511	0	150681	Green	exp1	Empty
ALDOA_HUMAN	P04075	Fructose-bisphosphate aldolase A OS=Homo sapiens GN=ALDOA PE=1 SV=2	Regular	2355.95	0	39876.3	117	12	31	35.71	508810	0	230993	Green	exp2	Empty
RLA0_HUMAN	P05388	60S acidic ribosomal protein P0 OS=Homo sapiens GN=RPLP0 PE=1 SV=1	Regular	9923.02	0	34444.7	184	15	20	47	712505	272789	229426	Green	exp2	Empty
RAP1B_HUMAN	P61224-4	Isoform 4 of Ras-related protein Rap-1b OS=Homo sapiens GN=RAP1B	Regular	1596.03	0	16204.5	24	4	12	21.83	19249	0	4128	Green	exp1	Empty
RL40_HUMAN	P62987	Ubiquitin-60S ribosomal protein L40 OS=Homo sapiens GN=UBA52 PE=1 SV=2	Regular	13121.5	0	15013.5	134	8	9	47.66	779575	0	311833	Green	exp1	Empty
K1C15_HUMAN	P19012	Keratin_ type I cytoskeletal 15 OS=Homo sapiens GN=KRT15 PE=1 SV=3	Regular	3110.31	0	49439.9	85	10	42	17.54	542370	2714.06	227888	Green	exp2	Empty
RL18_HUMAN	Q07020-2	Isoform 2 of 60S ribosomal protein L18 OS=Homo sapiens GN=RPL18	Regular	1531.39	0	18205.4	23	3	9	23.27	15156	15156	5896	Green	exp1	Empty
HSP77_HUMAN	P48741	Putative heat shock 70 kDa protein 7 OS=Homo sapiens GN=HSPA7 PE=5 SV=2	Regular	4200.82	0	40472.6	81	9	28	23.71	576335	0	227108	Green	exp2	Empty
HNRPF_HUMAN	P52597	Heterogeneous nuclear ribonucleoprotein F OS=Homo sapiens GN=HNRNPF PE=1 SV=3	Regular	4085.34	0	46014.1	136	10	26	31.57	555857	156332	223498	Green	exp2	Empty
ACTH_HUMAN	P63267-2	Isoform 2 of Actin_ gamma-enteric smooth muscle OS=Homo sapiens GN=ACTG2	Regular	1527.14	0	37482.7	85	8	28	20.12	307334	0	116552	Green	exp1	Empty
RS27A_HUMAN	P62979	Ubiquitin-40S ribosomal protein S27a OS=Homo sapiens GN=RPS27A PE=1 SV=2	Regular	13121.5	0	18307.1	134	8	10	39.1	779575	0	311833	Green	exp1	Empty
SYDC_HUMAN	P14868-2	Isoform 2 of Aspartate--tRNA ligase_ cytoplasmic OS=Homo sapiens GN=DARS	Regular	1519.62	0	46113.5	80	13	37	33.42	110976	0	40444	Green	exp1	Empty
DDX21_HUMAN	Q9NR30-2	Isoform 2 of Nucleolar RNA helicase 2 OS=Homo sapiens GN=DDX21	Regular	1517.74	0	80170.1	70	11	70	16.5	118026	0	35205	Green	exp1	Empty
TIAR_HUMAN	Q01085-2	Isoform 2 of Nucleolysin TIAR OS=Homo sapiens GN=TIAL1	Regular	1517.5	0	43791	46	5	28	14.8	73187	0	28554	Green	exp1	Empty
RLA0L_HUMAN	Q8NHW5	60S acidic ribosomal protein P0-like OS=Homo sapiens GN=RPLP0P6 PE=5 SV=1	Regular	7233.18	0	34535.6	151	13	21	35.02	688676	0	219944	Green	exp2	Empty
XRCC6_HUMAN	P12956-2	Isoform 2 of X-ray repair cross-complementing protein 6 OS=Homo sapiens GN=XRCC6	Regular	1493.83	0	65376.9	92	14	51	26.58	1600975	0	188391	Green	exp1	Empty
EF1G_HUMAN	P26641	Elongation factor 1-gamma OS=Homo sapiens GN=EEF1G PE=1 SV=3	Regular	3697.32	0	50461	133	12	37	31.81	491136	279815	217160	Green	exp2	Empty
UBB_HUMAN	P0CG47	Polyubiquitin-B OS=Homo sapiens GN=UBB PE=1 SV=1	Regular	13121.5	0	25818.7	134	8	20	26.64	779575	0	311833	Green	exp1	Empty
H11_HUMAN	Q02539	Histone H1.1 OS=Homo sapiens GN=HIST1H1A PE=1 SV=3	Regular	2632.98	0	21842.1	22	1	17	5.12	326176	0	210649	Green	exp2	Empty
TIA1_HUMAN	P31483-3	Isoform 3 of Nucleolysin TIA-1 isoform p40 OS=Homo sapiens GN=TIA1	Regular	1465.35	0	24347.5	27	4	20	19.63	49855	0	19918	Green	exp1	Empty
H1T_HUMAN	P22492	Histone H1t OS=Homo sapiens GN=HIST1H1T PE=2 SV=4	Regular	2632.98	0	22019	22	1	15	5.31	326176	0	210649	Green	exp2	Empty
SMD2_HUMAN	P62316-2	Isoform 2 of Small nuclear ribonucleoprotein Sm D2 OS=Homo sapiens GN=SNRPD2	Regular	1458.31	0	12512.6	29	3	12	29.63	32619	0	8497	Green	exp1	Empty
SERA_HUMAN	O43175	D-3-phosphoglycerate dehydrogenase OS=Homo sapiens GN=PHGDH PE=1 SV=4	Regular	7295.01	0	57392	148	12	36	22.89	642032	360486	210464	Green	exp2	Empty
SRS10_HUMAN	O75494-6	Isoform 6 of Serine/arginine-rich splicing factor 10 OS=Homo sapiens GN=SRSF10	Regular	1452.75	0	22249.5	17	3	17	12.64	15049	0	4352	Green	exp1	Empty
SRS10_HUMAN	O75494-5	Isoform 5 of Serine/arginine-rich splicing factor 10 OS=Homo sapiens GN=SRSF10	Regular	1452.75	0	20231.4	17	3	16	13.94	15049	14109	4352	Green	exp1	Empty
SRS10_HUMAN	O75494-4	Isoform 4 of Serine/arginine-rich splicing factor 10 OS=Homo sapiens GN=SRSF10	Regular	1452.75	0	21057.2	17	3	17	13.29	15049	0	4352	Green	exp1	Empty
SRS10_HUMAN	O75494-3	Isoform 3 of Serine/arginine-rich splicing factor 10 OS=Homo sapiens GN=SRSF10	Regular	1452.75	0	22336.5	17	3	17	12.57	15049	0	4352	Green	exp1	Empty
SRS10_HUMAN	O75494-2	Isoform 2 of Serine/arginine-rich splicing factor 10 OS=Homo sapiens GN=SRSF10	Regular	1452.75	0	31270.5	17	3	16	8.81	15049	0	4352	Green	exp1	Empty
UBC_HUMAN	P0CG48	Polyubiquitin-C OS=Homo sapiens GN=UBC PE=1 SV=3	Regular	13121.5	0	77038.7	134	8	62	8.91	779575	0	311833	Green	exp1	Empty
PSD12_HUMAN	O00232	26S proteasome non-ATPase regulatory subunit 12 OS=Homo sapiens GN=PSMD12 PE=1 SV=3	Regular	472.352	0	53303.7	51	9	38	19.08	354657	0	206800	Green	exp2	Empty
H90B3_HUMAN	Q58FF7	Putative heat shock protein HSP 90-beta-3 OS=Homo sapiens GN=HSP90AB3P PE=5 SV=1	Regular	3545.8	0	68667.1	173	18	55	24.12	787489	155846	304633	Green	exp1	Empty
LDHB_HUMAN	P07195	L-lactate dehydrogenase B chain OS=Homo sapiens GN=LDHB PE=1 SV=2	Regular	10605.5	0	36923.7	159	15	25	39.52	565320	304438	205154	Green	exp2	Empty
SRSF3_HUMAN	P84103	Serine/arginine-rich splicing factor 3 OS=Homo sapiens GN=SRSF3 PE=1 SV=1	Regular	12876.6	0	19557.7	105	9	14	35.37	521504	0	204310	Green	exp2	Empty
K1C19_HUMAN	P08727	Keratin_ type I cytoskeletal 19 OS=Homo sapiens GN=KRT19 PE=1 SV=4	Regular	2818.14	0	44106.1	65	6	42	10.75	468743	0	201329	Green	exp2	Empty
URFB1_HUMAN	Q6BDS2	UHRF1-binding protein 1 OS=Homo sapiens GN=UHRF1BP1 PE=1 SV=1	Regular	87.4381	2.21	160683	22	7	112	4.72	374756	347814	201299	Green	exp2	Empty
HNRPQ_HUMAN	O60506	Heterogeneous nuclear ribonucleoprotein Q OS=Homo sapiens GN=SYNCRIP PE=1 SV=2	Regular	9002.75	0	69830.8	259	23	50	40.93	657553	0	200817	Green	exp2	Empty
IF2B1_HUMAN	Q9NZI8-2	Isoform 2 of Insulin-like growth factor 2 mRNA-binding protein 1 OS=Homo sapiens GN=IGF2BP1	Regular	1422.61	0	48825.8	80	11	35	26.48	124663	0	36378	Green	exp1	Empty
RUVB1_HUMAN	Q9Y265-2	Isoform 2 of RuvB-like 1 OS=Homo sapiens GN=RUVBL1	Regular	1409.65	0	42526	44	7	28	24.09	94446	0	24814	Green	exp1	Empty
PARP1_HUMAN	P09874	Poly [ADP-ribose] polymerase 1 OS=Homo sapiens GN=PARP1 PE=1 SV=4	Regular	2913.58	0	113882	275	28	83	28.9	633238	126691	199508	Green	exp2	Empty
HNRPC_HUMAN	P07910	Heterogeneous nuclear ribonucleoproteins C1/C2 OS=Homo sapiens GN=HNRNPC PE=1 SV=4	Regular	3530.66	0	33727.1	114	11	34	32.03	653799	0	300919	Green	exp1	Empty
HNRPL_HUMAN	P14866	Heterogeneous nuclear ribonucleoprotein L OS=Homo sapiens GN=HNRNPL PE=1 SV=2	Regular	4726.6	0	64760.2	176	15	34	28.52	686148	246675	199360	Green	exp2	Empty
VDAC1_HUMAN	P21796	Voltage-dependent anion-selective channel protein 1 OS=Homo sapiens GN=VDAC1 PE=1 SV=2	Regular	8795.9	0	30886.7	156	14	21	48.41	474918	285151	198688	Green	exp2	Empty
ROAA_HUMAN	Q99729	Heterogeneous nuclear ribonucleoprotein A/B OS=Homo sapiens GN=HNRNPAB PE=1 SV=2	Regular	7406.92	0	36339	78	7	24	24.1	510307	331542	197342	Green	exp2	Empty
TCPD_HUMAN	P50991-2	Isoform 2 of T-complex protein 1 subunit delta OS=Homo sapiens GN=CCT4	Regular	1274.48	0	55232.9	89	9	40	16.5	145801	0	42648	Green	exp1	Empty
TBB4B_HUMAN	P68371	Tubulin beta-4B chain OS=Homo sapiens GN=TUBB4B PE=1 SV=1	Regular	5705.48	0	50287.4	192	16	30	30.34	786008	373044	289530	Green	exp1	Empty
K2C5_HUMAN	P13647	Keratin_ type II cytoskeletal 5 OS=Homo sapiens GN=KRT5 PE=1 SV=3	Regular	2847.79	0	62606.6	152	17	42	28.31	654700	90130	196107	Green	exp2	Empty
TBB4A_HUMAN	P04350	Tubulin beta-4A chain OS=Homo sapiens GN=TUBB4A PE=1 SV=2	Regular	4661.07	0	50042.1	176	17	30	37.16	561468	3501.73	195508	Green	exp2	Empty
RU17_HUMAN	P08621-3	Isoform 3 of U1 small nuclear ribonucleoprotein 70 kDa OS=Homo sapiens GN=SNRNP70	Regular	1213.35	0	19904.5	25	4	21	30.72	64683	0	19606	Green	exp1	Empty
RAN_HUMAN	P62826	GTP-binding nuclear protein Ran OS=Homo sapiens GN=RAN PE=1 SV=3	Regular	2462.31	0	24594.2	66	6	17	31.02	532199	458973	193986	Green	exp2	Empty
EF1D_HUMAN	P29692-2	Isoform 2 of Elongation factor 1-delta OS=Homo sapiens GN=EEF1D	Regular	1163.36	0	71864.1	32	4	50	9.58	41729	0	15476	Green	exp1	Empty
VIME_HUMAN	P08670	Vimentin OS=Homo sapiens GN=VIM PE=1 SV=4	Regular	8970.92	0	53708.8	301	30	47	56.44	898788	225682	269618	Green	exp1	Empty
K1C27_HUMAN	Q7Z3Y8	Keratin_ type I cytoskeletal 27 OS=Homo sapiens GN=KRT27 PE=1 SV=2	Regular	1398.86	0	50449.7	84	7	34	6.54	535475	0	193923	Green	exp2	Empty
HS71L_HUMAN	P34931	Heat shock 70 kDa protein 1-like OS=Homo sapiens GN=HSPA1L PE=1 SV=2	Regular	5300.57	0	70774.3	154	12	48	19.19	650222	0	259362	Green	exp1	Empty
TCPH_HUMAN	Q99832-4	Isoform 4 of T-complex protein 1 subunit eta OS=Homo sapiens GN=CCT7	Regular	1134.02	0	50808.5	58	10	37	23.68	117866	0	40123	Green	exp1	Empty
PERI_HUMAN	P41219-2	Isoform 2 of Peripherin OS=Homo sapiens GN=PRPH	Regular	1117.55	0	53893.1	27	6	55	15.71	101613	0	30019	Green	exp1	Empty
PABP1_HUMAN	P11940	Polyadenylate-binding protein 1 OS=Homo sapiens GN=PABPC1 PE=1 SV=2	Regular	3313.06	0	70899.1	178	21	45	30.5	643352	0	193439	Green	exp2	Empty
ATD3A_HUMAN	Q9NVI7-2	Isoform 2 of ATPase family AAA domain-containing protein 3A OS=Homo sapiens GN=ATAD3A	Regular	1117.22	0	66332.4	46	10	55	20.14	241850	203848	52386	Green	exp1	Empty
RAN_HUMAN	P62826	GTP-binding nuclear protein Ran OS=Homo sapiens GN=RAN PE=1 SV=3	Regular	6338.02	0	24594.2	77	6	17	30.09	663851	537171	257202	Green	exp1	Empty
HNRPK_HUMAN	P61978-3	Isoform 3 of Heterogeneous nuclear ribonucleoprotein K OS=Homo sapiens GN=HNRNPK	Regular	1099.99	0	48790.7	74	10	39	27.27	135298	0	48709	Green	exp1	Empty
HNRPK_HUMAN	P61978-2	Isoform 2 of Heterogeneous nuclear ribonucleoprotein K OS=Homo sapiens GN=HNRNPK	Regular	1099.99	0	51313.5	74	10	39	25.86	135298	0	48709	Green	exp1	Empty
SP16H_HUMAN	Q9Y5B9	FACT complex subunit SPT16 OS=Homo sapiens GN=SUPT16H PE=1 SV=1	Regular	1766.01	0	120484	222	31	101	29.04	552297	129274	188863	Green	exp2	Empty
K2C1B_HUMAN	Q7Z794	Keratin_ type II cytoskeletal 1b OS=Homo sapiens GN=KRT77 PE=2 SV=3	Regular	1462.62	0	62186.6	82	11	44	19.03	724845	21570.8	256857	Green	exp1	Empty
PRDX6_HUMAN	P30041	Peroxiredoxin-6 OS=Homo sapiens GN=PRDX6 PE=1 SV=3	Regular	9045.51	0	25149.1	147	13	28	61.16	488270	202637	187216	Green	exp2	Empty
TBB2A_HUMAN	Q13885	Tubulin beta-2A chain OS=Homo sapiens GN=TUBB2A PE=1 SV=1	Regular	5950.88	0	50306.3	169	13	30	28.76	656652	53749	254632	Green	exp1	Empty
VPS35_HUMAN	Q96QK1	Vacuolar protein sorting-associated protein 35 OS=Homo sapiens GN=VPS35 PE=1 SV=2	Regular	132.024	0.54	92505.6	31	7	63	8.54	531865	9696	183427	Green	exp2	Empty
CSK21_HUMAN	P68400-2	Isoform 2 of Casein kinase II subunit alpha OS=Homo sapiens GN=CSNK2A1	Regular	1063.89	0	29295.4	15	3	18	16.08	71809	71809	13430	Green	exp1	Empty
K22O_HUMAN	Q01546	Keratin_ type II cytoskeletal 2 oral OS=Homo sapiens GN=KRT76 PE=1 SV=2	Regular	1198.79	0	66411.1	92	11	47	18.5	510709	6105.29	182822	Green	exp2	Empty
TCPH_HUMAN	Q99832-2	Isoform 2 of T-complex protein 1 subunit eta OS=Homo sapiens GN=CCT7	Regular	1044.68	0	37898.1	49	9	29	26.55	110089	0	37318	Green	exp1	Empty
KPYR_HUMAN	P30613-2	Isoform L-type of Pyruvate kinase PKLR OS=Homo sapiens GN=PKLR	Regular	1039.83	0	58893.6	38	3	45	4.79	87100	0	37096	Green	exp1	Empty
EIF3I_HUMAN	Q13347	Eukaryotic translation initiation factor 3 subunit I OS=Homo sapiens GN=EIF3I PE=1 SV=1	Regular	2222.74	0	36901.1	66	7	29	16	707759	644715	180812	Green	exp2	Empty
PCBP3_HUMAN	P57721-5	Isoform 5 of Poly(rC)-binding protein 3 OS=Homo sapiens GN=PCBP3	Regular	1035.06	0	37626.2	40	6	24	18.8	84373	0	29332	Green	exp1	Empty
PCBP3_HUMAN	P57721-4	Isoform 4 of Poly(rC)-binding protein 3 OS=Homo sapiens GN=PCBP3	Regular	1035.06	0	39622.4	40	6	25	17.84	84373	0	29332	Green	exp1	Empty
PCBP3_HUMAN	P57721-3	Isoform 3 of Poly(rC)-binding protein 3 OS=Homo sapiens GN=PCBP3	Regular	1035.06	0	37230.6	40	6	24	19.08	84373	0	29332	Green	exp1	Empty
PCBP3_HUMAN	P57721-2	Isoform 2 of Poly(rC)-binding protein 3 OS=Homo sapiens GN=PCBP3	Regular	1035.06	0	37102.4	40	6	24	19.13	84373	0	29332	Green	exp1	Empty
TBB2B_HUMAN	Q9BVA1	Tubulin beta-2B chain OS=Homo sapiens GN=TUBB2B PE=1 SV=1	Regular	5886.41	0	50409.4	165	12	30	26.07	654950	0	254103	Green	exp1	Empty
TCPE_HUMAN	P48643-2	Isoform 2 of T-complex protein 1 subunit epsilon OS=Homo sapiens GN=CCT5	Regular	1028.76	0	49982.7	54	7	40	14.06	119363	0	36762	Green	exp1	Empty
ENPL_HUMAN	P14625	Endoplasmin OS=Homo sapiens GN=HSP90B1 PE=1 SV=1	Regular	5526.7	0	92754.2	223	30	82	34.37	596091	207618	179990	Green	exp2	Empty
TBA4A_HUMAN	P68366-2	Isoform 2 of Tubulin alpha-4A chain OS=Homo sapiens GN=TUBA4A	Regular	1027.03	0	49013	87	9	34	25.4	400958	0	140510	Green	exp1	Empty
ACTBL_HUMAN	Q562R1	Beta-actin-like protein 2 OS=Homo sapiens GN=ACTBL2 PE=1 SV=2	Regular	2805.71	0	42345.5	115	10	35	32.45	399858	211655	179649	Green	exp2	Empty
K1C14_HUMAN	P02533	Keratin_ type I cytoskeletal 14 OS=Homo sapiens GN=KRT14 PE=1 SV=4	Regular	3137.74	0	51903.7	142	17	42	33.9	606134	83597.9	249321	Green	exp1	Empty
CALX_HUMAN	P27824	Calnexin OS=Homo sapiens GN=CANX PE=1 SV=2	Regular	6734.34	0	68024.6	112	11	45	23.99	501547	336503	179061	Green	exp2	Empty
HNRPK_HUMAN	P61978	Heterogeneous nuclear ribonucleoprotein K OS=Homo sapiens GN=HNRNPK PE=1 SV=1	Regular	3625.03	0	51261.5	128	10	38	23.11	507865	0	178791	Green	exp2	Empty
RS3_HUMAN	P23396	40S ribosomal protein S3 OS=Homo sapiens GN=RPS3 PE=1 SV=2	Regular	5791.26	0	26859.4	116	11	26	50.62	475865	285732	173023	Green	exp2	Empty
RAB1A_HUMAN	P62820-2	Isoform 2 of Ras-related protein Rab-1A OS=Homo sapiens GN=RAB1A	Regular	1012.18	0	15558.7	16	3	15	31.91	30964	0	7429	Green	exp1	Empty
PHB2_HUMAN	Q99623	Prohibitin-2 OS=Homo sapiens GN=PHB2 PE=1 SV=2	Regular	3953.37	0	33296.4	124	14	29	36.45	489900	198761	169680	Green	exp2	Empty
HSP7C_HUMAN	P11142	Heat shock cognate 71 kDa protein OS=Homo sapiens GN=HSPA8 PE=1 SV=1	Regular	8250.92	0	71126.3	227	25	50	32.51	621509	195460	244349	Green	exp1	Empty
K2C75_HUMAN	O95678	Keratin_ type II cytoskeletal 75 OS=Homo sapiens GN=KRT75 PE=1 SV=2	Regular	1141.93	0	59845.6	107	14	42	23.41	647745	218970	163433	Green	exp2	Empty
HNRC3_HUMAN	B7ZW38	Heterogeneous nuclear ribonucleoprotein C-like 3 OS=Homo sapiens GN=HNRNPCL3 PE=2 SV=1	Regular	2591.75	0	32200.6	55	5	30	15.02	472884	0	240925	Green	exp1	Empty
ECHB_HUMAN	P55084-2	Isoform 2 of Trifunctional enzyme subunit beta_ mitochondrial OS=Homo sapiens GN=HADHB	Regular	983.719	0	49107.9	44	6	38	15.49	123574	108754	17939	Green	exp1	Empty
TFG_HUMAN	Q92734	Protein TFG OS=Homo sapiens GN=TFG PE=1 SV=2	Regular	7450.45	0	43505	153	13	17	40	399677	0	162939	Green	exp2	Empty
RL23A_HUMAN	P62750	60S ribosomal protein L23a OS=Homo sapiens GN=RPL23A PE=1 SV=1	Regular	7357.12	0	17695.1	81	7	12	35.26	479572	304285	161272	Green	exp2	Empty
EF1D_HUMAN	P29692-4	Isoform 4 of Elongation factor 1-delta OS=Homo sapiens GN=EEF1D	Regular	973.84	0	29184.6	19	3	24	14.5	32677	0	10574	Green	exp1	Empty
EF1D_HUMAN	P29692-3	Isoform 3 of Elongation factor 1-delta OS=Homo sapiens GN=EEF1D	Regular	973.84	0	28672	19	3	23	14.79	32677	0	10574	Green	exp1	Empty
BASI_HUMAN	P35613-4	Isoform 4 of Basigin OS=Homo sapiens GN=BSG	Regular	973.091	0	22935.5	21	3	15	20	43720	0	16404	Green	exp1	Empty
BASI_HUMAN	P35613-3	Isoform 3 of Basigin OS=Homo sapiens GN=BSG	Regular	973.091	0	19551.9	21	3	15	23.3	43720	42111	16404	Green	exp1	Empty
BASI_HUMAN	P35613-2	Isoform 2 of Basigin OS=Homo sapiens GN=BSG	Regular	973.091	0	29449.1	21	3	19	15.24	43720	0	16404	Green	exp1	Empty
HNRC4_HUMAN	P0DMR1	Heterogeneous nuclear ribonucleoprotein C-like 4 OS=Homo sapiens GN=HNRNPCL4 PE=3 SV=1	Regular	2591.75	0	32200.6	55	5	30	15.02	472884	8933	240925	Green	exp1	Empty
LDHA_HUMAN	P00338	L-lactate dehydrogenase A chain OS=Homo sapiens GN=LDHA PE=1 SV=2	Regular	10152.5	0	36973.9	141	13	31	34.04	506050	190691	160313	Green	exp2	Empty
DCD_HUMAN	P81605-2	Isoform 2 of Dermcidin OS=Homo sapiens GN=DCD	Regular	956.978	0	12528.2	19	3	9	20.66	36703	0	11592	Green	exp1	Empty
ACTBM_HUMAN	Q9BYX7	Putative beta-actin-like protein 3 OS=Homo sapiens GN=POTEKP PE=5 SV=1	Regular	4362.06	0	42358.5	89	7	30	20	390808	83552.8	159172	Green	exp2	Empty
CYB5_HUMAN	P00167-3	Isoform 3 of Cytochrome b5 OS=Homo sapiens GN=CYB5A	Regular	952.903	0	14168.8	9	2	10	27.42	11090	0	2120	Green	exp1	Empty
CYB5_HUMAN	P00167-2	Isoform 2 of Cytochrome b5 OS=Homo sapiens GN=CYB5A	Regular	952.903	0	11268.4	9	2	11	34.69	11090	16635	2120	Green	exp1	Empty
HS902_HUMAN	Q14568	Heat shock protein HSP 90-alpha A2 OS=Homo sapiens GN=HSP90AA2P PE=1 SV=2	Regular	3996.18	0	39478.9	133	14	57	37.9	623093	268163	238698	Green	exp1	Empty
K1C25_HUMAN	Q7Z3Z0	Keratin_ type I cytoskeletal 25 OS=Homo sapiens GN=KRT25 PE=1 SV=1	Regular	1080.07	0	49888.3	55	4	37	4	358341	0	158057	Green	exp2	Empty
IF4A1_HUMAN	P60842	Eukaryotic initiation factor 4A-I OS=Homo sapiens GN=EIF4A1 PE=1 SV=1	Regular	6894.45	0	46382.2	181	18	46	28.57	644172	329011	231714	Green	exp1	Empty
PABP1_HUMAN	P11940-2	Isoform 2 of Polyadenylate-binding protein 1 OS=Homo sapiens GN=PABPC1	Regular	943.234	0	61409.2	97	13	43	26.33	222866	74624	57142	Green	exp1	Empty
GFAP_HUMAN	P14136	Glial fibrillary acidic protein OS=Homo sapiens GN=GFAP PE=1 SV=1	Regular	602.279	0	49937.3	60	8	48	15.51	493430	259214	155678	Green	exp2	Empty
SAHH_HUMAN	P23526-2	Isoform 2 of Adenosylhomocysteinase OS=Homo sapiens GN=AHCY	Regular	943.159	0	45228.9	17	3	28	8.17	35134	0	14203	Green	exp1	Empty
PRS8_HUMAN	P62195-2	Isoform 2 of 26S protease regulatory subunit 8 OS=Homo sapiens GN=PSMC5	Regular	936.542	0	44955.3	31	5	32	14.82	32131	22002	9888	Green	exp1	Empty
K1C16_HUMAN	P08779	Keratin_ type I cytoskeletal 16 OS=Homo sapiens GN=KRT16 PE=1 SV=4	Regular	2104.31	0	51610.1	126	18	43	39.53	550098	33887.7	229069	Green	exp1	Empty
TCPA_HUMAN	P17987	T-complex protein 1 subunit alpha OS=Homo sapiens GN=TCP1 PE=1 SV=1	Regular	2387.45	0	60856.9	189	22	46	42.81	515477	120412	155254	Green	exp2	Empty
SFPQ_HUMAN	P23246-2	Isoform Short of Splicing factor_ proline- and glutamine-rich OS=Homo sapiens GN=SFPQ	Regular	926.278	0	72377.4	90	12	42	16.74	178393	0	90538	Green	exp1	Empty
RL17_HUMAN	P18621-3	Isoform 3 of 60S ribosomal protein L17 OS=Homo sapiens GN=RPL17	Regular	924.995	0	26714.9	18	3	18	21.49	174140	0	38621	Green	exp1	Empty
RL17_HUMAN	P18621-2	Isoform 2 of 60S ribosomal protein L17 OS=Homo sapiens GN=RPL17	Regular	924.995	0	17265.2	18	3	11	33.56	174140	52023	38621	Green	exp1	Empty
THIO_HUMAN	P10599	Thioredoxin OS=Homo sapiens GN=TXN PE=1 SV=3	Regular	8990.61	0	12022.7	68	4	9	34.29	413711	0	154364	Green	exp2	Empty
HNRC1_HUMAN	O60812	Heterogeneous nuclear ribonucleoprotein C-like 1 OS=Homo sapiens GN=HNRNPCL1 PE=2 SV=1	Regular	2583.3	0	32199.5	52	4	35	11.26	463951	0	227793	Green	exp1	Empty
DDX46_HUMAN	Q7L014	Probable ATP-dependent RNA helicase DDX46 OS=Homo sapiens GN=DDX46 PE=1 SV=2	Regular	158.506	0.28	117876	49	12	98	11.25	230976	16413	153654	Green	exp2	Empty
XPO2_HUMAN	P55060-3	Isoform 3 of Exportin-2 OS=Homo sapiens GN=CSE1L	Regular	894.098	0	108576	57	13	69	15.03	59621	29849	16737	Green	exp1	Empty
HNRC2_HUMAN	B2RXH8	Heterogeneous nuclear ribonucleoprotein C-like 2 OS=Homo sapiens GN=HNRNPCL2 PE=2 SV=1	Regular	2583.3	0	32129.4	52	4	32	11.26	463951	0	227793	Green	exp1	Empty
ELAV1_HUMAN	Q15717-2	Isoform 2 of ELAV-like protein 1 OS=Homo sapiens GN=ELAVL1	Regular	889.994	0	39224.4	41	7	23	25.5	82723	0	28501	Green	exp1	Empty
TCPZ_HUMAN	P40227	T-complex protein 1 subunit zeta OS=Homo sapiens GN=CCT6A PE=1 SV=3	Regular	3567.47	0	58480.5	154	14	41	27.87	519369	209990	152959	Green	exp2	Empty
RAB5C_HUMAN	P51148-2	Isoform 2 of Ras-related protein Rab-5C OS=Homo sapiens GN=RAB5C	Regular	887.179	0	27263.7	29	5	15	21.69	34954	0	9372	Green	exp1	Empty
K2C6B_HUMAN	P04259	Keratin_ type II cytoskeletal 6B OS=Homo sapiens GN=KRT6B PE=1 SV=5	Regular	2353.18	0	60352.2	101	13	44	21.99	638669	0	220461	Green	exp1	Empty
DDX3Y_HUMAN	O15523-2	Isoform 2 of ATP-dependent RNA helicase DDX3Y OS=Homo sapiens GN=DDX3Y	Regular	884.975	0	73387.8	80	12	70	19.79	112726	2941	32837	Green	exp1	Empty
VDAC2_HUMAN	P45880	Voltage-dependent anion-selective channel protein 2 OS=Homo sapiens GN=VDAC2 PE=1 SV=2	Regular	5281.48	0	32079.8	110	9	20	36.39	404200	0	151510	Green	exp2	Empty
DDX3X_HUMAN	O00571-2	Isoform 2 of ATP-dependent RNA helicase DDX3X OS=Homo sapiens GN=DDX3X	Regular	877.504	0	71754.5	79	12	64	20.12	70354	0	21334	Green	exp1	Empty
KV402_HUMAN	P01625	Ig kappa chain V-IV region Len OS=Homo sapiens PE=1 SV=2	Regular	4315.27	0	12754.1	47	4	7	23.68	386391	412060	208436	Green	exp1	Empty
RBBP7_HUMAN	Q16576	Histone-binding protein RBBP7 OS=Homo sapiens GN=RBBP7 PE=1 SV=1	Regular	3204.35	0	48162.3	107	13	27	38.35	350225	256905	149367	Green	exp2	Empty
K1C27_HUMAN	Q7Z3Y8	Keratin_ type I cytoskeletal 27 OS=Homo sapiens GN=KRT27 PE=1 SV=2	Regular	1443.08	0	50449.7	86	8	34	8.06	526655	0	206641	Green	exp1	Empty
TCPB_HUMAN	P78371-2	Isoform 2 of T-complex protein 1 subunit beta OS=Homo sapiens GN=CCT2	Regular	859.628	0	53060	74	11	43	27.25	116080	47515	33517	Green	exp1	Empty
MARCS_HUMAN	P29966	Myristoylated alanine-rich C-kinase substrate OS=Homo sapiens GN=MARCKS PE=1 SV=4	Regular	7154.15	0	31725.8	123	9	19	46.69	300838	209290	149253	Green	exp2	Empty
K2C7_HUMAN	P08729	Keratin_ type II cytoskeletal 7 OS=Homo sapiens GN=KRT7 PE=1 SV=5	Regular	549.584	0	51442.8	52	8	38	14.5	653083	0	201487	Green	exp1	Empty
KV402_HUMAN	P01625	Ig kappa chain V-IV region Len OS=Homo sapiens PE=1 SV=2	Regular	4233.63	0	12754.1	32	3	7	23.68	343507	422673	148804	Green	exp2	Empty
ALDOA_HUMAN	P04075-2	Isoform 2 of Fructose-bisphosphate aldolase A OS=Homo sapiens GN=ALDOA	Regular	849.032	0	45716.9	34	5	32	16.51	128262	0	78384	Green	exp1	Empty
RBBP4_HUMAN	Q09028	Histone-binding protein RBBP4 OS=Homo sapiens GN=RBBP4 PE=1 SV=3	Regular	3461.96	0	47940.9	88	8	26	22.59	326636	0	146638	Green	exp2	Empty
PDIA6_HUMAN	Q15084-5	Isoform 5 of Protein disulfide-isomerase A6 OS=Homo sapiens GN=PDIA6	Regular	844.22	0	53660.4	40	6	38	14.96	47561	0	17351	Green	exp1	Empty
PDIA6_HUMAN	Q15084-4	Isoform 4 of Protein disulfide-isomerase A6 OS=Homo sapiens GN=PDIA6	Regular	844.22	0	49045	40	6	34	16.4	47561	0	17351	Green	exp1	Empty
PDIA6_HUMAN	Q15084-3	Isoform 3 of Protein disulfide-isomerase A6 OS=Homo sapiens GN=PDIA6	Regular	844.22	0	48237.2	40	6	35	16.7	47561	38201	17351	Green	exp1	Empty
PDIA6_HUMAN	Q15084-2	Isoform 2 of Protein disulfide-isomerase A6 OS=Homo sapiens GN=PDIA6	Regular	844.22	0	54414.2	40	6	35	14.84	47561	0	17351	Green	exp1	Empty
XRCC6_HUMAN	P12956	X-ray repair cross-complementing protein 6 OS=Homo sapiens GN=XRCC6 PE=1 SV=2	Regular	2248.56	0	70128.3	111	16	56	27.26	1635914	75328	200998	Green	exp1	Empty
XPO2_HUMAN	P55060-4	Isoform 4 of Exportin-2 OS=Homo sapiens GN=CSE1L	Regular	836.477	0	104621	51	11	66	12.24	53675	0	15014	Green	exp1	Empty
AAAT_HUMAN	Q15758-3	Isoform 3 of Neutral amino acid transporter B(0) OS=Homo sapiens GN=SLC1A5	Regular	824.186	0	33995	20	2	17	9.58	15174	0	5845	Green	exp1	Empty
AAAT_HUMAN	Q15758-2	Isoform 2 of Neutral amino acid transporter B(0) OS=Homo sapiens GN=SLC1A5	Regular	824.186	0	36921.3	20	2	18	8.85	15174	0	5845	Green	exp1	Empty
ACINU_HUMAN	Q9UKV3-3	Isoform 3 of Apoptotic chromatin condensation inducer in the nucleus OS=Homo sapiens GN=ACIN1	Regular	819.987	0	67794	55	9	92	18.52	73881	0	22988	Green	exp1	Empty
ACINU_HUMAN	Q9UKV3-2	Isoform 2 of Apoptotic chromatin condensation inducer in the nucleus OS=Homo sapiens GN=ACIN1	Regular	819.987	0	71232.9	55	9	92	17.59	73881	0	22988	Green	exp1	Empty
ATD3A_HUMAN	Q9NVI7-3	Isoform 3 of ATPase family AAA domain-containing protein 3A OS=Homo sapiens GN=ATAD3A	Regular	818.096	0	58062.1	36	9	48	19.33	233646	0	51014	Green	exp1	Empty
K1C13_HUMAN	P13646	Keratin_ type I cytoskeletal 13 OS=Homo sapiens GN=KRT13 PE=1 SV=4	Regular	1430.84	0	49930.5	93	12	40	24.24	423398	0	146543	Green	exp2	Empty
MATR3_HUMAN	P43243	Matrin-3 OS=Homo sapiens GN=MATR3 PE=1 SV=2	Regular	2386.22	0	95136.6	192	21	70	25.15	410266	112812	144562	Green	exp2	Empty
K1C13_HUMAN	P13646-3	Isoform 3 of Keratin_ type I cytoskeletal 13 OS=Homo sapiens GN=KRT13	Regular	809.476	0	46209.5	72	13	37	21.9	242160	13855	70966	Green	exp1	Empty
RFX7_HUMAN	Q2KHR2	DNA-binding protein RFX7 OS=Homo sapiens GN=RFX7 PE=1 SV=1	Regular	222.451	0.05	147865	55	12	68	8.22	371964	0	143153	Green	exp2	Empty
C1TC_HUMAN	P11586	C-1-tetrahydrofolate synthase_ cytoplasmic OS=Homo sapiens GN=MTHFD1 PE=1 SV=3	Regular	2486.68	0	102244	190	24	73	28.77	472834	136413	142436	Green	exp2	Empty
K22O_HUMAN	Q01546	Keratin_ type II cytoskeletal 2 oral OS=Homo sapiens GN=KRT76 PE=1 SV=2	Regular	851.827	0	66411.1	69	7	47	6.11	552829	0	200803	Green	exp1	Empty
RAB6A_HUMAN	P20340-2	Isoform 2 of Ras-related protein Rab-6A OS=Homo sapiens GN=RAB6A	Regular	800.01	0	23662.8	17	4	20	23.56	19094	0	6492	Green	exp1	Empty
FAS_HUMAN	P49327	Fatty acid synthase OS=Homo sapiens GN=FASN PE=1 SV=3	Regular	822.809	0	276050	224	32	178	13.62	402389	91635	140447	Green	exp2	Empty
XRCC5_HUMAN	P13010	X-ray repair cross-complementing protein 5 OS=Homo sapiens GN=XRCC5 PE=1 SV=3	Regular	2123.82	0	83275	147	14	62	20.9	395054	205381	140187	Green	exp2	Empty
LAP2B_HUMAN	P42167-3	Isoform Zeta of Lamina-associated polypeptide 2_ isoforms beta/gamma OS=Homo sapiens GN=TMPO	Regular	797.441	0	27444.9	27	4	21	23.39	24599	0	9008	Green	exp1	Empty
LAP2B_HUMAN	P42167-2	Isoform Gamma of Lamina-associated polypeptide 2_ isoforms beta/gamma OS=Homo sapiens GN=TMPO	Regular	797.441	0	38795	27	4	32	16.81	24599	0	9008	Green	exp1	Empty
K2C4_HUMAN	P19013	Keratin_ type II cytoskeletal 4 OS=Homo sapiens GN=KRT4 PE=1 SV=4	Regular	1115.71	0	57684.5	49	4	42	4.68	395012	0	140098	Green	exp2	Empty
RAB6A_HUMAN	P20340-4	Isoform 4 of Ras-related protein Rab-6A OS=Homo sapiens GN=RAB6A	Regular	793.993	0	20048.6	14	3	17	21.14	15684	0	4273	Green	exp1	Empty
TBA8_HUMAN	Q9NY65-2	Isoform 2 of Tubulin alpha-8 chain OS=Homo sapiens GN=TUBA8	Regular	788.364	0	43467	48	4	32	10.18	249119	0	105946	Green	exp1	Empty
KV401_HUMAN	P06312	Ig kappa chain V-IV region (Fragment) OS=Homo sapiens GN=IGKV4-1 PE=4 SV=1	Regular	4290.21	0	13494.1	37	1	8	7.44	340346	0	199856	Green	exp1	Empty
ATD3B_HUMAN	Q5T9A4-3	Isoform 3 of ATPase family AAA domain-containing protein 3B OS=Homo sapiens GN=ATAD3B	Regular	786.162	0	68350	29	7	54	11.79	136431	0	16244	Green	exp1	Empty
COF1_HUMAN	P23528	Cofilin-1 OS=Homo sapiens GN=CFL1 PE=1 SV=3	Regular	10959.6	0	18730.6	103	8	19	49.4	391548	249927	139164	Green	exp2	Empty
KHDR1_HUMAN	Q07666-2	Isoform 2 of KH domain-containing_ RNA-binding_ signal transduction-associated protein 1 OS=Homo sapiens GN=KHDRBS1	Regular	783.874	0	45974.9	24	4	19	9.57	58647	70552.5	15749	Green	exp1	Empty
KV403_HUMAN	P06313	Ig kappa chain V-IV region JI OS=Homo sapiens PE=4 SV=1	Regular	4290.21	0	14746.6	37	1	8	6.77	340346	0	199856	Green	exp1	Empty
PPIA_HUMAN	P62937	Peptidyl-prolyl cis-trans isomerase A OS=Homo sapiens GN=PPIA PE=1 SV=2	Regular	3220.5	0	18240.6	65	10	12	50.3	443026	222109	139138	Green	exp2	Empty
KV404_HUMAN	P06314	Ig kappa chain V-IV region B17 OS=Homo sapiens PE=2 SV=1	Regular	4290.21	0	15080	37	1	8	6.72	340346	0	199856	Green	exp1	Empty
KV401_HUMAN	P06312	Ig kappa chain V-IV region (Fragment) OS=Homo sapiens GN=IGKV4-1 PE=4 SV=1	Regular	4091.21	0	13494.1	23	1	8	7.44	280964	0	138936	Green	exp2	Empty
PSMD6_HUMAN	Q15008-4	Isoform 4 of 26S proteasome non-ATPase regulatory subunit 6 OS=Homo sapiens GN=PSMD6	Regular	770.972	0	52379	22	2	47	5.66	39781	0	6922	Green	exp1	Empty
KV403_HUMAN	P06313	Ig kappa chain V-IV region JI OS=Homo sapiens PE=4 SV=1	Regular	4091.21	0	14746.6	23	1	8	6.77	280964	0	138936	Green	exp2	Empty
ACINU_HUMAN	Q9UKV3-5	Isoform 4 of Apoptotic chromatin condensation inducer in the nucleus OS=Homo sapiens GN=ACIN1	Regular	769.221	0	150956	54	10	155	10.09	61260	0	16856	Green	exp1	Empty
HNRPM_HUMAN	P52272	Heterogeneous nuclear ribonucleoprotein M OS=Homo sapiens GN=HNRNPM PE=1 SV=3	Regular	2684.66	0	77801.1	219	26	62	28.77	1059619	0	191936	Green	exp1	Empty
MATR3_HUMAN	P43243-2	Isoform 2 of Matrin-3 OS=Homo sapiens GN=MATR3	Regular	742.988	0	62918.3	55	7	42	12.34	61410	0	24488	Green	exp1	Empty
KV404_HUMAN	P06314	Ig kappa chain V-IV region B17 OS=Homo sapiens PE=2 SV=1	Regular	4091.21	0	15080	23	1	8	6.72	280964	0	138936	Green	exp2	Empty
K1C13_HUMAN	P13646-2	Isoform 2 of Keratin_ type I cytoskeletal 13 OS=Homo sapiens GN=KRT13	Regular	737.08	0	38809.1	66	11	33	19.72	235345	0	68739	Green	exp1	Empty
RBM39_HUMAN	Q14498-3	Isoform 3 of RNA-binding protein 39 OS=Homo sapiens GN=RBM39	Regular	734.288	0	57375.1	40	7	33	17.91	43740	34400	30178	Green	exp1	Empty
RBM39_HUMAN	Q14498-2	Isoform 2 of RNA-binding protein 39 OS=Homo sapiens GN=RBM39	Regular	734.288	0	58942	40	7	35	17.37	43740	0	30178	Green	exp1	Empty
SAFB1_HUMAN	Q15424	Scaffold attachment factor B1 OS=Homo sapiens GN=SAFB PE=1 SV=4	Regular	1835.32	0	103098	137	20	78	26.99	393894	102939	136882	Green	exp2	Empty
NOP2_HUMAN	P46087	Probable 28S rRNA (cytosine(4447)-C(5))-methyltransferase OS=Homo sapiens GN=NOP2 PE=1 SV=2	Regular	1523.34	0	89644.1	98	13	59	19.58	307913	206245	135633	Green	exp2	Empty
RS3A_HUMAN	P61247	40S ribosomal protein S3a OS=Homo sapiens GN=RPS3A PE=1 SV=2	Regular	2082.38	0	30173.1	101	10	28	39.39	393266	189285	127311	Green	exp2	Empty
STML2_HUMAN	Q9UJZ1-2	Isoform 2 of Stomatin-like protein 2_ mitochondrial OS=Homo sapiens GN=STOML2	Regular	715.518	0	33337.2	40	6	20	27.65	57187	0	23774	Green	exp1	Empty
IF4A3_HUMAN	P38919	Eukaryotic initiation factor 4A-III OS=Homo sapiens GN=EIF4A3 PE=1 SV=4	Regular	1914.42	0	47156.3	88	14	48	31.63	399822	284425	191838	Green	exp1	Empty
PPIA_HUMAN	P62937-2	Isoform 2 of Peptidyl-prolyl cis-trans isomerase A OS=Homo sapiens GN=PPIA	Regular	715.295	0	11589	18	2	9	19.05	66422	0	17330	Green	exp1	Empty
CH60_HUMAN	P10809	60 kDa heat shock protein_ mitochondrial OS=Homo sapiens GN=HSPD1 PE=1 SV=2	Regular	7822.82	0	61225.9	222	21	53	34.21	554689	167001	190930	Green	exp1	Empty
PABP4_HUMAN	Q13310-3	Isoform 3 of Polyadenylate-binding protein 4 OS=Homo sapiens GN=PABPC4	Regular	715.069	0	72733	55	9	49	13.79	90152	0	24848	Green	exp1	Empty
PABP4_HUMAN	Q13310-2	Isoform 2 of Polyadenylate-binding protein 4 OS=Homo sapiens GN=PABPC4	Regular	715.069	0	69806.9	55	9	48	14.42	90152	29161	24848	Green	exp1	Empty
PCBP2_HUMAN	Q15366	Poly(rC)-binding protein 2 OS=Homo sapiens GN=PCBP2 PE=1 SV=1	Regular	2793.91	0	38979.4	112	10	24	30.41	303660	0	124940	Green	exp2	Empty
SRSF6_HUMAN	Q13247-3	Isoform SRP55-3 of Serine/arginine-rich splicing factor 6 OS=Homo sapiens GN=SRSF6	Regular	711.201	0	38589.8	30	7	29	22.39	25271	13187	10317	Green	exp1	Empty
1433E_HUMAN	P62258	14-3-3 protein epsilon OS=Homo sapiens GN=YWHAE PE=1 SV=1	Regular	5250.31	0	29345	121	14	29	56.08	377158	166746	124822	Green	exp2	Empty
K2C4_HUMAN	P19013	Keratin_ type II cytoskeletal 4 OS=Homo sapiens GN=KRT4 PE=1 SV=4	Regular	868.181	0	57684.5	77	12	42	24.72	485453	20930.5	181475	Green	exp1	Empty
K2C3_HUMAN	P12035	Keratin_ type II cytoskeletal 3 OS=Homo sapiens GN=KRT3 PE=1 SV=3	Regular	885.941	0	64588.2	91	11	43	11.78	386575	10220	124294	Green	exp2	Empty
PUR2_HUMAN	P22102-2	Isoform Short of Trifunctional purine biosynthetic protein adenosine-3 OS=Homo sapiens GN=GART	Regular	705.241	0	46660.6	35	8	35	20.32	42001	0	12362	Green	exp1	Empty
K2C6A_HUMAN	P02538	Keratin_ type II cytoskeletal 6A OS=Homo sapiens GN=KRT6A PE=1 SV=3	Regular	2372.02	0	60330.2	109	16	44	27.13	513292	100411	178088	Green	exp1	Empty
ATD3B_HUMAN	Q5T9A4-2	Isoform 2 of ATPase family AAA domain-containing protein 3B OS=Homo sapiens GN=ATAD3B	Regular	681.215	0	19793.4	14	3	16	22.29	51614	0	13539	Green	exp1	Empty
TCPW_HUMAN	Q92526-3	Isoform 3 of T-complex protein 1 subunit zeta-2 OS=Homo sapiens GN=CCT6B	Regular	679.436	0	54099.8	47	5	36	7.71	105741	0	30337	Green	exp1	Empty
SRSF6_HUMAN	Q13247-2	Isoform SRP55-2 of Serine/arginine-rich splicing factor 6 OS=Homo sapiens GN=SRSF6	Regular	674.866	0	15726.6	15	3	15	22.96	11829	0	2311	Green	exp1	Empty
DX39B_HUMAN	Q13838	Spliceosome RNA helicase DDX39B OS=Homo sapiens GN=DDX39B PE=1 SV=1	Regular	5267.55	0	49447.7	96	10	37	18.69	292019	0	120885	Green	exp2	Empty
RAB5A_HUMAN	P20339-2	Isoform 2 of Ras-related protein Rab-5A OS=Homo sapiens GN=RAB5A	Regular	661.669	0	22349.2	17	3	14	16.92	13320	1949	3783	Green	exp1	Empty
DDX21_HUMAN	Q9NR30	Nucleolar RNA helicase 2 OS=Homo sapiens GN=DDX21 PE=1 SV=5	Regular	2745.03	0	87857.8	144	17	75	27.46	354180	0	120327	Green	exp2	Empty
4F2_HUMAN	P08195-4	Isoform 4 of 4F2 cell-surface antigen heavy chain OS=Homo sapiens GN=SLC3A2	Regular	661.516	0	71351.6	45	8	47	15.28	33190	0	8208	Green	exp1	Empty
4F2_HUMAN	P08195-3	Isoform 3 of 4F2 cell-surface antigen heavy chain OS=Homo sapiens GN=SLC3A2	Regular	661.516	0	61930.3	45	8	47	17.78	33190	0	8208	Green	exp1	Empty
4F2_HUMAN	P08195-2	Isoform 2 of 4F2 cell-surface antigen heavy chain OS=Homo sapiens GN=SLC3A2	Regular	661.516	0	58059.1	45	8	46	19.09	33190	23295	8208	Green	exp1	Empty
K2C6C_HUMAN	P48668	Keratin_ type II cytoskeletal 6C OS=Homo sapiens GN=KRT6C PE=1 SV=3	Regular	2345.56	0	60310.2	97	13	44	23.23	504097	0	173239	Green	exp1	Empty
AHSA1_HUMAN	O95433-2	Isoform 2 of Activator of 90 kDa heat shock protein ATPase homolog 1 OS=Homo sapiens GN=AHSA1	Regular	657.427	0	32510.7	32	4	25	17.01	30118	0	11328	Green	exp1	Empty
PRPS2_HUMAN	P11908-2	Isoform 2 of Ribose-phosphate pyrophosphokinase 2 OS=Homo sapiens GN=PRPS2	Regular	656.803	0	35453.7	41	6	23	20.87	67692	0	19029	Green	exp1	Empty
RUVB2_HUMAN	Q9Y230	RuvB-like 2 OS=Homo sapiens GN=RUVBL2 PE=1 SV=3	Regular	5056.92	0	51327.8	151	18	43	41.68	409801	180696	119758	Green	exp2	Empty
EF1B_HUMAN	P24534	Elongation factor 1-beta OS=Homo sapiens GN=EEF1B2 PE=1 SV=3	Regular	10303.5	0	24934.8	103	7	19	36.44	262266	174601	119237	Green	exp2	Empty
TCPW_HUMAN	Q92526-2	Isoform 2 of T-complex protein 1 subunit zeta-2 OS=Homo sapiens GN=CCT6B	Regular	648.692	0	53670.5	51	6	35	9.07	134913	0	40187	Green	exp1	Empty
LMNB1_HUMAN	P20700	Lamin-B1 OS=Homo sapiens GN=LMNB1 PE=1 SV=2	Regular	3706.97	0	66693.6	224	22	68	41.98	596236	122988	169389	Green	exp1	Empty
K2C79_HUMAN	Q5XKE5	Keratin_ type II cytoskeletal 79 OS=Homo sapiens GN=KRT79 PE=1 SV=2	Regular	653.444	0	58120.8	71	8	41	10.84	414196	8685.24	118633	Green	exp2	Empty
RAB5B_HUMAN	P61020-2	Isoform 2 of Ras-related protein Rab-5B OS=Homo sapiens GN=RAB5B	Regular	643.863	0	19318.6	15	2	10	12.64	11371	0	3431	Green	exp1	Empty
TCPD_HUMAN	P50991	T-complex protein 1 subunit delta OS=Homo sapiens GN=CCT4 PE=1 SV=4	Regular	2742.03	0	58437.6	137	14	42	32.1	355342	168187	116821	Green	exp2	Empty
HNRH1_HUMAN	P31943	Heterogeneous nuclear ribonucleoprotein H OS=Homo sapiens GN=HNRNPH1 PE=1 SV=4	Regular	5076.22	0	49514.7	161	13	27	32.29	463572	245332	166560	Green	exp1	Empty
RU17_HUMAN	P08621-4	Isoform 4 of U1 small nuclear ribonucleoprotein 70 kDa OS=Homo sapiens GN=SNRNP70	Regular	634.733	0	39247.8	35	4	41	13.78	39878	0	19185	Green	exp1	Empty
POTEI_HUMAN	P0CG38	POTE ankyrin domain family member I OS=Homo sapiens GN=POTEI PE=3 SV=1	Regular	3541.93	0	122936	85	10	99	9.4	331093	0	115934	Green	exp2	Empty
NUCL_HUMAN	P19338	Nucleolin OS=Homo sapiens GN=NCL PE=1 SV=3	Regular	4930.29	0	76671.5	138	17	59	22.11	421698	214480	163566	Green	exp1	Empty
POTEJ_HUMAN	P0CG39	POTE ankyrin domain family member J OS=Homo sapiens GN=POTEJ PE=3 SV=1	Regular	3541.93	0	118816	85	10	97	9.73	331093	0	115934	Green	exp2	Empty
PABP3_HUMAN	Q9H361	Polyadenylate-binding protein 3 OS=Homo sapiens GN=PABPC3 PE=1 SV=2	Regular	2000.16	0	70259.2	122	17	47	25.52	441396	192631	115913	Green	exp2	Empty
SET_HUMAN	Q01105-4	Isoform 4 of Protein SET OS=Homo sapiens GN=SET	Regular	614.59	0	31329.4	18	2	15	8.58	45831	0	9976	Green	exp1	Empty
SET_HUMAN	Q01105-3	Isoform 3 of Protein SET OS=Homo sapiens GN=SET	Regular	614.59	0	30992.9	18	2	13	8.68	45831	67564.5	9976	Green	exp1	Empty
SET_HUMAN	Q01105-2	Isoform 2 of Protein SET OS=Homo sapiens GN=SET	Regular	614.59	0	32103	18	2	16	8.3	45831	0	9976	Green	exp1	Empty
XRCC6_HUMAN	P12956	X-ray repair cross-complementing protein 6 OS=Homo sapiens GN=XRCC6 PE=1 SV=2	Regular	3383.44	0	70128.3	178	20	56	31.86	405578	159295	115833	Green	exp2	Empty
K2C5_HUMAN	P13647	Keratin_ type II cytoskeletal 5 OS=Homo sapiens GN=KRT5 PE=1 SV=3	Regular	2938.75	0	62606.6	166	22	42	30.85	504004	125187	162335	Green	exp1	Empty
ROA0_HUMAN	Q13151	Heterogeneous nuclear ribonucleoprotein A0 OS=Homo sapiens GN=HNRNPA0 PE=1 SV=1	Regular	2825.26	0	31011.7	61	6	22	25.9	257838	186149	115686	Green	exp2	Empty
XPO2_HUMAN	P55060-2	Isoform 2 of Exportin-2 OS=Homo sapiens GN=CSE1L	Regular	613.781	0	22784.2	19	4	18	17.44	26037	0	5994	Green	exp1	Empty
HNRH3_HUMAN	P31942	Heterogeneous nuclear ribonucleoprotein H3 OS=Homo sapiens GN=HNRNPH3 PE=1 SV=2	Regular	7129.35	0	36983.6	121	12	22	43.35	424915	0	159418	Green	exp1	Empty
SEPT7_HUMAN	Q16181	Septin-7 OS=Homo sapiens GN=SEPT7 PE=1 SV=2	Regular	199.119	0.1	50965.2	23	6	34	14.19	393115	10577	115211	Green	exp2	Empty
PDC6I_HUMAN	Q8WUM4-2	Isoform 2 of Programmed cell death 6-interacting protein OS=Homo sapiens GN=PDCD6IP	Regular	600.424	0	97399.4	60	15	81	15.92	92967	0	24354	Green	exp1	Empty
HSP72_HUMAN	P54652	Heat shock-related 70 kDa protein 2 OS=Homo sapiens GN=HSPA2 PE=1 SV=1	Regular	4342.68	0	70306.2	112	13	50	22.22	380890	43806.7	158989	Green	exp1	Empty
1433T_HUMAN	P27348	14-3-3 protein theta OS=Homo sapiens GN=YWHAQ PE=1 SV=1	Regular	5222.06	0	28049.4	113	10	24	44.9	327241	139444	114770	Green	exp2	Empty
NONO_HUMAN	Q15233	Non-POU domain-containing octamer-binding protein OS=Homo sapiens GN=NONO PE=1 SV=4	Regular	1695.57	0	54345.8	118	13	35	29.94	377479	122604	158700	Green	exp1	Empty
TBB8_HUMAN	Q3ZCM7	Tubulin beta-8 chain OS=Homo sapiens GN=TUBB8 PE=1 SV=2	Regular	1090.52	0	50289.4	79	7	30	12.61	355359	0	114517	Green	exp2	Empty
YBOX1_HUMAN	P67809	Nuclease-sensitive element-binding protein 1 OS=Homo sapiens GN=YBX1 PE=1 SV=3	Regular	12905.5	0	35924.2	142	9	26	35.19	425616	277849	157609	Green	exp1	Empty
RAP1B_HUMAN	P61224-2	Isoform 2 of Ras-related protein Rap-1b OS=Homo sapiens GN=RAP1B	Regular	578.256	0	15583.8	12	2	10	16.06	12077	0	2609	Green	exp1	Empty
SSRP1_HUMAN	Q08945	FACT complex subunit SSRP1 OS=Homo sapiens GN=SSRP1 PE=1 SV=1	Regular	1849.17	0	81417.1	137	17	53	26.94	487726	198436	114439	Green	exp2	Empty
PHB2_HUMAN	Q99623-2	Isoform 2 of Prohibitin-2 OS=Homo sapiens GN=PHB2	Regular	576.888	0	29043.6	30	4	25	19.54	91911	0	15312	Green	exp1	Empty
KPYM_HUMAN	P14618	Pyruvate kinase PKM OS=Homo sapiens GN=PKM PE=1 SV=4	Regular	3937.61	0	58507.3	207	21	43	43.13	572843	230293	154834	Green	exp1	Empty
TOP2B_HUMAN	Q02880	DNA topoisomerase 2-beta OS=Homo sapiens GN=TOP2B PE=1 SV=3	Regular	192.044	0.1	184237	81	18	139	9.72	298049	0	114264	Green	exp2	Empty
K1C25_HUMAN	Q7Z3Z0	Keratin_ type I cytoskeletal 25 OS=Homo sapiens GN=KRT25 PE=1 SV=1	Regular	1093.31	0	49888.3	53	3	37	4	358484	0	154114	Green	exp1	Empty
OST48_HUMAN	P39656-3	Isoform 3 of Dolichyl-diphosphooligosaccharide--protein glycosyltransferase 48 kDa subunit OS=Homo sapiens GN=DDOST	Regular	570.028	0	49191	18	2	26	4.57	28146	41062.5	7947	Green	exp1	Empty
PCBP1_HUMAN	Q15365	Poly(rC)-binding protein 1 OS=Homo sapiens GN=PCBP1 PE=1 SV=2	Regular	2681.99	0	38011.1	112	13	24	36.8	292027	94592.6	114077	Green	exp2	Empty
TIAR_HUMAN	Q01085	Nucleolysin TIAR OS=Homo sapiens GN=TIAL1 PE=1 SV=1	Regular	3011.61	0	41933	84	10	26	23.47	265263	161830	111671	Green	exp2	Empty
NP1L4_HUMAN	Q99733-2	Isoform 2 of Nucleosome assembly protein 1-like 4 OS=Homo sapiens GN=NAP1L4	Regular	567.269	0	44307	13	1	26	2.85	28856	0	6048	Green	exp1	Empty
K1C28_HUMAN	Q7Z3Y7	Keratin_ type I cytoskeletal 28 OS=Homo sapiens GN=KRT28 PE=1 SV=2	Regular	1093.31	0	51194.8	53	3	36	3.88	358484	0	154114	Green	exp1	Empty
NFM_HUMAN	P07197-2	Isoform 2 of Neurofilament medium polypeptide OS=Homo sapiens GN=NEFM	Regular	560.775	0	59467.8	39	7	72	9.63	55526	0	14930	Green	exp1	Empty
HNRL1_HUMAN	Q9BUJ2-4	Isoform 4 of Heterogeneous nuclear ribonucleoprotein U-like protein 1 OS=Homo sapiens GN=HNRNPUL1	Regular	558.632	0	85364.1	86	16	52	23.94	111254	25539	29588	Green	exp1	Empty
HNRL1_HUMAN	Q9BUJ2-2	Isoform 2 of Heterogeneous nuclear ribonucleoprotein U-like protein 1 OS=Homo sapiens GN=HNRNPUL1	Regular	558.632	0	90862	86	16	55	22.51	111254	0	29588	Green	exp1	Empty
RU17_HUMAN	P08621	U1 small nuclear ribonucleoprotein 70 kDa OS=Homo sapiens GN=SNRNP70 PE=1 SV=2	Regular	4438.9	0	51613.8	121	13	56	36.84	334796	116059	111089	Green	exp2	Empty
NDUS3_HUMAN	O75489-2	Isoform 2 of NADH dehydrogenase [ubiquinone] iron-sulfur protein 3_ mitochondrial OS=Homo sapiens GN=NDUFS3	Regular	552.027	0	14792.9	10	1	13	9.85	3942	0	1827	Green	exp1	Empty
DX39A_HUMAN	O00148	ATP-dependent RNA helicase DDX39A OS=Homo sapiens GN=DDX39A PE=1 SV=2	Regular	3946.92	0	49642.9	77	9	37	18.74	261125	14074	106475	Green	exp2	Empty
PIPNB_HUMAN	P48739-3	Isoform 3 of Phosphatidylinositol transfer protein beta isoform OS=Homo sapiens GN=PITPNB	Regular	547.411	0	32042.5	19	5	27	17.22	30736	0	13618	Green	exp1	Empty
PIPNB_HUMAN	P48739-2	Isoform 2 of Phosphatidylinositol transfer protein beta isoform OS=Homo sapiens GN=PITPNB	Regular	547.411	0	31923.2	19	5	25	17.28	30736	0	13618	Green	exp1	Empty
LA_HUMAN	P05455	Lupus La protein OS=Homo sapiens GN=SSB PE=1 SV=2	Regular	3519.2	0	47008.2	98	10	46	31.37	286902	178263	106114	Green	exp2	Empty
HNRPU_HUMAN	Q00839	Heterogeneous nuclear ribonucleoprotein U OS=Homo sapiens GN=HNRNPU PE=1 SV=6	Regular	1643.06	0	91325.9	151	16	55	16.36	451438	0	148898	Green	exp1	Empty
RAB8A_HUMAN	P61006-2	Isoform 2 of Ras-related protein Rab-8A OS=Homo sapiens GN=RAB8A	Regular	536.776	0	23734.9	15	3	14	14.98	24763	0	4444	Green	exp1	Empty
RTCB_HUMAN	Q9Y3I0	tRNA-splicing ligase RtcB homolog OS=Homo sapiens GN=RTCB PE=1 SV=1	Regular	2429.41	0	55723.7	125	13	38	28.51	326913	151610	105958	Green	exp2	Empty
H2B2C_HUMAN	Q6DN03	Putative histone H2B type 2-C OS=Homo sapiens GN=HIST2H2BC PE=5 SV=3	Regular	3607.86	0	21985.3	36	2	16	11.4	286943	0	145768	Green	exp1	Empty
TCPG_HUMAN	P49368	T-complex protein 1 subunit gamma OS=Homo sapiens GN=CCT3 PE=1 SV=4	Regular	2876.76	0	61104.3	138	15	48	29.17	297218	128879	105515	Green	exp2	Empty
K2C72_HUMAN	Q14CN4-2	Isoform 2 of Keratin_ type II cytoskeletal 72 OS=Homo sapiens GN=KRT72	Regular	515.078	0	56376.6	32	9	49	20.39	205127	6571	71028	Green	exp1	Empty
H2B2D_HUMAN	Q6DRA6	Putative histone H2B type 2-D OS=Homo sapiens GN=HIST2H2BD PE=5 SV=3	Regular	3607.86	0	18417.3	36	2	14	13.41	286943	0	145768	Green	exp1	Empty
K2C8_HUMAN	P05787	Keratin_ type II cytoskeletal 8 OS=Homo sapiens GN=KRT8 PE=1 SV=7	Regular	639.677	0	53704.4	54	7	42	13.87	317482	2653	104519	Green	exp2	Empty
RL12_HUMAN	P30050	60S ribosomal protein L12 OS=Homo sapiens GN=RPL12 PE=1 SV=1	Regular	6567.85	0	17989.7	81	5	15	36.97	259084	178490	104334	Green	exp2	Empty
XPP3_HUMAN	Q9NQH7-5	Isoform 5 of Probable Xaa-Pro aminopeptidase 3 OS=Homo sapiens GN=XPNPEP3	Regular	507.721	0	32882.9	54	6	21	14.58	132959	0	45811	Green	exp1	Empty
XPP3_HUMAN	Q9NQH7-3	Isoform 3 of Probable Xaa-Pro aminopeptidase 3 OS=Homo sapiens GN=XPNPEP3	Regular	507.721	0	31700.5	54	6	21	15.11	132959	0	45811	Green	exp1	Empty
ERF1_HUMAN	P62495-2	Isoform 2 of Eukaryotic peptide chain release factor subunit 1 OS=Homo sapiens GN=ETF1	Regular	505.5	0	45691	37	6	31	15.1	31205	0	10765	Green	exp1	Empty
SSRP1_HUMAN	Q08945	FACT complex subunit SSRP1 OS=Homo sapiens GN=SSRP1 PE=1 SV=1	Regular	806.169	0	81417.1	75	12	53	19.89	454727	404141	144529	Green	exp1	Empty
K2C72_HUMAN	Q14CN4-3	Isoform 3 of Keratin_ type II cytoskeletal 72 OS=Homo sapiens GN=KRT72	Regular	501.625	0	51751.3	31	8	45	18.76	204328	0	70834	Green	exp1	Empty
SETBP_HUMAN	Q9Y6X0	SET-binding protein OS=Homo sapiens GN=SETBP1 PE=1 SV=3	Regular	2903.47	0	175749	132	15	115	12.59	267100	131120	103020	Green	exp2	Empty
PRDX6_HUMAN	P30041	Peroxiredoxin-6 OS=Homo sapiens GN=PRDX6 PE=1 SV=3	Regular	7781.97	0	25149.1	126	14	28	65.63	351194	156445	142996	Green	exp1	Empty
KRT84_HUMAN	Q9NSB2	Keratin_ type II cuticular Hb4 OS=Homo sapiens GN=KRT84 PE=2 SV=2	Regular	560.415	0	65983	51	7	47	9.17	314999	6828	102729	Green	exp2	Empty
PUR6_HUMAN	P22234-2	Isoform 2 of Multifunctional protein ADE2 OS=Homo sapiens GN=PAICS	Regular	489.183	0	48699.6	39	6	35	13.19	52012	0	12179	Green	exp1	Empty
H90B4_HUMAN	Q58FF6	Putative heat shock protein HSP 90-beta 4 OS=Homo sapiens GN=HSP90AB4P PE=5 SV=1	Regular	2701.41	0	58891.8	97	10	54	17.43	420837	8443.6	142287	Green	exp1	Empty
RMXL3_HUMAN	Q8N7X1	RNA-binding motif protein_ X-linked-like-3 OS=Homo sapiens GN=RBMXL3 PE=2 SV=2	Regular	5187.91	0	115793	83	15	79	20.99	395411	157910	101946	Green	exp2	Empty
PAIRB_HUMAN	Q8NC51-3	Isoform 3 of Plasminogen activator inhibitor 1 RNA-binding protein OS=Homo sapiens GN=SERBP1	Regular	487.338	0	43192.4	19	6	41	14.25	18186	9386	3261	Green	exp1	Empty
HNRPD_HUMAN	Q14103	Heterogeneous nuclear ribonucleoprotein D0 OS=Homo sapiens GN=HNRNPD PE=1 SV=1	Regular	2704.22	0	38605.3	65	8	24	26.48	328705	0	141694	Green	exp1	Empty
HCD2_HUMAN	Q99714-2	Isoform 2 of 3-hydroxyacyl-CoA dehydrogenase type-2 OS=Homo sapiens GN=HSD17B10	Regular	486.723	0	26212.1	14	4	16	25.4	7651	6748	3375	Green	exp1	Empty
PABP4_HUMAN	Q13310	Polyadenylate-binding protein 4 OS=Homo sapiens GN=PABPC4 PE=1 SV=1	Regular	2553.15	0	71125.2	105	11	47	17.55	328578	0	101643	Green	exp2	Empty
HNRL1_HUMAN	Q9BUJ2-3	Isoform 3 of Heterogeneous nuclear ribonucleoprotein U-like protein 1 OS=Homo sapiens GN=HNRNPUL1	Regular	485.668	0	84956	73	14	50	20.74	89787	0	27086	Green	exp1	Empty
IF4A2_HUMAN	Q14240	Eukaryotic initiation factor 4A-II OS=Homo sapiens GN=EIF4A2 PE=1 SV=2	Regular	3052.53	0	46630.5	131	12	50	16.46	335063	0	101580	Green	exp2	Empty
TPIS_HUMAN	P60174-1	Isoform 2 of Triosephosphate isomerase OS=Homo sapiens GN=TPI1	Regular	479.658	0	26954.7	18	5	21	18.47	10514	0	3169	Green	exp1	Empty
K2C7_HUMAN	P08729	Keratin_ type II cytoskeletal 7 OS=Homo sapiens GN=KRT7 PE=1 SV=5	Regular	532.5	0	51442.8	43	3	38	3.41	298544	0	100173	Green	exp2	Empty
TBA4A_HUMAN	P68366	Tubulin alpha-4A chain OS=Homo sapiens GN=TUBA4A PE=1 SV=1	Regular	1027.03	0	50665.8	87	9	34	24.55	400958	0	140510	Green	exp1	Empty
K2C73_HUMAN	Q86Y46-2	Isoform 2 of Keratin_ type II cytoskeletal 73 OS=Homo sapiens GN=KRT73	Regular	476.508	0	42269.5	26	3	33	7.61	194133	0	69006	Green	exp1	Empty
P3C2A_HUMAN	O00443	Phosphatidylinositol 4-phosphate 3-kinase C2 domain-containing subunit alpha OS=Homo sapiens GN=PIK3C2A PE=1 SV=2	Regular	86.7416	2.2	192277	39	8	150	3.14	255470	167557	98831	Green	exp2	Empty
IF2B2_HUMAN	Q9Y6M1-1	Isoform 2 of Insulin-like growth factor 2 mRNA-binding protein 2 OS=Homo sapiens GN=IGF2BP2	Regular	473.533	0	61956.6	48	11	46	23.02	90846	26869	23170	Green	exp1	Empty
ACTB_HUMAN	P60709	Actin_ cytoplasmic 1 OS=Homo sapiens GN=ACTB PE=1 SV=1	Regular	3071.05	0	42079	114	10	34	19.73	407392	186421	139551	Green	exp1	Empty
IF2B1_HUMAN	Q9NZI8	Insulin-like growth factor 2 mRNA-binding protein 1 OS=Homo sapiens GN=IGF2BP1 PE=1 SV=2	Regular	4366.24	0	63822.9	166	23	48	39.34	315205	97369	98768	Green	exp2	Empty
PAIRB_HUMAN	Q8NC51-4	Isoform 4 of Plasminogen activator inhibitor 1 RNA-binding protein OS=Homo sapiens GN=SERBP1	Regular	471.718	0	42483.7	16	5	40	11.89	16872	0	3120	Green	exp1	Empty
PAIRB_HUMAN	Q8NC51-2	Isoform 2 of Plasminogen activator inhibitor 1 RNA-binding protein OS=Homo sapiens GN=SERBP1	Regular	471.718	0	44313.7	16	5	39	11.44	16872	0	3120	Green	exp1	Empty
RL4_HUMAN	P36578	60S ribosomal protein L4 OS=Homo sapiens GN=RPL4 PE=1 SV=5	Regular	1525.82	0	47982.5	97	12	34	26.7	270639	103248	98759	Green	exp2	Empty
ACTG_HUMAN	P63261	Actin_ cytoplasmic 2 OS=Homo sapiens GN=ACTG1 PE=1 SV=1	Regular	3071.05	0	42135.1	114	10	34	19.73	407392	0	139551	Green	exp1	Empty
BCLF1_HUMAN	Q9NYF8	Bcl-2-associated transcription factor 1 OS=Homo sapiens GN=BCLAF1 PE=1 SV=2	Regular	1771.05	0	106236	124	16	78	21.09	332538	0	98351	Green	exp2	Empty
PDIA6_HUMAN	Q15084	Protein disulfide-isomerase A6 OS=Homo sapiens GN=PDIA6 PE=1 SV=1	Regular	4751.4	0	48520.6	115	11	35	30	251987	0	98015	Green	exp2	Empty
K2C8_HUMAN	P05787-2	Isoform 2 of Keratin_ type II cytoskeletal 8 OS=Homo sapiens GN=KRT8	Regular	450.076	0	56608.5	31	4	44	4.7	268543	0	92236	Green	exp1	Empty
RL5_HUMAN	P46777	60S ribosomal protein L5 OS=Homo sapiens GN=RPL5 PE=1 SV=3	Regular	1562.13	0	34590.8	86	8	23	27.95	263999	113245	96706	Green	exp2	Empty
SAFB1_HUMAN	Q15424-4	Isoform 4 of Scaffold attachment factor B1 OS=Homo sapiens GN=SAFB	Regular	447.101	0	103224	54	10	76	15.5	189779	0	42476	Green	exp1	Empty
SAFB1_HUMAN	Q15424-3	Isoform 3 of Scaffold attachment factor B1 OS=Homo sapiens GN=SAFB	Regular	447.101	0	103311	54	10	77	15.49	189779	0	42476	Green	exp1	Empty
TCPZ_HUMAN	P40227	T-complex protein 1 subunit zeta OS=Homo sapiens GN=CCT6A PE=1 SV=3	Regular	4158.17	0	58480.5	186	18	41	34.84	466023	160562	138590	Green	exp1	Empty
ADT2_HUMAN	P05141	ADP/ATP translocase 2 OS=Homo sapiens GN=SLC25A5 PE=1 SV=7	Regular	2079.69	0	33080.4	104	11	31	33.89	324913	0	96314	Green	exp2	Empty
TPIS_HUMAN	P60174-4	Isoform 4 of Triosephosphate isomerase OS=Homo sapiens GN=TPI1	Regular	443.709	0	18129.5	15	4	16	17.96	8860	0	3047	Green	exp1	Empty
THOC4_HUMAN	Q86V81	THO complex subunit 4 OS=Homo sapiens GN=ALYREF PE=1 SV=3	Regular	7860.6	0	26887.9	104	8	18	25.29	278491	219608	94004	Green	exp2	Empty
ACTA_HUMAN	P62736	Actin_ aortic smooth muscle OS=Homo sapiens GN=ACTA2 PE=1 SV=1	Regular	2017.68	0	42408.3	106	11	34	23.87	388250	0	136582	Green	exp1	Empty
RBP2_HUMAN	P49792	E3 SUMO-protein ligase RanBP2 OS=Homo sapiens GN=RANBP2 PE=1 SV=2	Regular	160.331	0.28	362591	86	31	264	6.14	298266	14865.7	92219	Green	exp2	Empty
EF2_HUMAN	P13639	Elongation factor 2 OS=Homo sapiens GN=EEF2 PE=1 SV=4	Regular	1200.92	0	96307.8	123	19	69	24.13	310558	122411	91963	Green	exp2	Empty
AIFM1_HUMAN	O95831-6	Isoform 6 of Apoptosis-inducing factor 1_ mitochondrial OS=Homo sapiens GN=AIFM1	Regular	424.852	0	26146.9	18	3	17	16.03	17992	17992	5478	Green	exp1	Empty
AIFM1_HUMAN	O95831-4	Isoform 4 of Apoptosis-inducing factor 1_ mitochondrial OS=Homo sapiens GN=AIFM1	Regular	424.852	0	35612	18	3	23	11.73	17992	0	5478	Green	exp1	Empty
AIFM1_HUMAN	O95831-3	Isoform 3 of Apoptosis-inducing factor 1_ mitochondrial OS=Homo sapiens GN=AIFM1	Regular	424.852	0	66580	18	3	41	6.24	17992	0	5478	Green	exp1	Empty
ACTC_HUMAN	P68032	Actin_ alpha cardiac muscle 1 OS=Homo sapiens GN=ACTC1 PE=1 SV=1	Regular	2017.68	0	42361.2	106	11	34	23.87	388250	0	136582	Green	exp1	Empty
TCPB_HUMAN	P78371	T-complex protein 1 subunit beta OS=Homo sapiens GN=CCT2 PE=1 SV=4	Regular	1980.19	0	57830.5	116	14	47	31.78	285281	0	90646	Green	exp2	Empty
DDX1_HUMAN	Q92499-3	Isoform 3 of ATP-dependent RNA helicase DDX1 OS=Homo sapiens GN=DDX1	Regular	419.716	0	69510.9	49	11	52	17.65	77865	0	18132	Green	exp1	Empty
IF2B2_HUMAN	Q9Y6M1-6	Isoform 6 of Insulin-like growth factor 2 mRNA-binding protein 2 OS=Homo sapiens GN=IGF2BP2	Regular	416.522	0	58691.8	39	9	43	19.21	38674	0	10689	Green	exp1	Empty
IF2B2_HUMAN	Q9Y6M1-5	Isoform 5 of Insulin-like growth factor 2 mRNA-binding protein 2 OS=Homo sapiens GN=IGF2BP2	Regular	416.522	0	54893.3	39	9	42	20.69	38674	0	10689	Green	exp1	Empty
IF2B2_HUMAN	Q9Y6M1-4	Isoform 4 of Insulin-like growth factor 2 mRNA-binding protein 2 OS=Homo sapiens GN=IGF2BP2	Regular	416.522	0	59837	39	9	43	18.82	38674	0	10689	Green	exp1	Empty
IF2B2_HUMAN	Q9Y6M1-3	Isoform 3 of Insulin-like growth factor 2 mRNA-binding protein 2 OS=Homo sapiens GN=IGF2BP2	Regular	416.522	0	59172.2	39	9	43	19.03	38674	0	10689	Green	exp1	Empty
CYBP_HUMAN	Q9HB71-3	Isoform 3 of Calcyclin-binding protein OS=Homo sapiens GN=CACYBP	Regular	413.998	0	21342.2	13	4	19	24.32	15063	9223.5	3354	Green	exp1	Empty
RS4X_HUMAN	P62701	40S ribosomal protein S4_ X isoform OS=Homo sapiens GN=RPS4X PE=1 SV=2	Regular	2294.57	0	29825.9	83	10	20	37.64	255016	99269	90406	Green	exp2	Empty
MIC60_HUMAN	Q16891-2	Isoform 2 of MICOS complex subunit MIC60 OS=Homo sapiens GN=IMMT	Regular	413.698	0	83024	52	11	65	17.94	74184	28931	16722	Green	exp1	Empty
ACTH_HUMAN	P63267	Actin_ gamma-enteric smooth muscle OS=Homo sapiens GN=ACTG2 PE=1 SV=1	Regular	2017.68	0	42276.2	106	11	33	23.94	388250	19438	136582	Green	exp1	Empty
BCLF1_HUMAN	Q9NYF8-3	Isoform 3 of Bcl-2-associated transcription factor 1 OS=Homo sapiens GN=BCLAF1	Regular	406.766	0	100346	60	12	74	14.38	100861	47992	29495	Green	exp1	Empty
BCLF1_HUMAN	Q9NYF8-2	Isoform 2 of Bcl-2-associated transcription factor 1 OS=Homo sapiens GN=BCLAF1	Regular	406.766	0	106062	60	12	78	13.62	100861	0	29495	Green	exp1	Empty
RSSA_HUMAN	P08865	40S ribosomal protein SA OS=Homo sapiens GN=RPSA PE=1 SV=4	Regular	6132.8	0	32968.2	74	7	25	26.1	274403	204651	90138	Green	exp2	Empty
ACTS_HUMAN	P68133	Actin_ alpha skeletal muscle OS=Homo sapiens GN=ACTA1 PE=1 SV=1	Regular	2017.68	0	42393.3	106	11	34	23.87	388250	0	136582	Green	exp1	Empty
RL22_HUMAN	P35268	60S ribosomal protein L22 OS=Homo sapiens GN=RPL22 PE=1 SV=2	Regular	3833.49	0	14844	53	5	7	36.72	266995	190651	89817	Green	exp2	Empty
KHDR1_HUMAN	Q07666	KH domain-containing_ RNA-binding_ signal transduction-associated protein 1 OS=Homo sapiens GN=KHDRBS1 PE=1 SV=1	Regular	2686.48	0	48341.5	91	8	21	13.77	278275	0	89514	Green	exp2	Empty
HSP76_HUMAN	P17066	Heat shock 70 kDa protein 6 OS=Homo sapiens GN=HSPA6 PE=1 SV=2	Regular	4171.74	0	71484.5	108	8	56	13.06	334236	0	136326	Green	exp1	Empty
ADT3_HUMAN	P12236	ADP/ATP translocase 3 OS=Homo sapiens GN=SLC25A6 PE=1 SV=4	Regular	1533.15	0	33094.4	79	8	30	20.81	293908	0	88845	Green	exp2	Empty
DDX5_HUMAN	P17844	Probable ATP-dependent RNA helicase DDX5 OS=Homo sapiens GN=DDX5 PE=1 SV=1	Regular	2848.64	0	69661.4	181	22	59	31.6	417751	0	136035	Green	exp1	Empty
MIC60_HUMAN	Q16891-4	Isoform 4 of MICOS complex subunit MIC60 OS=Homo sapiens GN=IMMT	Regular	395.052	0	83948.1	49	10	65	14.4	71813	0	16455	Green	exp1	Empty
MIC60_HUMAN	Q16891-3	Isoform 3 of MICOS complex subunit MIC60 OS=Homo sapiens GN=IMMT	Regular	395.052	0	80426.2	49	10	63	15.01	71813	0	16455	Green	exp1	Empty
NDUA5_HUMAN	Q16718-2	Isoform 2 of NADH dehydrogenase [ubiquinone] 1 alpha subcomplex subunit 5 OS=Homo sapiens GN=NDUFA5	Regular	393.745	0	13619.8	17	3	7	29.31	9411	0	2939	Green	exp1	Empty
K1C12_HUMAN	Q99456	Keratin_ type I cytoskeletal 12 OS=Homo sapiens GN=KRT12 PE=1 SV=1	Regular	661.41	0	53625.6	15	1	41	1.42	178743	0	88212	Green	exp2	Empty
API5_HUMAN	Q9BZZ5-3	Isoform 3 of Apoptosis inhibitor 5 OS=Homo sapiens GN=API5	Regular	393.064	0	50652.1	20	5	32	8.54	18810	12414	3779	Green	exp1	Empty
API5_HUMAN	Q9BZZ5-2	Isoform 2 of Apoptosis inhibitor 5 OS=Homo sapiens GN=API5	Regular	393.064	0	57112.4	20	5	39	7.54	18810	0	3779	Green	exp1	Empty
K1C15_HUMAN	P19012	Keratin_ type I cytoskeletal 15 OS=Homo sapiens GN=KRT15 PE=1 SV=3	Regular	916.526	0	49439.9	47	10	42	23.9	277160	7690.4	135736	Green	exp1	Empty
KCRB_HUMAN	P12277	Creatine kinase B-type OS=Homo sapiens GN=CKB PE=1 SV=1	Regular	3856.34	0	42929.5	117	12	24	38.85	235627	121855	88035	Green	exp2	Empty
MYH10_HUMAN	P35580	Myosin-10 OS=Homo sapiens GN=MYH10 PE=1 SV=3	Regular	71.4033	2.92	229969	63	22	164	5.41	271448	11954	86440	Yellow	exp2	Empty
DHX9_HUMAN	Q08211-2	Isoform 2 of ATP-dependent RNA helicase A OS=Homo sapiens GN=DHX9	Regular	389.809	0	24393.4	32	7	17	32.34	34743	0	11662	Green	exp1	Empty
AT1A1_HUMAN	P05023-4	Isoform 4 of Sodium/potassium-transporting ATPase subunit alpha-1 OS=Homo sapiens GN=ATP1A1	Regular	389.481	0	114312	94	16	71	20.72	237020	0	84479	Green	exp1	Empty
ATP5L_HUMAN	O75964	ATP synthase subunit g_ mitochondrial OS=Homo sapiens GN=ATP5L PE=1 SV=3	Regular	410.238	0	11428.5	30	3	9	18.45	121549	128860	86278	Green	exp2	Empty
SYLC_HUMAN	Q9P2J5-2	Isoform 2 of Leucine--tRNA ligase_ cytoplasmic OS=Homo sapiens GN=LARS	Regular	388.399	0	129236	34	7	94	5.44	47756	0	12573	Green	exp1	Empty
SAFB1_HUMAN	Q15424-2	Isoform 2 of Scaffold attachment factor B1 OS=Homo sapiens GN=SAFB	Regular	388.219	0	95580	50	9	75	15.09	183465	0	40939	Green	exp1	Empty
RL31_HUMAN	P62899	60S ribosomal protein L31 OS=Homo sapiens GN=RPL31 PE=1 SV=1	Regular	2062.6	0	14462.9	55	5	11	30.4	240296	169514	85735	Green	exp2	Empty
ZC3H8_HUMAN	Q8N5P1	Zinc finger CCCH domain-containing protein 8 OS=Homo sapiens GN=ZC3H8 PE=1 SV=2	Regular	494.169	0	34260.1	42	8	34	40.21	241690	28451	84977	Green	exp2	Empty
DNJA1_HUMAN	P31689-2	Isoform 2 of DnaJ homolog subfamily A member 1 OS=Homo sapiens GN=DNAJA1	Regular	379.107	0	37786.2	13	3	24	6.04	42719	0	18227	Green	exp1	Empty
RAB15_HUMAN	P59190-2	Isoform 2 of Ras-related protein Rab-15 OS=Homo sapiens GN=RAB15	Regular	376.849	0	23746.1	6	1	12	5.29	18322	0	2448	Green	exp1	Empty
SRSF7_HUMAN	Q16629	Serine/arginine-rich splicing factor 7 OS=Homo sapiens GN=SRSF7 PE=1 SV=1	Regular	12994.2	0	27594.7	77	7	15	26.89	306306	0	133622	Green	exp1	Empty
API5_HUMAN	Q9BZZ5-6	Isoform 6 of Apoptosis inhibitor 5 OS=Homo sapiens GN=API5	Regular	374.497	0	58251.7	14	3	37	5.85	15700	0	2802	Green	exp1	Empty
EWS_HUMAN	Q01844-4	Isoform 4 of RNA-binding protein EWS OS=Homo sapiens GN=EWSR1	Regular	369.814	0	37619.8	23	2	5	6.78	34478	0	13552	Green	exp1	Empty
1433Z_HUMAN	P63104	14-3-3 protein zeta/delta OS=Homo sapiens GN=YWHAZ PE=1 SV=1	Regular	3911.99	0	27916.2	110	10	25	46.12	212047	52886	83881	Green	exp2	Empty
TIA1_HUMAN	P31483	Nucleolysin TIA-1 isoform p40 OS=Homo sapiens GN=TIA1 PE=1 SV=3	Regular	2839.55	0	43305.4	53	6	23	14.77	199195	0	83663	Green	exp2	Empty
KRT35_HUMAN	Q92764	Keratin_ type I cuticular Ha5 OS=Homo sapiens GN=KRT35 PE=2 SV=5	Regular	590.895	0	51672.4	35	6	41	16.04	165817	18607	83523	Green	exp2	Empty
GDE_HUMAN	P35573-3	Isoform 6 of Glycogen debranching enzyme OS=Homo sapiens GN=AGL	Regular	361.555	0	174864	63	11	126	8.44	120455	0	25417	Green	exp1	Empty
GDE_HUMAN	P35573-2	Isoform 5 of Glycogen debranching enzyme OS=Homo sapiens GN=AGL	Regular	361.555	0	174851	63	11	126	8.45	120455	0	25417	Green	exp1	Empty
K1C17_HUMAN	Q04695	Keratin_ type I cytoskeletal 17 OS=Homo sapiens GN=KRT17 PE=1 SV=2	Regular	1610.9	0	48390.9	45	5	43	9.72	242941	0	132418	Green	exp1	Empty
CLH1_HUMAN	Q00610-2	Isoform 2 of Clathrin heavy chain 1 OS=Homo sapiens GN=CLTC	Regular	360.849	0	189659	72	16	133	10.92	76481	31830	23541	Green	exp1	Empty
GBLP_HUMAN	P63244	Guanine nucleotide-binding protein subunit beta-2-like 1 OS=Homo sapiens GN=GNB2L1 PE=1 SV=3	Regular	3424.72	0	35533	99	11	27	30.6	280547	195284	83180	Green	exp2	Empty
CLH1_HUMAN	Q00610	Clathrin heavy chain 1 OS=Homo sapiens GN=CLTC PE=1 SV=5	Regular	838.715	0	193383	166	25	133	18.63	221727	0	82561	Green	exp2	Empty
PDC6I_HUMAN	Q8WUM4-3	Isoform 3 of Programmed cell death 6-interacting protein OS=Homo sapiens GN=PDCD6IP	Regular	348.946	0	30852.3	18	5	28	17.34	34012	0	4141	Green	exp1	Empty
U2AF2_HUMAN	P26368-2	Isoform 2 of Splicing factor U2AF 65 kDa subunit OS=Homo sapiens GN=U2AF2	Regular	346.542	0	53462.8	12	2	27	5.94	14919	22378.5	3072	Green	exp1	Empty
DDX1_HUMAN	Q92499	ATP-dependent RNA helicase DDX1 OS=Homo sapiens GN=DDX1 PE=1 SV=2	Regular	2086.6	0	83401.7	124	16	63	23.51	299501	144046	81705	Green	exp2	Empty
MCM7_HUMAN	P33993-2	Isoform 2 of DNA replication licensing factor MCM7 OS=Homo sapiens GN=MCM7	Regular	345.484	0	44991.1	26	6	34	21.08	25886	0	11722	Green	exp1	Empty
LC7L2_HUMAN	Q9Y383-3	Isoform 3 of Putative RNA-binding protein Luc7-like 2 OS=Homo sapiens GN=LUC7L2	Regular	343.463	0	46684.9	27	4	35	11.31	28709	28182	10333	Green	exp1	Empty
LC7L2_HUMAN	Q9Y383-2	Isoform 2 of Putative RNA-binding protein Luc7-like 2 OS=Homo sapiens GN=LUC7L2	Regular	343.463	0	46881.1	27	4	36	11.25	28709	0	10333	Green	exp1	Empty
ROAA_HUMAN	Q99729	Heterogeneous nuclear ribonucleoprotein A/B OS=Homo sapiens GN=HNRNPAB PE=1 SV=2	Regular	2844.62	0	36339	65	9	24	23.19	381398	0	131224	Green	exp1	Empty
CG055_HUMAN	Q96HJ9-2	Isoform 2 of UPF0562 protein C7orf55 OS=Homo sapiens GN=C7orf55	Regular	343.463	0	54794.2	27	4	38	9.61	28709	0	10333	Green	exp1	Empty
TOM40_HUMAN	O96008-2	Isoform 2 of Mitochondrial import receptor subunit TOM40 homolog OS=Homo sapiens GN=TOMM40	Regular	340.602	0	34726.1	20	4	18	10.33	25136	0	7426	Green	exp1	Empty
GCC2_HUMAN	Q8IWJ2-3	Isoform 2 of GRIP and coiled-coil domain-containing protein 2 OS=Homo sapiens GN=GCC2	Regular	339.947	0	5042.88	5	1	5	42.22	1685	0	1630	Green	exp1	Empty
AT1A1_HUMAN	P05023	Sodium/potassium-transporting ATPase subunit alpha-1 OS=Homo sapiens GN=ATP1A1 PE=1 SV=1	Regular	1560.27	0	114208	154	21	71	23.07	221681	90595	81338	Green	exp2	Empty
CNO10_HUMAN	Q9H9A5	CCR4-NOT transcription complex subunit 10 OS=Homo sapiens GN=CNOT10 PE=1 SV=1	Regular	98.9901	1.77	83450.4	10	2	56	2.28	161199	0	81177	Green	exp2	Empty
SRRT_HUMAN	Q9BXP5-5	Isoform 5 of Serrate RNA effector molecule homolog OS=Homo sapiens GN=SRRT	Regular	333.122	0	96678.7	28	5	88	4.17	37941	31138	9223	Green	exp1	Empty
SRRT_HUMAN	Q9BXP5-4	Isoform 4 of Serrate RNA effector molecule homolog OS=Homo sapiens GN=SRRT	Regular	333.122	0	100603	28	5	90	4.02	37941	0	9223	Green	exp1	Empty
SRRT_HUMAN	Q9BXP5-3	Isoform 3 of Serrate RNA effector molecule homolog OS=Homo sapiens GN=SRRT	Regular	333.122	0	100994	28	5	90	4	37941	0	9223	Green	exp1	Empty
SRRT_HUMAN	Q9BXP5-2	Isoform 2 of Serrate RNA effector molecule homolog OS=Homo sapiens GN=SRRT	Regular	333.122	0	100732	28	5	90	4.01	37941	0	9223	Green	exp1	Empty
SYDC_HUMAN	P14868	Aspartate--tRNA ligase_ cytoplasmic OS=Homo sapiens GN=DARS PE=1 SV=2	Regular	1956.57	0	57535.5	116	17	49	37.92	210305	104766	81033	Green	exp2	Empty
SRSF9_HUMAN	Q13242	Serine/arginine-rich splicing factor 9 OS=Homo sapiens GN=SRSF9 PE=1 SV=1	Regular	4180.15	0	25656.3	96	10	32	36.65	316330	167411	80950	Green	exp2	Empty
RAB2A_HUMAN	P61019-2	Isoform 2 of Ras-related protein Rab-2A OS=Homo sapiens GN=RAB2A	Regular	317.315	0	20961.5	15	2	20	15.96	13840	20760	4752	Green	exp1	Empty
RS8_HUMAN	P62241	40S ribosomal protein S8 OS=Homo sapiens GN=RPS8 PE=1 SV=2	Regular	5845.17	0	24490.3	69	7	16	32.21	253715	211292	79819	Green	exp2	Empty
DDX17_HUMAN	Q92841	Probable ATP-dependent RNA helicase DDX17 OS=Homo sapiens GN=DDX17 PE=1 SV=2	Regular	3280.2	0	80956.9	159	17	67	22.91	368086	0	130510	Green	exp1	Empty
PRPS1_HUMAN	P60891-2	Isoform 2 of Ribose-phosphate pyrophosphokinase 1 OS=Homo sapiens GN=PRPS1	Regular	313.695	0	27925.2	34	5	20	15.14	35629	5550	9800	Green	exp1	Empty
UT14C_HUMAN	Q5TAP6	U3 small nucleolar RNA-associated protein 14 homolog C OS=Homo sapiens GN=UTP14C PE=1 SV=1	Regular	150.21	0.37	87302	38	8	72	5.61	122245	88368	79642	Green	exp2	Empty
C1QBP_HUMAN	Q07021	Complement component 1 Q subcomponent-binding protein_ mitochondrial OS=Homo sapiens GN=C1QBP PE=1 SV=1	Regular	7835.74	0	31761.5	94	6	18	20.92	323926	280005	129376	Green	exp1	Empty
1433B_HUMAN	P31946	14-3-3 protein beta/alpha OS=Homo sapiens GN=YWHAB PE=1 SV=3	Regular	2384.03	0	28196.5	91	10	22	54.88	210670	0	79497	Green	exp2	Empty
AT1A1_HUMAN	P05023-3	Isoform 3 of Sodium/potassium-transporting ATPase subunit alpha-1 OS=Homo sapiens GN=ATP1A1	Regular	311.307	0	110862	90	15	66	20.16	233694	0	83534	Green	exp1	Empty
PSD12_HUMAN	O00232-2	Isoform 2 of 26S proteasome non-ATPase regulatory subunit 12 OS=Homo sapiens GN=PSMD12	Regular	311.221	0	50978.1	28	5	37	11.93	202039	163884	78241	Green	exp1	Empty
K1C24_HUMAN	Q2M2I5	Keratin_ type I cytoskeletal 24 OS=Homo sapiens GN=KRT24 PE=1 SV=1	Regular	751.175	0	55600.7	30	3	41	4.95	166754	0	79308	Green	exp2	Empty
ODPA_HUMAN	P08559-4	Isoform 4 of Pyruvate dehydrogenase E1 component subunit alpha_ somatic form_ mitochondrial OS=Homo sapiens GN=PDHA1	Regular	311.213	0	48321.1	16	3	40	7.94	13967	0	3684	Green	exp1	Empty
ODPA_HUMAN	P08559-3	Isoform 3 of Pyruvate dehydrogenase E1 component subunit alpha_ somatic form_ mitochondrial OS=Homo sapiens GN=PDHA1	Regular	311.213	0	40758.5	19	4	35	14.48	15860	12834	4023	Green	exp1	Empty
ODPA_HUMAN	P08559-2	Isoform 2 of Pyruvate dehydrogenase E1 component subunit alpha_ somatic form_ mitochondrial OS=Homo sapiens GN=PDHA1	Regular	311.213	0	44793.1	19	4	37	13.1	15860	0	4023	Green	exp1	Empty
RL29_HUMAN	P47914	60S ribosomal protein L29 OS=Homo sapiens GN=RPL29 PE=1 SV=2	Regular	5779.55	0	17809.1	50	4	8	16.35	171381	350811	77315	Green	exp2	Empty
NAA15_HUMAN	Q9BXJ9	N-alpha-acetyltransferase 15_ NatA auxiliary subunit OS=Homo sapiens GN=NAA15 PE=1 SV=1	Regular	93.7881	1.93	102527	26	7	93	6.7	360602	336579	127043	Green	exp1	Empty
PSME3_HUMAN	P61289-3	Isoform 3 of Proteasome activator complex subunit 3 OS=Homo sapiens GN=PSME3	Regular	309.392	0	31003.7	20	4	21	13.21	176854	0	105429	Green	exp1	Empty
PSME3_HUMAN	P61289-2	Isoform 2 of Proteasome activator complex subunit 3 OS=Homo sapiens GN=PSME3	Regular	309.392	0	31057.8	20	4	22	13.11	176854	0	105429	Green	exp1	Empty
EFTU_HUMAN	P49411	Elongation factor Tu_ mitochondrial OS=Homo sapiens GN=TUFM PE=1 SV=2	Regular	1566.6	0	49883.8	99	14	41	33.85	267372	145517	76720	Green	exp2	Empty
ATPA_HUMAN	P25705	ATP synthase subunit alpha_ mitochondrial OS=Homo sapiens GN=ATP5A1 PE=1 SV=1	Regular	3015.18	0	59864.8	161	16	46	29.11	380731	181041	127016	Green	exp1	Empty
TCPE_HUMAN	P48643	T-complex protein 1 subunit epsilon OS=Homo sapiens GN=CCT5 PE=1 SV=1	Regular	2543.48	0	60127.4	128	16	49	26.25	262754	88716	76082	Green	exp2	Empty
TFG_HUMAN	Q92734-4	Isoform 4 of Protein TFG OS=Homo sapiens GN=TFG	Regular	300.851	0	31035.6	9	2	16	12.86	21257	31885.5	3840	Green	exp1	Empty
TFG_HUMAN	Q92734-3	Isoform 3 of Protein TFG OS=Homo sapiens GN=TFG	Regular	300.851	0	31463	9	2	16	12.68	21257	0	3840	Green	exp1	Empty
TFG_HUMAN	Q92734-2	Isoform 2 of Protein TFG OS=Homo sapiens GN=TFG	Regular	300.851	0	43077.6	9	2	17	9.09	21257	0	3840	Green	exp1	Empty
K1H1_HUMAN	Q15323	Keratin_ type I cuticular Ha1 OS=Homo sapiens GN=KRT31 PE=1 SV=3	Regular	532.363	0	48662.8	18	1	37	1.68	142478	0	75226	Green	exp2	Empty
K1H2_HUMAN	Q14532	Keratin_ type I cuticular Ha2 OS=Homo sapiens GN=KRT32 PE=2 SV=3	Regular	532.363	0	51825.8	18	1	36	1.56	142478	0	75226	Green	exp2	Empty
KRT36_HUMAN	O76013	Keratin_ type I cuticular Ha6 OS=Homo sapiens GN=KRT36 PE=2 SV=1	Regular	532.363	0	53387.7	18	1	41	1.5	142478	0	75226	Green	exp2	Empty
CPSF7_HUMAN	Q8N684-3	Isoform 3 of Cleavage and polyadenylation specificity factor subunit 7 OS=Homo sapiens GN=CPSF7	Regular	298.577	0	56546.1	12	2	36	5.45	9157	0	2951	Green	exp1	Empty
CPSF7_HUMAN	Q8N684-2	Isoform 2 of Cleavage and polyadenylation specificity factor subunit 7 OS=Homo sapiens GN=CPSF7	Regular	298.577	0	51210	12	2	32	6.06	9157	16572	2951	Green	exp1	Empty
KRT37_HUMAN	O76014	Keratin_ type I cuticular Ha7 OS=Homo sapiens GN=KRT37 PE=3 SV=3	Regular	532.363	0	51115.9	18	1	29	1.56	142478	0	75226	Green	exp2	Empty
GFAP_HUMAN	P14136-3	Isoform 3 of Glial fibrillary acidic protein OS=Homo sapiens GN=GFAP	Regular	296.84	0	49565	30	5	42	8.58	110560	0	35674	Green	exp1	Empty
GFAP_HUMAN	P14136-2	Isoform 2 of Glial fibrillary acidic protein OS=Homo sapiens GN=GFAP	Regular	296.84	0	50402.7	30	5	43	8.45	110560	0	35674	Green	exp1	Empty
RL12_HUMAN	P30050-2	Isoform 2 of 60S ribosomal protein L12 OS=Homo sapiens GN=RPL12	Regular	295.514	0	14370.5	6	1	12	11.36	9148	0	2992	Green	exp1	Empty
KRT38_HUMAN	O76015	Keratin_ type I cuticular Ha8 OS=Homo sapiens GN=KRT38 PE=1 SV=3	Regular	532.363	0	52076.8	18	1	29	1.54	142478	0	75226	Green	exp2	Empty
UGDH_HUMAN	O60701-2	Isoform 2 of UDP-glucose 6-dehydrogenase OS=Homo sapiens GN=UGDH	Regular	292.613	0	48229.9	25	6	43	13.82	18546	0	5416	Green	exp1	Empty
PHB_HUMAN	P35232	Prohibitin OS=Homo sapiens GN=PHB PE=1 SV=1	Regular	6378.1	0	29861.1	106	10	21	39.71	316524	140760	126456	Green	exp1	Empty
KT33B_HUMAN	Q14525	Keratin_ type I cuticular Ha3-II OS=Homo sapiens GN=KRT33B PE=1 SV=3	Regular	532.363	0	47354.2	18	1	37	1.73	142478	0	75226	Green	exp2	Empty
PRDX2_HUMAN	P32119	Peroxiredoxin-2 OS=Homo sapiens GN=PRDX2 PE=1 SV=5	Regular	2727.54	0	22063	64	5	17	26.77	174236	86804.9	73980	Green	exp2	Empty
C1TM_HUMAN	Q6UB35-2	Isoform 2 of Monofunctional C1-tetrahydrofolate synthase_ mitochondrial OS=Homo sapiens GN=MTHFD1L	Regular	280.647	0	30146.5	19	4	29	13.82	17490	0	4517	Green	exp1	Empty
PYRG1_HUMAN	P17812-2	Isoform 2 of CTP synthase 1 OS=Homo sapiens GN=CTPS1	Regular	280.546	0	41619.4	29	6	26	14.44	30675	0	6709	Green	exp1	Empty
NOP2_HUMAN	P46087-4	Isoform 4 of Probable 28S rRNA (cytosine(4447)-C(5))-methyltransferase OS=Homo sapiens GN=NOP2	Regular	279.464	0	93259.2	28	7	58	8.99	99554	0	31314	Green	exp1	Empty
NOP2_HUMAN	P46087-2	Isoform 2 of Probable 28S rRNA (cytosine(4447)-C(5))-methyltransferase OS=Homo sapiens GN=NOP2	Regular	279.464	0	89315.7	28	7	59	9.41	99554	82860	31314	Green	exp1	Empty
TIF1B_HUMAN	Q13263	Transcription intermediary factor 1-beta OS=Homo sapiens GN=TRIM28 PE=1 SV=5	Regular	763.741	0	90317.6	97	18	56	27.07	195410	61341	73746	Green	exp2	Empty
RBMX_HUMAN	P38159	RNA-binding motif protein_ X chromosome OS=Homo sapiens GN=RBMX PE=1 SV=3	Regular	8651.6	0	42331.9	67	10	99	30.95	483140	0	124279	Green	exp1	Empty
RS7_HUMAN	P62081	40S ribosomal protein S7 OS=Homo sapiens GN=RPS7 PE=1 SV=1	Regular	3957.03	0	22126.9	76	8	21	28.87	220607	130108	73637	Green	exp2	Empty
PGK1_HUMAN	P00558-2	Isoform 2 of Phosphoglycerate kinase 1 OS=Homo sapiens GN=PGK1	Regular	276.592	0	41828.1	12	2	32	5.91	9096	13644	2239	Green	exp1	Empty
K1C19_HUMAN	P08727	Keratin_ type I cytoskeletal 19 OS=Homo sapiens GN=KRT19 PE=1 SV=4	Regular	724.721	0	44106.1	27	4	42	8.5	207767	0	118589	Green	exp1	Empty
HS105_HUMAN	Q92598-4	Isoform 4 of Heat shock protein 105 kDa OS=Homo sapiens GN=HSPH1	Regular	274.993	0	98258.2	37	9	72	10.35	32880	0	9324	Green	exp1	Empty
HS105_HUMAN	Q92598-3	Isoform 3 of Heat shock protein 105 kDa OS=Homo sapiens GN=HSPH1	Regular	274.993	0	93110.1	37	9	66	10.89	32880	0	9324	Green	exp1	Empty
HS105_HUMAN	Q92598-2	Isoform Beta of Heat shock protein 105 kDa OS=Homo sapiens GN=HSPH1	Regular	274.993	0	93028.6	37	9	70	10.93	32880	11225	9324	Green	exp1	Empty
TRAP1_HUMAN	Q12931	Heat shock protein 75 kDa_ mitochondrial OS=Homo sapiens GN=TRAP1 PE=1 SV=3	Regular	3202.99	0	80395.3	82	9	68	14.35	285077	0	118391	Green	exp1	Empty
STML2_HUMAN	Q9UJZ1	Stomatin-like protein 2_ mitochondrial OS=Homo sapiens GN=STOML2 PE=1 SV=1	Regular	1705.93	0	38648.2	84	9	28	32.58	161589	0	73562	Green	exp2	Empty
SFPQ_HUMAN	P23246	Splicing factor_ proline- and glutamine-rich OS=Homo sapiens GN=SFPQ PE=1 SV=2	Regular	1772.48	0	76263.6	108	13	47	17.96	232112	107956	117780	Green	exp1	Empty
PLCH1_HUMAN	Q4KWH8	1-phosphatidylinositol 4_5-bisphosphate phosphodiesterase eta-1 OS=Homo sapiens GN=PLCH1 PE=1 SV=1	Regular	84.1249	2.1	191333	28	9	124	3.9	436949	234198	117701	Green	exp1	Empty
BCLF1_HUMAN	Q9NYF8-4	Isoform 4 of Bcl-2-associated transcription factor 1 OS=Homo sapiens GN=BCLAF1	Regular	270.386	0	86051.4	40	8	57	9.77	66435	0	20767	Green	exp1	Empty
CDK1_HUMAN	P06493-2	Isoform 2 of Cyclin-dependent kinase 1 OS=Homo sapiens GN=CDK1	Regular	268.658	0	27502.8	22	5	23	22.92	20120	0	5653	Green	exp1	Empty
DDX3X_HUMAN	O00571	ATP-dependent RNA helicase DDX3X OS=Homo sapiens GN=DDX3X PE=1 SV=3	Regular	2459.08	0	73642.7	153	20	65	33.08	260089	0	73036	Green	exp2	Empty
NACAM_HUMAN	E9PAV3	Nascent polypeptide-associated complex subunit alpha_ muscle-specific form OS=Homo sapiens GN=NACA PE=1 SV=1	Regular	6782.77	0	206106	99	14	151	7.27	330265	282823	72888	Green	exp2	Empty
TCPH_HUMAN	Q99832	T-complex protein 1 subunit eta OS=Homo sapiens GN=CCT7 PE=1 SV=2	Regular	3274.38	0	59880	110	13	43	27.99	209107	0	72790	Green	exp2	Empty
K1C12_HUMAN	Q99456	Keratin_ type I cytoskeletal 12 OS=Homo sapiens GN=KRT12 PE=1 SV=1	Regular	655.862	0	53625.6	16	2	41	3.64	196401	0	112092	Green	exp1	Empty
STRBP_HUMAN	Q96SI9-2	Isoform 2 of Spermatid perinuclear RNA-binding protein OS=Homo sapiens GN=STRBP	Regular	263.276	0	72651.1	19	2	70	3.8	46374	0	12142	Green	exp1	Empty
PCBP3_HUMAN	P57721	Poly(rC)-binding protein 3 OS=Homo sapiens GN=PCBP3 PE=2 SV=2	Regular	2206.81	0	39750.5	65	7	25	18.6	188304	0	72694	Green	exp2	Empty
XPO2_HUMAN	P55060	Exportin-2 OS=Homo sapiens GN=CSE1L PE=1 SV=3	Regular	2472.99	0	111215	141	19	70	19.57	226737	0	72507	Green	exp2	Empty
LDHA_HUMAN	P00338	L-lactate dehydrogenase A chain OS=Homo sapiens GN=LDHA PE=1 SV=2	Regular	9078.3	0	36973.9	135	14	31	38.55	298672	119743	109929	Green	exp1	Empty
DDX1_HUMAN	Q92499-2	Isoform 2 of ATP-dependent RNA helicase DDX1 OS=Homo sapiens GN=DDX1	Regular	260.05	0	70183.1	42	10	55	13.02	63782	0	14454	Green	exp1	Empty
NFH_HUMAN	P12036-2	Isoform 2 of Neurofilament heavy polypeptide OS=Homo sapiens GN=NEFH	Regular	258.851	0	105867	9	1	94	0.93	24276	0	7978	Green	exp1	Empty
MED23_HUMAN	Q9ULK4	Mediator of RNA polymerase II transcription subunit 23 OS=Homo sapiens GN=MED23 PE=1 SV=2	Regular	237.338	0.05	158356	18	4	98	3.14	171288	0	71588	Green	exp2	Empty
PRS7_HUMAN	P35998-2	Isoform 2 of 26S protease regulatory subunit 7 OS=Homo sapiens GN=PSMC2	Regular	250.954	0.1	33615.8	15	5	22	18.24	29456	0	4044	Green	exp1	Empty
SMC2_HUMAN	O95347	Structural maintenance of chromosomes protein 2 OS=Homo sapiens GN=SMC2 PE=1 SV=2	Regular	172.188	0.19	136170	51	13	115	8.02	173582	0	71577	Green	exp2	Empty
RMXL1_HUMAN	Q96E39	RNA binding motif protein_ X-linked-like-1 OS=Homo sapiens GN=RBMXL1 PE=1 SV=1	Regular	8121.52	0	42198.7	55	8	98	25.64	436075	0	105949	Green	exp1	Empty
STRAP_HUMAN	Q9Y3F4-2	Isoform 2 of Serine-threonine kinase receptor-associated protein OS=Homo sapiens GN=STRAP	Regular	249.286	0.1	40120	16	3	27	12.67	12662	0	4481	Green	exp1	Empty
TBA8_HUMAN	Q9NY65	Tubulin alpha-8 chain OS=Homo sapiens GN=TUBA8 PE=1 SV=1	Regular	788.364	0	50778	48	4	34	8.69	249119	0	105946	Green	exp1	Empty
PSME3_HUMAN	P61289	Proteasome activator complex subunit 3 OS=Homo sapiens GN=PSME3 PE=1 SV=1	Regular	309.392	0	29620.2	20	4	20	13.78	176854	173580	105429	Green	exp1	Empty
ETFA_HUMAN	P13804-2	Isoform 2 of Electron transfer flavoprotein subunit alpha_ mitochondrial OS=Homo sapiens GN=ETFA	Regular	247.158	0.1	30253.9	22	6	22	17.25	19749	12341	5869	Green	exp1	Empty
TCPQ_HUMAN	P50990	T-complex protein 1 subunit theta OS=Homo sapiens GN=CCT8 PE=1 SV=4	Regular	4249.86	0	60191	131	18	52	35.95	226606	100417	71055	Green	exp2	Empty
FUBP2_HUMAN	Q92945	Far upstream element-binding protein 2 OS=Homo sapiens GN=KHSRP PE=1 SV=4	Regular	1347.14	0	73400.6	111	17	48	30.1	184338	70798	70698	Green	exp2	Empty
DEK_HUMAN	P35659-2	Isoform 2 of Protein DEK OS=Homo sapiens GN=DEK	Regular	241.9	0.09	38989.8	18	4	40	11.44	22497	18697	3242	Green	exp1	Empty
S10A7_HUMAN	P31151	Protein S100-A7 OS=Homo sapiens GN=S100A7 PE=1 SV=4	Regular	4367.36	0	11585.1	35	2	11	22.77	170968	244197	70404	Green	exp2	Empty
UMPS_HUMAN	P11172-3	Isoform 3 of Uridine 5'-monophosphate synthase OS=Homo sapiens GN=UMPS	Regular	237.963	0.09	42837.4	16	3	43	8.51	18925	24501	5874	Green	exp1	Empty
IF4A3_HUMAN	P38919	Eukaryotic initiation factor 4A-III OS=Homo sapiens GN=EIF4A3 PE=1 SV=4	Regular	3771.22	0	47156.3	111	14	48	32.12	244789	84430.6	70110	Green	exp2	Empty
CHD4_HUMAN	Q14839-2	Isoform 2 of Chromodomain-helicase-DNA-binding protein 4 OS=Homo sapiens GN=CHD4	Regular	236.11	0.09	222445	69	17	147	9.38	64908	0	19722	Green	exp1	Empty
TBB6_HUMAN	Q9BUF5	Tubulin beta-6 chain OS=Homo sapiens GN=TUBB6 PE=1 SV=1	Regular	3475.68	0	50313.5	76	6	30	10.54	242286	0	69479	Green	exp2	Empty
PUR2_HUMAN	P22102	Trifunctional purine biosynthetic protein adenosine-3 OS=Homo sapiens GN=GART PE=1 SV=1	Regular	1365.12	0	109022	110	17	77	17.82	177667	81915	69428	Green	exp2	Empty
TBB3_HUMAN	Q13509	Tubulin beta-3 chain OS=Homo sapiens GN=TUBB3 PE=1 SV=2	Regular	4112.94	0	50889	123	11	30	26.22	303919	10573	105361	Green	exp1	Empty
RBM14_HUMAN	Q96PK6	RNA-binding protein 14 OS=Homo sapiens GN=RBM14 PE=1 SV=2	Regular	2283.16	0	69662.8	93	13	39	17.49	195873	77622	69378	Green	exp2	Empty
CAND1_HUMAN	Q86VP6-2	Isoform 2 of Cullin-associated NEDD8-dissociated protein 1 OS=Homo sapiens GN=CAND1	Regular	231.992	0.19	119258	37	7	88	7.06	24676	14507	7961	Green	exp1	Empty
STML2_HUMAN	Q9UJZ1	Stomatin-like protein 2_ mitochondrial OS=Homo sapiens GN=STOML2 PE=1 SV=1	Regular	715.518	0	38648.2	52	7	28	30.62	407926	51363	104645	Green	exp1	Empty
MSI2H_HUMAN	Q96DH6-2	Isoform 2 of RNA-binding protein Musashi homolog 2 OS=Homo sapiens GN=MSI2	Regular	230.255	0.19	28591.9	15	3	18	12.35	9456	0	2408	Green	exp1	Empty
KRT36_HUMAN	O76013-2	Isoform 2 of Keratin_ type I cuticular Ha6 OS=Homo sapiens GN=KRT36	Regular	228.089	0.19	48454.2	13	3	37	2.64	39692	15375	16829	Green	exp1	Empty
HNRH2_HUMAN	P55795	Heterogeneous nuclear ribonucleoprotein H2 OS=Homo sapiens GN=HNRNPH2 PE=1 SV=1	Regular	3369.75	0	49548.8	109	7	27	21.16	279109	0	102451	Green	exp1	Empty
EIF3G_HUMAN	O75821	Eukaryotic translation initiation factor 3 subunit G OS=Homo sapiens GN=EIF3G PE=1 SV=2	Regular	3404.57	0	35896.2	42	6	32	19.69	154684	140960	68429	Green	exp2	Empty
PRP4_HUMAN	O43172-2	Isoform 2 of U4/U6 small nuclear ribonucleoprotein Prp4 OS=Homo sapiens GN=PRPF4	Regular	219.297	0.19	59005.5	27	7	41	12.86	44900	13936.5	24588	Green	exp1	Empty
DHX9_HUMAN	Q08211	ATP-dependent RNA helicase A OS=Homo sapiens GN=DHX9 PE=1 SV=4	Regular	1720.1	0	142270	174	27	99	25.51	299736	106247	101925	Green	exp1	Empty
MCM3_HUMAN	P25205-2	Isoform 2 of DNA replication licensing factor MCM3 OS=Homo sapiens GN=MCM3	Regular	218.158	0.19	96535.8	44	9	83	10.32	229771	0	12427	Green	exp1	Empty
RL7A_HUMAN	P62424	60S ribosomal protein L7a OS=Homo sapiens GN=RPL7A PE=1 SV=2	Regular	2180.01	0	30166.7	75	6	17	22.93	221661	156508	68389	Green	exp2	Empty
SMD2_HUMAN	P62316	Small nuclear ribonucleoprotein Sm D2 OS=Homo sapiens GN=SNRPD2 PE=1 SV=1	Regular	7035.45	0	13641	71	5	13	42.37	235217	126737	68275	Green	exp2	Empty
AT1A1_HUMAN	P05023-2	Isoform 2 of Sodium/potassium-transporting ATPase subunit alpha-1 OS=Homo sapiens GN=ATP1A1	Regular	215.474	0.19	75109.5	57	11	46	20.56	209073	0	73292	Green	exp1	Empty
RGS10_HUMAN	O43665-3	Isoform 3 of Regulator of G-protein signaling 10 OS=Homo sapiens GN=RGS10	Regular	214.991	0.19	21267	8	2	14	6.63	46617	0	10968	Green	exp1	Empty
RGS10_HUMAN	O43665-2	Isoform 2 of Regulator of G-protein signaling 10 OS=Homo sapiens GN=RGS10	Regular	214.991	0.19	19665.1	8	2	14	7.19	46617	128598	10968	Green	exp1	Empty
RLA0_HUMAN	P05388	60S acidic ribosomal protein P0 OS=Homo sapiens GN=RPLP0 PE=1 SV=1	Regular	4588.51	0	34444.7	112	11	20	38.17	327852	140087	98816	Green	exp1	Empty
P5CS_HUMAN	P54886-2	Isoform Short of Delta-1-pyrroline-5-carboxylate synthase OS=Homo sapiens GN=ALDH18A1	Regular	212.764	0.28	87830.5	62	9	62	11.73	62253	33647	15100	Green	exp1	Empty
NP1L1_HUMAN	P55209	Nucleosome assembly protein 1-like 1 OS=Homo sapiens GN=NAP1L1 PE=1 SV=1	Regular	3232.5	0	45659.3	52	4	25	14.58	225506	0	68005	Green	exp2	Empty
NSUN2_HUMAN	Q08J23-2	Isoform 2 of tRNA (cytosine(34)-C(5))-methyltransferase OS=Homo sapiens GN=NSUN2	Regular	212.737	0.28	83134.6	41	10	66	11.75	198024	0	11579	Green	exp1	Empty
RL11_HUMAN	P62913	60S ribosomal protein L11 OS=Homo sapiens GN=RPL11 PE=1 SV=2	Regular	4775.31	0	20480.5	60	4	16	17.42	194519	0	67570	Green	exp2	Empty
IF4G1_HUMAN	Q04637-9	Isoform 9 of Eukaryotic translation initiation factor 4 gamma 1 OS=Homo sapiens GN=EIF4G1	Regular	210.406	0.28	176978	67	15	121	8.22	199998	0	66160	Green	exp1	Empty
IF4G1_HUMAN	Q04637-8	Isoform 8 of Eukaryotic translation initiation factor 4 gamma 1 OS=Homo sapiens GN=EIF4G1	Regular	210.406	0.28	176361	67	15	121	8.25	199998	0	66160	Green	exp1	Empty
IF4G1_HUMAN	Q04637-5	Isoform D of Eukaryotic translation initiation factor 4 gamma 1 OS=Homo sapiens GN=EIF4G1	Regular	210.406	0.28	159259	67	15	120	9.2	199998	15088	66160	Green	exp1	Empty
IF4G1_HUMAN	Q04637-4	Isoform C of Eukaryotic translation initiation factor 4 gamma 1 OS=Homo sapiens GN=EIF4G1	Regular	210.406	0.28	167361	67	15	119	8.73	199998	0	66160	Green	exp1	Empty
IF4G1_HUMAN	Q04637-3	Isoform B of Eukaryotic translation initiation factor 4 gamma 1 OS=Homo sapiens GN=EIF4G1	Regular	210.406	0.27	172255	67	15	122	8.47	199998	0	66160	Green	exp1	Empty
K2C3_HUMAN	P12035	Keratin_ type II cytoskeletal 3 OS=Homo sapiens GN=KRT3 PE=1 SV=3	Regular	583.195	0	64588.2	52	7	43	7.32	298586	0	98440	Green	exp1	Empty
RS12_HUMAN	P25398	40S ribosomal protein S12 OS=Homo sapiens GN=RPS12 PE=1 SV=3	Regular	4110.13	0	14914.2	58	6	16	37.12	246688	170011	66625	Green	exp2	Empty
EIF3J_HUMAN	O75822-2	Isoform 2 of Eukaryotic translation initiation factor 3 subunit J OS=Homo sapiens GN=EIF3J	Regular	208.491	0.27	22998.5	10	4	20	16.67	13093	12066	2491	Green	exp1	Empty
PTBP1_HUMAN	P26599	Polypyrimidine tract-binding protein 1 OS=Homo sapiens GN=PTBP1 PE=1 SV=1	Regular	555.402	0	57392.5	61	10	34	14.88	220045	108763	66063	Green	exp2	Empty
NSUN2_HUMAN	Q08J23-3	Isoform 3 of tRNA (cytosine(34)-C(5))-methyltransferase OS=Homo sapiens GN=NSUN2	Regular	207.921	0.27	59954.1	35	8	50	16.2	189725	0	10313	Green	exp1	Empty
IF4G1_HUMAN	Q04637-7	Isoform 7 of Eukaryotic translation initiation factor 4 gamma 1 OS=Homo sapiens GN=EIF4G1	Regular	207.367	0.27	155674	64	14	112	8.62	198616	0	65895	Green	exp1	Empty
IF4G1_HUMAN	Q04637-6	Isoform E of Eukaryotic translation initiation factor 4 gamma 1 OS=Homo sapiens GN=EIF4G1	Regular	207.367	0.27	155546	64	14	112	8.62	198616	0	65895	Green	exp1	Empty
STAU1_HUMAN	O95793-3	Isoform 3 of Double-stranded RNA-binding protein Staufen homolog 1 OS=Homo sapiens GN=STAU1	Regular	202.386	0.27	55863.1	31	5	47	9.76	131106	0	38213	Green	exp1	Empty
STAU1_HUMAN	O95793-2	Isoform Short of Double-stranded RNA-binding protein Staufen homolog 1 OS=Homo sapiens GN=STAU1	Regular	202.386	0.27	55162.2	31	5	47	9.88	131106	18708	38213	Green	exp1	Empty
1433G_HUMAN	P61981	14-3-3 protein gamma OS=Homo sapiens GN=YWHAG PE=1 SV=2	Regular	1715.57	0	28473.7	75	9	25	36.84	175915	19339.9	65933	Green	exp2	Empty
K2C79_HUMAN	Q5XKE5	Keratin_ type II cytoskeletal 79 OS=Homo sapiens GN=KRT79 PE=1 SV=2	Regular	597.616	0	58120.8	54	7	41	8.97	296740	0	98099	Green	exp1	Empty
RS2_HUMAN	P15880	40S ribosomal protein S2 OS=Homo sapiens GN=RPS2 PE=1 SV=2	Regular	2488.8	0	31609.6	82	10	27	38.23	202410	141143	65158	Green	exp2	Empty
IPO5_HUMAN	O00410-3	Isoform 3 of Importin-5 OS=Homo sapiens GN=IPO5	Regular	199.791	0.27	127028	33	7	79	6.55	38017	0	12495	Green	exp1	Empty
RLA0L_HUMAN	Q8NHW5	60S acidic ribosomal protein P0-like OS=Homo sapiens GN=RPLP0P6 PE=5 SV=1	Regular	4263.78	0	34535.6	103	10	21	28.39	323686	0	97812	Green	exp1	Empty
1433F_HUMAN	Q04917	14-3-3 protein eta OS=Homo sapiens GN=YWHAH PE=1 SV=4	Regular	1532.07	0	28389.9	72	8	27	36.18	168231	10090.2	65059	Green	exp2	Empty
TBB4A_HUMAN	P04350	Tubulin beta-4A chain OS=Homo sapiens GN=TUBB4A PE=1 SV=2	Regular	3706.1	0	50042.1	125	12	30	23.2	286582	0	94930	Green	exp1	Empty
SYWC_HUMAN	P23381-2	Isoform 2 of Tryptophan--tRNA ligase_ cytoplasmic OS=Homo sapiens GN=WARS	Regular	196.994	0.27	49193.8	22	4	40	10.7	15668	11950	7058	Green	exp1	Empty
RL18_HUMAN	Q07020	60S ribosomal protein L18 OS=Homo sapiens GN=RPL18 PE=1 SV=2	Regular	7656.08	0	21748.6	72	6	10	34.57	175676	0	64837	Green	exp2	Empty
SYLC_HUMAN	Q9P2J5-3	Isoform 3 of Leucine--tRNA ligase_ cytoplasmic OS=Homo sapiens GN=LARS	Regular	196.34	0.27	55637.4	16	3	45	5.57	11439	0	3908	Green	exp1	Empty
PRDX1_HUMAN	Q06830	Peroxiredoxin-1 OS=Homo sapiens GN=PRDX1 PE=1 SV=1	Regular	3001.22	0	22338.5	105	9	18	37.19	230600	94374.6	94512	Green	exp1	Empty
FEN1_HUMAN	P39748-2	Isoform FENMIT of Flap endonuclease 1 OS=Homo sapiens GN=FEN1	Regular	195.36	0.27	36015.3	17	3	20	13.92	17604	0	5714	Green	exp1	Empty
FA98A_HUMAN	Q8NCA5-2	Isoform 2 of Protein FAM98A OS=Homo sapiens GN=FAM98A	Regular	194.064	0.27	55728.8	19	4	34	12.16	20606	0	9108	Green	exp1	Empty
HS905_HUMAN	Q58FG0	Putative heat shock protein HSP 90-alpha A5 OS=Homo sapiens GN=HSP90AA5P PE=2 SV=1	Regular	1555.93	0	38966.2	49	3	33	8.38	183015	0	64714	Green	exp2	Empty
UGDH_HUMAN	O60701-3	Isoform 3 of UDP-glucose 6-dehydrogenase OS=Homo sapiens GN=UGDH	Regular	194.062	0.27	44814.1	22	6	39	14.61	42918	0	4937	Green	exp1	Empty
PCH2_HUMAN	Q15645-2	Isoform 2 of Pachytene checkpoint protein 2 homolog OS=Homo sapiens GN=TRIP13	Regular	193.591	0.27	22198	5	1	11	6.63	4394	0	750	Green	exp1	Empty
K2C75_HUMAN	O95678	Keratin_ type II cytoskeletal 75 OS=Homo sapiens GN=KRT75 PE=1 SV=2	Regular	496.083	0	59845.6	34	6	42	6.9	279467	0	94140	Green	exp1	Empty
NASP_HUMAN	P49321-4	Isoform 4 of Nuclear autoantigenic sperm protein OS=Homo sapiens GN=NASP	Regular	193.086	0.27	78678.2	19	5	71	10.91	15130	0	5185	Green	exp1	Empty
GOG8A_HUMAN	A7E2F4	Golgin subfamily A member 8A OS=Homo sapiens GN=GOLGA8A PE=2 SV=3	Regular	67.0264	3.19	70858.6	17	3	57	4.12	298653	0	64559	Green	exp2	Empty
PSA_HUMAN	P55786-2	Isoform 2 of Puromycin-sensitive aminopeptidase OS=Homo sapiens GN=NPEPPS	Regular	190.003	0.27	95143.3	16	3	58	4.41	32700	0	11824	Green	exp1	Empty
GOG8B_HUMAN	A8MQT2	Golgin subfamily A member 8B OS=Homo sapiens GN=GOLGA8B PE=2 SV=2	Regular	67.0264	3.19	67962.5	17	3	51	4.31	298653	423166	64559	Green	exp2	Empty
GLU2B_HUMAN	P14314-2	Isoform 2 of Glucosidase 2 subunit beta OS=Homo sapiens GN=PRKCSH	Regular	188.317	0.27	60147.7	25	6	41	5.71	31382	24447	10742	Green	exp1	Empty
TCPA_HUMAN	P17987	T-complex protein 1 subunit alpha OS=Homo sapiens GN=TCP1 PE=1 SV=1	Regular	2155.35	0	60856.9	133	14	46	28.78	306530	70223.5	93781	Green	exp1	Empty
RAB4B_HUMAN	P61018-2	Isoform 2 of Ras-related protein Rab-4B OS=Homo sapiens GN=RAB4B	Regular	187.364	0.27	27791.6	10	2	24	8.06	8720	0	7881	Green	exp1	Empty
SAFB2_HUMAN	Q14151	Scaffold attachment factor B2 OS=Homo sapiens GN=SAFB2 PE=1 SV=1	Regular	1066.21	0	107987	81	11	98	18.47	146910	102939	64520	Green	exp2	Empty
K2C78_HUMAN	Q8N1N4	Keratin_ type II cytoskeletal 78 OS=Homo sapiens GN=KRT78 PE=2 SV=2	Regular	472.343	0	57664.3	34	4	42	5	272909	0	93042	Green	exp1	Empty
GNAS2_HUMAN	P63092-4	Isoform 4 of Guanine nucleotide-binding protein G(s) subunit alpha isoforms short OS=Homo sapiens GN=GNAS	Regular	185.187	0.26	46207.9	15	5	28	10.63	19070	0	6538	Green	exp1	Empty
GNAS2_HUMAN	P63092-3	Isoform 3 of Guanine nucleotide-binding protein G(s) subunit alpha isoforms short OS=Homo sapiens GN=GNAS	Regular	185.187	0.26	44635.4	15	5	27	11.08	19070	0	6538	Green	exp1	Empty
GNAS2_HUMAN	P63092-2	Isoform Gnas-2 of Guanine nucleotide-binding protein G(s) subunit alpha isoforms short OS=Homo sapiens GN=GNAS	Regular	185.187	0.26	44722.5	15	5	27	11.05	19070	0	6538	Green	exp1	Empty
LPPRC_HUMAN	P42704	Leucine-rich PPR motif-containing protein_ mitochondrial OS=Homo sapiens GN=LRPPRC PE=1 SV=3	Regular	801.251	0	159103	188	29	130	20.44	243389	60045	64397	Green	exp2	Empty
GNAS1_HUMAN	Q5JWF2-2	Isoform XLas-2 of Guanine nucleotide-binding protein G(s) subunit alpha isoforms XLas OS=Homo sapiens GN=GNAS	Regular	185.187	0.26	110368	15	5	41	4.11	19070	0	6538	Green	exp1	Empty
HSP77_HUMAN	P48741	Putative heat shock 70 kDa protein 7 OS=Homo sapiens GN=HSPA7 PE=5 SV=2	Regular	2552.04	0	40472.6	62	4	28	11.17	226575	0	92263	Green	exp1	Empty
RUVB1_HUMAN	Q9Y265	RuvB-like 1 OS=Homo sapiens GN=RUVBL1 PE=1 SV=1	Regular	4270.96	0	50570.3	99	11	34	38.38	210369	140363	63643	Green	exp2	Empty
K2C8_HUMAN	P05787	Keratin_ type II cytoskeletal 8 OS=Homo sapiens GN=KRT8 PE=1 SV=7	Regular	450.076	0	53704.4	31	4	42	4.97	268543	0	92236	Green	exp1	Empty
ATD3A_HUMAN	Q9NVI7	ATPase family AAA domain-containing protein 3A OS=Homo sapiens GN=ATAD3A PE=1 SV=2	Regular	4722.21	0	71654.4	118	17	56	27.44	249136	0	63058	Green	exp2	Empty
HM13_HUMAN	Q8TCT9-5	Isoform 5 of Minor histocompatibility antigen H13 OS=Homo sapiens GN=HM13	Regular	175.21	0.35	37042.1	12	3	27	11.34	8921	11001	3419	Green	exp1	Empty
KRT84_HUMAN	Q9NSB2	Keratin_ type II cuticular Hb4 OS=Homo sapiens GN=KRT84 PE=2 SV=2	Regular	450.076	0	65983	31	4	47	4	268543	0	92236	Green	exp1	Empty
ELAV1_HUMAN	Q15717	ELAV-like protein 1 OS=Homo sapiens GN=ELAVL1 PE=1 SV=2	Regular	2838.36	0	36263	83	10	22	34.05	217252	126187	63053	Green	exp2	Empty
GNAL_HUMAN	P38405-2	Isoform 2 of Guanine nucleotide-binding protein G(olf) subunit alpha OS=Homo sapiens GN=GNAL	Regular	174.846	0.35	53082.1	11	3	42	7.21	16951	0	5358	Green	exp1	Empty
EF1G_HUMAN	P26641	Elongation factor 1-gamma OS=Homo sapiens GN=EEF1G PE=1 SV=3	Regular	2526.9	0	50461	84	10	37	24.49	250183	168682	92118	Green	exp1	Empty
TBAL3_HUMAN	A6NHL2	Tubulin alpha chain-like 3 OS=Homo sapiens GN=TUBAL3 PE=1 SV=2	Regular	494.064	0	50707.2	23	2	38	1.57	210579	0	62763	Green	exp2	Empty
NOMO2_HUMAN	Q5JPE7-2	Isoform 2 of Nodal modulator 2 OS=Homo sapiens GN=NOMO2	Regular	174.701	0.35	135161	30	6	83	4.66	122300	21705	14897	Green	exp1	Empty
SRSF3_HUMAN	P84103	Serine/arginine-rich splicing factor 3 OS=Homo sapiens GN=SRSF3 PE=1 SV=1	Regular	8969.97	0	19557.7	79	7	14	34.76	259739	0	90908	Green	exp1	Empty
PAIRB_HUMAN	Q8NC51	Plasminogen activator inhibitor 1 RNA-binding protein OS=Homo sapiens GN=SERBP1 PE=1 SV=2	Regular	4467.5	0	45022.5	74	11	40	38.73	165474	0	62552	Green	exp2	Empty
IF4A2_HUMAN	Q14240	Eukaryotic initiation factor 4A-II OS=Homo sapiens GN=EIF4A2 PE=1 SV=2	Regular	2650.31	0	46630.5	100	10	50	15.48	246819	0	85621	Green	exp1	Empty
SYYC_HUMAN	P54577	Tyrosine--tRNA ligase_ cytoplasmic OS=Homo sapiens GN=YARS PE=1 SV=4	Regular	1937.8	0	59485.7	113	16	51	30.11	250386	87877	61957	Green	exp2	Empty
ALBU_HUMAN	P02768-3	Isoform 3 of Serum albumin OS=Homo sapiens GN=ALB	Regular	172.165	0.34	46471.5	8	1	36	3.54	8087	0	3807	Green	exp1	Empty
ALBU_HUMAN	P02768-2	Isoform 2 of Serum albumin OS=Homo sapiens GN=ALB	Regular	172.165	0.34	48672.2	8	1	36	3.36	8087	0	3807	Green	exp1	Empty
EWS_HUMAN	Q01844	RNA-binding protein EWS OS=Homo sapiens GN=EWSR1 PE=1 SV=1	Regular	2486.2	0	68763.5	66	5	24	8.54	211240	0	85087	Green	exp1	Empty
RS11_HUMAN	P62280	40S ribosomal protein S11 OS=Homo sapiens GN=RPS11 PE=1 SV=3	Regular	1170.74	0	18601.8	45	8	18	44.94	180864	112129	61895	Green	exp2	Empty
EIF3C_HUMAN	Q99613-2	Isoform 2 of Eukaryotic translation initiation factor 3 subunit C OS=Homo sapiens GN=EIF3C	Regular	171.335	0.34	104786	31	7	64	6.53	29053	10910	7459	Green	exp1	Empty
VDAC1_HUMAN	P21796	Voltage-dependent anion-selective channel protein 1 OS=Homo sapiens GN=VDAC1 PE=1 SV=2	Regular	3483.09	0	30886.7	97	11	21	49.47	223346	135223	85086	Green	exp1	Empty
E41L2_HUMAN	O43491-4	Isoform 4 of Band 4.1-like protein 2 OS=Homo sapiens GN=EPB41L2	Regular	170.77	0.34	95941.3	20	6	95	6.69	22407	9907	12557	Green	exp1	Empty
COX41_HUMAN	P13073	Cytochrome c oxidase subunit 4 isoform 1_ mitochondrial OS=Homo sapiens GN=COX4I1 PE=1 SV=1	Regular	1770.12	0	19633.8	57	8	17	38.46	209197	109622	61709	Green	exp2	Empty
EIF3B_HUMAN	P55884-2	Isoform 2 of Eukaryotic translation initiation factor 3 subunit B OS=Homo sapiens GN=EIF3B	Regular	167.883	0.34	99770.9	28	7	58	9.62	26597	0	7557	Green	exp1	Empty
AT1A1_HUMAN	P05023	Sodium/potassium-transporting ATPase subunit alpha-1 OS=Homo sapiens GN=ATP1A1 PE=1 SV=1	Regular	389.481	0	114208	94	16	71	20.72	237020	88135	84479	Green	exp1	Empty
CIR1A_HUMAN	Q969X6-3	Isoform 3 of Cirhin OS=Homo sapiens GN=CIRH1A	Regular	165.876	0.34	70323	24	6	39	10.08	24183	10910	4964	Green	exp1	Empty
NACA_HUMAN	Q13765	Nascent polypeptide-associated complex subunit alpha OS=Homo sapiens GN=NACA PE=1 SV=1	Regular	6771.83	0	23383.9	68	5	8	20.47	163856	0	61581	Green	exp2	Empty
CAP1_HUMAN	Q01518-2	Isoform 2 of Adenylyl cyclase-associated protein 1 OS=Homo sapiens GN=CAP1	Regular	165.136	0.34	52286.7	18	4	44	4.43	15333	18826.5	4758	Green	exp1	Empty
ADGB_HUMAN	Q8N7X0	Androglobin OS=Homo sapiens GN=ADGB PE=2 SV=3	Regular	111.37	1.15	190797	34	12	172	3.12	298237	88246	84456	Green	exp1	Empty
LMNB2_HUMAN	Q03252	Lamin-B2 OS=Homo sapiens GN=LMNB2 PE=1 SV=3	Regular	528.87	0	67803	101	15	65	23.83	205129	47786	61004	Green	exp2	Empty
E41L2_HUMAN	O43491-3	Isoform 3 of Band 4.1-like protein 2 OS=Homo sapiens GN=EPB41L2	Regular	161.776	0.34	84201.8	18	4	82	6.43	20008	0	11476	Green	exp1	Empty
CDK13_HUMAN	Q14004-2	Isoform 2 of Cyclin-dependent kinase 13 OS=Homo sapiens GN=CDK13	Regular	161.58	0.34	159176	18	5	121	3.24	25409	0	8020	Green	exp1	Empty
GRP78_HUMAN	P11021	78 kDa glucose-regulated protein OS=Homo sapiens GN=HSPA5 PE=1 SV=2	Regular	2482.31	0	72447.1	83	12	52	24.77	192444	32242	82875	Green	exp1	Empty
SAHH_HUMAN	P23526	Adenosylhomocysteinase OS=Homo sapiens GN=AHCY PE=1 SV=4	Regular	1780.54	0	48286.5	83	12	31	28.47	197612	125419	60569	Green	exp2	Empty
RAB43_HUMAN	Q86YS6-2	Isoform 3 of Ras-related protein Rab-43 OS=Homo sapiens GN=RAB43	Regular	159.926	0.34	17188.5	5	1	14	7.1	3767	0	1042	Green	exp1	Empty
HNRPL_HUMAN	P14866	Heterogeneous nuclear ribonucleoprotein L OS=Homo sapiens GN=HNRNPL PE=1 SV=2	Regular	2093.58	0	64760.2	99	11	34	23.43	243472	0	82741	Green	exp1	Empty
PRKDC_HUMAN	P78527	DNA-dependent protein kinase catalytic subunit OS=Homo sapiens GN=PRKDC PE=1 SV=3	Regular	198.812	0.1	474051	150	32	352	7.7	235169	36496	59639	Green	exp2	Empty
PRP19_HUMAN	Q9UMS4	Pre-mRNA-processing factor 19 OS=Homo sapiens GN=PRPF19 PE=1 SV=1	Regular	1628.4	0	55637.1	73	9	29	18.25	192281	123733	59628	Green	exp2	Empty
XPP3_HUMAN	Q9NQH7	Probable Xaa-Pro aminopeptidase 3 OS=Homo sapiens GN=XPNPEP3 PE=1 SV=1	Regular	2528.83	0	57661	99	11	38	21.89	223375	0	81893	Green	exp1	Empty
ADT1_HUMAN	P12235	ADP/ATP translocase 1 OS=Homo sapiens GN=SLC25A4 PE=1 SV=4	Regular	676.386	0	33292.7	50	5	30	12.08	192213	0	58542	Green	exp2	Empty
RAB37_HUMAN	Q96AX2-4	Isoform 4 of Ras-related protein Rab-37 OS=Homo sapiens GN=RAB37	Regular	159.926	0.34	21064.7	5	1	25	5.91	3767	0	1042	Green	exp1	Empty
RAB37_HUMAN	Q96AX2-3	Isoform 3 of Ras-related protein Rab-37 OS=Homo sapiens GN=RAB37	Regular	159.926	0.34	25891.6	5	1	29	4.82	3767	0	1042	Green	exp1	Empty
RAB37_HUMAN	Q96AX2-2	Isoform 2 of Ras-related protein Rab-37 OS=Homo sapiens GN=RAB37	Regular	159.926	0.34	24283.4	5	1	25	5.09	3767	0	1042	Green	exp1	Empty
LDHB_HUMAN	P07195	L-lactate dehydrogenase B chain OS=Homo sapiens GN=LDHB PE=1 SV=2	Regular	5935.23	0	36923.7	87	7	25	23.65	208751	130937	81756	Green	exp1	Empty
RAB35_HUMAN	Q15286-2	Isoform 2 of Ras-related protein Rab-35 OS=Homo sapiens GN=RAB35	Regular	159.926	0.34	17229.3	5	1	14	7.24	3767	0	1042	Green	exp1	Empty
FKBP4_HUMAN	Q02790	Peptidyl-prolyl cis-trans isomerase FKBP4 OS=Homo sapiens GN=FKBP4 PE=1 SV=3	Regular	2252.59	0	52089.8	106	14	40	34.42	189391	96654	58301	Green	exp2	Empty
RAB30_HUMAN	Q15771-2	Isoform 2 of Ras-related protein Rab-30 OS=Homo sapiens GN=RAB30	Regular	159.926	0.33	19222.2	5	1	14	6.71	3767	0	1042	Green	exp1	Empty
PSMD2_HUMAN	Q13200	26S proteasome non-ATPase regulatory subunit 2 OS=Homo sapiens GN=PSMD2 PE=1 SV=3	Regular	120.609	0.85	100941	30	7	85	4.3	247549	69701	80517	Green	exp1	Empty
STRBP_HUMAN	Q96SI9	Spermatid perinuclear RNA-binding protein OS=Homo sapiens GN=STRBP PE=1 SV=1	Regular	1174.62	0	74337	52	8	71	11.61	194401	0	58182	Green	exp2	Empty
FAS_HUMAN	P49327	Fatty acid synthase OS=Homo sapiens GN=FASN PE=1 SV=3	Regular	392.241	0	276050	166	30	178	14.34	230110	45142	79924	Green	exp1	Empty
TPIS_HUMAN	P60174	Triosephosphate isomerase OS=Homo sapiens GN=TPI1 PE=1 SV=3	Regular	5582.97	0	31076.2	99	10	26	37.06	159233	0	57169	Green	exp2	Empty
SNX2_HUMAN	O60749-2	Isoform 2 of Sorting nexin-2 OS=Homo sapiens GN=SNX2	Regular	158.286	0.33	46211.9	16	3	35	8.46	10532	10532	3435	Green	exp1	Empty
SRSF1_HUMAN	Q07955	Serine/arginine-rich splicing factor 1 OS=Homo sapiens GN=SRSF1 PE=1 SV=2	Regular	5435.29	0	27858.7	71	8	29	29.44	251504	0	79893	Green	exp1	Empty
RALY_HUMAN	Q9UKM9-2	Isoform 1 of RNA-binding protein Raly OS=Homo sapiens GN=RALY	Regular	157.841	0.33	30421.1	11	2	22	6.21	8379	12568.5	3147	Green	exp1	Empty
SRP72_HUMAN	O76094	Signal recognition particle subunit SRP72 OS=Homo sapiens GN=SRP72 PE=1 SV=3	Regular	344.498	0	75176.6	41	9	54	16.99	177966	0	57110	Green	exp2	Empty
HM13_HUMAN	Q8TCT9-4	Isoform 4 of Minor histocompatibility antigen H13 OS=Homo sapiens GN=HM13	Regular	157.65	0.33	43707.9	10	2	25	5.84	7334	0	1703	Green	exp1	Empty
HM13_HUMAN	Q8TCT9-2	Isoform 2 of Minor histocompatibility antigen H13 OS=Homo sapiens GN=HM13	Regular	157.65	0.33	47110.6	10	2	30	5.4	7334	0	1703	Green	exp1	Empty
EIF3J_HUMAN	O75822-3	Isoform 3 of Eukaryotic translation initiation factor 3 subunit J OS=Homo sapiens GN=EIF3J	Regular	157.329	0.33	23140.7	8	3	21	11	10520	0	2212	Green	exp1	Empty
ANM1_HUMAN	Q99873-4	Isoform 4 of Protein arginine N-methyltransferase 1 OS=Homo sapiens GN=PRMT1	Regular	156.137	0.33	41175.9	9	3	32	5.95	9398	0	3107	Green	exp1	Empty
ANM1_HUMAN	Q99873-3	Isoform 3 of Protein arginine N-methyltransferase 1 OS=Homo sapiens GN=PRMT1	Regular	156.137	0.33	40172.7	9	3	32	6.12	9398	12730.5	3107	Green	exp1	Empty
ANM1_HUMAN	Q99873-2	Isoform 2 of Protein arginine N-methyltransferase 1 OS=Homo sapiens GN=PRMT1	Regular	156.137	0.33	40499.1	9	3	32	6.05	9398	0	3107	Green	exp1	Empty
RS3_HUMAN	P23396	40S ribosomal protein S3 OS=Homo sapiens GN=RPS3 PE=1 SV=2	Regular	4227.69	0	26859.4	79	8	26	39.51	232192	158940	79384	Green	exp1	Empty
CDK12_HUMAN	Q9NYV4-3	Isoform 3 of Cyclin-dependent kinase 12 OS=Homo sapiens GN=CDK12	Regular	153.344	0.33	142134	24	9	107	3.77	57576	18967.5	17253	Green	exp1	Empty
CDK12_HUMAN	Q9NYV4-2	Isoform 2 of Cyclin-dependent kinase 12 OS=Homo sapiens GN=CDK12	Regular	153.344	0.33	163856	24	9	117	3.24	57576	0	17253	Green	exp1	Empty
AT2A2_HUMAN	P16615	Sarcoplasmic/endoplasmic reticulum calcium ATPase 2 OS=Homo sapiens GN=ATP2A2 PE=1 SV=1	Regular	904.263	0	116411	100	18	73	18.71	145130	0	56745	Green	exp2	Empty
IPO5_HUMAN	O00410-2	Isoform 2 of Importin-5 OS=Homo sapiens GN=IPO5	Regular	151.686	0.33	118465	25	6	72	4.24	33404	0	9233	Green	exp1	Empty
TCPG_HUMAN	P49368	T-complex protein 1 subunit gamma OS=Homo sapiens GN=CCT3 PE=1 SV=4	Regular	2154.14	0	61104.3	137	19	48	33.21	251950	0	78509	Green	exp1	Empty
RS19_HUMAN	P39019	40S ribosomal protein S19 OS=Homo sapiens GN=RPS19 PE=1 SV=2	Regular	3687.24	0	16060.5	47	7	17	47.59	160579	120040	56290	Green	exp2	Empty
YTHD2_HUMAN	Q9Y5A9-2	Isoform 2 of YTH domain-containing family protein 2 OS=Homo sapiens GN=YTHDF2	Regular	149.381	0.33	57048.4	14	3	23	5.29	12067	22635	2999	Green	exp1	Empty
ALDOA_HUMAN	P04075	Fructose-bisphosphate aldolase A OS=Homo sapiens GN=ALDOA PE=1 SV=2	Regular	849.032	0	39876.3	34	5	31	18.96	128262	0	78384	Green	exp1	Empty
U5S1_HUMAN	Q15029-3	Isoform 3 of 116 kDa U5 small nuclear ribonucleoprotein component OS=Homo sapiens GN=EFTUD2	Regular	149.018	0.33	109139	21	5	72	4.68	29935	0	8570	Green	exp1	Empty
U5S1_HUMAN	Q15029-2	Isoform 2 of 116 kDa U5 small nuclear ribonucleoprotein component OS=Homo sapiens GN=EFTUD2	Regular	149.018	0.33	106353	21	5	70	4.8	29935	12805	8570	Green	exp1	Empty
DDX50_HUMAN	Q9BQ39	ATP-dependent RNA helicase DDX50 OS=Homo sapiens GN=DDX50 PE=1 SV=1	Regular	1054.88	0	83135.4	36	3	60	5.29	120185	0	56232	Green	exp2	Empty
PSD12_HUMAN	O00232	26S proteasome non-ATPase regulatory subunit 12 OS=Homo sapiens GN=PSMD12 PE=1 SV=3	Regular	311.221	0	53303.7	28	5	38	11.4	202039	0	78241	Green	exp1	Empty
PGK1_HUMAN	P00558	Phosphoglycerate kinase 1 OS=Homo sapiens GN=PGK1 PE=1 SV=3	Regular	1481.16	0	45014	88	15	33	46.76	182102	0	56186	Green	exp2	Empty
RL13_HUMAN	P26373-2	Isoform 2 of 60S ribosomal protein L13 OS=Homo sapiens GN=RPL13	Regular	143.52	0.41	18902.2	7	3	13	11.59	6444	0	2558	Green	exp1	Empty
YBOX3_HUMAN	P16989	Y-box-binding protein 3 OS=Homo sapiens GN=YBX3 PE=1 SV=4	Regular	9230.13	0	40090	89	7	30	24.73	226334	0	77579	Green	exp1	Empty
TIF1B_HUMAN	Q13263-2	Isoform 2 of Transcription intermediary factor 1-beta OS=Homo sapiens GN=TRIM28	Regular	142.413	0.49	80671.3	40	10	50	13.41	65089	0	23600	Green	exp1	Empty
ODPB_HUMAN	P11177	Pyruvate dehydrogenase E1 component subunit beta_ mitochondrial OS=Homo sapiens GN=PDHB PE=1 SV=3	Regular	4032.17	0	39575.7	74	9	32	30.08	186467	0	55346	Green	exp2	Empty
GCC2_HUMAN	Q8IWJ2	GRIP and coiled-coil domain-containing protein 2 OS=Homo sapiens GN=GCC2 PE=1 SV=4	Regular	367.802	0	196993	51	20	203	12.59	801201	52907	76989	Green	exp1	Empty
CIR1A_HUMAN	Q969X6-2	Isoform 2 of Cirhin OS=Homo sapiens GN=CIRH1A	Regular	140.102	0.65	64631.9	17	4	36	8.76	15050	0	3233	Green	exp1	Empty
CHRD1_HUMAN	Q9UHD1-2	Isoform 2 of Cysteine and histidine-rich domain-containing protein 1 OS=Homo sapiens GN=CHORDC1	Regular	138.174	0.65	35970.6	22	4	28	9.27	15341	14401.5	4683	Yellow	exp1	Empty
MRP_HUMAN	P49006	MARCKS-related protein OS=Homo sapiens GN=MARCKSL1 PE=1 SV=2	Regular	5314.22	0	19585.8	85	7	13	56.41	126164	61835	55292	Green	exp2	Empty
NOMO2_HUMAN	Q5JPE7-3	Isoform 3 of Nodal modulator 2 OS=Homo sapiens GN=NOMO2	Regular	137.731	0.64	122975	23	5	76	4.18	117807	0	13223	Green	exp1	Empty
CDK2_HUMAN	P24941-2	Isoform 2 of Cyclin-dependent kinase 2 OS=Homo sapiens GN=CDK2	Regular	134.9	0.72	30092	5	1	25	3.03	8094	0	1151	Green	exp1	Empty
ATPB_HUMAN	P06576	ATP synthase subunit beta_ mitochondrial OS=Homo sapiens GN=ATP5B PE=1 SV=3	Regular	3830.55	0	56560	145	14	38	25.52	240931	0	76472	Green	exp1	Empty
CDK18_HUMAN	Q07002-3	Isoform 3 of Cyclin-dependent kinase 18 OS=Homo sapiens GN=CDK18	Regular	134.9	0.72	57976.4	5	1	41	1.59	8094	0	1151	Green	exp1	Empty
CDK18_HUMAN	Q07002-2	Isoform 2 of Cyclin-dependent kinase 18 OS=Homo sapiens GN=CDK18	Regular	134.9	0.72	54766.7	5	1	39	1.69	8094	0	1151	Green	exp1	Empty
RL7_HUMAN	P18124	60S ribosomal protein L7 OS=Homo sapiens GN=RPL7 PE=1 SV=1	Regular	3374.98	0	29282.9	69	9	20	30.24	201552	156578	54831	Green	exp2	Empty
CDK17_HUMAN	Q00537-2	Isoform 2 of Cyclin-dependent kinase 17 OS=Homo sapiens GN=CDK17	Regular	134.9	0.72	59873.5	5	1	45	1.53	8094	0	1151	Green	exp1	Empty
POTEE_HUMAN	Q6S8J3	POTE ankyrin domain family member E OS=Homo sapiens GN=POTEE PE=1 SV=3	Regular	2135.39	0	122961	73	12	100	13.02	208655	22890.3	74541	Green	exp1	Empty
CDK15_HUMAN	Q96Q40-5	Isoform 5 of Cyclin-dependent kinase 15 OS=Homo sapiens GN=CDK15	Regular	134.9	0.72	48886.6	5	1	29	1.86	8094	0	1151	Green	exp1	Empty
CDK15_HUMAN	Q96Q40-4	Isoform 4 of Cyclin-dependent kinase 15 OS=Homo sapiens GN=CDK15	Regular	134.9	0.71	43802.1	5	1	23	2.08	8094	0	1151	Green	exp1	Empty
CDK15_HUMAN	Q96Q40-3	Isoform 3 of Cyclin-dependent kinase 15 OS=Homo sapiens GN=CDK15	Regular	134.9	0.71	45502.7	5	1	27	2	8094	0	1151	Green	exp1	Empty
CDK15_HUMAN	Q96Q40-2	Isoform 2 of Cyclin-dependent kinase 15 OS=Homo sapiens GN=CDK15	Regular	134.9	0.71	40692.2	5	1	27	2.23	8094	0	1151	Green	exp1	Empty
NAA15_HUMAN	Q9BXJ9	N-alpha-acetyltransferase 15_ NatA auxiliary subunit OS=Homo sapiens GN=NAA15 PE=1 SV=1	Regular	75.8777	2.61	102527	35	10	93	3.23	144274	16390	54722	Yellow	exp2	Empty
CDK14_HUMAN	O94921-3	Isoform 3 of Cyclin-dependent kinase 14 OS=Homo sapiens GN=CDK14	Regular	134.9	0.71	48101.8	5	1	28	1.89	8094	0	1151	Green	exp1	Empty
CDK14_HUMAN	O94921-2	Isoform 2 of Cyclin-dependent kinase 14 OS=Homo sapiens GN=CDK14	Regular	134.9	0.71	51118.2	5	1	30	1.77	8094	0	1151	Green	exp1	Empty
POTEF_HUMAN	A5A3E0	POTE ankyrin domain family member F OS=Homo sapiens GN=POTEF PE=1 SV=2	Regular	2133.84	0	123099	72	11	100	11.81	207407	0	74161	Green	exp1	Empty
RAB7A_HUMAN	P51149	Ras-related protein Rab-7a OS=Homo sapiens GN=RAB7A PE=1 SV=1	Regular	4624.28	0	23774.9	79	10	20	49.76	174630	83243	54616	Green	exp2	Empty
SAE1_HUMAN	Q9UBE0-3	Isoform 3 of SUMO-activating enzyme subunit 1 OS=Homo sapiens GN=SAE1	Regular	133.352	0.71	33576	10	4	27	7.02	9071	0	1967	Green	exp1	Empty
SAE1_HUMAN	Q9UBE0-2	Isoform 2 of SUMO-activating enzyme subunit 1 OS=Homo sapiens GN=SAE1	Regular	133.352	0.71	30153.3	10	4	26	7.89	9071	8376	1967	Green	exp1	Empty
C1TC_HUMAN	P11586	C-1-tetrahydrofolate synthase_ cytoplasmic OS=Homo sapiens GN=MTHFD1 PE=1 SV=3	Regular	1351.37	0	102244	129	18	73	21.5	241507	93650	72959	Green	exp1	Empty
SYTC_HUMAN	P26639-2	Isoform 2 of Threonine--tRNA ligase_ cytoplasmic OS=Homo sapiens GN=TARS	Regular	132.481	0.71	87830.8	21	4	59	3.57	21696	0	12548	Green	exp1	Empty
RPN1_HUMAN	P04843	Dolichyl-diphosphooligosaccharide--protein glycosyltransferase subunit 1 OS=Homo sapiens GN=RPN1 PE=1 SV=1	Regular	1004.53	0	68683.6	103	13	49	24.55	222172	77350	54596	Green	exp2	Empty
RPN2_HUMAN	P04844-2	Isoform 2 of Dolichyl-diphosphooligosaccharide--protein glycosyltransferase subunit 2 OS=Homo sapiens GN=RPN2	Regular	132.444	0.71	67723.5	18	4	39	5.37	24478	38427	4394	Green	exp1	Empty
ILF3_HUMAN	Q12906	Interleukin enhancer-binding factor 3 OS=Homo sapiens GN=ILF3 PE=1 SV=3	Regular	2066.23	0	95737.7	131	15	57	19.8	255453	0	72431	Green	exp1	Empty
PSMD1_HUMAN	Q99460-2	Isoform 2 of 26S proteasome non-ATPase regulatory subunit 1 OS=Homo sapiens GN=PSMD1	Regular	132.095	0.71	103228	26	9	71	8.68	21298	0	6103	Green	exp1	Empty
PRDX3_HUMAN	P30048-2	Isoform 2 of Thioredoxin-dependent peroxide reductase_ mitochondrial OS=Homo sapiens GN=PRDX3	Regular	130.141	0.7	26123.7	15	2	17	7.56	19706	24039	10254	Yellow	exp1	Empty
VDAC3_HUMAN	Q9Y277	Voltage-dependent anion-selective channel protein 3 OS=Homo sapiens GN=VDAC3 PE=1 SV=1	Regular	3288.51	0	31000.9	76	8	19	35.34	162360	105371	54590	Green	exp2	Empty
VDAC2_HUMAN	P45880	Voltage-dependent anion-selective channel protein 2 OS=Homo sapiens GN=VDAC2 PE=1 SV=2	Regular	3867.19	0	32079.8	82	9	20	30.27	243778	0	72186	Green	exp1	Empty
PDIA4_HUMAN	P13667	Protein disulfide-isomerase A4 OS=Homo sapiens GN=PDIA4 PE=1 SV=2	Regular	387.491	0	73274.7	55	11	69	21.4	126106	99257	54574	Green	exp2	Empty
TNPO1_HUMAN	Q92973-3	Isoform 3 of Transportin-1 OS=Homo sapiens GN=TNPO1	Regular	120.74	0.86	98326.8	27	8	60	10.14	79079	0	14036	Green	exp1	Empty
TNPO1_HUMAN	Q92973-2	Isoform 2 of Transportin-1 OS=Homo sapiens GN=TNPO1	Regular	120.74	0.85	102793	30	9	65	11.35	80738	9441	14306	Green	exp1	Empty
K2C72_HUMAN	Q14CN4	Keratin_ type II cytoskeletal 72 OS=Homo sapiens GN=KRT72 PE=1 SV=2	Regular	515.078	0	56504.7	32	9	49	20.35	205127	0	71028	Green	exp1	Empty
ZN529_HUMAN	Q6P280	Zinc finger protein 529 OS=Homo sapiens GN=ZNF529 PE=2 SV=2	Regular	61.1119	3.89	67518.4	19	3	42	3.73	90491	116336	54224	Yellow	exp2	Empty
K1C13_HUMAN	P13646	Keratin_ type I cytoskeletal 13 OS=Homo sapiens GN=KRT13 PE=1 SV=4	Regular	809.476	0	49930.5	72	13	40	20.09	242160	0	70966	Green	exp1	Empty
DSC1_HUMAN	Q08554-2	Isoform 1B of Desmocollin-1 OS=Homo sapiens GN=DSC1	Regular	117.427	0.93	94975.6	20	6	61	6.31	60283	11135	15481	Green	exp1	Empty
K2C71_HUMAN	Q3SY84	Keratin_ type II cytoskeletal 71 OS=Homo sapiens GN=KRT71 PE=1 SV=3	Regular	420.233	0	57804.9	15	1	45	1.34	171411	0	53738	Green	exp2	Empty
K2C71_HUMAN	Q3SY84	Keratin_ type II cytoskeletal 71 OS=Homo sapiens GN=KRT71 PE=1 SV=3	Regular	497.577	0	57804.9	31	5	45	10.33	197010	0	69591	Green	exp1	Empty
K2C72_HUMAN	Q14CN4	Keratin_ type II cytoskeletal 72 OS=Homo sapiens GN=KRT72 PE=1 SV=2	Regular	420.233	0	56504.7	15	1	49	1.37	171411	0	53738	Green	exp2	Empty
K2C74_HUMAN	Q7RTS7	Keratin_ type II cytoskeletal 74 OS=Homo sapiens GN=KRT74 PE=1 SV=2	Regular	487.571	0	58264.7	28	4	50	8.7	195540	0	69317	Green	exp1	Empty
K2C73_HUMAN	Q86Y46	Keratin_ type II cytoskeletal 73 OS=Homo sapiens GN=KRT73 PE=1 SV=1	Regular	420.233	0	59493.7	15	1	45	1.3	171411	0	53738	Green	exp2	Empty
K2C73_HUMAN	Q86Y46	Keratin_ type II cytoskeletal 73 OS=Homo sapiens GN=KRT73 PE=1 SV=1	Regular	476.508	0	59493.7	26	3	45	5.37	194133	0	69006	Green	exp1	Empty
K2C74_HUMAN	Q7RTS7	Keratin_ type II cytoskeletal 74 OS=Homo sapiens GN=KRT74 PE=1 SV=2	Regular	420.233	0	58264.7	15	1	50	1.32	171411	0	53738	Green	exp2	Empty
PHB2_HUMAN	Q99623	Prohibitin-2 OS=Homo sapiens GN=PHB2 PE=1 SV=2	Regular	2774.2	0	33296.4	73	8	29	29.1	235161	126260	66790	Green	exp1	Empty
SMC4_HUMAN	Q9NTJ3-2	Isoform 2 of Structural maintenance of chromosomes protein 4 OS=Homo sapiens GN=SMC4	Regular	110.985	1.22	140963	40	15	131	9.76	177689	70044	31222	Green	exp1	Empty
RS25_HUMAN	P62851	40S ribosomal protein S25 OS=Homo sapiens GN=RPS25 PE=1 SV=1	Regular	3309.81	0	13799.2	46	5	9	40.8	198639	163872	53696	Green	exp2	Empty
AN36C_HUMAN	Q5JPF3	Ankyrin repeat domain-containing protein 36C OS=Homo sapiens GN=ANKRD36C PE=2 SV=3	Regular	54.9469	2.79	201516	46	13	187	2.36	149523	4438.5	66467	Yellow	exp1	Empty
PRS4_HUMAN	P62191-2	Isoform 2 of 26S protease regulatory subunit 4 OS=Homo sapiens GN=PSMC1	Regular	108.988	1.29	41281.2	16	3	33	8.72	13943	0	4508	Yellow	exp1	Empty
PYGL_HUMAN	P06737	Glycogen phosphorylase_ liver form OS=Homo sapiens GN=PYGL PE=1 SV=4	Regular	559.931	0	97548	70	14	76	16.65	207228	0	53547	Green	exp2	Empty
HNRPR_HUMAN	O43390	Heterogeneous nuclear ribonucleoprotein R OS=Homo sapiens GN=HNRNPR PE=1 SV=1	Regular	2512.8	0	71228.3	145	18	51	28.75	242395	106128	66255	Green	exp1	Empty
AT2A2_HUMAN	P16615-5	Isoform 5 of Sarcoplasmic/endoplasmic reticulum calcium ATPase 2 OS=Homo sapiens GN=ATP2A2	Regular	107.7	1.29	111217	31	9	70	9.03	47083	0	18835	Green	exp1	Empty
AT2A2_HUMAN	P16615-3	Isoform 3 of Sarcoplasmic/endoplasmic reticulum calcium ATPase 2 OS=Homo sapiens GN=ATP2A2	Regular	107.7	1.29	111376	31	9	70	9.01	47083	0	18835	Green	exp1	Empty
AT2A2_HUMAN	P16615-2	Isoform 2 of Sarcoplasmic/endoplasmic reticulum calcium ATPase 2 OS=Homo sapiens GN=ATP2A2	Regular	107.7	1.29	111174	31	9	70	9.03	47083	0	18835	Green	exp1	Empty
UBA1_HUMAN	P22314-2	Isoform 2 of Ubiquitin-like modifier-activating enzyme 1 OS=Homo sapiens GN=UBA1	Regular	107.573	1.29	114827	21	7	64	5.3	24725	8682	11312	Green	exp1	Empty
RS18_HUMAN	P62269	40S ribosomal protein S18 OS=Homo sapiens GN=RPS18 PE=1 SV=3	Regular	3193.26	0	17718.7	54	5	16	30.92	179511	0	53189	Green	exp2	Empty
DNJC7_HUMAN	Q99615-2	Isoform 2 of DnaJ homolog subfamily C member 7 OS=Homo sapiens GN=DNAJC7	Regular	105.681	1.29	50838.4	29	5	38	9.13	733149	0	445985	Green	exp1	Empty
IF4G1_HUMAN	Q04637	Eukaryotic translation initiation factor 4 gamma 1 OS=Homo sapiens GN=EIF4G1 PE=1 SV=4	Regular	210.406	0.27	176233	67	15	121	8.26	199998	0	66160	Green	exp1	Empty
SRSF6_HUMAN	Q13247	Serine/arginine-rich splicing factor 6 OS=Homo sapiens GN=SRSF6 PE=1 SV=2	Regular	1262.81	0	39700.9	56	10	30	27.03	194473	0	53078	Green	exp2	Empty
PARP1_HUMAN	P09874	Poly [ADP-ribose] polymerase 1 OS=Homo sapiens GN=PARP1 PE=1 SV=4	Regular	866.698	0	113882	134	20	83	19.92	232509	53188	65704	Green	exp1	Empty
KRT85_HUMAN	P78386	Keratin_ type II cuticular Hb5 OS=Homo sapiens GN=KRT85 PE=1 SV=1	Regular	150.602	0.37	57341.9	38	7	47	8.09	136830	3773.09	52746	Green	exp2	Empty
TRHY_HUMAN	Q07283	Trichohyalin OS=Homo sapiens GN=TCHH PE=1 SV=2	Regular	64.4875	3.3	254382	51	16	224	2.57	220783	129468	65312	Green	exp1	Empty
PNML1_HUMAN	Q86V59-2	Isoform 2 of PNMA-like protein 1 OS=Homo sapiens GN=PNMAL1	Regular	97.7576	1.72	42206.7	12	2	30	6.35	955788	2821899	602169	Yellow	exp1	Empty
NUDC_HUMAN	Q9Y266	Nuclear migration protein nudC OS=Homo sapiens GN=NUDC PE=1 SV=1	Regular	2852.68	0	38300	83	9	31	29.91	151059	70408	52706	Green	exp2	Empty
MYH7B_HUMAN	A7E2Y1-2	Isoform 2 of Myosin-7B OS=Homo sapiens GN=MYH7B	Regular	97.2249	1.79	20499.5	3	1	16	11.36	7732	0	260	Yellow	exp1	Empty
GTF2I_HUMAN	P78347-4	Isoform 4 of General transcription factor II-I OS=Homo sapiens GN=GTF2I	Regular	94.8114	1.79	110619	20	4	84	2.35	16143	0	5379	Green	exp1	Empty
GTF2I_HUMAN	P78347-3	Isoform 3 of General transcription factor II-I OS=Homo sapiens GN=GTF2I	Regular	94.8114	1.79	110793	20	4	80	2.35	16143	0	5379	Green	exp1	Empty
GTF2I_HUMAN	P78347-2	Isoform 2 of General transcription factor II-I OS=Homo sapiens GN=GTF2I	Regular	94.8114	1.79	108483	20	4	82	2.4	16143	20509.5	5379	Green	exp1	Empty
MIC60_HUMAN	Q16891	MICOS complex subunit MIC60 OS=Homo sapiens GN=IMMT PE=1 SV=1	Regular	692.135	0	84077.2	72	14	65	21.77	165803	0	52637	Green	exp2	Empty
COX2_HUMAN	P00403	Cytochrome c oxidase subunit 2 OS=Homo sapiens GN=MT-CO2 PE=1 SV=1	Regular	1001.7	0	25736.2	53	4	11	18.94	133092	92961	52550	Green	exp2	Empty
CBX3_HUMAN	Q13185	Chromobox protein homolog 3 OS=Homo sapiens GN=CBX3 PE=1 SV=4	Regular	1832.11	0	20982.5	66	6	13	28.96	202228	71645	52322	Green	exp2	Empty
SET_HUMAN	Q01105	Protein SET OS=Homo sapiens GN=SET PE=1 SV=3	Regular	2569.5	0	33488.9	47	4	17	16.55	172943	0	52186	Green	exp2	Empty
DLG1_HUMAN	Q12959-9	Isoform 9 of Disks large homolog 1 OS=Homo sapiens GN=DLG1	Regular	93.2259	1.93	88827.6	24	7	67	7.75	12921	0	8454	Yellow	exp1	Empty
DLG1_HUMAN	Q12959-8	Isoform 8 of Disks large homolog 1 OS=Homo sapiens GN=DLG1	Regular	93.2259	1.93	87533.1	24	7	67	7.87	12921	8317	8454	Yellow	exp1	Empty
DLG1_HUMAN	Q12959-7	Isoform 7 of Disks large homolog 1 OS=Homo sapiens GN=DLG1	Regular	93.2259	1.92	102191	24	7	65	6.76	12921	0	8454	Yellow	exp1	Empty
DLG1_HUMAN	Q12959-6	Isoform 6 of Disks large homolog 1 OS=Homo sapiens GN=DLG1	Regular	93.2259	1.92	99374.9	24	7	64	6.96	12921	0	8454	Yellow	exp1	Empty
DLG1_HUMAN	Q12959-5	Isoform 5 of Disks large homolog 1 OS=Homo sapiens GN=DLG1	Regular	93.2259	1.92	95451.1	24	7	67	7.27	12921	0	8454	Yellow	exp1	Empty
DLG1_HUMAN	Q12959-4	Isoform 4 of Disks large homolog 1 OS=Homo sapiens GN=DLG1	Regular	93.2259	1.92	100227	24	7	69	6.94	12921	0	8454	Yellow	exp1	Empty
DLG1_HUMAN	Q12959-3	Isoform 3 of Disks large homolog 1 OS=Homo sapiens GN=DLG1	Regular	93.2259	1.92	97361.2	24	7	67	7.12	12921	0	8454	Yellow	exp1	Empty
DLG1_HUMAN	Q12959-2	Isoform 2 of Disks large homolog 1 OS=Homo sapiens GN=DLG1	Regular	93.2259	1.92	103606	24	7	67	6.7	12921	0	8454	Yellow	exp1	Empty
HNRPQ_HUMAN	O60506	Heterogeneous nuclear ribonucleoprotein Q OS=Homo sapiens GN=SYNCRIP PE=1 SV=2	Regular	2688.4	0	69830.8	141	16	50	34.19	202752	84217	64928	Green	exp1	Empty
SMC2_HUMAN	O95347-2	Isoform 2 of Structural maintenance of chromosomes protein 2 OS=Homo sapiens GN=SMC2	Regular	92.3708	1.91	125383	42	13	110	4.37	43369	8966	9885	Green	exp1	Empty
ADT4_HUMAN	Q9H0C2	ADP/ATP translocase 4 OS=Homo sapiens GN=SLC25A31 PE=2 SV=1	Regular	281.175	0	35307.1	30	3	32	5.71	137773	0	51393	Green	exp2	Empty
TCPD_HUMAN	P50991	T-complex protein 1 subunit delta OS=Homo sapiens GN=CCT4 PE=1 SV=4	Regular	2044.57	0	58437.6	106	10	42	18.18	216368	119979	64893	Green	exp1	Empty
RL23_HUMAN	P62829	60S ribosomal protein L23 OS=Homo sapiens GN=RPL23 PE=1 SV=1	Regular	1285.38	0	14979.5	44	4	13	30	112479	73651	51384	Green	exp2	Empty
NDUS1_HUMAN	P28331-5	Isoform 5 of NADH-ubiquinone oxidoreductase 75 kDa subunit_ mitochondrial OS=Homo sapiens GN=NDUFS1	Regular	89.1415	1.98	76173.1	25	7	49	9.41	25399	0	7572	Yellow	exp1	Empty
NDUS1_HUMAN	P28331-4	Isoform 4 of NADH-ubiquinone oxidoreductase 75 kDa subunit_ mitochondrial OS=Homo sapiens GN=NDUFS1	Regular	89.1415	1.98	74440.1	25	7	50	9.7	25399	4837.5	7572	Yellow	exp1	Empty
NDUS1_HUMAN	P28331-2	Isoform 2 of NADH-ubiquinone oxidoreductase 75 kDa subunit_ mitochondrial OS=Homo sapiens GN=NDUFS1	Regular	89.1415	1.98	82024	25	7	54	8.77	25399	0	7572	Yellow	exp1	Empty
FBRL_HUMAN	P22087	rRNA 2'-O-methyltransferase fibrillarin OS=Homo sapiens GN=FBL PE=1 SV=2	Regular	1345.68	0	33898.3	32	4	27	15.58	125647	101390	51034	Green	exp2	Empty
CALX_HUMAN	P27824	Calnexin OS=Homo sapiens GN=CANX PE=1 SV=2	Regular	3274.53	0	68024.6	81	6	45	12.33	210791	0	63352	Green	exp1	Empty
DDX3Y_HUMAN	O15523	ATP-dependent RNA helicase DDX3Y OS=Homo sapiens GN=DDX3Y PE=1 SV=2	Regular	2130	0	73610	112	16	69	27.58	192542	0	50885	Green	exp2	Empty
SRRM2_HUMAN	Q9UQ35	Serine/arginine repetitive matrix protein 2 OS=Homo sapiens GN=SRRM2 PE=1 SV=2	Regular	566.725	0	300357	86	18	189	9.45	181200	57332	50830	Green	exp2	Empty
RFX7_HUMAN	Q2KHR2-2	Isoform 2 of DNA-binding protein RFX7 OS=Homo sapiens GN=RFX7	Regular	87.0421	2.11	138895	40	9	64	6.09	677676	0	322716	Green	exp1	Empty
GDAP1_HUMAN	Q8TB36-2	Isoform 2 of Ganglioside-induced differentiation-associated protein 1 OS=Homo sapiens GN=GDAP1	Regular	85.5746	2.11	33650.9	5	1	20	5.52	1524	4572	1693	Yellow	exp1	Empty
ACTBL_HUMAN	Q562R1	Beta-actin-like protein 2 OS=Homo sapiens GN=ACTBL2 PE=1 SV=2	Regular	1011.42	0	42345.5	65	6	35	18.35	161416	61417.1	63268	Green	exp1	Empty
ATD3B_HUMAN	Q5T9A4	ATPase family AAA domain-containing protein 3B OS=Homo sapiens GN=ATAD3B PE=1 SV=1	Regular	2808	0	73143.3	68	11	61	17.13	201852	0	50599	Green	exp2	Empty
TCPH_HUMAN	Q99832	T-complex protein 1 subunit eta OS=Homo sapiens GN=CCT7 PE=1 SV=2	Regular	2434.15	0	59880	89	13	43	27.99	195645	0	62721	Green	exp1	Empty
1433S_HUMAN	P31947	14-3-3 protein sigma OS=Homo sapiens GN=SFN PE=1 SV=1	Regular	1207.42	0	27888.2	44	3	25	9.27	127515	0	50491	Green	exp2	Empty
DPTOR_HUMAN	Q8TB45-2	Isoform 2 of DEP domain-containing mTOR-interacting protein OS=Homo sapiens GN=DEPTOR	Regular	84.5911	2.1	34404.9	7	2	28	7.79	13578	0	1518	Yellow	exp1	Empty
PLCH1_HUMAN	Q4KWH8-2	Isoform 2 of 1-phosphatidylinositol 4_5-bisphosphate phosphodiesterase eta-1 OS=Homo sapiens GN=PLCH1	Regular	84.1249	2.1	186916	25	8	122	3.08	426066	0	115295	Green	exp1	Empty
SPB5_HUMAN	P36952	Serpin B5 OS=Homo sapiens GN=SERPINB5 PE=1 SV=2	Regular	60.396	3.6	42556.6	21	6	33	13.33	175558	2983.5	62194	Yellow	exp1	Empty
DHE3_HUMAN	P00367-3	Isoform 3 of Glutamate dehydrogenase 1_ mitochondrial OS=Homo sapiens GN=GLUD1	Regular	84.0647	2.09	46974.5	12	3	30	10.35	7475	0	1794	Yellow	exp1	Empty
DHE3_HUMAN	P00367-2	Isoform 2 of Glutamate dehydrogenase 1_ mitochondrial OS=Homo sapiens GN=GLUD1	Regular	84.0647	2.09	43178.2	12	3	26	11.25	7475	0	1794	Yellow	exp1	Empty
GRP75_HUMAN	P38646	Stress-70 protein_ mitochondrial OS=Homo sapiens GN=HSPA9 PE=1 SV=2	Regular	1002.31	0	73965.8	121	19	69	35.79	166023	40392	50457	Green	exp2	Empty
YBOX2_HUMAN	Q9Y2T7	Y-box-binding protein 2 OS=Homo sapiens GN=YBX2 PE=1 SV=2	Regular	8464.51	0	38575	53	3	26	9.89	193494	0	61964	Green	exp1	Empty
AT1A3_HUMAN	P13637-3	Isoform 3 of Sodium/potassium-transporting ATPase subunit alpha-3 OS=Homo sapiens GN=ATP1A3	Regular	83.8515	2.09	114485	30	5	72	6.73	79887	0	23951	Green	exp1	Empty
AT1A3_HUMAN	P13637-2	Isoform 2 of Sodium/potassium-transporting ATPase subunit alpha-3 OS=Homo sapiens GN=ATP1A3	Regular	83.8515	2.08	114560	30	5	70	6.74	79887	0	23951	Green	exp1	Empty
SRSF4_HUMAN	Q08170	Serine/arginine-rich splicing factor 4 OS=Homo sapiens GN=SRSF4 PE=1 SV=2	Regular	1336.37	0	56792.5	68	8	28	19.03	201254	149833	50149	Green	exp2	Empty
HNRPF_HUMAN	P52597	Heterogeneous nuclear ribonucleoprotein F OS=Homo sapiens GN=HNRNPF PE=1 SV=3	Regular	1223.93	0	46014.1	85	9	26	25.3	156384	64139	60422	Green	exp1	Empty
GCFC2_HUMAN	P16383-4	Isoform 4 of GC-rich sequence DNA-binding factor 2 OS=Homo sapiens GN=GCFC2	Regular	79.9354	2.42	28048.4	15	5	27	6.3	73172	0	6455	Red	exp1	Empty
GCFC2_HUMAN	P16383-3	Isoform 3 of GC-rich sequence DNA-binding factor 2 OS=Homo sapiens GN=GCFC2	Regular	79.9354	2.42	23612.6	12	4	23	7.44	72246	0	6051	Red	exp1	Empty
SIA4C_HUMAN	Q11206-7	Isoform 7 of CMP-N-acetylneuraminate-beta-galactosamide-alpha-2_3-sialyltransferase 4 OS=Homo sapiens GN=ST3GAL4	Regular	79.7506	2.42	36385.3	9	3	31	7.23	17870	14056.5	1905	Yellow	exp1	Empty
SIA4C_HUMAN	Q11206-6	Isoform 6 of CMP-N-acetylneuraminate-beta-galactosamide-alpha-2_3-sialyltransferase 4 OS=Homo sapiens GN=ST3GAL4	Regular	79.7506	2.42	37513.7	9	3	31	7.01	17870	0	1905	Yellow	exp1	Empty
SIA4C_HUMAN	Q11206-4	Isoform 4 of CMP-N-acetylneuraminate-beta-galactosamide-alpha-2_3-sialyltransferase 4 OS=Homo sapiens GN=ST3GAL4	Regular	79.7506	2.42	38945.5	9	3	30	6.78	17870	0	1905	Yellow	exp1	Empty
SIA4C_HUMAN	Q11206-3	Isoform 3 of CMP-N-acetylneuraminate-beta-galactosamide-alpha-2_3-sialyltransferase 4 OS=Homo sapiens GN=ST3GAL4	Regular	79.7506	2.41	36973	9	3	31	7.14	17870	0	1905	Yellow	exp1	Empty
SIA4C_HUMAN	Q11206-2	Isoform 2 of CMP-N-acetylneuraminate-beta-galactosamide-alpha-2_3-sialyltransferase 4 OS=Homo sapiens GN=ST3GAL4	Regular	79.7506	2.41	38101.4	9	3	31	6.93	17870	0	1905	Yellow	exp1	Empty
RS6_HUMAN	P62753	40S ribosomal protein S6 OS=Homo sapiens GN=RPS6 PE=1 SV=1	Regular	1893.16	0	28851.8	82	8	20	31.73	168529	74933	50019	Green	exp2	Empty
PLCH1_HUMAN	Q4KWH8-4	Isoform 4 of 1-phosphatidylinositol 4_5-bisphosphate phosphodiesterase eta-1 OS=Homo sapiens GN=PLCH1	Regular	77.6516	2.68	117200	22	6	84	6.51	433811	0	117176	Green	exp1	Empty
PLCH1_HUMAN	Q4KWH8-3	Isoform 3 of 1-phosphatidylinositol 4_5-bisphosphate phosphodiesterase eta-1 OS=Homo sapiens GN=PLCH1	Regular	77.6516	2.68	115590	22	6	84	6.59	433811	0	117176	Green	exp1	Empty
AT2A2_HUMAN	P16615-4	Isoform 4 of Sarcoplasmic/endoplasmic reticulum calcium ATPase 2 OS=Homo sapiens GN=ATP2A2	Regular	77.2902	2.68	113502	25	9	72	5.81	45041	0	17498	Green	exp1	Empty
NDUAA_HUMAN	O95299-2	Isoform 2 of NADH dehydrogenase [ubiquinone] 1 alpha subcomplex subunit 10_ mitochondrial OS=Homo sapiens GN=NDUFA10	Regular	77.0634	2.68	49075.8	15	5	29	6.76	9755	0	5423	Yellow	exp1	Empty
RBBP7_HUMAN	Q16576	Histone-binding protein RBBP7 OS=Homo sapiens GN=RBBP7 PE=1 SV=1	Regular	1845.92	0	48162.3	50	7	27	23.53	127268	20799	58964	Green	exp1	Empty
EIF3A_HUMAN	Q14152-2	Isoform 2 of Eukaryotic translation initiation factor 3 subunit A OS=Homo sapiens GN=EIF3A	Regular	76.6131	2.67	163035	33	10	244	4.67	41465	6762	16572	Green	exp1	Empty
PAP1L_HUMAN	Q4VXU2	Polyadenylate-binding protein 1-like OS=Homo sapiens GN=PABPC1L PE=2 SV=1	Regular	1573.89	0	69019.7	42	4	46	7.33	141393	0	49795	Green	exp2	Empty
CLH2_HUMAN	P53675-2	Isoform 2 of Clathrin heavy chain 2 OS=Homo sapiens GN=CLTCL1	Regular	75.8228	2.67	182293	27	10	123	1.64	34448	0	5257	Green	exp1	Empty
MYRIP_HUMAN	Q8NFW9-5	Isoform 5 of Rab effector MyRIP OS=Homo sapiens GN=MYRIP	Regular	75.7462	2.67	72106.1	18	8	56	7.54	53524	10408	11893	Yellow	exp1	Empty
MYRIP_HUMAN	Q8NFW9-2	Isoform 2 of Rab effector MyRIP OS=Homo sapiens GN=MYRIP	Regular	75.7462	2.66	89648.8	18	8	65	6.05	53524	0	11893	Yellow	exp1	Empty
TBB8_HUMAN	Q3ZCM7	Tubulin beta-8 chain OS=Homo sapiens GN=TUBB8 PE=1 SV=2	Regular	1247.38	0	50289.4	68	6	30	10.81	184988	0	58290	Green	exp1	Empty
GP2_HUMAN	P55259-3	Isoform Alpha of Pancreatic secretory granule membrane major glycoprotein GP2 OS=Homo sapiens GN=GP2	Regular	75.7405	2.66	60781.9	16	2	33	4.87	7372	0	6029	Yellow	exp1	Empty
PSMD2_HUMAN	Q13200-3	Isoform 3 of 26S proteasome non-ATPase regulatory subunit 2 OS=Homo sapiens GN=PSMD2	Regular	75.7046	2.73	86347.9	24	6	67	3.47	241661	0	79040	Green	exp1	Empty
DDX58_HUMAN	O95786-2	Isoform 2 of Probable ATP-dependent RNA helicase DDX58 OS=Homo sapiens GN=DDX58	Regular	74.5462	2.79	102860	31	11	83	5	117129	0	31925	Yellow	exp1	Empty
FLNA_HUMAN	P21333	Filamin-A OS=Homo sapiens GN=FLNA PE=1 SV=4	Regular	122.186	0.85	283477	77	19	176	6.76	334575	0	49447	Green	exp2	Empty
PSMD2_HUMAN	Q13200-2	Isoform 2 of 26S proteasome non-ATPase regulatory subunit 2 OS=Homo sapiens GN=PSMD2	Regular	74.2722	2.79	82878	23	5	65	3.6	233624	0	78526	Green	exp1	Empty
RBBP4_HUMAN	Q09028	Histone-binding protein RBBP4 OS=Homo sapiens GN=RBBP4 PE=1 SV=3	Regular	2087.37	0	47940.9	53	6	26	20.24	143010	0	58245	Green	exp1	Empty
K1C26_HUMAN	Q7Z3Y9	Keratin_ type I cytoskeletal 26 OS=Homo sapiens GN=KRT26 PE=1 SV=2	Regular	464.516	0	52652.1	24	3	37	1.92	145285	0	49151	Green	exp2	Empty
ENPL_HUMAN	P14625	Endoplasmin OS=Homo sapiens GN=HSP90B1 PE=1 SV=1	Regular	2509.86	0	92754.2	100	15	82	22.42	204930	72777.7	57164	Green	exp1	Empty
2ABA_HUMAN	P63151-2	Isoform 2 of Serine/threonine-protein phosphatase 2A 55 kDa regulatory subunit B alpha isoform OS=Homo sapiens GN=PPP2R2A	Regular	72.5446	2.91	53513	12	3	35	5.03	10573	0	2401	Yellow	exp1	Empty
KPYR_HUMAN	P30613	Pyruvate kinase PKLR OS=Homo sapiens GN=PKLR PE=1 SV=2	Regular	487.804	0	62229.5	35	2	47	2.96	132566	0	48910	Green	exp2	Empty
E41L2_HUMAN	O43491-2	Isoform 2 of Band 4.1-like protein 2 OS=Homo sapiens GN=EPB41L2	Regular	71.3993	3.04	76452.2	15	3	78	3.71	15751	0	9691	Green	exp1	Empty
MYRIP_HUMAN	Q8NFW9-6	Isoform 6 of Rab effector MyRIP OS=Homo sapiens GN=MYRIP	Regular	71.103	3.04	84347.6	16	7	63	6.23	47342	0	9826	Yellow	exp1	Empty
MYRIP_HUMAN	Q8NFW9-4	Isoform 4 of Rab effector MyRIP OS=Homo sapiens GN=MYRIP	Regular	71.103	3.04	74449.9	16	7	58	7.14	47342	0	9826	Yellow	exp1	Empty
MYRIP_HUMAN	Q8NFW9-3	Isoform 3 of Rab effector MyRIP OS=Homo sapiens GN=MYRIP	Regular	71.103	3.04	84164.8	16	7	60	6.34	47342	0	9826	Yellow	exp1	Empty
API5_HUMAN	Q9BZZ5-5	Isoform 5 of Apoptosis inhibitor 5 OS=Homo sapiens GN=API5	Regular	71.069	3.03	51025.5	8	3	35	4.67	10847	0	1438	Green	exp1	Empty
S10A9_HUMAN	P06702	Protein S100-A9 OS=Homo sapiens GN=S100A9 PE=1 SV=1	Regular	4425.97	0	13299.1	57	4	10	30.7	205290	162951	48838	Green	exp2	Empty
PABP1_HUMAN	P11940	Polyadenylate-binding protein 1 OS=Homo sapiens GN=PABPC1 PE=1 SV=2	Regular	943.234	0	70899.1	97	13	45	22.64	222866	0	57142	Green	exp1	Empty
ADGB_HUMAN	Q8N7X0-2	Isoform 2 of Androglobin OS=Homo sapiens GN=ADGB	Regular	70.3712	3.09	70366.9	17	8	62	3.43	207765	0	75151	Yellow	exp1	Empty
MTA1_HUMAN	Q13330	Metastasis-associated protein MTA1 OS=Homo sapiens GN=MTA1 PE=1 SV=2	Regular	288.19	0	81470.6	49	10	65	16.64	342797	0	48012	Green	exp2	Empty
DDX58_HUMAN	O95786	Probable ATP-dependent RNA helicase DDX58 OS=Homo sapiens GN=DDX58 PE=1 SV=2	Regular	83.859	2.09	108083	35	12	86	5.95	159286	86491	55961	Yellow	exp1	Empty
TFR1_HUMAN	P02786	Transferrin receptor protein 1 OS=Homo sapiens GN=TFRC PE=1 SV=2	Regular	758.729	0	85327.7	81	13	64	22.5	188590	56981	47970	Green	exp2	Empty
XRCC5_HUMAN	P13010	X-ray repair cross-complementing protein 5 OS=Homo sapiens GN=XRCC5 PE=1 SV=3	Regular	2068.54	0	83275	76	8	62	12.7	144915	106600	55778	Green	exp1	Empty
RL6_HUMAN	Q02878	60S ribosomal protein L6 OS=Homo sapiens GN=RPL6 PE=1 SV=3	Regular	797.982	0	32785	43	5	24	14.58	156771	118456	47691	Green	exp2	Empty
IMB1_HUMAN	Q14974-2	Isoform 2 of Importin subunit beta-1 OS=Homo sapiens GN=KPNB1	Regular	68.2415	3.08	82376.7	24	7	53	4.92	30978	0	7409	Green	exp1	Empty
NOP58_HUMAN	Q9Y2X3	Nucleolar protein 58 OS=Homo sapiens GN=NOP58 PE=1 SV=1	Regular	235.66	0.09	60091.5	35	6	38	9.26	97738	30843	55294	Green	exp1	Empty
TCPW_HUMAN	Q92526	T-complex protein 1 subunit zeta-2 OS=Homo sapiens GN=CCT6B PE=1 SV=5	Regular	672.37	0	58391.8	50	6	37	10.75	166022	0	47642	Green	exp2	Empty
IPO7_HUMAN	O95373	Importin-7 OS=Homo sapiens GN=IPO7 PE=1 SV=1	Regular	103.573	1.36	120828	19	3	69	2.22	219628	13515	54608	Green	exp1	Empty
RL3_HUMAN	P39023	60S ribosomal protein L3 OS=Homo sapiens GN=RPL3 PE=1 SV=2	Regular	811.366	0	46394.1	64	10	35	27.54	167916	117975	47287	Green	exp2	Empty
DNJA2_HUMAN	O60884	DnaJ homolog subfamily A member 2 OS=Homo sapiens GN=DNAJA2 PE=1 SV=1	Regular	570.17	0	46373	36	8	33	25	230225	25013	53638	Green	exp1	Empty
SYLC_HUMAN	Q9P2J5	Leucine--tRNA ligase_ cytoplasmic OS=Homo sapiens GN=LARS PE=1 SV=2	Regular	1528.41	0	135664	110	21	97	18.96	137311	53236	47091	Green	exp2	Empty
GRIA2_HUMAN	P42262-4	Isoform 4 of Glutamate receptor 2 OS=Homo sapiens GN=GRIA2	Regular	66.138	3.26	94402.7	20	4	64	4.67	75644	9690	32112	Yellow	exp1	Empty
GRIA2_HUMAN	P42262-2	Isoform Flip of Glutamate receptor 2 OS=Homo sapiens GN=GRIA2	Regular	66.138	3.26	99505.7	20	4	65	4.42	75644	0	32112	Yellow	exp1	Empty
MATR3_HUMAN	P43243	Matrin-3 OS=Homo sapiens GN=MATR3 PE=1 SV=2	Regular	935.699	0	95136.6	101	13	70	17.47	155287	47874	53172	Green	exp1	Empty
PSD11_HUMAN	O00231-2	Isoform 2 of 26S proteasome non-ATPase regulatory subunit 11 OS=Homo sapiens GN=PSMD11	Regular	65.6779	3.25	47820.1	9	2	38	5.91	9197	0	3023	Yellow	exp1	Empty
SETLP_HUMAN	P0DME0	Protein SETSIP OS=Homo sapiens GN=SETSIP PE=1 SV=1	Regular	2211.11	0	34882.4	37	3	20	12.25	159674	0	47046	Green	exp2	Empty
SF3B2_HUMAN	Q13435	Splicing factor 3B subunit 2 OS=Homo sapiens GN=SF3B2 PE=1 SV=2	Regular	688.066	0	100342	101	14	69	15.98	150770	64511	52813	Green	exp1	Empty
G3P_HUMAN	P04406	Glyceraldehyde-3-phosphate dehydrogenase OS=Homo sapiens GN=GAPDH PE=1 SV=3	Regular	2041.05	0	36224.4	76	8	21	32.54	144056	0	46534	Green	exp2	Empty
ATD3A_HUMAN	Q9NVI7	ATPase family AAA domain-containing protein 3A OS=Homo sapiens GN=ATAD3A PE=1 SV=2	Regular	1117.22	0	71654.4	46	10	56	18.61	241850	0	52386	Green	exp1	Empty
ANXA2_HUMAN	P07355-2	Isoform 2 of Annexin A2 OS=Homo sapiens GN=ANXA2	Regular	64.2832	3.3	40696.4	14	3	33	8.96	6970	0	3027	Yellow	exp1	Empty
KRT81_HUMAN	Q14533	Keratin_ type II cuticular Hb1 OS=Homo sapiens GN=KRT81 PE=1 SV=3	Regular	112.267	1.17	56867.3	28	2	43	1.78	127133	0	46435	Green	exp2	Empty
GANAB_HUMAN	Q14697-2	Isoform 2 of Neutral alpha-glucosidase AB OS=Homo sapiens GN=GANAB	Regular	63.9917	3.29	109894	15	4	70	2.07	28700	0	11836	Yellow	exp1	Empty
KRT83_HUMAN	P78385	Keratin_ type II cuticular Hb3 OS=Homo sapiens GN=KRT83 PE=1 SV=2	Regular	112.267	1.17	55963.3	28	2	44	1.83	127133	0	46435	Green	exp2	Empty
K2C78_HUMAN	Q8N1N4-2	Isoform 2 of Keratin_ type II cytoskeletal 78 OS=Homo sapiens GN=KRT78	Regular	63.542	3.29	45587.8	21	3	37	4.63	88983	0	28072	Green	exp1	Empty
PCBP2_HUMAN	Q15366	Poly(rC)-binding protein 2 OS=Homo sapiens GN=PCBP2 PE=1 SV=1	Regular	1632.66	0	38979.4	81	11	24	29.59	143814	0	52314	Green	exp1	Empty
KRT86_HUMAN	O43790	Keratin_ type II cuticular Hb6 OS=Homo sapiens GN=KRT86 PE=1 SV=1	Regular	112.267	1.17	55154.5	28	2	48	1.85	127133	0	46435	Green	exp2	Empty
RLA2_HUMAN	P05387	60S acidic ribosomal protein P2 OS=Homo sapiens GN=RPLP2 PE=1 SV=1	Regular	3521.62	0	11665	54	4	9	60	281273	155998	50891	Green	exp1	Empty
SNRPA_HUMAN	P09012	U1 small nuclear ribonucleoprotein A OS=Homo sapiens GN=SNRPA PE=1 SV=3	Regular	1484.09	0	31279.6	59	6	16	23.76	120016	74078	45810	Green	exp2	Empty
EF1B_HUMAN	P24534	Elongation factor 1-beta OS=Homo sapiens GN=EEF1B2 PE=1 SV=3	Regular	5801.74	0	24934.8	79	8	19	40.44	111039	63203	49818	Green	exp1	Empty
SRP72_HUMAN	O76094-2	Isoform 2 of Signal recognition particle subunit SRP72 OS=Homo sapiens GN=SRP72	Regular	60.0144	3.65	68449.8	17	6	50	5.25	45316	0	9182	Yellow	exp1	Empty
PGM2_HUMAN	Q96G03-2	Isoform 2 of Phosphoglucomutase-2 OS=Homo sapiens GN=PGM2	Regular	59.554	3.77	32838.2	4	2	24	4.81	8296	0	1228	Yellow	exp1	Empty
FLNA_HUMAN	P21333-2	Isoform 2 of Filamin-A OS=Homo sapiens GN=FLNA	Regular	55.8865	3.77	282756	37	11	176	1.93	44324	12911	19236	Yellow	exp1	Empty
RL1D1_HUMAN	O76021	Ribosomal L1 domain-containing protein 1 OS=Homo sapiens GN=RSL1D1 PE=1 SV=3	Regular	2181.56	0	55200.7	65	10	43	18.78	123038	74295	45618	Green	exp2	Empty
TIA1_HUMAN	P31483	Nucleolysin TIA-1 isoform p40 OS=Homo sapiens GN=TIA1 PE=1 SV=3	Regular	1470.65	0	43305.4	42	6	23	16.06	69415	47182	49728	Green	exp1	Empty
H2B2F_HUMAN	Q5QNW6-2	Isoform 2 of Histone H2B type 2-F OS=Homo sapiens GN=HIST2H2BF	Regular	27207.6	0	14841.4	207	8	12	47.76	3275812	0	2186672	Green	exp2	Empty
ILF2_HUMAN	Q12905	Interleukin enhancer-binding factor 2 OS=Homo sapiens GN=ILF2 PE=1 SV=2	Regular	969.094	0	43290.3	89	9	26	26.92	159496	67735	45325	Green	exp2	Empty
RL13_HUMAN	P26373	60S ribosomal protein L13 OS=Homo sapiens GN=RPL13 PE=1 SV=4	Regular	1698.38	0	24318.5	63	9	18	37.44	151512	55399	44980	Green	exp2	Empty
PYR1_HUMAN	P27708	CAD protein OS=Homo sapiens GN=CAD PE=1 SV=3	Regular	114.99	1.08	245322	63	16	141	5.48	187373	21047	49536	Green	exp1	Empty
RS9_HUMAN	P46781	40S ribosomal protein S9 OS=Homo sapiens GN=RPS9 PE=1 SV=3	Regular	2113.46	0	22648.5	76	9	17	34.02	160506	67120	44720	Green	exp2	Empty
EIF3G_HUMAN	O75821	Eukaryotic translation initiation factor 3 subunit G OS=Homo sapiens GN=EIF3G PE=1 SV=2	Regular	2103.03	0	35896.2	41	7	32	29.38	165989	104630	48857	Green	exp1	Empty
PERI_HUMAN	P41219	Peripherin OS=Homo sapiens GN=PRPH PE=1 SV=2	Regular	895.818	0	53765	16	2	55	3.83	125437	0	44537	Green	exp2	Empty
SRRM2_HUMAN	Q9UQ35	Serine/arginine repetitive matrix protein 2 OS=Homo sapiens GN=SRRM2 PE=1 SV=2	Regular	63.0933	3.14	300357	62	21	189	5.38	259393	19527	48770	Yellow	exp1	Empty
PFKAP_HUMAN	Q01813	ATP-dependent 6-phosphofructokinase_ platelet type OS=Homo sapiens GN=PFKP PE=1 SV=2	Regular	109.353	1.25	86508.7	41	9	51	6.12	117374	0	44382	Yellow	exp2	Empty
HNRPK_HUMAN	P61978	Heterogeneous nuclear ribonucleoprotein K OS=Homo sapiens GN=HNRNPK PE=1 SV=1	Regular	1099.99	0	51261.5	74	10	38	25.92	135298	0	48709	Green	exp1	Empty
EF1D_HUMAN	P29692	Elongation factor 1-delta OS=Homo sapiens GN=EEF1D PE=1 SV=5	Regular	4564.92	0	31235.9	60	7	26	35.59	112690	75282	44335	Green	exp2	Empty
TOP2A_HUMAN	P11388	DNA topoisomerase 2-alpha OS=Homo sapiens GN=TOP2A PE=1 SV=3	Regular	215.86	0.05	175127	93	23	132	12.08	275730	0	44334	Green	exp2	Empty
ACTBM_HUMAN	Q9BYX7	Putative beta-actin-like protein 3 OS=Homo sapiens GN=POTEKP PE=5 SV=1	Regular	1988.4	0	42358.5	50	4	30	10.93	131250	63252.7	47430	Green	exp1	Empty
LDH6A_HUMAN	Q6ZMR3	L-lactate dehydrogenase A-like 6A OS=Homo sapiens GN=LDHAL6A PE=2 SV=1	Regular	2369.34	0	36849.6	44	7	24	19.58	109441	28032.8	44023	Green	exp2	Empty
TBA1A_HUMAN	Q71U36-2	Isoform 2 of Tubulin alpha-1A chain OS=Homo sapiens GN=TUBA1A	Regular	24188.8	0	46810.6	300	14	32	40.63	2824889	1496301	1507105	Green	exp2	Empty
SYTC_HUMAN	P26639	Threonine--tRNA ligase_ cytoplasmic OS=Homo sapiens GN=TARS PE=1 SV=3	Regular	712.243	0	84347.7	57	11	58	17.01	117265	34741	43917	Green	exp2	Empty
MARCS_HUMAN	P29966	Myristoylated alanine-rich C-kinase substrate OS=Homo sapiens GN=MARCKS PE=1 SV=4	Regular	1968.05	0	31725.8	69	7	19	37.05	92873	66388	46783	Green	exp1	Empty
SMD3_HUMAN	P62318	Small nuclear ribonucleoprotein Sm D3 OS=Homo sapiens GN=SNRPD3 PE=1 SV=1	Regular	3299.87	0	14030.4	38	3	9	33.33	121548	0	43768	Green	exp2	Empty
HNRDL_HUMAN	O14979-3	Isoform 3 of Heterogeneous nuclear ribonucleoprotein D-like OS=Homo sapiens GN=HNRNPDL	Regular	22622.6	0	27362.6	280	14	24	50	1985949	1085437	987669	Green	exp2	Empty
HNRDL_HUMAN	O14979-2	Isoform 2 of Heterogeneous nuclear ribonucleoprotein D-like OS=Homo sapiens GN=HNRNPDL	Regular	22622.6	0	33759.9	280	14	23	40.53	1985949	0	987669	Green	exp2	Empty
RPN1_HUMAN	P04843	Dolichyl-diphosphooligosaccharide--protein glycosyltransferase subunit 1 OS=Homo sapiens GN=RPN1 PE=1 SV=1	Regular	710.692	0	68683.6	69	11	49	20.26	134256	59426	45892	Green	exp1	Empty
SYEP_HUMAN	P07814	Bifunctional glutamate/proline--tRNA ligase OS=Homo sapiens GN=EPRS PE=1 SV=5	Regular	403.657	0	172188	99	20	128	15.94	912118	39247	43659	Green	exp2	Empty
TBA1B_HUMAN	P68363-2	Isoform 2 of Tubulin alpha-1B chain OS=Homo sapiens GN=TUBA1B	Regular	20891.5	0	37731.2	226	10	26	36.72	2107426	0	1216805	Green	exp2	Empty
IF2B1_HUMAN	Q9NZI8	Insulin-like growth factor 2 mRNA-binding protein 1 OS=Homo sapiens GN=IGF2BP1 PE=1 SV=2	Regular	1559.42	0	63822.9	110	17	48	33.1	161173	50415	45863	Green	exp1	Empty
MYH9_HUMAN	P35579	Myosin-9 OS=Homo sapiens GN=MYH9 PE=1 SV=4	Regular	166.999	0.29	227787	109	31	164	13.62	184865	26467	43648	Green	exp2	Empty
COF2_HUMAN	Q9Y281	Cofilin-2 OS=Homo sapiens GN=CFL2 PE=1 SV=1	Regular	1946.79	0	18850.7	35	5	18	28.31	120818	6965.82	43585	Green	exp2	Empty
NFM_HUMAN	P07197	Neurofilament medium polypeptide OS=Homo sapiens GN=NEFM PE=1 SV=3	Regular	912.058	0	102529	105	17	108	20.63	164328	47185	43854	Green	exp1	Empty
RL10A_HUMAN	P62906	60S ribosomal protein L10a OS=Homo sapiens GN=RPL10A PE=1 SV=2	Regular	1745.81	0	25002.4	60	9	18	40.55	230272	42731	43294	Green	exp2	Empty
PABP3_HUMAN	Q9H361	Polyadenylate-binding protein 3 OS=Homo sapiens GN=PABPC3 PE=1 SV=2	Regular	648.312	0	70259.2	74	12	47	19.65	164029	61960	43484	Green	exp1	Empty
BASI_HUMAN	P35613	Basigin OS=Homo sapiens GN=BSG PE=1 SV=2	Regular	4269.3	0	42599.6	50	6	23	22.86	107867	0	42989	Green	exp2	Empty
SAFB1_HUMAN	Q15424	Scaffold attachment factor B1 OS=Homo sapiens GN=SAFB PE=1 SV=4	Regular	447.101	0	103098	54	10	78	15.52	189779	14627	42476	Green	exp1	Empty
TBA3C_HUMAN	Q13748-2	Isoform 2 of Tubulin alpha-3C/D chain OS=Homo sapiens GN=TUBA3C	Regular	18022.9	0	46796.7	186	8	29	26.08	2179331	0	1258635	Green	exp2	Empty
MYPT1_HUMAN	O14974	Protein phosphatase 1 regulatory subunit 12A OS=Homo sapiens GN=PPP1R12A PE=1 SV=1	Regular	526.369	0	115680	96	18	110	20	182505	0	42951	Green	exp2	Empty
RUVB2_HUMAN	Q9Y230	RuvB-like 2 OS=Homo sapiens GN=RUVBL2 PE=1 SV=3	Regular	3098.88	0	51327.8	82	11	43	25.49	129801	81567	42060	Green	exp1	Empty
CALM_HUMAN	P62158	Calmodulin OS=Homo sapiens GN=CALM1 PE=1 SV=2	Regular	1223.68	0	16837.7	45	5	23	39.6	126274	0	42361	Green	exp2	Empty
SYDC_HUMAN	P14868	Aspartate--tRNA ligase_ cytoplasmic OS=Homo sapiens GN=DARS PE=1 SV=2	Regular	1528.94	0	57535.5	83	14	49	28.54	114921	64127	42008	Green	exp1	Empty
RS14_HUMAN	P62263	40S ribosomal protein S14 OS=Homo sapiens GN=RPS14 PE=1 SV=3	Regular	4000.95	0	16443.8	68	8	11	52.32	156628	94095	42336	Green	exp2	Empty
ROA2_HUMAN	P22626-2	Isoform A2 of Heterogeneous nuclear ribonucleoproteins A2/B1 OS=Homo sapiens GN=HNRNPA2B1	Regular	15924.5	0	36063.1	545	31	27	54.84	5601147	0	2835248	Green	exp2	Empty
HS90A_HUMAN	P07900-2	Isoform 2 of Heat shock protein HSP 90-alpha OS=Homo sapiens GN=HSP90AA1	Regular	15392.6	0	98731.6	570	39	107	35.6	3091815	0	1301129	Green	exp2	Empty
EIF3C_HUMAN	Q99613	Eukaryotic translation initiation factor 3 subunit C OS=Homo sapiens GN=EIF3C PE=1 SV=1	Regular	577.647	0	106028	110	20	65	21.69	187580	0	42288	Green	exp2	Empty
TCPW_HUMAN	Q92526	T-complex protein 1 subunit zeta-2 OS=Homo sapiens GN=CCT6B PE=1 SV=5	Regular	763.576	0	58391.8	59	7	37	10.75	141625	0	41751	Green	exp1	Empty
HS71A_HUMAN	P0DMV8-2	Isoform 2 of Heat shock 70 kDa protein 1A OS=Homo sapiens GN=HSPA1A	Regular	15293	0	64222.4	486	33	46	50	3135374	0	1392050	Green	exp2	Empty
ROA1_HUMAN	P09651-3	Isoform 2 of Heterogeneous nuclear ribonucleoprotein A1 OS=Homo sapiens GN=HNRNPA1	Regular	14964.3	0	29500.5	443	22	25	57.3	4077128	983205	1900906	Green	exp2	Empty
ROA1_HUMAN	P09651-2	Isoform A1-A of Heterogeneous nuclear ribonucleoprotein A1 OS=Homo sapiens GN=HNRNPA1	Regular	14964.3	0	34310.3	443	22	29	47.81	4077128	0	1900906	Green	exp2	Empty
EIFCL_HUMAN	B5ME19	Eukaryotic translation initiation factor 3 subunit C-like protein OS=Homo sapiens GN=EIF3CL PE=3 SV=1	Regular	577.647	0	106157	110	20	65	21.66	187580	0	42288	Green	exp2	Empty
ROA0_HUMAN	Q13151	Heterogeneous nuclear ribonucleoprotein A0 OS=Homo sapiens GN=HNRNPA0 PE=1 SV=1	Regular	2236.12	0	31011.7	45	3	22	13.11	96795	77441	41451	Green	exp1	Empty
SRSF7_HUMAN	Q16629-4	Isoform 4 of Serine/arginine-rich splicing factor 7 OS=Homo sapiens GN=SRSF7	Regular	14737.3	0	26240.1	104	9	15	32.74	582294	0	300015	Green	exp2	Empty
SRSF7_HUMAN	Q16629-3	Isoform 3 of Serine/arginine-rich splicing factor 7 OS=Homo sapiens GN=SRSF7	Regular	14737.3	0	15485.3	104	9	12	56.06	582294	419163	300015	Green	exp2	Empty
SRSF7_HUMAN	Q16629-2	Isoform 2 of Serine/arginine-rich splicing factor 7 OS=Homo sapiens GN=SRSF7	Regular	14737.3	0	15801.6	104	9	12	54.81	582294	0	300015	Green	exp2	Empty
RAB1B_HUMAN	Q9H0U4	Ras-related protein Rab-1B OS=Homo sapiens GN=RAB1B PE=1 SV=1	Regular	9239.12	0	22342.3	58	6	18	31.34	126819	2974	42201	Green	exp2	Empty
HNRH3_HUMAN	P31942-3	Isoform 3 of Heterogeneous nuclear ribonucleoprotein H3 OS=Homo sapiens GN=HNRNPH3	Regular	14647.4	0	31525.4	167	10	18	43.1	1030827	0	441620	Green	exp2	Empty
PRP4_HUMAN	O43172	U4/U6 small nuclear ribonucleoprotein Prp4 OS=Homo sapiens GN=PRPF4 PE=1 SV=2	Regular	938.767	0	59133.6	62	11	41	29.69	59913	0	41742	Green	exp2	Empty
DX39B_HUMAN	Q13838	Spliceosome RNA helicase DDX39B OS=Homo sapiens GN=DDX39B PE=1 SV=1	Regular	4369.23	0	49447.7	54	5	37	8.64	103722	0	40842	Green	exp1	Empty
ROAA_HUMAN	Q99729-3	Isoform 3 of Heterogeneous nuclear ribonucleoprotein A/B OS=Homo sapiens GN=HNRNPAB	Regular	13805.7	0	30702.1	114	7	22	23.16	1019235	625745	474643	Green	exp2	Empty
ROAA_HUMAN	Q99729-2	Isoform 2 of Heterogeneous nuclear ribonucleoprotein A/B OS=Homo sapiens GN=HNRNPAB	Regular	13805.7	0	36081.6	114	7	21	19.88	1019235	0	474643	Green	exp2	Empty
HNRH3_HUMAN	P31942-2	Isoform 2 of Heterogeneous nuclear ribonucleoprotein H3 OS=Homo sapiens GN=HNRNPH3	Regular	13719.8	0	35295.8	171	10	22	31.72	1051863	0	450912	Green	exp2	Empty
C1TM_HUMAN	Q6UB35	Monofunctional C1-tetrahydrofolate synthase_ mitochondrial OS=Homo sapiens GN=MTHFD1L PE=1 SV=1	Regular	861.931	0	106703	67	13	79	14.72	129581	27218	41207	Green	exp2	Empty
POTEI_HUMAN	P0CG38	POTE ankyrin domain family member I OS=Homo sapiens GN=POTEI PE=3 SV=1	Regular	1700.07	0	122936	50	9	99	9.49	134990	0	40603	Green	exp1	Empty
PYR1_HUMAN	P27708	CAD protein OS=Homo sapiens GN=CAD PE=1 SV=3	Regular	374.419	0	245322	99	20	141	9.98	131359	61957	41127	Green	exp2	Empty
RBMX_HUMAN	P38159-3	Isoform 3 of RNA-binding motif protein_ X chromosome OS=Homo sapiens GN=RBMX	Regular	13321.4	0	22286.2	115	7	15	23.47	617418	0	327454	Green	exp2	Empty
RBP56_HUMAN	Q92804-2	Isoform Short of TATA-binding protein-associated factor 2N OS=Homo sapiens GN=TAF15	Regular	12984.8	0	61785.9	261	15	40	23.77	2526547	1349168	1359895	Green	exp2	Empty
POTEJ_HUMAN	P0CG39	POTE ankyrin domain family member J OS=Homo sapiens GN=POTEJ PE=3 SV=1	Regular	1700.07	0	118816	50	9	97	9.83	134990	0	40603	Green	exp1	Empty
SRSF3_HUMAN	P84103-2	Isoform 2 of Serine/arginine-rich splicing factor 3 OS=Homo sapiens GN=SRSF3	Regular	12876.6	0	14431.2	105	9	15	46.77	521504	310644	204310	Green	exp2	Empty
LETM1_HUMAN	O95202	LETM1 and EF-hand domain-containing protein 1_ mitochondrial OS=Homo sapiens GN=LETM1 PE=1 SV=1	Regular	556.513	0	84038.6	55	11	66	15.56	99120	57913	41008	Green	exp2	Empty
IF4G1_HUMAN	Q04637	Eukaryotic translation initiation factor 4 gamma 1 OS=Homo sapiens GN=EIF4G1 PE=1 SV=4	Regular	832.205	0	176233	113	16	121	11.44	150160	0	40983	Green	exp2	Empty
YBOX3_HUMAN	P16989-2	Isoform 2 of Y-box-binding protein 3 OS=Homo sapiens GN=YBX3	Regular	12584.5	0	31947.1	128	10	24	50.83	728129	0	305398	Green	exp2	Empty
CH60_HUMAN	P10809-2	Isoform 2 of 60 kDa heat shock protein_ mitochondrial OS=Homo sapiens GN=HSPD1	Regular	12554.1	0	17213.9	98	5	13	27.22	434833	0	170975	Green	exp2	Empty
EFTU_HUMAN	P49411	Elongation factor Tu_ mitochondrial OS=Homo sapiens GN=TUFM PE=1 SV=2	Regular	1330.34	0	49883.8	53	6	41	13.27	121375	81358	40487	Green	exp1	Empty
YBOX3_HUMAN	P16989-3	Isoform 3 of Y-box-binding protein 3 OS=Homo sapiens GN=YBX3	Regular	12297.8	0	37020.7	116	10	26	45.32	716874	0	293842	Green	exp2	Empty
NPM_HUMAN	P06748-2	Isoform 2 of Nucleophosmin OS=Homo sapiens GN=NPM1	Regular	12192.9	0	29635.8	251	12	19	34.34	2621194	958832	1263768	Green	exp2	Empty
RAB1A_HUMAN	P62820	Ras-related protein Rab-1A OS=Homo sapiens GN=RAB1A PE=1 SV=3	Regular	9407.81	0	22905.9	55	6	19	35.12	124886	100362	40925	Green	exp2	Empty
BAZ1B_HUMAN	Q9UIG0	Tyrosine-protein kinase BAZ1B OS=Homo sapiens GN=BAZ1B PE=1 SV=2	Regular	116.026	1.01	172500	60	15	140	8.43	121402	0	40812	Green	exp2	Empty
PCBP1_HUMAN	Q15365	Poly(rC)-binding protein 1 OS=Homo sapiens GN=PCBP1 PE=1 SV=2	Regular	1024.97	0	38011.1	63	9	24	26.4	110801	44252	40234	Green	exp1	Empty
HNRPD_HUMAN	Q14103-3	Isoform 3 of Heterogeneous nuclear ribonucleoprotein D0 OS=Homo sapiens GN=HNRNPD	Regular	11668.1	0	33005.7	164	14	24	38.89	744353	474469	340636	Green	exp2	Empty
RMXL2_HUMAN	O75526	RNA-binding motif protein_ X-linked-like-2 OS=Homo sapiens GN=RBMXL2 PE=1 SV=3	Regular	5139.37	0	42985.4	51	2	59	4.08	99009	0	40595	Green	exp2	Empty
TCPE_HUMAN	P48643	T-complex protein 1 subunit epsilon OS=Homo sapiens GN=CCT5 PE=1 SV=1	Regular	1028.76	0	60127.4	59	8	49	14.79	125806	61862	39689	Green	exp1	Empty
NPM_HUMAN	P06748-3	Isoform 3 of Nucleophosmin OS=Homo sapiens GN=NPM1	Regular	11219.7	0	28514.3	203	9	20	27.41	2149690	0	1032681	Green	exp2	Empty
HNRPD_HUMAN	Q14103-4	Isoform 4 of Heterogeneous nuclear ribonucleoprotein D0 OS=Homo sapiens GN=HNRNPD	Regular	11016.7	0	30843.4	149	12	22	36.93	702686	0	328847	Green	exp2	Empty
HNRPD_HUMAN	Q14103-2	Isoform 2 of Heterogeneous nuclear ribonucleoprotein D0 OS=Homo sapiens GN=HNRNPD	Regular	11016.7	0	36443.1	149	12	22	31.55	702686	0	328847	Green	exp2	Empty
SYRC_HUMAN	P54136	Arginine--tRNA ligase_ cytoplasmic OS=Homo sapiens GN=RARS PE=1 SV=2	Regular	281.852	0	76177.5	56	12	54	17.88	232802	178366	39896	Green	exp2	Empty
HSP7C_HUMAN	P11142-2	Isoform 2 of Heat shock cognate 71 kDa protein OS=Homo sapiens GN=HSPA8	Regular	10803.1	0	53631.8	293	23	36	46.86	1354907	0	636254	Green	exp2	Empty
ENOA_HUMAN	P06733-2	Isoform MBP-1 of Alpha-enolase OS=Homo sapiens GN=ENO1	Regular	10636.6	0	37270.4	178	13	24	48.39	675341	0	257356	Green	exp2	Empty
ENOA_HUMAN	P06733	Alpha-enolase OS=Homo sapiens GN=ENO1 PE=1 SV=2	Regular	3407.62	0	47511.2	86	13	31	32.95	121166	73178	39506	Green	exp1	Empty
NASP_HUMAN	P49321	Nuclear autoantigenic sperm protein OS=Homo sapiens GN=NASP PE=1 SV=2	Regular	931.062	0	85523	78	14	78	24.11	116484	40748	39381	Green	exp2	Empty
IF2B_HUMAN	P20042	Eukaryotic translation initiation factor 2 subunit 2 OS=Homo sapiens GN=EIF2S2 PE=1 SV=2	Regular	3491.95	0	38730.6	71	11	43	36.34	128313	87501	39308	Green	exp2	Empty
K1C26_HUMAN	Q7Z3Y9	Keratin_ type I cytoskeletal 26 OS=Homo sapiens GN=KRT26 PE=1 SV=2	Regular	267.02	0	52652.1	21	2	37	1.92	124559	0	38812	Green	exp1	Empty
HNRH3_HUMAN	P31942-4	Isoform 4 of Heterogeneous nuclear ribonucleoprotein H3 OS=Homo sapiens GN=HNRNPH3	Regular	10327	0	22322.1	104	6	11	43.26	504306	0	226587	Green	exp2	Empty
IMA1_HUMAN	P52292	Importin subunit alpha-1 OS=Homo sapiens GN=KPNA2 PE=1 SV=1	Regular	379.116	0	58204.2	37	6	36	13.8	118049	88818	39232	Green	exp2	Empty
LDHA_HUMAN	P00338-3	Isoform 3 of L-lactate dehydrogenase A chain OS=Homo sapiens GN=LDHA	Regular	10152.5	0	40122.5	141	13	34	31.3	506050	0	160313	Green	exp2	Empty
PUR6_HUMAN	P22234	Multifunctional protein ADE2 OS=Homo sapiens GN=PAICS PE=1 SV=3	Regular	1950.56	0	47820.6	74	9	35	24.47	140823	84933	38967	Green	exp2	Empty
RU17_HUMAN	P08621	U1 small nuclear ribonucleoprotein 70 kDa OS=Homo sapiens GN=SNRNP70 PE=1 SV=2	Regular	1848.08	0	51613.8	60	8	56	22.43	104561	35575	38791	Green	exp1	Empty
SFXN1_HUMAN	Q9H9B4	Sideroflexin-1 OS=Homo sapiens GN=SFXN1 PE=1 SV=4	Regular	1046.54	0	35904.6	51	7	23	19.57	113476	56186	38820	Green	exp2	Empty
RLA0_HUMAN	P05388-2	Isoform 2 of 60S acidic ribosomal protein P0 OS=Homo sapiens GN=RPLP0	Regular	9679.63	0	27606.9	172	14	19	56.08	654823	0	195944	Green	exp2	Empty
RL17_HUMAN	P18621	60S ribosomal protein L17 OS=Homo sapiens GN=RPL17 PE=1 SV=3	Regular	924.995	0	21625.2	18	3	14	26.63	174140	0	38621	Green	exp1	Empty
STAU1_HUMAN	O95793	Double-stranded RNA-binding protein Staufen homolog 1 OS=Homo sapiens GN=STAU1 PE=1 SV=2	Regular	202.386	0.27	63467.5	31	5	50	8.49	131106	0	38213	Green	exp1	Empty
LDHA_HUMAN	P00338-4	Isoform 4 of L-lactate dehydrogenase A chain OS=Homo sapiens GN=LDHA	Regular	9295.92	0	30433.4	110	9	26	29.56	416521	0	126504	Green	exp2	Empty
UBA1_HUMAN	P22314	Ubiquitin-like modifier-activating enzyme 1 OS=Homo sapiens GN=UBA1 PE=1 SV=3	Regular	412.942	0	118933	75	10	68	12.1	101785	0	38753	Green	exp2	Empty
ROA3_HUMAN	P51991-2	Isoform 2 of Heterogeneous nuclear ribonucleoprotein A3 OS=Homo sapiens GN=HNRNPA3	Regular	9240.06	0	37257.2	318	19	29	41.85	3398873	953272	1606834	Green	exp2	Empty
KPYR_HUMAN	P30613	Pyruvate kinase PKLR OS=Homo sapiens GN=PKLR PE=1 SV=2	Regular	1039.83	0	62229.5	38	3	47	4.53	87100	0	37096	Green	exp1	Empty
TMX1_HUMAN	Q9H3N1	Thioredoxin-related transmembrane protein 1 OS=Homo sapiens GN=TMX1 PE=1 SV=1	Regular	1331.25	0	32190.5	45	7	27	27.86	139326	106096	38664	Green	exp2	Empty
IF2G_HUMAN	P41091	Eukaryotic translation initiation factor 2 subunit 3 OS=Homo sapiens GN=EIF2S3 PE=1 SV=3	Regular	1215.66	0	51679.8	55	8	33	22.03	129094	85806	38468	Green	exp2	Empty
RAB1A_HUMAN	P62820-2	Isoform 2 of Ras-related protein Rab-1A OS=Homo sapiens GN=RAB1A	Regular	9154.45	0	15558.7	43	4	15	36.88	107315	0	35875	Green	exp2	Empty
RBMX_HUMAN	P38159-2	Isoform 2 of RNA-binding motif protein_ X chromosome OS=Homo sapiens GN=RBMX	Regular	9056.47	0	40846.2	121	18	104	42.59	615426	0	323536	Green	exp2	Empty
DESM_HUMAN	P17661	Desmin OS=Homo sapiens GN=DES PE=1 SV=3	Regular	544.335	0	53592.9	33	8	46	15.32	114440	33684.6	38391	Green	exp2	Empty
HNRPQ_HUMAN	O60506-3	Isoform 3 of Heterogeneous nuclear ribonucleoprotein Q OS=Homo sapiens GN=SYNCRIP	Regular	9002.75	0	62884.5	259	23	45	45.37	657553	244735	200817	Green	exp2	Empty
GDE_HUMAN	P35573	Glycogen debranching enzyme OS=Homo sapiens GN=AGL PE=1 SV=3	Regular	399.338	0	176931	105	22	126	15.47	131317	0	38387	Green	exp2	Empty
TR150_HUMAN	Q9Y2W1	Thyroid hormone receptor-associated protein 3 OS=Homo sapiens GN=THRAP3 PE=1 SV=2	Regular	375.541	0	108723	81	20	91	18.12	130120	78240	38244	Green	exp2	Empty
THIO_HUMAN	P10599-2	Isoform 2 of Thioredoxin OS=Homo sapiens GN=TXN	Regular	8990.61	0	9680.12	68	4	8	42.35	413711	329576	154364	Green	exp2	Empty
RL13A_HUMAN	P40429	60S ribosomal protein L13a OS=Homo sapiens GN=RPL13A PE=1 SV=2	Regular	3537.79	0	23634.3	41	6	14	27.09	107760	81642	38113	Green	exp2	Empty
RAB1A_HUMAN	P62820-3	Isoform 3 of Ras-related protein Rab-1A OS=Homo sapiens GN=RAB1A	Regular	8988.24	0	14074.1	42	4	11	41.09	105960	0	33607	Green	exp2	Empty
PHB_HUMAN	P35232-2	Isoform 2 of Prohibitin OS=Homo sapiens GN=PHB	Regular	8917.5	0	17074.8	78	5	10	31.61	284544	0	149673	Green	exp2	Empty
HNRPQ_HUMAN	O60506-4	Isoform 4 of Heterogeneous nuclear ribonucleoprotein Q OS=Homo sapiens GN=SYNCRIP	Regular	8827.36	0	58963.9	237	21	43	43.83	643724	0	196384	Green	exp2	Empty
HNRPQ_HUMAN	O60506-2	Isoform 2 of Heterogeneous nuclear ribonucleoprotein Q OS=Homo sapiens GN=SYNCRIP	Regular	8827.36	0	65910.3	237	21	48	39.29	643724	0	196384	Green	exp2	Empty
EIF3A_HUMAN	Q14152	Eukaryotic translation initiation factor 3 subunit A OS=Homo sapiens GN=EIF3A PE=1 SV=1	Regular	229.739	0.05	166969	98	19	250	11.43	114871	31180	37799	Green	exp2	Empty
DDX21_HUMAN	Q9NR30	Nucleolar RNA helicase 2 OS=Homo sapiens GN=DDX21 PE=1 SV=5	Regular	1597.97	0	87857.8	80	13	75	18.14	121534	60695	36949	Green	exp1	Empty
RL9_HUMAN	P32969	60S ribosomal protein L9 OS=Homo sapiens GN=RPL9 PE=1 SV=1	Regular	1434.27	0	21977.5	21	2	13	15.1	112869	158216	37628	Green	exp2	Empty
DDX1_HUMAN	Q92499	ATP-dependent RNA helicase DDX1 OS=Homo sapiens GN=DDX1 PE=1 SV=2	Regular	427.13	0	83401.7	51	13	63	17.97	135815	45478	35924	Green	exp1	Empty
IMB1_HUMAN	Q14974	Importin subunit beta-1 OS=Homo sapiens GN=KPNB1 PE=1 SV=2	Regular	374.718	0	98482	79	14	62	16.78	132720	46961	37504	Green	exp2	Empty
GFAP_HUMAN	P14136	Glial fibrillary acidic protein OS=Homo sapiens GN=GFAP PE=1 SV=1	Regular	300.638	0	49937.3	32	6	48	8.56	111849	0	35875	Green	exp1	Empty
NFM_HUMAN	P07197	Neurofilament medium polypeptide OS=Homo sapiens GN=NEFM PE=1 SV=3	Regular	876.875	0	102529	81	15	108	16.81	152699	51538	37465	Green	exp2	Empty
LDHA_HUMAN	P00338-5	Isoform 5 of L-lactate dehydrogenase A chain OS=Homo sapiens GN=LDHA	Regular	8249.01	0	26940.2	102	9	23	33.2	293524	0	104512	Green	exp2	Empty
LDHA_HUMAN	P00338-2	Isoform 2 of L-lactate dehydrogenase A chain OS=Homo sapiens GN=LDHA	Regular	8249.01	0	30627.3	102	9	26	29.2	293524	0	104512	Green	exp2	Empty
SYIC_HUMAN	P41252	Isoleucine--tRNA ligase_ cytoplasmic OS=Homo sapiens GN=IARS PE=1 SV=2	Regular	148.686	0.33	145810	33	8	98	5.86	172566	21234	35634	Green	exp1	Empty
FUS_HUMAN	P35637-2	Isoform Short of RNA-binding protein FUS OS=Homo sapiens GN=FUS	Regular	8083.07	0	53582.9	298	17	19	20.19	4626288	1857904	2633436	Green	exp2	Empty
DAZP1_HUMAN	Q96EP5	DAZ-associated protein 1 OS=Homo sapiens GN=DAZAP1 PE=1 SV=1	Regular	505.596	0	43611.6	17	2	19	6.39	75096	0	37436	Green	exp2	Empty
HNRPR_HUMAN	O43390-2	Isoform 2 of Heterogeneous nuclear ribonucleoprotein R OS=Homo sapiens GN=HNRNPR	Regular	8012.48	0	71499.6	263	20	51	29.72	805553	0	254375	Green	exp2	Empty
DX39A_HUMAN	O00148	ATP-dependent RNA helicase DDX39A OS=Homo sapiens GN=DDX39A PE=1 SV=2	Regular	4009.07	0	49642.9	34	3	37	8.67	88491	88491	34657	Green	exp1	Empty
LC7L2_HUMAN	Q9Y383	Putative RNA-binding protein Luc7-like 2 OS=Homo sapiens GN=LUC7L2 PE=1 SV=2	Regular	1720.32	0	46970.2	67	6	35	18.11	105600	0	37316	Green	exp2	Empty
HS905_HUMAN	Q58FG0	Putative heat shock protein HSP 90-alpha A5 OS=Homo sapiens GN=HSP90AA5P PE=2 SV=1	Regular	1315.26	0	38966.2	38	4	33	12.87	107311	0	34656	Green	exp1	Empty
BOP1_HUMAN	Q14137	Ribosome biogenesis protein BOP1 OS=Homo sapiens GN=BOP1 PE=1 SV=2	Regular	65.0879	3.49	84314	19	4	51	2.41	121633	0	37202	Yellow	exp2	Empty
ODPB_HUMAN	P11177	Pyruvate dehydrogenase E1 component subunit beta_ mitochondrial OS=Homo sapiens GN=PDHB PE=1 SV=3	Regular	2523.07	0	39575.7	72	8	32	22.56	112701	0	34261	Green	exp1	Empty
SRSF5_HUMAN	Q13243	Serine/arginine-rich splicing factor 5 OS=Homo sapiens GN=SRSF5 PE=1 SV=1	Regular	853.293	0	31377.9	36	5	18	17.65	152287	0	37192	Green	exp2	Empty
SAFB2_HUMAN	Q14151	Scaffold attachment factor B2 OS=Homo sapiens GN=SAFB2 PE=1 SV=1	Regular	453.938	0	107987	50	12	98	17	149613	66690	33891	Green	exp1	Empty
RL18_HUMAN	Q07020-2	Isoform 2 of 60S ribosomal protein L18 OS=Homo sapiens GN=RPL18	Regular	7656.08	0	18205.4	72	6	9	40.88	175676	131644	64837	Green	exp2	Empty
QRIC2_HUMAN	Q9H0J4	Glutamine-rich protein 2 OS=Homo sapiens GN=QRICH2 PE=1 SV=1	Regular	56.3542	2.79	181340	32	10	114	3.43	223473	0	36957	Yellow	exp2	Empty
TCPB_HUMAN	P78371	T-complex protein 1 subunit beta OS=Homo sapiens GN=CCT2 PE=1 SV=4	Regular	859.628	0	57830.5	74	11	47	24.86	116080	0	33517	Green	exp1	Empty
IMDH2_HUMAN	P12268	Inosine-5'-monophosphate dehydrogenase 2 OS=Homo sapiens GN=IMPDH2 PE=1 SV=2	Regular	1031.83	0	56261.3	73	13	41	27.04	112832	0	36824	Green	exp2	Empty
RSSA_HUMAN	P08865	40S ribosomal protein SA OS=Homo sapiens GN=RPSA PE=1 SV=4	Regular	2960.63	0	32968.2	54	5	25	20	94637	68215	33446	Green	exp1	Empty
ATPA_HUMAN	P25705-2	Isoform 2 of ATP synthase subunit alpha_ mitochondrial OS=Homo sapiens GN=ATP5A1	Regular	7453.87	0	54607.7	261	21	44	39.17	893461	0	334710	Green	exp2	Empty
TFG_HUMAN	Q92734-2	Isoform 2 of Protein TFG OS=Homo sapiens GN=TFG	Regular	7450.45	0	43077.6	153	13	17	40.4	399677	232587	162939	Green	exp2	Empty
TRAP1_HUMAN	Q12931	Heat shock protein 75 kDa_ mitochondrial OS=Homo sapiens GN=TRAP1 PE=1 SV=3	Regular	1235.66	0	80395.3	77	14	68	22.02	113535	59623	36739	Green	exp2	Empty
ATPA_HUMAN	P25705-3	Isoform 3 of ATP synthase subunit alpha_ mitochondrial OS=Homo sapiens GN=ATP5A1	Regular	7424.12	0	57661.3	254	20	45	34.09	943968	0	362128	Green	exp2	Empty
ACTN4_HUMAN	O43707	Alpha-actinin-4 OS=Homo sapiens GN=ACTN4 PE=1 SV=2	Regular	163.749	0.34	105310	25	7	86	7.68	66859	11910	33364	Green	exp1	Empty
ROAA_HUMAN	Q99729-4	Isoform 4 of Heterogeneous nuclear ribonucleoprotein A/B OS=Homo sapiens GN=HNRNPAB	Regular	7395.87	0	30815.2	77	6	22	18.18	509057	0	197142	Green	exp2	Empty
HNRPR_HUMAN	O43390-3	Isoform 3 of Heterogeneous nuclear ribonucleoprotein R OS=Homo sapiens GN=HNRNPR	Regular	7384.39	0	67264.9	250	19	48	31.6	762794	0	236634	Green	exp2	Empty
PININ_HUMAN	Q9H307	Pinin OS=Homo sapiens GN=PNN PE=1 SV=4	Regular	823.333	0	81727.9	62	13	71	27.06	145570	67390	36647	Green	exp2	Empty
TFG_HUMAN	Q92734-4	Isoform 4 of Protein TFG OS=Homo sapiens GN=TFG	Regular	7354.24	0	31035.6	149	12	16	51.07	395872	0	160737	Green	exp2	Empty
TFG_HUMAN	Q92734-3	Isoform 3 of Protein TFG OS=Homo sapiens GN=TFG	Regular	7354.24	0	31463	149	12	16	50.35	395872	0	160737	Green	exp2	Empty
NFL_HUMAN	P07196	Neurofilament light polypeptide OS=Homo sapiens GN=NEFL PE=1 SV=3	Regular	610.593	0	61573.7	55	13	69	21.36	280692	232769	33283	Green	exp1	Empty
RAB1C_HUMAN	Q92928	Putative Ras-related protein Rab-1C OS=Homo sapiens GN=RAB1C PE=5 SV=2	Regular	9239.12	0	22245.1	46	4	18	26.37	107468	0	36576	Green	exp2	Empty
RL22_HUMAN	P35268	60S ribosomal protein L22 OS=Homo sapiens GN=RPL22 PE=1 SV=2	Regular	3514.56	0	14844	34	3	7	20.31	106042	0	33139	Green	exp1	Empty
KHDR2_HUMAN	Q5VWX1	KH domain-containing_ RNA-binding_ signal transduction-associated protein 2 OS=Homo sapiens GN=KHDRBS2 PE=1 SV=1	Regular	615.919	0	38927.4	34	3	20	6.59	87703	0	36471	Green	exp2	Empty
DDX3Y_HUMAN	O15523	ATP-dependent RNA helicase DDX3Y OS=Homo sapiens GN=DDX3Y PE=1 SV=2	Regular	884.975	0	73610	80	12	69	19.7	112726	0	32837	Green	exp1	Empty
SYIM_HUMAN	Q9NSE4	Isoleucine--tRNA ligase_ mitochondrial OS=Homo sapiens GN=IARS2 PE=1 SV=2	Regular	171.792	0.19	114761	49	8	75	8.7	241464	21271	36340	Green	exp2	Empty
CYTSB_HUMAN	Q5M775	Cytospin-B OS=Homo sapiens GN=SPECC1 PE=1 SV=1	Regular	101.166	1.69	119269	23	6	91	2.9	82408	0	36106	Green	exp2	Empty
ACINU_HUMAN	Q9UKV3	Apoptotic chromatin condensation inducer in the nucleus OS=Homo sapiens GN=ACIN1 PE=1 SV=2	Regular	827.379	0	152261	104	20	154	16.33	118195	39495	36083	Green	exp2	Empty
H11_HUMAN	Q02539	Histone H1.1 OS=Homo sapiens GN=HIST1H1A PE=1 SV=3	Regular	1999.5	0	21842.1	18	1	17	5.12	96127	0	32633	Green	exp1	Empty
RAGP1_HUMAN	P46060	Ran GTPase-activating protein 1 OS=Homo sapiens GN=RANGAP1 PE=1 SV=1	Regular	717.971	0	63998.3	74	13	41	24.36	106904	49329	36059	Green	exp2	Empty
H2AV_HUMAN	Q71UI9-2	Isoform 2 of Histone H2A.V OS=Homo sapiens GN=H2AFV	Regular	6956.24	0	12203.1	63	3	8	22.81	887028	0	641260	Green	exp2	Empty
H12_HUMAN	P16403	Histone H1.2 OS=Homo sapiens GN=HIST1H1C PE=1 SV=2	Regular	1999.5	0	21364.8	18	1	20	5.16	96127	0	32633	Green	exp1	Empty
HNRPQ_HUMAN	O60506-5	Isoform 5 of Heterogeneous nuclear ribonucleoprotein Q OS=Homo sapiens GN=SYNCRIP	Regular	6835.93	0	46499.4	186	17	35	41.46	509540	0	151942	Green	exp2	Empty
DNJA2_HUMAN	O60884	DnaJ homolog subfamily A member 2 OS=Homo sapiens GN=DNAJA2 PE=1 SV=1	Regular	1832.56	0	46373	59	8	33	25	95566	54593	36038	Green	exp2	Empty
NACAM_HUMAN	E9PAV3-2	Isoform 2 of Nascent polypeptide-associated complex subunit alpha_ muscle-specific form OS=Homo sapiens GN=NACA	Regular	6774.1	0	95080.1	72	6	34	5.84	165600	0	62346	Green	exp2	Empty
H13_HUMAN	P16402	Histone H1.3 OS=Homo sapiens GN=HIST1H1D PE=1 SV=2	Regular	1999.5	0	22349.9	18	1	21	4.98	96127	0	32633	Green	exp1	Empty
CALX_HUMAN	P27824-2	Isoform 2 of Calnexin OS=Homo sapiens GN=CANX	Regular	6734.34	0	72016.2	112	11	49	22.65	501547	0	179061	Green	exp2	Empty
RL17_HUMAN	P18621	60S ribosomal protein L17 OS=Homo sapiens GN=RPL17 PE=1 SV=3	Regular	2395.21	0	21625.2	25	5	14	27.17	139318	298815	35860	Green	exp2	Empty
H14_HUMAN	P10412	Histone H1.4 OS=Homo sapiens GN=HIST1H1E PE=1 SV=2	Regular	1999.5	0	21865.3	18	1	19	5.02	96127	0	32633	Green	exp1	Empty
SUMO3_HUMAN	P55854-2	Isoform 2 of Small ubiquitin-related modifier 3 OS=Homo sapiens GN=SUMO3	Regular	6669.51	0	15939.1	15	1	7	8.51	58037	0	18526	Green	exp2	Empty
IPO5_HUMAN	O00410	Importin-5 OS=Homo sapiens GN=IPO5 PE=1 SV=4	Regular	548.992	0	125113	75	11	78	13.04	125512	77595	35851	Green	exp2	Empty
SUMO2_HUMAN	P61956-2	Isoform 2 of Small ubiquitin-related modifier 2 OS=Homo sapiens GN=SUMO2	Regular	6669.51	0	8168.19	15	1	5	16.9	58037	169587	18526	Green	exp2	Empty
H1T_HUMAN	P22492	Histone H1t OS=Homo sapiens GN=HIST1H1T PE=2 SV=4	Regular	1999.5	0	22019	18	1	15	5.31	96127	251583	32633	Green	exp1	Empty
HNRPR_HUMAN	O43390-4	Isoform 4 of Heterogeneous nuclear ribonucleoprotein R OS=Homo sapiens GN=HNRNPR	Regular	6592.31	0	60181	226	17	39	28.41	656734	0	209744	Green	exp2	Empty
CHIP_HUMAN	Q9UNE7	E3 ubiquitin-protein ligase CHIP OS=Homo sapiens GN=STUB1 PE=1 SV=2	Regular	281.296	0	35312.5	34	8	36	30.36	655103	0	35630	Green	exp2	Empty
ANKS3_HUMAN	Q6ZW76	Ankyrin repeat and SAM domain-containing protein 3 OS=Homo sapiens GN=ANKS3 PE=1 SV=1	Regular	71.566	2.85	72950.6	20	4	56	5.49	94005	99106.5	32573	Yellow	exp1	Empty
PRS7_HUMAN	P35998	26S protease regulatory subunit 7 OS=Homo sapiens GN=PSMC2 PE=1 SV=3	Regular	1251.76	0	49033.1	75	10	37	24.25	110488	0	35481	Green	exp2	Empty
CALX_HUMAN	P27824-3	Isoform 3 of Calnexin OS=Homo sapiens GN=CANX	Regular	6489.43	0	55997.4	97	8	38	21.9	468817	0	168157	Green	exp2	Empty
HNRPC_HUMAN	P07910-2	Isoform C1 of Heterogeneous nuclear ribonucleoproteins C1/C2 OS=Homo sapiens GN=HNRNPC	Regular	6451.94	0	32394.6	173	15	34	37.54	1389076	912349	695025	Green	exp2	Empty
CLH2_HUMAN	P53675	Clathrin heavy chain 2 OS=Homo sapiens GN=CLTCL1 PE=1 SV=2	Regular	87.5369	2.04	189140	34	11	133	3.29	77195	1480.5	32278	Green	exp1	Empty
AT2B1_HUMAN	P20020	Plasma membrane calcium-transporting ATPase 1 OS=Homo sapiens GN=ATP2B1 PE=1 SV=3	Regular	481.561	0	139725	32	11	91	9.94	98952	0	35427	Green	exp2	Empty
GRIA2_HUMAN	P42262	Glutamate receptor 2 OS=Homo sapiens GN=GRIA2 PE=1 SV=3	Regular	66.138	3.25	99448.6	20	4	64	4.42	75644	0	32112	Yellow	exp1	Empty
MIC19_HUMAN	Q9NX63	MICOS complex subunit MIC19 OS=Homo sapiens GN=CHCHD3 PE=1 SV=1	Regular	831.562	0	26437.5	59	9	25	39.65	97982	32781	35341	Green	exp2	Empty
NOP2_HUMAN	P46087	Probable 28S rRNA (cytosine(4447)-C(5))-methyltransferase OS=Homo sapiens GN=NOP2 PE=1 SV=2	Regular	279.464	0	89644.1	28	7	59	9.36	99554	0	31314	Green	exp1	Empty
HNRPC_HUMAN	P07910-4	Isoform 4 of Heterogeneous nuclear ribonucleoproteins C1/C2 OS=Homo sapiens GN=HNRNPC	Regular	6084.12	0	27878.6	164	14	29	40.8	1344520	0	680539	Green	exp2	Empty
NOP58_HUMAN	Q9Y2X3	Nucleolar protein 58 OS=Homo sapiens GN=NOP58 PE=1 SV=1	Regular	1035.55	0	60091.5	51	10	38	25.33	101677	75850	35310	Green	exp2	Empty
TBB3_HUMAN	Q13509-2	Isoform 2 of Tubulin beta-3 chain OS=Homo sapiens GN=TUBB3	Regular	6046.03	0	42832.1	131	13	25	28.57	359145	0	118680	Green	exp2	Empty
SMC4_HUMAN	Q9NTJ3	Structural maintenance of chromosomes protein 4 OS=Homo sapiens GN=SMC4 PE=1 SV=2	Regular	110.985	1.22	147867	40	15	137	9.32	177689	0	31222	Green	exp1	Empty
FEN1_HUMAN	P39748	Flap endonuclease 1 OS=Homo sapiens GN=FEN1 PE=1 SV=1	Regular	1458.35	0	42935.2	65	7	26	21.84	108248	67625	35079	Green	exp2	Empty
RBM39_HUMAN	Q14498	RNA-binding protein 39 OS=Homo sapiens GN=RBM39 PE=1 SV=2	Regular	734.288	0	59664.8	40	7	35	17.17	43740	0	30178	Green	exp1	Empty
SF3B1_HUMAN	O75533	Splicing factor 3B subunit 1 OS=Homo sapiens GN=SF3B1 PE=1 SV=3	Regular	524.04	0	146572	89	16	94	17.18	105544	48214	35030	Green	exp2	Empty
PERI_HUMAN	P41219	Peripherin OS=Homo sapiens GN=PRPH PE=1 SV=2	Regular	1117.55	0	53765	27	6	55	15.74	101613	18598	30019	Green	exp1	Empty
SRSF1_HUMAN	Q07955-3	Isoform ASF-3 of Serine/arginine-rich splicing factor 1 OS=Homo sapiens GN=SRSF1	Regular	5932.29	0	22574	127	12	30	53.73	635129	0	237617	Green	exp2	Empty
SRSF1_HUMAN	Q07955-2	Isoform ASF-2 of Serine/arginine-rich splicing factor 1 OS=Homo sapiens GN=SRSF1	Regular	5932.29	0	32341.2	127	12	34	36.99	635129	0	237617	Green	exp2	Empty
ILF3_HUMAN	Q12906-7	Isoform 7 of Interleukin enhancer-binding factor 3 OS=Homo sapiens GN=ILF3	Regular	5929.96	0	96207.3	249	26	58	24.16	851731	0	278742	Green	exp2	Empty
ILF3_HUMAN	Q12906-6	Isoform 6 of Interleukin enhancer-binding factor 3 OS=Homo sapiens GN=ILF3	Regular	5929.96	0	76958.6	249	26	53	30.74	851731	0	278742	Green	exp2	Empty
ILF3_HUMAN	Q12906-5	Isoform 5 of Interleukin enhancer-binding factor 3 OS=Homo sapiens GN=ILF3	Regular	5929.96	0	75006.7	249	26	52	31.45	851731	243128	278742	Green	exp2	Empty
ILF3_HUMAN	Q12906-4	Isoform 4 of Interleukin enhancer-binding factor 3 OS=Homo sapiens GN=ILF3	Regular	5929.96	0	75964.8	249	26	53	31.09	851731	0	278742	Green	exp2	Empty
ILF3_HUMAN	Q12906-3	Isoform 3 of Interleukin enhancer-binding factor 3 OS=Homo sapiens GN=ILF3	Regular	5929.96	0	83771.5	249	26	54	28.4	851731	0	278742	Green	exp2	Empty
ILF3_HUMAN	Q12906-2	Isoform 2 of Interleukin enhancer-binding factor 3 OS=Homo sapiens GN=ILF3	Regular	5929.96	0	76489.1	249	26	52	30.91	851731	0	278742	Green	exp2	Empty
DEK_HUMAN	P35659	Protein DEK OS=Homo sapiens GN=DEK PE=1 SV=1	Regular	1312.17	0	42959.5	56	9	48	22.4	117748	75953	34888	Green	exp2	Empty
TBB6_HUMAN	Q9BUF5	Tubulin beta-6 chain OS=Homo sapiens GN=TUBB6 PE=1 SV=1	Regular	2565.82	0	50313.5	49	5	30	10.54	111838	0	29606	Green	exp1	Empty
PDC6I_HUMAN	Q8WUM4	Programmed cell death 6-interacting protein OS=Homo sapiens GN=PDCD6IP PE=1 SV=1	Regular	873.903	0	96650.6	78	17	83	19.82	120583	48663	34669	Green	exp2	Empty
HNRL1_HUMAN	Q9BUJ2	Heterogeneous nuclear ribonucleoprotein U-like protein 1 OS=Homo sapiens GN=HNRNPUL1 PE=1 SV=2	Regular	558.632	0	96308.9	86	16	55	21.14	111254	0	29588	Green	exp1	Empty
CAND1_HUMAN	Q86VP6	Cullin-associated NEDD8-dissociated protein 1 OS=Homo sapiens GN=CAND1 PE=1 SV=2	Regular	834.275	0	138087	96	15	98	14.88	129907	51631	34276	Green	exp2	Empty
NACAM_HUMAN	E9PAV3	Nascent polypeptide-associated complex subunit alpha_ muscle-specific form OS=Homo sapiens GN=NACA PE=1 SV=1	Regular	5438.18	0	206106	47	5	151	3.27	132354	126195	29566	Green	exp1	Empty
SNW1_HUMAN	Q13573	SNW domain-containing protein 1 OS=Homo sapiens GN=SNW1 PE=1 SV=1	Regular	241.357	0.05	61551.6	31	7	56	11.19	142661	135208	33910	Green	exp2	Empty
BCLF1_HUMAN	Q9NYF8	Bcl-2-associated transcription factor 1 OS=Homo sapiens GN=BCLAF1 PE=1 SV=2	Regular	406.766	0	106236	60	12	78	13.59	100861	0	29495	Green	exp1	Empty
TRA2B_HUMAN	P62995	Transformer-2 protein homolog beta OS=Homo sapiens GN=TRA2B PE=1 SV=1	Regular	3240.08	0	33779.8	48	6	26	23.96	90302	0	33733	Green	exp2	Empty
AL1B1_HUMAN	P30837	Aldehyde dehydrogenase X_ mitochondrial OS=Homo sapiens GN=ALDH1B1 PE=1 SV=3	Regular	102.669	1.36	57662.6	23	4	38	5.61	145119	20737.5	29410	Yellow	exp1	Empty
PCBP3_HUMAN	P57721	Poly(rC)-binding protein 3 OS=Homo sapiens GN=PCBP3 PE=2 SV=2	Regular	1035.06	0	39750.5	40	6	25	17.79	84373	0	29332	Green	exp1	Empty
EIF3E_HUMAN	P60228	Eukaryotic translation initiation factor 3 subunit E OS=Homo sapiens GN=EIF3E PE=1 SV=1	Regular	1295.62	0	52620.1	67	12	42	27.42	102513	57222	33675	Green	exp2	Empty
MYH7B_HUMAN	A7E2Y1	Myosin-7B OS=Homo sapiens GN=MYH7B PE=1 SV=3	Regular	113.892	1.08	222529	36	12	162	5.15	438492	19249	28952	Yellow	exp1	Empty
AT1A2_HUMAN	P50993	Sodium/potassium-transporting ATPase subunit alpha-2 OS=Homo sapiens GN=ATP1A2 PE=1 SV=1	Regular	309.128	0	113577	49	14	76	13.73	113419	44422	33223	Green	exp2	Empty
TIAR_HUMAN	Q01085	Nucleolysin TIAR OS=Homo sapiens GN=TIAL1 PE=1 SV=1	Regular	1517.5	0	41933	46	5	26	15.47	73187	46093	28554	Green	exp1	Empty
DDX17_HUMAN	Q92841-3	Isoform 4 of Probable ATP-dependent RNA helicase DDX17 OS=Homo sapiens GN=DDX17	Regular	5835.97	0	73184.1	251	23	60	33.44	796580	0	301409	Green	exp2	Empty
DDX17_HUMAN	Q92841-2	Isoform 3 of Probable ATP-dependent RNA helicase DDX17 OS=Homo sapiens GN=DDX17	Regular	5835.97	0	73169.1	227	22	60	33.44	689123	0	249955	Green	exp2	Empty
DDX17_HUMAN	Q92841-1	Isoform 2 of Probable ATP-dependent RNA helicase DDX17 OS=Homo sapiens GN=DDX17	Regular	5835.97	0	72998.9	251	23	60	33.54	796580	0	301409	Green	exp2	Empty
PRS8_HUMAN	P62195	26S protease regulatory subunit 8 OS=Homo sapiens GN=PSMC5 PE=1 SV=1	Regular	2306.2	0	45797.2	70	7	33	20.2	97700	0	33222	Green	exp2	Empty
RS3_HUMAN	P23396-2	Isoform 2 of 40S ribosomal protein S3 OS=Homo sapiens GN=RPS3	Regular	5791.26	0	28657.8	111	10	27	41.7	468091	0	169602	Green	exp2	Empty
ELAV1_HUMAN	Q15717	ELAV-like protein 1 OS=Homo sapiens GN=ELAVL1 PE=1 SV=2	Regular	889.994	0	36263	41	7	22	27.61	82723	66790	28501	Green	exp1	Empty
SYIC_HUMAN	P41252	Isoleucine--tRNA ligase_ cytoplasmic OS=Homo sapiens GN=IARS PE=1 SV=2	Regular	529.377	0	145810	94	17	98	15.29	120239	67852	33166	Green	exp2	Empty
PROF1_HUMAN	P07737	Profilin-1 OS=Homo sapiens GN=PFN1 PE=1 SV=2	Regular	2225.12	0	15225.3	40	7	16	57.14	106076	92090	33157	Green	exp2	Empty
TFR1_HUMAN	P02786	Transferrin receptor protein 1 OS=Homo sapiens GN=TFRC PE=1 SV=2	Regular	402.088	0	85327.7	61	11	64	15.92	93130	34495	28437	Green	exp1	Empty
U5S1_HUMAN	Q15029	116 kDa U5 small nuclear ribonucleoprotein component OS=Homo sapiens GN=EFTUD2 PE=1 SV=1	Regular	427.181	0	110405	65	12	73	12.76	102030	0	32980	Green	exp2	Empty
ARF1_HUMAN	P84077	ADP-ribosylation factor 1 OS=Homo sapiens GN=ARF1 PE=1 SV=2	Regular	2268.18	0	20753.8	39	5	14	24.86	77541	62905	32965	Green	exp2	Empty
TPIS_HUMAN	P60174-1	Isoform 2 of Triosephosphate isomerase OS=Homo sapiens GN=TPI1	Regular	5582.97	0	26954.7	99	10	21	42.57	159233	0	57169	Green	exp2	Empty
RUVB1_HUMAN	Q9Y265	RuvB-like 1 OS=Homo sapiens GN=RUVBL1 PE=1 SV=1	Regular	1479.77	0	50570.3	54	8	34	23.46	103989	75179	28159	Green	exp1	Empty
ARF3_HUMAN	P61204	ADP-ribosylation factor 3 OS=Homo sapiens GN=ARF3 PE=1 SV=2	Regular	2268.18	0	20657.8	39	5	14	24.86	77541	0	32965	Green	exp2	Empty
CN166_HUMAN	Q9Y224	UPF0568 protein C14orf166 OS=Homo sapiens GN=C14orf166 PE=1 SV=1	Regular	2159.02	0	28182.2	40	4	21	20.49	95273	90793	32881	Green	exp2	Empty
DDX5_HUMAN	P17844-2	Isoform 2 of Probable ATP-dependent RNA helicase DDX5 OS=Homo sapiens GN=DDX5	Regular	5406.67	0	61019.6	247	25	56	40.75	818305	177869	295567	Green	exp2	Empty
RCC2_HUMAN	Q9P258	Protein RCC2 OS=Homo sapiens GN=RCC2 PE=1 SV=2	Regular	123.971	0.78	56826	19	6	44	13.6	29212	12564	27936	Green	exp1	Empty
EWS_HUMAN	Q01844-6	Isoform 6 of RNA-binding protein EWS OS=Homo sapiens GN=EWSR1	Regular	5353.59	0	62793.1	150	9	24	19.17	980079	807646	567238	Green	exp2	Empty
EWS_HUMAN	Q01844-5	Isoform 5 of RNA-binding protein EWS OS=Homo sapiens GN=EWSR1	Regular	5353.59	0	69251	150	9	24	17.4	980079	0	567238	Green	exp2	Empty
EWS_HUMAN	Q01844-3	Isoform 3 of RNA-binding protein EWS OS=Homo sapiens GN=EWSR1	Regular	5353.59	0	68676.5	150	9	24	17.56	980079	0	567238	Green	exp2	Empty
SMC3_HUMAN	Q9UQE7	Structural maintenance of chromosomes protein 3 OS=Homo sapiens GN=SMC3 PE=1 SV=2	Regular	293.299	0	141941	111	25	125	17.17	119840	17633.5	32872	Green	exp2	Empty
RTCB_HUMAN	Q9Y3I0	tRNA-splicing ligase RtcB homolog OS=Homo sapiens GN=RTCB PE=1 SV=1	Regular	646.39	0	55723.7	56	7	38	14.46	88982	49440	27763	Green	exp1	Empty
TBA4A_HUMAN	P68366-2	Isoform 2 of Tubulin alpha-4A chain OS=Homo sapiens GN=TUBA4A	Regular	5307.58	0	49013	125	9	34	21.71	1182594	0	508841	Green	exp2	Empty
H2AY_HUMAN	O75367	Core histone macro-H2A.1 OS=Homo sapiens GN=H2AFY PE=1 SV=4	Regular	2928.08	0	39788.2	61	7	27	25.54	114258	0	32832	Green	exp2	Empty
VDAC2_HUMAN	P45880-2	Isoform 2 of Voltage-dependent anion-selective channel protein 2 OS=Homo sapiens GN=VDAC2	Regular	5281.48	0	30868.4	110	9	20	37.81	404200	254232	151510	Green	exp2	Empty
VDAC2_HUMAN	P45880-1	Isoform 1 of Voltage-dependent anion-selective channel protein 2 OS=Homo sapiens GN=VDAC2	Regular	5281.48	0	33884.9	110	9	21	34.63	404200	0	151510	Green	exp2	Empty
MCM6_HUMAN	Q14566	DNA replication licensing factor MCM6 OS=Homo sapiens GN=MCM6 PE=1 SV=1	Regular	965.211	0	93858.9	80	13	74	17.9	91140	48778	32634	Green	exp2	Empty
DX39B_HUMAN	Q13838-2	Isoform 2 of Spliceosome RNA helicase DDX39B OS=Homo sapiens GN=DDX39B	Regular	5267.55	0	51135.7	96	10	38	18.06	292019	0	120885	Green	exp2	Empty
HGB1A_HUMAN	B2RPK0	Putative high mobility group protein B1-like 1 OS=Homo sapiens GN=HMGB1P1 PE=5 SV=1	Regular	2261.51	0	24409.1	41	5	17	23.7	90333	72096	31706	Green	exp2	Empty
HMGB1_HUMAN	P09429	High mobility group protein B1 OS=Homo sapiens GN=HMGB1 PE=1 SV=3	Regular	2253.3	0	25064.9	39	4	17	19.53	89089	0	31573	Green	exp2	Empty
PGRC1_HUMAN	O00264	Membrane-associated progesterone receptor component 1 OS=Homo sapiens GN=PGRMC1 PE=1 SV=3	Regular	1145.09	0	21785.2	28	4	19	25.13	72031	60382	31351	Green	exp2	Empty
1433E_HUMAN	P62258-2	Isoform SV of 14-3-3 protein epsilon OS=Homo sapiens GN=YWHAE	Regular	5227.35	0	26675.2	107	12	25	49.36	330838	0	110535	Green	exp2	Empty
IPYR_HUMAN	Q15181	Inorganic pyrophosphatase OS=Homo sapiens GN=PPA1 PE=1 SV=2	Regular	1699.42	0	33116.3	58	6	26	29.07	101247	71605	31329	Green	exp2	Empty
RUXE_HUMAN	P62304	Small nuclear ribonucleoprotein E OS=Homo sapiens GN=SNRPE PE=1 SV=1	Regular	3731.43	0	10860.7	37	2	4	21.74	100952	225042	30981	Green	exp2	Empty
TIF1B_HUMAN	Q13263	Transcription intermediary factor 1-beta OS=Homo sapiens GN=TRIM28 PE=1 SV=5	Regular	232.03	0.19	90317.6	51	12	56	17.96	74417	26002	27698	Green	exp1	Empty
ECHA_HUMAN	P40939	Trifunctional enzyme subunit alpha_ mitochondrial OS=Homo sapiens GN=HADHA PE=1 SV=2	Regular	450.166	0	83741.2	75	12	55	12.84	104321	35131	30924	Green	exp2	Empty
ZN503_HUMAN	Q96F45	Zinc finger protein 503 OS=Homo sapiens GN=ZNF503 PE=1 SV=1	Regular	532.46	0	63296.2	42	5	27	8.05	87939	46853	30742	Green	exp2	Empty
KPYM_HUMAN	P14618-2	Isoform M1 of Pyruvate kinase PKM OS=Homo sapiens GN=PKM	Regular	5059.81	0	58575.5	251	22	44	43.13	717052	0	232580	Green	exp2	Empty
ANK2_HUMAN	Q01484	Ankyrin-2 OS=Homo sapiens GN=ANK2 PE=1 SV=4	Regular	58.4792	3.83	436224	38	20	326	1.06	88066	4390.62	30434	Yellow	exp2	Empty
CHD4_HUMAN	Q14839	Chromodomain-helicase-DNA-binding protein 4 OS=Homo sapiens GN=CHD4 PE=1 SV=2	Regular	382.508	0	219545	74	17	147	10.83	224783	66944	30068	Green	exp2	Empty
KPYM_HUMAN	P14618-3	Isoform 3 of Pyruvate kinase PKM OS=Homo sapiens GN=PKM	Regular	5036.6	0	56900.4	259	23	40	48.26	712090	0	229799	Green	exp2	Empty
H2AJ_HUMAN	Q9BTM1-2	Isoform 2 of Histone H2A.J OS=Homo sapiens GN=H2AFJ	Regular	4979.62	0	16223.8	52	2	7	10.6	841265	0	630809	Green	exp2	Empty
RL28_HUMAN	P46779-5	Isoform 5 of 60S ribosomal protein L28 OS=Homo sapiens GN=RPL28	Regular	4888.16	0	10201.8	21	3	12	27.59	34594	0	12619	Green	exp2	Empty
RL28_HUMAN	P46779-4	Isoform 4 of 60S ribosomal protein L28 OS=Homo sapiens GN=RPL28	Regular	4888.16	0	7945.18	21	3	10	34.78	34594	50076	12619	Green	exp2	Empty
RL28_HUMAN	P46779-3	Isoform 3 of 60S ribosomal protein L28 OS=Homo sapiens GN=RPL28	Regular	4888.16	0	19490.5	21	3	18	14.2	34594	0	12619	Green	exp2	Empty
RL28_HUMAN	P46779-2	Isoform 2 of 60S ribosomal protein L28 OS=Homo sapiens GN=RPL28	Regular	4888.16	0	18772.5	21	3	16	14.72	34594	0	12619	Green	exp2	Empty
LYRIC_HUMAN	Q86UE4	Protein LYRIC OS=Homo sapiens GN=MTDH PE=1 SV=2	Regular	211.02	0.05	63894.1	43	9	41	13.92	129152	20795	29911	Green	exp2	Empty
RUVB2_HUMAN	Q9Y230-2	Isoform 2 of RuvB-like 2 OS=Homo sapiens GN=RUVBL2	Regular	4840.44	0	46477.3	129	15	39	40.43	367580	0	110274	Green	exp2	Empty
H2AV_HUMAN	Q71UI9-5	Isoform 5 of Histone H2A.V OS=Homo sapiens GN=H2AFV	Regular	4779.32	0	6891.93	44	1	3	13.64	809077	0	620263	Green	exp2	Empty
RL11_HUMAN	P62913-2	Isoform 2 of 60S ribosomal protein L11 OS=Homo sapiens GN=RPL11	Regular	4775.31	0	20352.4	60	4	15	17.51	194519	153662	67570	Green	exp2	Empty
TDIF2_HUMAN	Q5QJE6	Deoxynucleotidyltransferase terminal-interacting protein 2 OS=Homo sapiens GN=DNTTIP2 PE=1 SV=2	Regular	150.62	0.33	84868.3	27	7	51	8.33	111519	10561.5	27461	Green	exp1	Empty
HNRPM_HUMAN	P52272-2	Isoform 2 of Heterogeneous nuclear ribonucleoprotein M OS=Homo sapiens GN=HNRNPM	Regular	4770.39	0	73906.5	348	41	61	44.72	936523	175079	353599	Green	exp2	Empty
SMCA5_HUMAN	O60264	SWI/SNF-related matrix-associated actin-dependent regulator of chromatin subfamily A member 5 OS=Homo sapiens GN=SMARCA5 PE=1 SV=1	Regular	443.072	0	122590	74	18	94	17.4	90601	30113	29844	Green	exp2	Empty
PDIA6_HUMAN	Q15084-5	Isoform 5 of Protein disulfide-isomerase A6 OS=Homo sapiens GN=PDIA6	Regular	4751.4	0	53660.4	115	11	38	27.05	251987	0	98015	Green	exp2	Empty
PDIA6_HUMAN	Q15084-4	Isoform 4 of Protein disulfide-isomerase A6 OS=Homo sapiens GN=PDIA6	Regular	4751.4	0	49045	115	11	34	29.66	251987	0	98015	Green	exp2	Empty
PDIA6_HUMAN	Q15084-3	Isoform 3 of Protein disulfide-isomerase A6 OS=Homo sapiens GN=PDIA6	Regular	4751.4	0	48237.2	115	11	35	30.21	251987	181241	98015	Green	exp2	Empty
PDIA6_HUMAN	Q15084-2	Isoform 2 of Protein disulfide-isomerase A6 OS=Homo sapiens GN=PDIA6	Regular	4751.4	0	54414.2	115	11	35	26.83	251987	0	98015	Green	exp2	Empty
TCPQ_HUMAN	P50990	T-complex protein 1 subunit theta OS=Homo sapiens GN=CCT8 PE=1 SV=4	Regular	2339.96	0	60191	70	12	52	28.47	89510	0	27387	Green	exp1	Empty
RU1C_HUMAN	P09234	U1 small nuclear ribonucleoprotein C OS=Homo sapiens GN=SNRPC PE=1 SV=1	Regular	804.557	0	17564.9	24	2	7	7.55	77978	0	29715	Green	exp2	Empty
COF1_HUMAN	P23528	Cofilin-1 OS=Homo sapiens GN=CFL1 PE=1 SV=3	Regular	5303.55	0	18730.6	42	3	19	24.7	80211	78515	26918	Green	exp1	Empty
ACTH_HUMAN	P63267-2	Isoform 2 of Actin_ gamma-enteric smooth muscle OS=Homo sapiens GN=ACTG2	Regular	4723.04	0	37482.7	151	8	28	17.72	842939	0	370670	Green	exp2	Empty
ATD3A_HUMAN	Q9NVI7-2	Isoform 2 of ATPase family AAA domain-containing protein 3A OS=Homo sapiens GN=ATAD3A	Regular	4722.21	0	66332.4	118	17	55	29.69	249136	120731	63058	Green	exp2	Empty
SRP68_HUMAN	Q9UHB9	Signal recognition particle subunit SRP68 OS=Homo sapiens GN=SRP68 PE=1 SV=2	Regular	405.812	0	71243	35	8	53	9.25	82144	0	29249	Green	exp2	Empty
NSUN2_HUMAN	Q08J23	tRNA (cytosine(34)-C(5))-methyltransferase OS=Homo sapiens GN=NSUN2 PE=1 SV=2	Regular	222.42	0.19	87269.3	52	13	70	15.25	233584	175899	26811	Green	exp1	Empty
CIRBP_HUMAN	Q14011-2	Isoform 2 of Cold-inducible RNA-binding protein OS=Homo sapiens GN=CIRBP	Regular	4710.28	0	28815.7	32	3	25	10.27	45183	0	16620	Green	exp2	Empty
XPO1_HUMAN	O14980	Exportin-1 OS=Homo sapiens GN=XPO1 PE=1 SV=1	Regular	340.651	0	124527	53	9	87	8.68	75044	43402	29173	Green	exp2	Empty
COX41_HUMAN	P13073	Cytochrome c oxidase subunit 4 isoform 1_ mitochondrial OS=Homo sapiens GN=COX4I1 PE=1 SV=1	Regular	1275.08	0	19633.8	43	7	17	39.64	83224	55889	26679	Green	exp1	Empty
HNRPU_HUMAN	Q00839-2	Isoform Short of Heterogeneous nuclear ribonucleoprotein U OS=Homo sapiens GN=HNRNPU	Regular	4696.44	0	89721.2	343	31	53	26.05	1321097	0	519065	Green	exp2	Empty
HNRPL_HUMAN	P14866-2	Isoform 2 of Heterogeneous nuclear ribonucleoprotein L OS=Homo sapiens GN=HNRNPL	Regular	4682.82	0	51188.1	167	14	26	34.65	664086	0	195379	Green	exp2	Empty
SODC_HUMAN	P00441	Superoxide dismutase [Cu-Zn] OS=Homo sapiens GN=SOD1 PE=1 SV=2	Regular	671.75	0	16163.9	45	5	13	37.01	74390	47076	29139	Green	exp2	Empty
TR150_HUMAN	Q9Y2W1	Thyroid hormone receptor-associated protein 3 OS=Homo sapiens GN=THRAP3 PE=1 SV=2	Regular	68.9003	3.09	108723	46	14	91	3.77	110276	10895	26507	Yellow	exp1	Empty
TBA8_HUMAN	Q9NY65-2	Isoform 2 of Tubulin alpha-8 chain OS=Homo sapiens GN=TUBA8	Regular	4644.82	0	43467	83	5	32	10.18	904897	0	394558	Green	exp2	Empty
SPTB2_HUMAN	Q01082	Spectrin beta chain_ non-erythrocytic 1 OS=Homo sapiens GN=SPTBN1 PE=1 SV=2	Regular	67.0879	3.15	275408	48	20	240	3.09	193127	15454	29036	Yellow	exp2	Empty
PRDX2_HUMAN	P32119	Peroxiredoxin-2 OS=Homo sapiens GN=PRDX2 PE=1 SV=5	Regular	1523.19	0	22063	37	5	17	19.19	67761	37149.4	26368	Green	exp1	Empty
EF1D_HUMAN	P29692-2	Isoform 2 of Elongation factor 1-delta OS=Homo sapiens GN=EEF1D	Regular	4564.92	0	71864.1	60	7	50	15.46	112690	0	44335	Green	exp2	Empty
CAPS1_HUMAN	Q9ULU8	Calcium-dependent secretion activator 1 OS=Homo sapiens GN=CADPS PE=1 SV=3	Regular	114.101	1.13	153870	25	8	99	5.99	33231	0	29027	Yellow	exp2	Empty
PAIRB_HUMAN	Q8NC51-4	Isoform 4 of Plasminogen activator inhibitor 1 RNA-binding protein OS=Homo sapiens GN=SERBP1	Regular	4534.92	0	42483.7	85	11	40	40.05	184666	108727	69637	Green	exp2	Empty
PAIRB_HUMAN	Q8NC51-3	Isoform 3 of Plasminogen activator inhibitor 1 RNA-binding protein OS=Homo sapiens GN=SERBP1	Regular	4534.92	0	43192.4	85	11	41	39.44	184666	0	69637	Green	exp2	Empty
RL12_HUMAN	P30050-2	Isoform 2 of 60S ribosomal protein L12 OS=Homo sapiens GN=RPL12	Regular	4476.85	0	14370.5	35	3	12	27.27	65298	0	21900	Green	exp2	Empty
PAIRB_HUMAN	Q8NC51-2	Isoform 2 of Plasminogen activator inhibitor 1 RNA-binding protein OS=Homo sapiens GN=SERBP1	Regular	4467.5	0	44313.7	74	11	39	39.3	165474	4137	62552	Green	exp2	Empty
ADT3_HUMAN	P12236	ADP/ATP translocase 3 OS=Homo sapiens GN=SLC25A6 PE=1 SV=4	Regular	312.079	0	33094.4	46	7	30	15.77	90852	8763	26174	Green	exp1	Empty
U520_HUMAN	O75643	U5 small nuclear ribonucleoprotein 200 kDa helicase OS=Homo sapiens GN=SNRNP200 PE=1 SV=2	Regular	200.964	0.1	246162	67	16	177	8.71	87860	31788	29026	Green	exp2	Empty
ECHB_HUMAN	P55084	Trifunctional enzyme subunit beta_ mitochondrial OS=Homo sapiens GN=HADHB PE=1 SV=3	Regular	1815.78	0	51579.7	49	7	41	16.24	175464	163524	28964	Green	exp2	Empty
PIMT_HUMAN	P22061	Protein-L-isoaspartate(D-aspartate) O-methyltransferase OS=Homo sapiens GN=PCMT1 PE=1 SV=4	Regular	1156.2	0	24807.5	36	5	18	22.91	109108	0	28627	Green	exp2	Empty
ACINU_HUMAN	Q9UKV3	Apoptotic chromatin condensation inducer in the nucleus OS=Homo sapiens GN=ACIN1 PE=1 SV=2	Regular	854.866	0	152261	62	11	154	10.59	82641	36281	26131	Green	exp1	Empty
AT5F1_HUMAN	P24539	ATP synthase F(0) complex subunit B1_ mitochondrial OS=Homo sapiens GN=ATP5F1 PE=1 SV=2	Regular	1205.6	0	28965.7	37	4	23	17.97	95928	74176	28562	Green	exp2	Empty
ADT2_HUMAN	P05141	ADP/ATP translocase 2 OS=Homo sapiens GN=SLC25A5 PE=1 SV=7	Regular	583.877	0	33080.4	51	7	31	16.44	88059	0	25970	Green	exp1	Empty
TCOF_HUMAN	Q13428	Treacle protein OS=Homo sapiens GN=TCOF1 PE=1 SV=3	Regular	214.733	0.05	152334	74	19	101	11.22	104578	28145	28503	Green	exp2	Empty
CIRBP_HUMAN	Q14011	Cold-inducible RNA-binding protein OS=Homo sapiens GN=CIRBP PE=1 SV=1	Regular	4710.28	0	18648	44	4	15	23.84	84045	66081	28269	Green	exp2	Empty
PSAL_HUMAN	A6NEC2	Puromycin-sensitive aminopeptidase-like protein OS=Homo sapiens GN=NPEPPSL1 PE=2 SV=3	Regular	249.872	0.1	54260.6	27	7	37	17.99	117051	70326	25919	Green	exp1	Empty
EF1A1_HUMAN	P68104-2	Isoform 2 of Elongation factor 1-alpha 1 OS=Homo sapiens GN=EEF1A1	Regular	4292.66	0	48211.5	98	9	30	16.55	1227313	0	552210	Green	exp2	Empty
NOLC1_HUMAN	Q14978	Nucleolar and coiled-body phosphoprotein 1 OS=Homo sapiens GN=NOLC1 PE=1 SV=2	Regular	112.499	1.17	73603.3	27	6	62	6.29	77974	18041	28227	Green	exp2	Empty
BASI_HUMAN	P35613-2	Isoform 2 of Basigin OS=Homo sapiens GN=BSG	Regular	4269.3	0	29449.1	50	6	19	32.71	107867	86870	42989	Green	exp2	Empty
SMC1A_HUMAN	Q14683	Structural maintenance of chromosomes protein 1A OS=Homo sapiens GN=SMC1A PE=1 SV=2	Regular	67.2882	3.14	143860	39	13	137	2.51	275674	15597	25643	Yellow	exp1	Empty
BASI_HUMAN	P35613-4	Isoform 4 of Basigin OS=Homo sapiens GN=BSG	Regular	4266.92	0	22935.5	49	5	15	36.1	103067	0	40373	Green	exp2	Empty
BASI_HUMAN	P35613-3	Isoform 3 of Basigin OS=Homo sapiens GN=BSG	Regular	4266.92	0	19551.9	49	5	15	42.05	103067	0	40373	Green	exp2	Empty
RU17_HUMAN	P08621-2	Isoform 2 of U1 small nuclear ribonucleoprotein 70 kDa OS=Homo sapiens GN=SNRNP70	Regular	4264.12	0	50674.7	110	12	54	34.58	323018	0	108073	Green	exp2	Empty
NOP56_HUMAN	O00567	Nucleolar protein 56 OS=Homo sapiens GN=NOP56 PE=1 SV=4	Regular	874.527	0	66449.2	57	9	48	20.2	90053	65150	28217	Green	exp2	Empty
AHSA1_HUMAN	O95433	Activator of 90 kDa heat shock protein ATPase homolog 1 OS=Homo sapiens GN=AHSA1 PE=1 SV=1	Regular	2457.06	0	38445.5	77	13	29	41.72	114490	44420	28146	Green	exp2	Empty
TCPQ_HUMAN	P50990-2	Isoform 2 of T-complex protein 1 subunit theta OS=Homo sapiens GN=CCT8	Regular	4208.45	0	58215.6	125	17	50	35.54	204128	0	69094	Green	exp2	Empty
RAB14_HUMAN	P61106	Ras-related protein Rab-14 OS=Homo sapiens GN=RAB14 PE=1 SV=4	Regular	1816.37	0	24125.1	42	6	21	35.35	71515	60378.2	28095	Green	exp2	Empty
SMD2_HUMAN	P62316-2	Isoform 2 of Small nuclear ribonucleoprotein Sm D2 OS=Homo sapiens GN=SNRPD2	Regular	4194.02	0	12512.6	55	4	12	37.04	173921	0	48729	Green	exp2	Empty
EF2_HUMAN	P13639	Elongation factor 2 OS=Homo sapiens GN=EEF2 PE=1 SV=4	Regular	313.644	0	96307.8	56	11	69	14.8	104484	55406	25563	Green	exp1	Empty
FUBP1_HUMAN	Q96AE4	Far upstream element-binding protein 1 OS=Homo sapiens GN=FUBP1 PE=1 SV=3	Regular	375.728	0	67731.6	49	9	45	10.09	76609	21320	28045	Green	exp2	Empty
GDE_HUMAN	P35573	Glycogen debranching enzyme OS=Homo sapiens GN=AGL PE=1 SV=3	Regular	362.207	0	176931	64	12	126	8.36	122573	87875	25531	Green	exp1	Empty
MCM5_HUMAN	P33992	DNA replication licensing factor MCM5 OS=Homo sapiens GN=MCM5 PE=1 SV=5	Regular	489.08	0	83084.1	59	11	57	20.57	94654	44766	27741	Green	exp2	Empty
IF2P_HUMAN	O60841	Eukaryotic translation initiation factor 5B OS=Homo sapiens GN=EIF5B PE=1 SV=4	Regular	106.287	1.37	139283	53	13	103	4.75	77705	12139.5	27681	Green	exp2	Empty
TCPQ_HUMAN	P50990-3	Isoform 3 of T-complex protein 1 subunit theta OS=Homo sapiens GN=CCT8	Regular	4131.1	0	52099.6	116	15	43	34.74	198414	0	67389	Green	exp2	Empty
TKT_HUMAN	P29401	Transketolase OS=Homo sapiens GN=TKT PE=1 SV=3	Regular	478.604	0	68562.1	63	11	42	20.71	85091	41317	27651	Green	exp2	Empty
ZNF69_HUMAN	Q9UC07	Zinc finger protein 69 OS=Homo sapiens GN=ZNF69 PE=1 SV=2	Regular	52.4559	1.93	68042.6	7	5	43	4.42	158855	7884	25471	Yellow	exp1	Empty
CX7A2_HUMAN	P14406	Cytochrome c oxidase subunit 7A2_ mitochondrial OS=Homo sapiens GN=COX7A2 PE=1 SV=1	Regular	5801.73	0	9396	25	1	6	15.66	60091	173925	27612	Green	exp2	Empty
LG3BP_HUMAN	Q08380	Galectin-3-binding protein OS=Homo sapiens GN=LGALS3BP PE=1 SV=1	Regular	1030.85	0	66243.5	50	6	39	12.14	86283	62456	27482	Green	exp2	Empty
PCNA_HUMAN	P12004	Proliferating cell nuclear antigen OS=Homo sapiens GN=PCNA PE=1 SV=1	Regular	1125.26	0	29111	51	9	23	33.72	87993	62164	27261	Green	exp2	Empty
RGPD2_HUMAN	P0DJD1	RANBP2-like and GRIP domain-containing protein 2 OS=Homo sapiens GN=RGPD2 PE=2 SV=1	Regular	111.165	1.16	198791	58	21	138	3.99	64485	7125.55	27199	Green	exp2	Empty
ODPB_HUMAN	P11177-2	Isoform 2 of Pyruvate dehydrogenase E1 component subunit beta_ mitochondrial OS=Homo sapiens GN=PDHB	Regular	4032.17	0	37542.2	74	9	31	31.67	186467	118366	55346	Green	exp2	Empty
RBM39_HUMAN	Q14498	RNA-binding protein 39 OS=Homo sapiens GN=RBM39 PE=1 SV=2	Regular	1252.1	0	59664.8	53	7	35	17.36	77292	0	27059	Green	exp2	Empty
ODPB_HUMAN	P11177-3	Isoform 3 of Pyruvate dehydrogenase E1 component subunit beta_ mitochondrial OS=Homo sapiens GN=PDHB	Regular	4021.28	0	37856.7	70	8	31	26.98	183562	0	54901	Green	exp2	Empty
RGPD1_HUMAN	P0DJD0	RANBP2-like and GRIP domain-containing protein 1 OS=Homo sapiens GN=RGPD1 PE=2 SV=1	Regular	110.376	1.25	198145	57	20	138	3.2	63348	0	26886	Green	exp2	Empty
STIP1_HUMAN	P31948	Stress-induced-phosphoprotein 1 OS=Homo sapiens GN=STIP1 PE=1 SV=1	Regular	436.46	0	63266.7	72	13	64	28.73	90246	38616	26795	Green	exp2	Empty
EF1D_HUMAN	P29692-3	Isoform 3 of Elongation factor 1-delta OS=Homo sapiens GN=EEF1D	Regular	3954.43	0	28672	56	8	23	43.19	97623	63291	38636	Green	exp2	Empty
LMNB2_HUMAN	Q03252	Lamin-B2 OS=Homo sapiens GN=LMNB2 PE=1 SV=3	Regular	159.903	0.33	67803	61	11	65	17.83	100505	26944	25418	Green	exp1	Empty
TBB1_HUMAN	Q9H4B7	Tubulin beta-1 chain OS=Homo sapiens GN=TUBB1 PE=1 SV=1	Regular	256.338	0	50897.3	43	7	31	8.65	137461	2779.8	26754	Green	exp2	Empty
TBB8L_HUMAN	A6NNZ2	Tubulin beta-8 chain-like protein LOC260334 OS=Homo sapiens PE=1 SV=1	Regular	239.221	0.05	50200	40	5	27	9.23	139074	0	26449	Green	exp2	Empty
EF1D_HUMAN	P29692-4	Isoform 4 of Elongation factor 1-delta OS=Homo sapiens GN=EEF1D	Regular	3868.73	0	29184.6	44	5	24	24.43	89600	0	35879	Green	exp2	Empty
NACA_HUMAN	Q13765	Nascent polypeptide-associated complex subunit alpha OS=Homo sapiens GN=NACA PE=1 SV=1	Regular	5435.77	0	23383.9	40	3	8	20.47	66841	0	25379	Green	exp1	Empty
PSME3_HUMAN	P61289	Proteasome activator complex subunit 3 OS=Homo sapiens GN=PSME3 PE=1 SV=1	Regular	469.202	0	29620.2	19	3	20	13.78	64588	63712	26447	Green	exp2	Empty
RFA1_HUMAN	P27694	Replication protein A 70 kDa DNA-binding subunit OS=Homo sapiens GN=RPA1 PE=1 SV=2	Regular	158.527	0.28	68765.6	50	12	40	20.94	136633	16314	26344	Green	exp2	Empty
RANG_HUMAN	P43487	Ran-specific GTPase-activating protein OS=Homo sapiens GN=RANBP1 PE=1 SV=1	Regular	899.534	0	23481.2	31	5	14	20.4	81933	0	26308	Green	exp2	Empty
LETM1_HUMAN	O95202	LETM1 and EF-hand domain-containing protein 1_ mitochondrial OS=Homo sapiens GN=LETM1 PE=1 SV=1	Regular	270.754	0	84038.6	38	9	66	9.47	99202	29407	25141	Green	exp1	Empty
IF4A1_HUMAN	P60842-2	Isoform 2 of Eukaryotic initiation factor 4A-I OS=Homo sapiens GN=EIF4A1	Regular	3711.02	0	39776.7	183	18	40	36.6	545173	0	179405	Green	exp2	Empty
RAP1B_HUMAN	P61224-3	Isoform 3 of Ras-related protein Rap-1b OS=Homo sapiens GN=RAP1B	Regular	3700.18	0	18949.6	33	4	17	21.21	49032	40628	12767	Green	exp2	Empty
ACTN4_HUMAN	O43707	Alpha-actinin-4 OS=Homo sapiens GN=ACTN4 PE=1 SV=2	Regular	681.986	0	105310	79	18	86	24.92	89900	36746	25924	Green	exp2	Empty
PSMD6_HUMAN	Q15008	26S proteasome non-ATPase regulatory subunit 6 OS=Homo sapiens GN=PSMD6 PE=1 SV=1	Regular	778.154	0	45816.6	27	3	40	9.77	104771	102255	24908	Green	exp1	Empty
STAU1_HUMAN	O95793	Double-stranded RNA-binding protein Staufen homolog 1 OS=Homo sapiens GN=STAU1 PE=1 SV=2	Regular	225.377	0.05	63467.5	41	9	50	14.9	86714	0	25893	Green	exp2	Empty
EF1G_HUMAN	P26641-2	Isoform 2 of Elongation factor 1-gamma OS=Homo sapiens GN=EEF1G	Regular	3683.46	0	56492.1	130	11	42	25.87	481249	0	216871	Green	exp2	Empty
MSI2H_HUMAN	Q96DH6-2	Isoform 2 of RNA-binding protein Musashi homolog 2 OS=Homo sapiens GN=MSI2	Regular	3676.76	0	28591.9	42	5	18	28.69	33505	25420	14214	Green	exp2	Empty
PABP4_HUMAN	Q13310	Polyadenylate-binding protein 4 OS=Homo sapiens GN=PABPC4 PE=1 SV=1	Regular	715.069	0	71125.2	55	9	47	14.13	90152	0	24848	Green	exp1	Empty
UT14A_HUMAN	Q9BVJ6	U3 small nucleolar RNA-associated protein 14 homolog A OS=Homo sapiens GN=UTP14A PE=1 SV=1	Regular	615.51	0	88149	74	15	73	22.31	81867	0	25855	Green	exp2	Empty
HNRPK_HUMAN	P61978-3	Isoform 3 of Heterogeneous nuclear ribonucleoprotein K OS=Homo sapiens GN=HNRNPK	Regular	3625.03	0	48790.7	128	10	39	24.32	507865	0	178791	Green	exp2	Empty
HNRPK_HUMAN	P61978-2	Isoform 2 of Heterogeneous nuclear ribonucleoprotein K OS=Homo sapiens GN=HNRNPK	Regular	3625.03	0	51313.5	128	10	39	23.06	507865	0	178791	Green	exp2	Empty
THIO_HUMAN	P10599	Thioredoxin OS=Homo sapiens GN=TXN PE=1 SV=3	Regular	4105.33	0	12022.7	32	4	9	34.29	82389	0	24732	Green	exp1	Empty
LPP_HUMAN	Q93052	Lipoma-preferred partner OS=Homo sapiens GN=LPP PE=1 SV=1	Regular	62.5569	3.83	67172.1	10	4	37	5.07	46346	63618	25656	Yellow	exp2	Empty
RUVB1_HUMAN	Q9Y265-2	Isoform 2 of RuvB-like 1 OS=Homo sapiens GN=RUVBL1	Regular	3593.77	0	42526	74	9	28	36.01	179901	0	54612	Green	exp2	Empty
SFPQ_HUMAN	P23246-2	Isoform Short of Splicing factor_ proline- and glutamine-rich OS=Homo sapiens GN=SFPQ	Regular	3579.28	0	72377.4	199	20	42	26.31	1009900	0	383978	Green	exp2	Empty
SYYC_HUMAN	P54577	Tyrosine--tRNA ligase_ cytoplasmic OS=Homo sapiens GN=YARS PE=1 SV=4	Regular	1026.42	0	59485.7	76	12	51	20.27	88026	41744	24649	Green	exp1	Empty
DHX9_HUMAN	Q08211-2	Isoform 2 of ATP-dependent RNA helicase A OS=Homo sapiens GN=DHX9	Regular	3557.4	0	24393.4	65	7	17	35.32	118367	0	48814	Green	exp2	Empty
IF2B1_HUMAN	Q9NZI8-2	Isoform 2 of Insulin-like growth factor 2 mRNA-binding protein 1 OS=Homo sapiens GN=IGF2BP1	Regular	3555.45	0	48825.8	118	14	35	31.05	230807	0	79115	Green	exp2	Empty
RU2A_HUMAN	P09661	U2 small nuclear ribonucleoprotein A' OS=Homo sapiens GN=SNRPA1 PE=1 SV=2	Regular	995.845	0	28529.7	50	7	20	27.45	112713	67515	25641	Green	exp2	Empty
HNRH3_HUMAN	P31942-5	Isoform 5 of Heterogeneous nuclear ribonucleoprotein H3 OS=Homo sapiens GN=HNRNPH3	Regular	3550.16	0	16140.8	62	4	8	54.48	314944	0	137203	Green	exp2	Empty
RS19_HUMAN	P39019	40S ribosomal protein S19 OS=Homo sapiens GN=RPS19 PE=1 SV=2	Regular	2407.35	0	16060.5	29	4	17	28.28	77810	69731	24594	Green	exp1	Empty
MCM3_HUMAN	P25205	DNA replication licensing factor MCM3 OS=Homo sapiens GN=MCM3 PE=1 SV=3	Regular	687.472	0	91608.3	78	16	78	20.79	185350	119934	25401	Green	exp2	Empty
STRAP_HUMAN	Q9Y3F4	Serine-threonine kinase receptor-associated protein OS=Homo sapiens GN=STRAP PE=1 SV=1	Regular	1599.76	0	38780.5	59	6	27	25.14	74668	47779	25389	Green	exp2	Empty
CDC37_HUMAN	Q16543	Hsp90 co-chaperone Cdc37 OS=Homo sapiens GN=CDC37 PE=1 SV=1	Regular	359.456	0	44981.6	35	8	31	19.31	100374	31244	25287	Green	exp2	Empty
DCD_HUMAN	P81605	Dermcidin OS=Homo sapiens GN=DCD PE=1 SV=2	Regular	1265.53	0	11397.9	30	3	11	26.36	75466	67471	25275	Green	exp2	Empty
IF2GL_HUMAN	Q2VIR3	Putative eukaryotic translation initiation factor 2 subunit 3-like protein OS=Homo sapiens GN=EIF2S3L PE=5 SV=2	Regular	623.615	0	51798.9	38	6	31	15.25	78201	0	25266	Green	exp2	Empty
PRP4_HUMAN	O43172	U4/U6 small nuclear ribonucleoprotein Prp4 OS=Homo sapiens GN=PRPF4 PE=1 SV=2	Regular	219.297	0.19	59133.6	27	7	41	12.84	44900	0	24588	Green	exp1	Empty
XPP3_HUMAN	Q9NQH7-4	Isoform 4 of Probable Xaa-Pro aminopeptidase 3 OS=Homo sapiens GN=XPNPEP3	Regular	3481.19	0	55242.1	216	19	34	38.43	802921	287507	290045	Green	exp2	Empty
SMC4_HUMAN	Q9NTJ3	Structural maintenance of chromosomes protein 4 OS=Homo sapiens GN=SMC4 PE=1 SV=2	Regular	124.079	0.85	147867	61	16	137	7.84	90814	21865	25239	Green	exp2	Empty
LAP2B_HUMAN	P42167-3	Isoform Zeta of Lamina-associated polypeptide 2_ isoforms beta/gamma OS=Homo sapiens GN=TMPO	Regular	3475.8	0	27444.9	38	4	21	23.39	66531	0	19972	Green	exp2	Empty
LAP2B_HUMAN	P42167-2	Isoform Gamma of Lamina-associated polypeptide 2_ isoforms beta/gamma OS=Homo sapiens GN=TMPO	Regular	3475.8	0	38795	38	4	32	16.81	66531	0	19972	Green	exp2	Empty
TBL3_HUMAN	Q12788	Transducin beta-like protein 3 OS=Homo sapiens GN=TBL3 PE=1 SV=2	Regular	723.744	0	90403.4	82	12	61	18.94	84680	35471	25159	Green	exp2	Empty
SF3B4_HUMAN	Q15427	Splicing factor 3B subunit 4 OS=Homo sapiens GN=SF3B4 PE=1 SV=1	Regular	537.564	0	44442.9	23	2	17	4.72	61364	87696	25140	Green	exp2	Empty
ATPG_HUMAN	P36542	ATP synthase subunit gamma_ mitochondrial OS=Homo sapiens GN=ATP5C1 PE=1 SV=1	Regular	770.51	0	33053.1	32	6	21	26.17	69048	51195	25133	Green	exp2	Empty
RBBP4_HUMAN	Q09028-4	Isoform 4 of Histone-binding protein RBBP4 OS=Homo sapiens GN=RBBP4	Regular	3461.96	0	43767.2	74	6	24	19.23	294828	0	133520	Green	exp2	Empty
RBBP4_HUMAN	Q09028-3	Isoform 3 of Histone-binding protein RBBP4 OS=Homo sapiens GN=RBBP4	Regular	3461.96	0	46443.5	88	8	26	23.41	326636	247827	146638	Green	exp2	Empty
RBBP4_HUMAN	Q09028-2	Isoform 2 of Histone-binding protein RBBP4 OS=Homo sapiens GN=RBBP4	Regular	3461.96	0	47869.8	76	7	26	20.05	296039	0	133631	Green	exp2	Empty
PSMD1_HUMAN	Q99460	26S proteasome non-ATPase regulatory subunit 1 OS=Homo sapiens GN=PSMD1 PE=1 SV=2	Regular	531.018	0	106863	72	14	75	19.1	75232	0	25129	Green	exp2	Empty
LDHC_HUMAN	P07864	L-lactate dehydrogenase C chain OS=Homo sapiens GN=LDHC PE=1 SV=4	Regular	1830.93	0	36653.5	14	1	27	3.61	63522	0	25119	Green	exp2	Empty
IMA1_HUMAN	P52292	Importin subunit alpha-1 OS=Homo sapiens GN=KPNA2 PE=1 SV=1	Regular	250.78	0.1	58204.2	38	9	36	12.1	80772	56530	24385	Green	exp1	Empty
SRRT_HUMAN	Q9BXP5	Serrate RNA effector molecule homolog OS=Homo sapiens GN=SRRT PE=1 SV=1	Regular	994.12	0	101123	58	9	90	13.13	88116	0	24977	Green	exp2	Empty
FXR1_HUMAN	P51114	Fragile X mental retardation syndrome-related protein 1 OS=Homo sapiens GN=FXR1 PE=1 SV=3	Regular	429.528	0	70063.1	59	13	58	24.96	73501	39210	24972	Green	exp2	Empty
PSMD3_HUMAN	O43242	26S proteasome non-ATPase regulatory subunit 3 OS=Homo sapiens GN=PSMD3 PE=1 SV=2	Regular	1032.57	0	61091.7	48	8	57	20.04	63416	53072	24872	Green	exp2	Empty
TCPZ_HUMAN	P40227-2	Isoform 2 of T-complex protein 1 subunit zeta OS=Homo sapiens GN=CCT6A	Regular	3357.96	0	53745.2	138	12	39	22.63	502898	0	149036	Green	exp2	Empty
PABP1_HUMAN	P11940-2	Isoform 2 of Polyadenylate-binding protein 1 OS=Homo sapiens GN=PABPC1	Regular	3313.06	0	61409.2	178	21	43	35.47	643352	226054	193439	Green	exp2	Empty
PCBP4_HUMAN	P57723	Poly(rC)-binding protein 4 OS=Homo sapiens GN=PCBP4 PE=2 SV=1	Regular	384.044	0	41881	15	2	22	4.96	51159	24965.1	24737	Green	exp2	Empty
RPN2_HUMAN	P04844	Dolichyl-diphosphooligosaccharide--protein glycosyltransferase subunit 2 OS=Homo sapiens GN=RPN2 PE=1 SV=3	Regular	337.084	0	69398.1	45	6	38	10.78	85540	0	24681	Green	exp2	Empty
SMD3_HUMAN	P62318-2	Isoform 2 of Small nuclear ribonucleoprotein Sm D3 OS=Homo sapiens GN=SNRPD3	Regular	3299.87	0	13462.7	38	3	9	35	121548	213645	43768	Green	exp2	Empty
PDC6I_HUMAN	Q8WUM4	Programmed cell death 6-interacting protein OS=Homo sapiens GN=PDCD6IP PE=1 SV=1	Regular	600.424	0	96650.6	60	15	83	16.01	92967	33873	24354	Green	exp1	Empty
AT1A3_HUMAN	P13637	Sodium/potassium-transporting ATPase subunit alpha-3 OS=Homo sapiens GN=ATP1A3 PE=1 SV=3	Regular	450.932	0	113174	62	11	68	13.13	74125	0	24527	Green	exp2	Empty
TCPH_HUMAN	Q99832-3	Isoform 3 of T-complex protein 1 subunit eta OS=Homo sapiens GN=CCT7	Regular	3274.38	0	55260.6	110	13	39	30.46	209107	119822	72790	Green	exp2	Empty
NP1L1_HUMAN	P55209	Nucleosome assembly protein 1-like 1 OS=Homo sapiens GN=NAP1L1 PE=1 SV=1	Regular	2215.7	0	45659.3	49	4	25	14.58	82990	0	24176	Green	exp1	Empty
TRA2B_HUMAN	P62995-3	Isoform 3 of Transformer-2 protein homolog beta OS=Homo sapiens GN=TRA2B	Regular	3240.08	0	22049.2	48	6	19	36.7	90302	73914	33733	Green	exp2	Empty
MCM4_HUMAN	P33991	DNA replication licensing factor MCM4 OS=Homo sapiens GN=MCM4 PE=1 SV=5	Regular	415.516	0	97128.4	53	12	69	19	160591	103055	24525	Green	exp2	Empty
NP1L1_HUMAN	P55209-3	Isoform 3 of Nucleosome assembly protein 1-like 1 OS=Homo sapiens GN=NAP1L1	Regular	3232.5	0	37572.8	52	4	22	17.65	225506	216978	68005	Green	exp2	Empty
NP1L1_HUMAN	P55209-2	Isoform 2 of Nucleosome assembly protein 1-like 1 OS=Homo sapiens GN=NAP1L1	Regular	3232.5	0	42989.9	52	4	22	15.49	225506	0	68005	Green	exp2	Empty
PRP6_HUMAN	O94906	Pre-mRNA-processing factor 6 OS=Homo sapiens GN=PRPF6 PE=1 SV=1	Regular	111.841	1.17	107724	33	11	87	11.69	67296	0	24363	Green	exp2	Empty
AT1A3_HUMAN	P13637	Sodium/potassium-transporting ATPase subunit alpha-3 OS=Homo sapiens GN=ATP1A3 PE=1 SV=3	Regular	83.8515	2.08	113174	30	5	68	6.81	79887	0	23951	Green	exp1	Empty
TADBP_HUMAN	Q13148	TAR DNA-binding protein 43 OS=Homo sapiens GN=TARDBP PE=1 SV=1	Regular	1282.71	0	45082.1	42	6	19	29.23	76503	63302	24330	Green	exp2	Empty
PEBP1_HUMAN	P30086	Phosphatidylethanolamine-binding protein 1 OS=Homo sapiens GN=PEBP1 PE=1 SV=3	Regular	3362.01	0	21170.9	55	5	13	35.29	82306	49223	24225	Green	exp2	Empty
PABP5_HUMAN	Q96DU9	Polyadenylate-binding protein 5 OS=Homo sapiens GN=PABPC5 PE=2 SV=1	Regular	338.243	0	43672.9	12	1	31	2.36	79250	0	24193	Green	exp2	Empty
RBBP7_HUMAN	Q16576-2	Isoform 2 of Histone-binding protein RBBP7 OS=Homo sapiens GN=RBBP7	Regular	3179.47	0	52713.4	95	11	30	32.62	327585	0	144951	Green	exp2	Empty
VDAC3_HUMAN	Q9Y277-2	Isoform 2 of Voltage-dependent anion-selective channel protein 3 OS=Homo sapiens GN=VDAC3	Regular	3155.14	0	31132.1	72	7	19	28.52	156644	0	52400	Green	exp2	Empty
RRS1_HUMAN	Q15050	Ribosome biogenesis regulatory protein homolog OS=Homo sapiens GN=RRS1 PE=1 SV=2	Regular	1048.18	0	41250.4	38	6	37	19.73	76077	52573	24190	Green	exp2	Empty
ENOB_HUMAN	P13929	Beta-enolase OS=Homo sapiens GN=ENO3 PE=1 SV=5	Regular	1027.08	0	47329.1	35	3	28	8.29	85553	0	24145	Green	exp2	Empty
ENOG_HUMAN	P09104	Gamma-enolase OS=Homo sapiens GN=ENO2 PE=1 SV=3	Regular	1027.08	0	47610.8	35	3	30	8.29	85553	0	24145	Green	exp2	Empty
HNRPC_HUMAN	P07910-3	Isoform 3 of Heterogeneous nuclear ribonucleoproteins C1/C2 OS=Homo sapiens GN=HNRNPC	Regular	3064.49	0	25230.4	82	9	29	28.76	760741	0	446466	Green	exp2	Empty
IF4A2_HUMAN	Q14240-2	Isoform 2 of Eukaryotic initiation factor 4A-II OS=Homo sapiens GN=EIF4A2	Regular	3052.53	0	46717.6	131	12	50	16.42	335063	0	101580	Green	exp2	Empty
IF2B3_HUMAN	O00425	Insulin-like growth factor 2 mRNA-binding protein 3 OS=Homo sapiens GN=IGF2BP3 PE=1 SV=2	Regular	1084.3	0	64047.3	60	10	44	23.32	77120	10267	24128	Green	exp2	Empty
TPIS_HUMAN	P60174-4	Isoform 4 of Triosephosphate isomerase OS=Homo sapiens GN=TPI1	Regular	3047.05	0	18129.5	49	5	16	34.73	81413	0	27860	Green	exp2	Empty
TIAR_HUMAN	Q01085-2	Isoform 2 of Nucleolysin TIAR OS=Homo sapiens GN=TIAL1	Regular	3011.61	0	43791	84	10	28	22.45	265263	0	111671	Green	exp2	Empty
KCRB_HUMAN	P12277	Creatine kinase B-type OS=Homo sapiens GN=CKB PE=1 SV=1	Regular	968.947	0	42929.5	38	5	24	17.32	146966	141284	23880	Green	exp1	Empty
UBP10_HUMAN	Q14694	Ubiquitin carboxyl-terminal hydrolase 10 OS=Homo sapiens GN=USP10 PE=1 SV=2	Regular	189.286	0.1	87761.2	29	7	53	7.27	63252	26775	23951	Green	exp2	Empty
RAP1B_HUMAN	P61224-4	Isoform 4 of Ras-related protein Rap-1b OS=Homo sapiens GN=RAP1B	Regular	2950.2	0	16204.5	25	3	12	16.9	34177	0	8888	Green	exp2	Empty
XPP3_HUMAN	Q9NQH7-2	Isoform 2 of Probable Xaa-Pro aminopeptidase 3 OS=Homo sapiens GN=XPNPEP3	Regular	2946.76	0	48625.4	191	17	28	41.82	683302	0	261072	Green	exp2	Empty
H2AY_HUMAN	O75367-3	Isoform 3 of Core histone macro-H2A.1 OS=Homo sapiens GN=H2AFY	Regular	2928.08	0	39660	61	7	27	25.61	114258	101965	32832	Green	exp2	Empty
PRPS2_HUMAN	P11908	Ribose-phosphate pyrophosphokinase 2 OS=Homo sapiens GN=PRPS2 PE=1 SV=2	Regular	1379.13	0	35168.4	47	5	23	15.41	85127	32318	23876	Green	exp2	Empty
H2AY_HUMAN	O75367-2	Isoform 1 of Core histone macro-H2A.1 OS=Homo sapiens GN=H2AFY	Regular	2925.93	0	39354.6	60	6	25	23.04	113249	0	32564	Green	exp2	Empty
RAB5C_HUMAN	P51148-2	Isoform 2 of Ras-related protein Rab-5C OS=Homo sapiens GN=RAB5C	Regular	2925.01	0	27263.7	39	5	15	21.29	70815	0	19555	Green	exp2	Empty
RRP1B_HUMAN	Q14684	Ribosomal RNA processing protein 1 homolog B OS=Homo sapiens GN=RRP1B PE=1 SV=3	Regular	197.587	0.1	84826.8	40	8	61	9.76	48601	0	23866	Green	exp2	Empty
TBB1_HUMAN	Q9H4B7	Tubulin beta-1 chain OS=Homo sapiens GN=TUBB1 PE=1 SV=1	Regular	186.282	0.26	50897.3	34	7	31	11.09	100127	0	23829	Green	exp1	Empty
CLH1_HUMAN	Q00610	Clathrin heavy chain 1 OS=Homo sapiens GN=CLTC PE=1 SV=5	Regular	360.849	0	193383	72	16	133	10.69	76481	0	23541	Green	exp1	Empty
CAP1_HUMAN	Q01518	Adenylyl cyclase-associated protein 1 OS=Homo sapiens GN=CAP1 PE=1 SV=5	Regular	821.356	0	52357.8	67	13	44	31.16	78909	0	23849	Green	exp2	Empty
1433Z_HUMAN	P63104-2	Isoform 2 of 14-3-3 protein zeta/delta OS=Homo sapiens GN=YWHAZ	Regular	2860.95	0	19503.8	80	7	16	53.53	124305	0	42386	Green	exp2	Empty
TRA2B_HUMAN	P62995	Transformer-2 protein homolog beta OS=Homo sapiens GN=TRA2B PE=1 SV=1	Regular	2652.33	0	33779.8	34	4	26	17.36	48313	0	23366	Green	exp1	Empty
MPP10_HUMAN	O00566	U3 small nucleolar ribonucleoprotein protein MPP10 OS=Homo sapiens GN=MPHOSPH10 PE=1 SV=2	Regular	494.469	0	78977.9	60	11	52	17.18	72092	29825	23712	Green	exp2	Empty
LA_HUMAN	P05455	Lupus La protein OS=Homo sapiens GN=SSB PE=1 SV=2	Regular	1584.38	0	47008.2	58	8	46	21.32	67427	43895	23230	Green	exp1	Empty
TIA1_HUMAN	P31483-3	Isoform 3 of Nucleolysin TIA-1 isoform p40 OS=Homo sapiens GN=TIA1	Regular	2839.55	0	24347.5	38	5	20	20.56	159663	12472	67193	Green	exp2	Empty
AKA12_HUMAN	Q02952	A-kinase anchor protein 12 OS=Homo sapiens GN=AKAP12 PE=1 SV=4	Regular	82.7091	2.38	192052	34	9	164	3.93	91570	0	23668	Green	exp2	Empty
ELAV1_HUMAN	Q15717-2	Isoform 2 of ELAV-like protein 1 OS=Homo sapiens GN=ELAVL1	Regular	2838.36	0	39224.4	83	10	23	31.44	217252	0	63053	Green	exp2	Empty
IF2B2_HUMAN	Q9Y6M1	Insulin-like growth factor 2 mRNA-binding protein 2 OS=Homo sapiens GN=IGF2BP2 PE=1 SV=2	Regular	473.533	0	66235.6	48	11	47	21.37	90846	0	23170	Green	exp1	Empty
MSI2H_HUMAN	Q96DH6-3	Isoform 3 of RNA-binding protein Musashi homolog 2 OS=Homo sapiens GN=MSI2	Regular	2831.66	0	17352	27	3	9	27.15	25420	0	10992	Green	exp2	Empty
MOT1_HUMAN	P53985	Monocarboxylate transporter 1 OS=Homo sapiens GN=SLC16A1 PE=1 SV=3	Regular	444.454	0	54628.6	25	4	28	10.6	81066	125106	23581	Green	exp2	Empty
TCPG_HUMAN	P49368-2	Isoform 2 of T-complex protein 1 subunit gamma OS=Homo sapiens GN=CCT3	Regular	2822.04	0	56944.3	132	14	45	29.98	292173	0	103520	Green	exp2	Empty
RS3A_HUMAN	P61247	40S ribosomal protein S3a OS=Homo sapiens GN=RPS3A PE=1 SV=2	Regular	812.52	0	30173.1	45	6	28	28.79	74739	46465	23081	Green	exp1	Empty
EWS_HUMAN	Q01844-2	Isoform EWS-B of RNA-binding protein EWS OS=Homo sapiens GN=EWSR1	Regular	2813.83	0	61502.7	97	7	20	15.61	737319	0	446499	Green	exp2	Empty
BASP1_HUMAN	P80723	Brain acid soluble protein 1 OS=Homo sapiens GN=BASP1 PE=1 SV=2	Regular	1817.91	0	22693.4	46	5	27	40.53	52330	39813	23414	Green	exp2	Empty
NUP93_HUMAN	Q8N1F7	Nuclear pore complex protein Nup93 OS=Homo sapiens GN=NUP93 PE=1 SV=2	Regular	234.236	0.05	94001.7	42	9	76	10.5	129170	38519	23243	Green	exp2	Empty
PCBP2_HUMAN	Q15366-8	Isoform 8 of Poly(rC)-binding protein 2 OS=Homo sapiens GN=PCBP2	Regular	2793.91	0	34268.3	112	10	22	34.47	303660	0	124940	Green	exp2	Empty
PCBP2_HUMAN	Q15366-7	Isoform 7 of Poly(rC)-binding protein 2 OS=Homo sapiens GN=PCBP2	Regular	2793.91	0	33838.8	112	10	22	34.91	303660	106355	124940	Green	exp2	Empty
PCBP2_HUMAN	Q15366-6	Isoform 6 of Poly(rC)-binding protein 2 OS=Homo sapiens GN=PCBP2	Regular	2793.91	0	38549.9	112	10	24	30.75	303660	0	124940	Green	exp2	Empty
PCBP2_HUMAN	Q15366-5	Isoform 5 of Poly(rC)-binding protein 2 OS=Homo sapiens GN=PCBP2	Regular	2793.91	0	35688.8	112	10	23	33.13	303660	0	124940	Green	exp2	Empty
PCBP2_HUMAN	Q15366-4	Isoform 4 of Poly(rC)-binding protein 2 OS=Homo sapiens GN=PCBP2	Regular	2793.91	0	35259.4	112	10	23	33.53	303660	0	124940	Green	exp2	Empty
PCBP2_HUMAN	Q15366-3	Isoform 3 of Poly(rC)-binding protein 2 OS=Homo sapiens GN=PCBP2	Regular	2793.91	0	38621	112	10	24	30.66	303660	0	124940	Green	exp2	Empty
PCBP2_HUMAN	Q15366-2	Isoform 2 of Poly(rC)-binding protein 2 OS=Homo sapiens GN=PCBP2	Regular	2793.91	0	39050.4	112	10	24	30.33	303660	0	124940	Green	exp2	Empty
PPIB_HUMAN	P23284	Peptidyl-prolyl cis-trans isomerase B OS=Homo sapiens GN=PPIB PE=1 SV=2	Regular	3463.32	0	23799.6	58	7	21	29.17	85743	60813	23134	Green	exp2	Empty
ATD3A_HUMAN	Q9NVI7-3	Isoform 3 of ATPase family AAA domain-containing protein 3A OS=Homo sapiens GN=ATAD3A	Regular	2770.53	0	58062.1	64	12	48	23.08	180518	0	46770	Green	exp2	Empty
SRSF9_HUMAN	Q13242	Serine/arginine-rich splicing factor 9 OS=Homo sapiens GN=SRSF9 PE=1 SV=1	Regular	2472.53	0	25656.3	51	8	32	30.32	96310	67125	22984	Green	exp1	Empty
DDX21_HUMAN	Q9NR30-2	Isoform 2 of Nucleolar RNA helicase 2 OS=Homo sapiens GN=DDX21	Regular	2745.03	0	80170.1	131	16	70	28.11	330864	183097	111776	Green	exp2	Empty
POGZ_HUMAN	Q7Z3K3	Pogo transposable element with ZNF domain OS=Homo sapiens GN=POGZ PE=1 SV=2	Regular	105.171	1.44	157454	47	10	81	6.17	44750	0	23078	Green	exp2	Empty
MCM7_HUMAN	P33993	DNA replication licensing factor MCM7 OS=Homo sapiens GN=MCM7 PE=1 SV=4	Regular	1000.79	0	81935.4	41	7	66	15.02	66343	41641	22973	Green	exp2	Empty
RU17_HUMAN	P08621-3	Isoform 3 of U1 small nuclear ribonucleoprotein 70 kDa OS=Homo sapiens GN=SNRNP70	Regular	2728.31	0	19904.5	56	6	21	46.39	216577	0	66787	Green	exp2	Empty
TNR6B_HUMAN	Q9UPQ9	Trinucleotide repeat-containing gene 6B protein OS=Homo sapiens GN=TNRC6B PE=1 SV=4	Regular	100.441	1.13	194858	55	20	109	6.82	92855	0	22927	Yellow	exp2	Empty
ATD3B_HUMAN	Q5T9A4-3	Isoform 3 of ATPase family AAA domain-containing protein 3B OS=Homo sapiens GN=ATAD3B	Regular	2705.33	0	68350	48	8	54	12.29	167775	0	42597	Green	exp2	Empty
KHDR1_HUMAN	Q07666-2	Isoform 2 of KH domain-containing_ RNA-binding_ signal transduction-associated protein 1 OS=Homo sapiens GN=KHDRBS1	Regular	2686.48	0	45974.9	91	8	19	14.59	278275	169810	89514	Green	exp2	Empty
TMCC1_HUMAN	O94876	Transmembrane and coiled-coil domains protein 1 OS=Homo sapiens GN=TMCC1 PE=1 SV=3	Regular	88.055	2.17	72482.3	18	7	58	9.65	53139	22223	22721	Yellow	exp2	Empty
RL23A_HUMAN	P62750	60S ribosomal protein L23a OS=Homo sapiens GN=RPL23A PE=1 SV=1	Regular	1699.68	0	17695.1	40	6	12	34.62	97769	80075	22902	Green	exp1	Empty
NDUA5_HUMAN	Q16718-2	Isoform 2 of NADH dehydrogenase [ubiquinone] 1 alpha subcomplex subunit 5 OS=Homo sapiens GN=NDUFA5	Regular	2681.08	0	13619.8	23	3	7	29.31	23316	0	7429	Green	exp2	Empty
ZN326_HUMAN	Q5BKZ1	DBIRD complex subunit ZNF326 OS=Homo sapiens GN=ZNF326 PE=1 SV=2	Regular	622.432	0	65996.1	55	10	42	22.68	87123	46150	22637	Green	exp2	Empty
TIA1_HUMAN	P31483-2	Isoform Short of Nucleolysin TIA-1 isoform p40 OS=Homo sapiens GN=TIA1	Regular	2663.17	0	42143.2	46	5	22	12	190260	0	80876	Green	exp2	Empty
HNRL1_HUMAN	Q9BUJ2-2	Isoform 2 of Heterogeneous nuclear ribonucleoprotein U-like protein 1 OS=Homo sapiens GN=HNRNPUL1	Regular	2659	0	90862	220	24	55	27.86	850672	210626	281594	Green	exp2	Empty
PUR2_HUMAN	P22102	Trifunctional purine biosynthetic protein adenosine-3 OS=Homo sapiens GN=GART PE=1 SV=1	Regular	1013.49	0	109022	64	13	77	14.16	77749	40736	22592	Green	exp1	Empty
PWP2_HUMAN	Q15269	Periodic tryptophan protein 2 homolog OS=Homo sapiens GN=PWP2 PE=1 SV=2	Regular	159.201	0.28	103422	32	11	61	9.03	122992	15969	22636	Green	exp2	Empty
MCM2_HUMAN	P49736	DNA replication licensing factor MCM2 OS=Homo sapiens GN=MCM2 PE=1 SV=4	Regular	580.566	0	102581	80	14	76	18.03	55445	18438.4	22605	Green	exp2	Empty
PSMD4_HUMAN	P55036	26S proteasome non-ATPase regulatory subunit 4 OS=Homo sapiens GN=PSMD4 PE=1 SV=1	Regular	2159.75	0	40964.9	59	7	21	25.46	73488	34007.3	22466	Green	exp2	Empty
HNRL1_HUMAN	Q9BUJ2-4	Isoform 4 of Heterogeneous nuclear ribonucleoprotein U-like protein 1 OS=Homo sapiens GN=HNRNPUL1	Regular	2622.24	0	85364.1	217	23	52	28.31	838464	0	280333	Green	exp2	Empty
SET_HUMAN	Q01105-4	Isoform 4 of Protein SET OS=Homo sapiens GN=SET	Regular	2569.5	0	31329.4	47	4	15	17.91	172943	0	52186	Green	exp2	Empty
SET_HUMAN	Q01105-3	Isoform 3 of Protein SET OS=Homo sapiens GN=SET	Regular	2569.5	0	30992.9	47	4	13	18.11	172943	159031	52186	Green	exp2	Empty
SET_HUMAN	Q01105-2	Isoform 2 of Protein SET OS=Homo sapiens GN=SET	Regular	2569.5	0	32103	47	4	16	17.33	172943	0	52186	Green	exp2	Empty
DCD_HUMAN	P81605	Dermcidin OS=Homo sapiens GN=DCD PE=1 SV=2	Regular	1449.8	0	11397.9	33	5	11	35.45	57234	41445	22114	Green	exp1	Empty
PABP4_HUMAN	Q13310-3	Isoform 3 of Polyadenylate-binding protein 4 OS=Homo sapiens GN=PABPC4	Regular	2553.15	0	72733	105	11	49	17.12	328578	0	101643	Green	exp2	Empty
PABP4_HUMAN	Q13310-2	Isoform 2 of Polyadenylate-binding protein 4 OS=Homo sapiens GN=PABPC4	Regular	2553.15	0	69806.9	105	11	48	17.91	328578	80362	101643	Green	exp2	Empty
TOM40_HUMAN	O96008	Mitochondrial import receptor subunit TOM40 homolog OS=Homo sapiens GN=TOMM40 PE=1 SV=1	Regular	1298.72	0	38235.3	38	6	21	13.3	67140	47786	22446	Green	exp2	Empty
PPIA_HUMAN	P62937-2	Isoform 2 of Peptidyl-prolyl cis-trans isomerase A OS=Homo sapiens GN=PPIA	Regular	2543.97	0	11589	37	6	9	38.1	243400	0	91569	Green	exp2	Empty
AT1A2_HUMAN	P50993	Sodium/potassium-transporting ATPase subunit alpha-2 OS=Homo sapiens GN=ATP1A2 PE=1 SV=1	Regular	66.7868	3.27	113577	25	4	76	5.2	76542	0	22063	Green	exp1	Empty
EWS_HUMAN	Q01844-4	Isoform 4 of RNA-binding protein EWS OS=Homo sapiens GN=EWSR1	Regular	2539.76	0	37619.8	53	2	5	6.78	242760	0	120739	Green	exp2	Empty
HNRL1_HUMAN	Q9BUJ2-3	Isoform 3 of Heterogeneous nuclear ribonucleoprotein U-like protein 1 OS=Homo sapiens GN=HNRNPUL1	Regular	2526.92	0	84956	186	21	50	25.4	657674	0	238375	Green	exp2	Empty
ATD3B_HUMAN	Q5T9A4-2	Isoform 2 of ATPase family AAA domain-containing protein 3B OS=Homo sapiens GN=ATAD3B	Regular	2496.8	0	19793.4	24	3	16	18.67	122627	0	30306	Green	exp2	Empty
H2AV_HUMAN	Q71UI9-4	Isoform 4 of Histone H2A.V OS=Homo sapiens GN=H2AFV	Regular	2490.01	0	10998.8	34	3	5	30.39	94154	0	24710	Green	exp2	Empty
H2AV_HUMAN	Q71UI9-3	Isoform 3 of Histone H2A.V OS=Homo sapiens GN=H2AFV	Regular	2490.01	0	9374.97	34	3	6	34.44	94154	0	24710	Green	exp2	Empty
SF3A1_HUMAN	Q15459	Splicing factor 3A subunit 1 OS=Homo sapiens GN=SF3A1 PE=1 SV=1	Regular	534.041	0	88943.4	64	11	59	13.62	67289	36337	22289	Green	exp2	Empty
S10A8_HUMAN	P05109	Protein S100-A8 OS=Homo sapiens GN=S100A8 PE=1 SV=1	Regular	1496.3	0	10891.6	34	5	13	52.69	96892	66904	22263	Green	exp2	Empty
XPO2_HUMAN	P55060-3	Isoform 3 of Exportin-2 OS=Homo sapiens GN=CSE1L	Regular	2472.99	0	108576	141	19	69	20.11	226737	77956	72507	Green	exp2	Empty
HDGF_HUMAN	P51858	Hepatoma-derived growth factor OS=Homo sapiens GN=HDGF PE=1 SV=1	Regular	759.584	0	26902.4	33	6	30	34.17	59573	0	22257	Green	exp2	Empty
QCR2_HUMAN	P22695	Cytochrome b-c1 complex subunit 2_ mitochondrial OS=Homo sapiens GN=UQCRC2 PE=1 SV=3	Regular	612.54	0	48614.2	43	7	27	20.53	72941	52788	22130	Green	exp2	Empty
DDX3X_HUMAN	O00571-2	Isoform 2 of ATP-dependent RNA helicase DDX3X OS=Homo sapiens GN=DDX3X	Regular	2459.08	0	71754.5	153	20	64	33.9	260089	89502	73036	Green	exp2	Empty
HS105_HUMAN	Q92598	Heat shock protein 105 kDa OS=Homo sapiens GN=HSPH1 PE=1 SV=1	Regular	444.229	0	97777.6	78	14	70	19.7	81501	0	22086	Green	exp2	Empty
IF2G_HUMAN	P41091	Eukaryotic translation initiation factor 2 subunit 3 OS=Homo sapiens GN=EIF2S3 PE=1 SV=3	Regular	771.253	0	51679.8	47	8	33	23.94	67596	42421	22054	Green	exp1	Empty
HNRH3_HUMAN	P31942-6	Isoform 6 of Heterogeneous nuclear ribonucleoprotein H3 OS=Homo sapiens GN=HNRNPH3	Regular	2454.47	0	15527.1	50	3	9	34.53	299353	0	130053	Green	exp2	Empty
R13P3_HUMAN	Q6NVV1	Putative 60S ribosomal protein L13a protein RPL13AP3 OS=Homo sapiens GN=RPL13AP3 PE=5 SV=1	Regular	3132.4	0	12191.7	15	2	6	21.57	63234	0	22075	Green	exp2	Empty
PRS7_HUMAN	P35998	26S protease regulatory subunit 7 OS=Homo sapiens GN=PSMC2 PE=1 SV=3	Regular	670.94	0	49033.1	57	14	37	33.72	96259	0	21913	Green	exp1	Empty
BOLA2_HUMAN	Q9H3K6-2	Isoform 2 of BolA-like protein 2 OS=Homo sapiens GN=BOLA2	Regular	2397.54	0	7012.9	15	1	7	27.59	28450	0	7052	Green	exp2	Empty
RL17_HUMAN	P18621-3	Isoform 3 of 60S ribosomal protein L17 OS=Homo sapiens GN=RPL17	Regular	2395.21	0	26714.9	25	5	18	21.93	139318	0	35860	Green	exp2	Empty
RL17_HUMAN	P18621-2	Isoform 2 of 60S ribosomal protein L17 OS=Homo sapiens GN=RPL17	Regular	2395.21	0	17265.2	18	3	11	19.18	107901	0	31963	Green	exp2	Empty
HSP74_HUMAN	P34932	Heat shock 70 kDa protein 4 OS=Homo sapiens GN=HSPA4 PE=1 SV=4	Regular	168.08	0.24	95186.5	43	10	74	12.62	60743	17537	22050	Green	exp2	Empty
RBM14_HUMAN	Q96PK6	RNA-binding protein 14 OS=Homo sapiens GN=RBM14 PE=1 SV=2	Regular	444.372	0	69662.8	54	9	39	13.6	58785	32701	21857	Green	exp1	Empty
IF2B2_HUMAN	Q9Y6M1	Insulin-like growth factor 2 mRNA-binding protein 2 OS=Homo sapiens GN=IGF2BP2 PE=1 SV=2	Regular	935.992	0	66235.6	53	9	47	17.03	67119	0	22047	Green	exp2	Empty
1433B_HUMAN	P31946-2	Isoform Short of 14-3-3 protein beta/alpha OS=Homo sapiens GN=YWHAB	Regular	2384.03	0	27964.2	91	10	22	55.33	210670	47642	79497	Green	exp2	Empty
FA98A_HUMAN	Q8NCA5	Protein FAM98A OS=Homo sapiens GN=FAM98A PE=1 SV=1	Regular	789.496	0	55857	58	7	34	17.73	97524	0	22006	Green	exp2	Empty
MCM2_HUMAN	P49736	DNA replication licensing factor MCM2 OS=Homo sapiens GN=MCM2 PE=1 SV=4	Regular	479.594	0	102581	56	11	76	11.28	60019	28355	21680	Green	exp1	Empty
ALDOA_HUMAN	P04075-2	Isoform 2 of Fructose-bisphosphate aldolase A OS=Homo sapiens GN=ALDOA	Regular	2355.95	0	45716.9	117	12	32	31.1	508810	0	230993	Green	exp2	Empty
RL30_HUMAN	P62888	60S ribosomal protein L30 OS=Homo sapiens GN=RPL30 PE=1 SV=2	Regular	1342.73	0	12955.2	32	5	7	35.65	57928	40533	21973	Green	exp2	Empty
RNPS1_HUMAN	Q15287-2	Isoform 2 of RNA-binding protein with serine-rich domain 1 OS=Homo sapiens GN=RNPS1	Regular	2342.28	0	31709.4	36	5	21	23.05	602892	37370	300081	Green	exp2	Empty
FACE1_HUMAN	O75844	CAAX prenyl protease 1 homolog OS=Homo sapiens GN=ZMPSTE24 PE=1 SV=2	Regular	212.084	0.05	55098.1	30	4	34	6.74	48624	30252	21739	Green	exp2	Empty
NONO_HUMAN	Q15233-2	Isoform 2 of Non-POU domain-containing octamer-binding protein OS=Homo sapiens GN=NONO	Regular	2330.98	0	43980.4	154	14	30	31.94	860423	0	381608	Green	exp2	Empty
GRWD1_HUMAN	Q9BQ67	Glutamate-rich WD repeat-containing protein 1 OS=Homo sapiens GN=GRWD1 PE=1 SV=1	Regular	1216.71	0	49818.4	32	5	28	19.96	61515	56228	21726	Green	exp2	Empty
RNPS1_HUMAN	Q15287-3	Isoform 3 of RNA-binding protein with serine-rich domain 1 OS=Homo sapiens GN=RNPS1	Regular	2318.67	0	30354.1	33	4	20	14.18	600256	0	297994	Green	exp2	Empty
PRS8_HUMAN	P62195-2	Isoform 2 of 26S protease regulatory subunit 8 OS=Homo sapiens GN=PSMC5	Regular	2306.2	0	44955.3	70	7	32	20.6	97700	50543	33222	Green	exp2	Empty
MCM7_HUMAN	P33993	DNA replication licensing factor MCM7 OS=Homo sapiens GN=MCM7 PE=1 SV=4	Regular	480.756	0	81935.4	48	10	66	17.66	53258	32406	21374	Green	exp1	Empty
RAB10_HUMAN	P61026	Ras-related protein Rab-10 OS=Homo sapiens GN=RAB10 PE=1 SV=1	Regular	2326.01	0	22769.1	32	4	18	24	93120	81815	21656	Green	exp2	Empty
CHERP_HUMAN	Q8IWX8	Calcium homeostasis endoplasmic reticulum protein OS=Homo sapiens GN=CHERP PE=1 SV=3	Regular	246.452	0.05	104216	46	12	52	13.76	89493	39629	21630	Green	exp2	Empty
BOLA2_HUMAN	Q9H3K6	BolA-like protein 2 OS=Homo sapiens GN=BOLA2 PE=1 SV=1	Regular	2635.29	0	10287.6	30	3	10	33.72	82901	74436	21629	Green	exp2	Empty
TNPO1_HUMAN	Q92973	Transportin-1 OS=Homo sapiens GN=TNPO1 PE=1 SV=2	Regular	374.751	0	103838	62	9	64	10.91	77349	0	21490	Green	exp2	Empty
DDX3X_HUMAN	O00571	ATP-dependent RNA helicase DDX3X OS=Homo sapiens GN=DDX3X PE=1 SV=3	Regular	877.504	0	73642.7	79	12	65	19.64	70354	0	21334	Green	exp1	Empty
NDUS3_HUMAN	O75489-2	Isoform 2 of NADH dehydrogenase [ubiquinone] iron-sulfur protein 3_ mitochondrial OS=Homo sapiens GN=NDUFS3	Regular	2258.59	0	14792.9	22	2	13	25	18550	0	5063	Green	exp2	Empty
XPO2_HUMAN	P55060-4	Isoform 4 of Exportin-2 OS=Homo sapiens GN=CSE1L	Regular	2258.21	0	104621	120	17	66	17.49	206027	0	65271	Green	exp2	Empty
IQGA2_HUMAN	Q13576	Ras GTPase-activating-like protein IQGAP2 OS=Homo sapiens GN=IQGAP2 PE=1 SV=4	Regular	113.897	1.13	181148	19	7	126	2.73	60276	11033	21235	Green	exp2	Empty
MSI2H_HUMAN	Q96DH6	RNA-binding protein Musashi homolog 2 OS=Homo sapiens GN=MSI2 PE=1 SV=1	Regular	278.97	0	35367.9	21	4	18	16.16	88321	82096	21090	Green	exp1	Empty
RL19_HUMAN	P84098	60S ribosomal protein L19 OS=Homo sapiens GN=RPL19 PE=1 SV=1	Regular	797.687	0	23580.1	28	3	11	15.82	55431	51750	21159	Green	exp2	Empty
AHSA1_HUMAN	O95433-2	Isoform 2 of Activator of 90 kDa heat shock protein ATPase homolog 1 OS=Homo sapiens GN=AHSA1	Regular	2237.52	0	32510.7	56	9	25	39.24	75351	0	19451	Green	exp2	Empty
SRS10_HUMAN	O75494-2	Isoform 2 of Serine/arginine-rich splicing factor 10 OS=Homo sapiens GN=SRSF10	Regular	2232.45	0	31270.5	33	6	16	19.54	40147	29018	10109	Green	exp2	Empty
DESM_HUMAN	P17661	Desmin OS=Homo sapiens GN=DES PE=1 SV=3	Regular	434.194	0	53592.9	25	5	46	12.98	63661	8959.1	21035	Green	exp1	Empty
NDUAA_HUMAN	O95299	NADH dehydrogenase [ubiquinone] 1 alpha subcomplex subunit 10_ mitochondrial OS=Homo sapiens GN=NDUFA10 PE=1 SV=1	Regular	442.332	0	41092.8	25	4	26	10.14	108400	27606	21119	Green	exp2	Empty
DNJA1_HUMAN	P31689	DnaJ homolog subfamily A member 1 OS=Homo sapiens GN=DNAJA1 PE=1 SV=2	Regular	471.425	0	45609.6	25	5	30	18.14	52723	24078	20919	Green	exp1	Empty
P5CS_HUMAN	P54886	Delta-1-pyrroline-5-carboxylate synthase OS=Homo sapiens GN=ALDH18A1 PE=1 SV=2	Regular	784.174	0	88043.8	65	11	62	15.22	102425	0	20933	Green	exp2	Empty
RGPD3_HUMAN	A6NKT7	RanBP2-like and GRIP domain-containing protein 3 OS=Homo sapiens GN=RGPD3 PE=3 SV=2	Regular	116.511	1.01	198856	45	16	139	3.19	49793	0	20861	Green	exp2	Empty
PCBP3_HUMAN	P57721-5	Isoform 5 of Poly(rC)-binding protein 3 OS=Homo sapiens GN=PCBP3	Regular	2206.81	0	37626.2	65	7	24	19.66	188304	0	72694	Green	exp2	Empty
PCBP3_HUMAN	P57721-4	Isoform 4 of Poly(rC)-binding protein 3 OS=Homo sapiens GN=PCBP3	Regular	2206.81	0	39622.4	65	7	25	18.65	188304	0	72694	Green	exp2	Empty
PCBP3_HUMAN	P57721-3	Isoform 3 of Poly(rC)-binding protein 3 OS=Homo sapiens GN=PCBP3	Regular	2206.81	0	37230.6	65	7	24	19.94	188304	0	72694	Green	exp2	Empty
PCBP3_HUMAN	P57721-2	Isoform 2 of Poly(rC)-binding protein 3 OS=Homo sapiens GN=PCBP3	Regular	2206.81	0	37102.4	65	7	24	20	188304	0	72694	Green	exp2	Empty
ARF1_HUMAN	P84077	ADP-ribosylation factor 1 OS=Homo sapiens GN=ARF1 PE=1 SV=2	Regular	5478.61	0	20753.8	37	5	14	27.62	41173	30967	20768	Green	exp1	Empty
SRS10_HUMAN	O75494-6	Isoform 6 of Serine/arginine-rich splicing factor 10 OS=Homo sapiens GN=SRSF10	Regular	2202.41	0	22249.5	30	4	17	19.23	31822	0	8066	Green	exp2	Empty
SRS10_HUMAN	O75494-5	Isoform 5 of Serine/arginine-rich splicing factor 10 OS=Homo sapiens GN=SRSF10	Regular	2202.41	0	20231.4	30	4	16	21.21	31822	0	8066	Green	exp2	Empty
SRS10_HUMAN	O75494-4	Isoform 4 of Serine/arginine-rich splicing factor 10 OS=Homo sapiens GN=SRSF10	Regular	2202.41	0	21057.2	30	4	17	20.23	31822	0	8066	Green	exp2	Empty
SRS10_HUMAN	O75494-3	Isoform 3 of Serine/arginine-rich splicing factor 10 OS=Homo sapiens GN=SRSF10	Regular	2202.41	0	22336.5	30	4	17	19.13	31822	0	8066	Green	exp2	Empty
U2AF2_HUMAN	P26368	Splicing factor U2AF 65 kDa subunit OS=Homo sapiens GN=U2AF2 PE=1 SV=4	Regular	827.492	0	53843.3	46	8	26	22.11	75609	0	20845	Green	exp2	Empty
ARF3_HUMAN	P61204	ADP-ribosylation factor 3 OS=Homo sapiens GN=ARF3 PE=1 SV=2	Regular	5478.61	0	20657.8	37	5	14	27.62	41173	0	20768	Green	exp1	Empty
XRCC6_HUMAN	P12956-2	Isoform 2 of X-ray repair cross-complementing protein 6 OS=Homo sapiens GN=XRCC6	Regular	2165.48	0	65376.9	148	18	51	30.63	306600	0	95608	Green	exp2	Empty
PDIA3_HUMAN	P30101	Protein disulfide-isomerase A3 OS=Homo sapiens GN=PDIA3 PE=1 SV=4	Regular	668.957	0	57181.6	48	7	49	18.02	76968	35848	20721	Green	exp2	Empty
ATP5L_HUMAN	O75964	ATP synthase subunit g_ mitochondrial OS=Homo sapiens GN=ATP5L PE=1 SV=3	Regular	1437.7	0	11428.5	18	3	9	30.1	53336	53336	20630	Green	exp1	Empty
CYB5B_HUMAN	O43169	Cytochrome b5 type B OS=Homo sapiens GN=CYB5B PE=1 SV=2	Regular	1395.81	0	16446.2	31	4	12	29.45	53718	29241	20695	Green	exp2	Empty
MATR3_HUMAN	P43243-2	Isoform 2 of Matrin-3 OS=Homo sapiens GN=MATR3	Regular	2155.96	0	62918.3	113	11	42	15.21	195959	0	81439	Green	exp2	Empty
PRP19_HUMAN	Q9UMS4	Pre-mRNA-processing factor 19 OS=Homo sapiens GN=PRPF19 PE=1 SV=1	Regular	994.491	0	55637.1	40	7	29	16.67	68379	48473	20439	Green	exp1	Empty
RAB8A_HUMAN	P61006-2	Isoform 2 of Ras-related protein Rab-8A OS=Homo sapiens GN=RAB8A	Regular	2143.11	0	23734.9	25	3	14	14.98	75426	0	18514	Green	exp2	Empty
APMAP_HUMAN	Q9HDC9	Adipocyte plasma membrane-associated protein OS=Homo sapiens GN=APMAP PE=1 SV=2	Regular	445.796	0	46651.5	36	8	34	20.91	61312	38297	20669	Green	exp2	Empty
DDX3Y_HUMAN	O15523-2	Isoform 2 of ATP-dependent RNA helicase DDX3Y OS=Homo sapiens GN=DDX3Y	Regular	2130	0	73387.8	112	16	70	27.7	192542	7220	50885	Green	exp2	Empty
ZN326_HUMAN	Q5BKZ1	DBIRD complex subunit ZNF326 OS=Homo sapiens GN=ZNF326 PE=1 SV=2	Regular	211.828	0.28	65996.1	44	12	42	11.86	123420	20916	20400	Green	exp1	Empty
RAP1B_HUMAN	P61224-2	Isoform 2 of Ras-related protein Rap-1b OS=Homo sapiens GN=RAP1B	Regular	2126.56	0	15583.8	17	2	10	16.06	33599	0	7391	Green	exp2	Empty
NDUS1_HUMAN	P28331	NADH-ubiquinone oxidoreductase 75 kDa subunit_ mitochondrial OS=Homo sapiens GN=NDUFS1 PE=1 SV=3	Regular	344.764	0	80494.2	44	10	53	18.29	63199	0	20535	Green	exp2	Empty
ZCCHV_HUMAN	Q7Z2W4	Zinc finger CCCH-type antiviral protein 1 OS=Homo sapiens GN=ZC3HAV1 PE=1 SV=3	Regular	38.7495	3.26	103199	27	8	75	3.88	50551	4980	19922	Red	exp1	Empty
RGPD4_HUMAN	Q7Z3J3	RanBP2-like and GRIP domain-containing protein 4 OS=Homo sapiens GN=RGPD4 PE=2 SV=3	Regular	114.965	1.09	198772	43	15	135	3.19	48985	0	20372	Green	exp2	Empty
LAP2A_HUMAN	P42166	Lamina-associated polypeptide 2_ isoform alpha OS=Homo sapiens GN=TMPO PE=1 SV=2	Regular	3496.38	0	76062.4	41	5	63	9.94	67730	60743	20353	Green	exp2	Empty
TCPE_HUMAN	P48643-2	Isoform 2 of T-complex protein 1 subunit epsilon OS=Homo sapiens GN=CCT5	Regular	2095.76	0	49982.7	92	11	40	22.32	216594	0	61186	Green	exp2	Empty
LPPRC_HUMAN	P42704	Leucine-rich PPR motif-containing protein_ mitochondrial OS=Homo sapiens GN=LRPPRC PE=1 SV=3	Regular	140.924	0.57	159103	75	20	130	11.41	81508	24356	19771	Green	exp1	Empty
DDX1_HUMAN	Q92499-3	Isoform 3 of ATP-dependent RNA helicase DDX1 OS=Homo sapiens GN=DDX1	Regular	2084.59	0	69510.9	121	15	52	25.82	298546	0	81248	Green	exp2	Empty
RGPD5_HUMAN	Q99666	RANBP2-like and GRIP domain-containing protein 5/6 OS=Homo sapiens GN=RGPD5 PE=1 SV=3	Regular	109.699	1.25	200236	41	15	137	3.17	42401	0	20217	Green	exp2	Empty
RGPD8_HUMAN	O14715	RANBP2-like and GRIP domain-containing protein 8 OS=Homo sapiens GN=RGPD8 PE=1 SV=2	Regular	109.699	1.25	200305	41	15	136	3.17	42401	0	20217	Green	exp2	Empty
CHD4_HUMAN	Q14839	Chromodomain-helicase-DNA-binding protein 4 OS=Homo sapiens GN=CHD4 PE=1 SV=2	Regular	236.11	0.09	219545	69	17	147	9.52	64908	24077	19722	Green	exp1	Empty
LAP2B_HUMAN	P42167	Lamina-associated polypeptide 2_ isoforms beta/gamma OS=Homo sapiens GN=TMPO PE=1 SV=2	Regular	3475.8	0	50727.3	38	4	39	12.78	66531	0	19972	Green	exp2	Empty
G3P_HUMAN	P04406-2	Isoform 2 of Glyceraldehyde-3-phosphate dehydrogenase OS=Homo sapiens GN=GAPDH	Regular	2041.05	0	31719.1	76	8	20	37.2	144056	89141	46534	Green	exp2	Empty
MRP_HUMAN	P49006	MARCKS-related protein OS=Homo sapiens GN=MARCKSL1 PE=1 SV=2	Regular	2260.31	0	19585.8	47	7	13	56.41	42313	22061	19668	Green	exp1	Empty
SETBP_HUMAN	Q9Y6X0-2	Isoform 2 of SET-binding protein OS=Homo sapiens GN=SETBP1	Regular	2003.21	0	26624.8	38	4	22	20.25	107726	0	39040	Green	exp2	Empty
SYVC_HUMAN	P26640	Valine--tRNA ligase OS=Homo sapiens GN=VARS PE=1 SV=4	Regular	189.774	0.1	141731	48	11	90	11.71	67174	35803	19908	Green	exp2	Empty
TCPH_HUMAN	Q99832-4	Isoform 4 of T-complex protein 1 subunit eta OS=Homo sapiens GN=CCT7	Regular	1999.94	0	50808.5	58	8	37	20.39	83225	0	33710	Green	exp2	Empty
RL1D1_HUMAN	O76021-2	Isoform 2 of Ribosomal L1 domain-containing protein 1 OS=Homo sapiens GN=RSL1D1	Regular	1980.75	0	30354.1	41	4	24	17.04	98255	0	40264	Green	exp2	Empty
TCPB_HUMAN	P78371-2	Isoform 2 of T-complex protein 1 subunit beta OS=Homo sapiens GN=CCT2	Regular	1980.19	0	53060	116	14	43	34.84	285281	109798	90646	Green	exp2	Empty
RL10_HUMAN	P27635	60S ribosomal protein L10 OS=Homo sapiens GN=RPL10 PE=1 SV=4	Regular	1783.02	0	25060.2	33	4	14	15.42	57039	93099	19882	Green	exp2	Empty
CBX5_HUMAN	P45973	Chromobox protein homolog 5 OS=Homo sapiens GN=CBX5 PE=1 SV=1	Regular	1548.62	0	22396.1	36	5	21	29.32	65096	50445	19839	Green	exp2	Empty
SYDC_HUMAN	P14868-2	Isoform 2 of Aspartate--tRNA ligase_ cytoplasmic OS=Homo sapiens GN=DARS	Regular	1953.86	0	46113.5	109	15	37	40.4	202809	0	78360	Green	exp2	Empty
PUR6_HUMAN	P22234-2	Isoform 2 of Multifunctional protein ADE2 OS=Homo sapiens GN=PAICS	Regular	1950.56	0	48699.6	74	9	35	24.07	140823	0	38967	Green	exp2	Empty
EIF3B_HUMAN	P55884	Eukaryotic translation initiation factor 3 subunit B OS=Homo sapiens GN=EIF3B PE=1 SV=3	Regular	590.518	0	92880.9	68	12	54	17.81	74390	37193	19832	Green	exp2	Empty
QCR2_HUMAN	P22695	Cytochrome b-c1 complex subunit 2_ mitochondrial OS=Homo sapiens GN=UQCRC2 PE=1 SV=3	Regular	956.623	0	48614.2	42	6	27	18.54	142867	120436	19245	Green	exp1	Empty
CSK21_HUMAN	P68400	Casein kinase II subunit alpha OS=Homo sapiens GN=CSNK2A1 PE=1 SV=1	Regular	1642.66	0	45257.7	27	4	31	14.32	43411	42645	19712	Green	exp2	Empty
NSUN2_HUMAN	Q08J23	tRNA (cytosine(34)-C(5))-methyltransferase OS=Homo sapiens GN=NSUN2 PE=1 SV=2	Regular	559.42	0	87269.3	55	11	70	17.47	62310	33293	19695	Green	exp2	Empty
RAB15_HUMAN	P59190-2	Isoform 2 of Ras-related protein Rab-15 OS=Homo sapiens GN=RAB15	Regular	1889.75	0	23746.1	13	1	12	5.29	57855	0	13464	Green	exp2	Empty
FLNA_HUMAN	P21333	Filamin-A OS=Homo sapiens GN=FLNA PE=1 SV=4	Regular	55.8865	3.77	283477	37	11	176	1.93	44324	0	19236	Yellow	exp1	Empty
CPSF6_HUMAN	Q16630	Cleavage and polyadenylation specificity factor subunit 6 OS=Homo sapiens GN=CPSF6 PE=1 SV=2	Regular	914.244	0	59381	50	8	52	18.15	48562	29025	19620	Green	exp2	Empty
RAB5C_HUMAN	P51148	Ras-related protein Rab-5C OS=Homo sapiens GN=RAB5C PE=1 SV=2	Regular	2925.01	0	23710.7	39	5	14	24.54	70815	51930	19555	Green	exp2	Empty
PRPS2_HUMAN	P11908	Ribose-phosphate pyrophosphokinase 2 OS=Homo sapiens GN=PRPS2 PE=1 SV=2	Regular	656.803	0	35168.4	41	6	23	21.07	67692	20859	19029	Green	exp1	Empty
KHDR1_HUMAN	Q07666-3	Isoform 3 of KH domain-containing_ RNA-binding_ signal transduction-associated protein 1 OS=Homo sapiens GN=KHDRBS1	Regular	1861.55	0	44141.6	55	5	18	10.89	114947	0	37769	Green	exp2	Empty
CKAP4_HUMAN	Q07065	Cytoskeleton-associated protein 4 OS=Homo sapiens GN=CKAP4 PE=1 SV=2	Regular	766.414	0	66136.6	55	12	64	21.76	65524	33014	19452	Green	exp2	Empty
AT2A2_HUMAN	P16615	Sarcoplasmic/endoplasmic reticulum calcium ATPase 2 OS=Homo sapiens GN=ATP2A2 PE=1 SV=1	Regular	110.393	1.22	116411	32	10	73	8.64	48027	14014	18989	Green	exp1	Empty
DDX1_HUMAN	Q92499-2	Isoform 2 of ATP-dependent RNA helicase DDX1 OS=Homo sapiens GN=DDX1	Regular	1848.07	0	70183.1	115	14	55	23.95	259613	0	72722	Green	exp2	Empty
SAFB1_HUMAN	Q15424-4	Isoform 4 of Scaffold attachment factor B1 OS=Homo sapiens GN=SAFB	Regular	1835.32	0	103224	137	20	76	26.97	393894	0	136882	Green	exp2	Empty
SAFB1_HUMAN	Q15424-3	Isoform 3 of Scaffold attachment factor B1 OS=Homo sapiens GN=SAFB	Regular	1835.32	0	103311	137	20	77	26.94	393894	0	136882	Green	exp2	Empty
NOMO1_HUMAN	Q15155	Nodal modulator 1 OS=Homo sapiens GN=NOMO1 PE=1 SV=5	Regular	181.707	0.1	135294	36	6	83	4.83	44060	0	19423	Green	exp2	Empty
EIF3E_HUMAN	P60228	Eukaryotic translation initiation factor 3 subunit E OS=Homo sapiens GN=EIF3E PE=1 SV=1	Regular	299.118	0	52620.1	42	11	42	24.49	78648	55265	18523	Green	exp1	Empty
NOMO2_HUMAN	Q5JPE7	Nodal modulator 2 OS=Homo sapiens GN=NOMO2 PE=1 SV=1	Regular	181.707	0.1	140523	36	6	85	4.66	44060	0	19423	Green	exp2	Empty
NOMO3_HUMAN	P69849	Nodal modulator 3 OS=Homo sapiens GN=NOMO3 PE=3 SV=2	Regular	181.707	0.1	135103	36	6	83	4.83	44060	0	19423	Green	exp2	Empty
NFL_HUMAN	P07196	Neurofilament light polypeptide OS=Homo sapiens GN=NEFL PE=1 SV=3	Regular	578.513	0	61573.7	38	9	69	16.94	84547	13217.3	19398	Green	exp2	Empty
OST48_HUMAN	P39656	Dolichyl-diphosphooligosaccharide--protein glycosyltransferase 48 kDa subunit OS=Homo sapiens GN=DDOST PE=1 SV=4	Regular	905.652	0	50972	33	5	27	11.84	66937	0	19397	Green	exp2	Empty
VDAC3_HUMAN	Q9Y277	Voltage-dependent anion-selective channel protein 3 OS=Homo sapiens GN=VDAC3 PE=1 SV=1	Regular	1972.05	0	31000.9	42	7	19	24.03	67774	43469	18522	Green	exp1	Empty
ECHB_HUMAN	P55084-2	Isoform 2 of Trifunctional enzyme subunit beta_ mitochondrial OS=Homo sapiens GN=HADHB	Regular	1807.88	0	49107.9	48	5	38	12.39	171792	0	28723	Green	exp2	Empty
RABL6_HUMAN	Q3YEC7	Rab-like protein 6 OS=Homo sapiens GN=RABL6 PE=1 SV=2	Regular	304.917	0	79834	23	5	50	5.21	74751	24390	19299	Green	exp2	Empty
TRA2A_HUMAN	Q13595	Transformer-2 protein homolog alpha OS=Homo sapiens GN=TRA2A PE=1 SV=1	Regular	964.303	0	32745.7	28	4	27	13.83	80534	0	19240	Green	exp2	Empty
CDK1_HUMAN	P06493	Cyclin-dependent kinase 1 OS=Homo sapiens GN=CDK1 PE=1 SV=3	Regular	1208.45	0	34152.5	36	7	29	27.61	68309	0	19231	Green	exp2	Empty
BCLF1_HUMAN	Q9NYF8-2	Isoform 2 of Bcl-2-associated transcription factor 1 OS=Homo sapiens GN=BCLAF1	Regular	1771.05	0	106062	124	16	78	21.13	332538	135029	98351	Green	exp2	Empty
4F2_HUMAN	P08195	4F2 cell-surface antigen heavy chain OS=Homo sapiens GN=SLC3A2 PE=1 SV=3	Regular	749.751	0	68222.2	53	8	47	18.57	73734	0	19134	Green	exp2	Empty
DDX50_HUMAN	Q9BQ39	ATP-dependent RNA helicase DDX50 OS=Homo sapiens GN=DDX50 PE=1 SV=1	Regular	1013.85	0	83135.4	27	3	60	5.29	44964	0	18448	Green	exp1	Empty
RL27_HUMAN	P61353	60S ribosomal protein L27 OS=Homo sapiens GN=RPL27 PE=1 SV=2	Regular	1312.22	0	15797.8	23	3	9	16.91	62746	58597	19116	Green	exp2	Empty
ERLN2_HUMAN	O94905	Erlin-2 OS=Homo sapiens GN=ERLIN2 PE=1 SV=1	Regular	1863.34	0	38067.7	49	8	29	26.55	45961	25959	19097	Green	exp2	Empty
NUDC_HUMAN	Q9Y266	Nuclear migration protein nudC OS=Homo sapiens GN=NUDC PE=1 SV=1	Regular	1234.74	0	38300	45	7	31	29.61	60749	31715	18441	Green	exp1	Empty
EIF3D_HUMAN	O15371	Eukaryotic translation initiation factor 3 subunit D OS=Homo sapiens GN=EIF3D PE=1 SV=1	Regular	422.608	0	64600.2	48	9	32	22.81	156868	0	18958	Green	exp2	Empty
SCG1_HUMAN	P05060	Secretogranin-1 OS=Homo sapiens GN=CHGB PE=1 SV=2	Regular	70.8523	3.1	78390.4	20	7	66	5.47	207284	76509	18253	Yellow	exp1	Empty
BCLF1_HUMAN	Q9NYF8-3	Isoform 3 of Bcl-2-associated transcription factor 1 OS=Homo sapiens GN=BCLAF1	Regular	1732.11	0	100346	118	15	74	21.06	327914	0	96822	Green	exp2	Empty
PSMD4_HUMAN	P55036-2	Isoform Rpn10E of 26S proteasome non-ATPase regulatory subunit 4 OS=Homo sapiens GN=PSMD4	Regular	1728.75	0	28897.7	37	4	17	18.28	46724	0	14442	Green	exp2	Empty
SAFB1_HUMAN	Q15424-2	Isoform 2 of Scaffold attachment factor B1 OS=Homo sapiens GN=SAFB	Regular	1728.21	0	95580	131	19	75	27.48	370641	0	131878	Green	exp2	Empty
AAAT_HUMAN	Q15758-3	Isoform 3 of Neutral amino acid transporter B(0) OS=Homo sapiens GN=SLC1A5	Regular	1725.53	0	33995	27	3	17	12.78	40074	0	12252	Green	exp2	Empty
AAAT_HUMAN	Q15758-2	Isoform 2 of Neutral amino acid transporter B(0) OS=Homo sapiens GN=SLC1A5	Regular	1725.53	0	36921.3	27	3	18	11.8	40074	0	12252	Green	exp2	Empty
LC7L2_HUMAN	Q9Y383-3	Isoform 3 of Putative RNA-binding protein Luc7-like 2 OS=Homo sapiens GN=LUC7L2	Regular	1720.32	0	46684.9	67	6	35	18.25	105600	44460	37316	Green	exp2	Empty
LC7L2_HUMAN	Q9Y383-2	Isoform 2 of Putative RNA-binding protein Luc7-like 2 OS=Homo sapiens GN=LUC7L2	Regular	1720.32	0	46881.1	67	6	36	18.16	105600	0	37316	Green	exp2	Empty
OAT_HUMAN	P04181	Ornithine aminotransferase_ mitochondrial OS=Homo sapiens GN=OAT PE=1 SV=1	Regular	1397.38	0	48877.1	67	12	30	25.74	100559	47793	18953	Green	exp2	Empty
CG055_HUMAN	Q96HJ9-2	Isoform 2 of UPF0562 protein C7orf55 OS=Homo sapiens GN=C7orf55	Regular	1720.32	0	54794.2	67	6	38	15.5	105600	0	37316	Green	exp2	Empty
DNJA1_HUMAN	P31689	DnaJ homolog subfamily A member 1 OS=Homo sapiens GN=DNAJA1 PE=1 SV=2	Regular	1323.69	0	45609.6	37	4	30	13.6	60700	50733	18915	Green	exp2	Empty
RU17_HUMAN	P08621-4	Isoform 4 of U1 small nuclear ribonucleoprotein 70 kDa OS=Homo sapiens GN=SNRNP70	Regular	1710.59	0	39247.8	65	7	41	24.63	118219	0	44302	Green	exp2	Empty
STML2_HUMAN	Q9UJZ1-2	Isoform 2 of Stomatin-like protein 2_ mitochondrial OS=Homo sapiens GN=STOML2	Regular	1705.93	0	33337.2	79	8	20	33.12	155519	69404	72369	Green	exp2	Empty
EIF3I_HUMAN	Q13347	Eukaryotic translation initiation factor 3 subunit I OS=Homo sapiens GN=EIF3I PE=1 SV=1	Regular	1704.25	0	36901.1	47	8	29	28	80660	61862	18167	Green	exp1	Empty
MBB1A_HUMAN	Q9BQG0	Myb-binding protein 1A OS=Homo sapiens GN=MYBBP1A PE=1 SV=2	Regular	189.919	0.1	149824	48	12	103	8.89	91668	30097	18827	Green	exp2	Empty
ATPO_HUMAN	P48047	ATP synthase subunit O_ mitochondrial OS=Homo sapiens GN=ATP5O PE=1 SV=1	Regular	947.716	0	23391.4	22	3	17	15.49	71930	67089	18678	Green	exp2	Empty
CYB5_HUMAN	P00167-3	Isoform 3 of Cytochrome b5 OS=Homo sapiens GN=CYB5A	Regular	1688.1	0	14168.8	11	1	10	16.94	11805	0	3857	Green	exp2	Empty
CYB5_HUMAN	P00167-2	Isoform 2 of Cytochrome b5 OS=Homo sapiens GN=CYB5A	Regular	1688.1	0	11268.4	11	1	11	21.43	11805	35415	3857	Green	exp2	Empty
ECHB_HUMAN	P55084	Trifunctional enzyme subunit beta_ mitochondrial OS=Homo sapiens GN=HADHB PE=1 SV=3	Regular	983.719	0	51579.7	44	6	41	14.77	123574	0	17939	Green	exp1	Empty
ARF3_HUMAN	P61204-2	Isoform 2 of ADP-ribosylation factor 3 OS=Homo sapiens GN=ARF3	Regular	1679.47	0	16201.9	30	4	12	21.53	64072	0	28562	Green	exp2	Empty
PARK7_HUMAN	Q99497	Protein deglycase DJ-1 OS=Homo sapiens GN=PARK7 PE=1 SV=2	Regular	1554.94	0	20062.2	36	6	27	42.33	49696	34088	18678	Green	exp2	Empty
PHB2_HUMAN	Q99623-2	Isoform 2 of Prohibitin-2 OS=Homo sapiens GN=PHB2	Regular	1650.45	0	29043.6	61	8	25	25.67	196791	0	63553	Green	exp2	Empty
NDKA_HUMAN	P15531	Nucleoside diphosphate kinase A OS=Homo sapiens GN=NME1 PE=1 SV=1	Regular	1114.34	0	17319.8	38	5	15	36.18	81908	49693	18602	Green	exp2	Empty
S10A7_HUMAN	P31151	Protein S100-A7 OS=Homo sapiens GN=S100A7 PE=1 SV=4	Regular	2048.22	0	11585.1	21	2	11	22.77	56570	82296	17665	Green	exp1	Empty
EZRI_HUMAN	P15311	Ezrin OS=Homo sapiens GN=EZR PE=1 SV=4	Regular	117.811	0.93	69527	17	5	74	2.9	87971	26781	18588	Green	exp2	Empty
STRAP_HUMAN	Q9Y3F4-2	Isoform 2 of Serine-threonine kinase receptor-associated protein OS=Homo sapiens GN=STRAP	Regular	1599.76	0	40120	59	6	27	24.24	74668	0	25389	Green	exp2	Empty
PDIA6_HUMAN	Q15084	Protein disulfide-isomerase A6 OS=Homo sapiens GN=PDIA6 PE=1 SV=1	Regular	844.22	0	48520.6	40	6	35	16.59	47561	0	17351	Green	exp1	Empty
SAHH_HUMAN	P23526-2	Isoform 2 of Adenosylhomocysteinase OS=Homo sapiens GN=AHCY	Regular	1586.32	0	45228.9	67	9	28	22.03	186296	0	58676	Green	exp2	Empty
SUMO2_HUMAN	P61956	Small ubiquitin-related modifier 2 OS=Homo sapiens GN=SUMO2 PE=1 SV=3	Regular	6669.51	0	10928.3	15	1	5	12.63	58037	0	18526	Green	exp2	Empty
CDK12_HUMAN	Q9NYV4	Cyclin-dependent kinase 12 OS=Homo sapiens GN=CDK12 PE=1 SV=2	Regular	153.344	0.33	164839	24	9	117	3.22	57576	0	17253	Green	exp1	Empty
TCPH_HUMAN	Q99832-2	Isoform 2 of T-complex protein 1 subunit eta OS=Homo sapiens GN=CCT7	Regular	1573.13	0	37898.1	40	6	29	20.06	58429	0	21792	Green	exp2	Empty
K1C15_HUMAN	P19012-2	Isoform 2 of Keratin_ type I cytoskeletal 15 OS=Homo sapiens GN=KRT15	Regular	1568.51	0	28716.2	22	4	24	13.15	149099	0	42558	Green	exp2	Empty
SUMO3_HUMAN	P55854	Small ubiquitin-related modifier 3 OS=Homo sapiens GN=SUMO3 PE=1 SV=2	Regular	6669.51	0	11694.1	15	1	5	11.65	58037	0	18526	Green	exp2	Empty
XPO2_HUMAN	P55060	Exportin-2 OS=Homo sapiens GN=CSE1L PE=1 SV=3	Regular	894.098	0	111215	57	13	70	14.62	59621	0	16737	Green	exp1	Empty
AT1A1_HUMAN	P05023-4	Isoform 4 of Sodium/potassium-transporting ATPase subunit alpha-1 OS=Homo sapiens GN=ATP1A1	Regular	1560.27	0	114312	154	21	71	23.07	221681	0	81338	Green	exp2	Empty
SUMO4_HUMAN	Q6EEV6	Small ubiquitin-related modifier 4 OS=Homo sapiens GN=SUMO4 PE=1 SV=2	Regular	6669.51	0	10742.2	15	1	5	12.63	58037	0	18526	Green	exp2	Empty
RAB8A_HUMAN	P61006	Ras-related protein Rab-8A OS=Homo sapiens GN=RAB8A PE=1 SV=1	Regular	2143.11	0	23839.3	25	3	17	14.98	75426	0	18514	Green	exp2	Empty
XPP3_HUMAN	Q9NQH7-5	Isoform 5 of Probable Xaa-Pro aminopeptidase 3 OS=Homo sapiens GN=XPNPEP3	Regular	1555.26	0	32882.9	94	7	21	14.58	488463	0	160099	Green	exp2	Empty
XPP3_HUMAN	Q9NQH7-3	Isoform 3 of Probable Xaa-Pro aminopeptidase 3 OS=Homo sapiens GN=XPNPEP3	Regular	1555.26	0	31700.5	94	7	21	15.11	488463	0	160099	Green	exp2	Empty
MIC60_HUMAN	Q16891	MICOS complex subunit MIC60 OS=Homo sapiens GN=IMMT PE=1 SV=1	Regular	413.698	0	84077.2	52	11	65	17.68	74184	0	16722	Green	exp1	Empty
EIF3A_HUMAN	Q14152	Eukaryotic translation initiation factor 3 subunit A OS=Homo sapiens GN=EIF3A PE=1 SV=1	Regular	76.6131	2.67	166969	33	10	250	4.56	41465	0	16572	Green	exp1	Empty
TCPD_HUMAN	P50991-2	Isoform 2 of T-complex protein 1 subunit delta OS=Homo sapiens GN=CCT4	Regular	1548.08	0	55232.9	118	13	40	31.24	254196	0	77738	Green	exp2	Empty
BCLF1_HUMAN	Q9NYF8-4	Isoform 4 of Bcl-2-associated transcription factor 1 OS=Homo sapiens GN=BCLAF1	Regular	1534.62	0	86051.4	86	10	57	14.73	230405	0	67113	Green	exp2	Empty
RAB8B_HUMAN	Q92930	Ras-related protein Rab-8B OS=Homo sapiens GN=RAB8B PE=1 SV=2	Regular	2143.11	0	23755.2	25	3	15	14.98	75426	0	18514	Green	exp2	Empty
RS7_HUMAN	P62081	40S ribosomal protein S7 OS=Homo sapiens GN=RPS7 PE=1 SV=1	Regular	1075.25	0	22126.9	23	4	21	16.49	49247	38381	16511	Green	exp1	Empty
SMC1A_HUMAN	Q14683	Structural maintenance of chromosomes protein 1A OS=Homo sapiens GN=SMC1A PE=1 SV=2	Regular	187.447	0.1	143860	57	14	137	8.27	69642	32805	18503	Green	exp2	Empty
PRS6A_HUMAN	P17980	26S protease regulatory subunit 6A OS=Homo sapiens GN=PSMC3 PE=1 SV=3	Regular	1044.64	0	49488.8	52	9	41	27.11	57043	28336	18334	Green	exp2	Empty
NOP2_HUMAN	P46087-4	Isoform 4 of Probable 28S rRNA (cytosine(4447)-C(5))-methyltransferase OS=Homo sapiens GN=NOP2	Regular	1523.34	0	93259.2	98	13	58	18.82	307913	0	135633	Green	exp2	Empty
AN32A_HUMAN	P39687	Acidic leucine-rich nuclear phosphoprotein 32 family member A OS=Homo sapiens GN=ANP32A PE=1 SV=1	Regular	879.112	0	28699.5	19	5	15	20.88	43219	38258	18319	Green	exp2	Empty
XPO2_HUMAN	P55060-2	Isoform 2 of Exportin-2 OS=Homo sapiens GN=CSE1L	Regular	1514.68	0	22784.2	25	4	18	15.9	44615	0	13676	Green	exp2	Empty
2AAA_HUMAN	P30153	Serine/threonine-protein phosphatase 2A 65 kDa regulatory subunit A alpha isoform OS=Homo sapiens GN=PPP2R1A PE=1 SV=4	Regular	305.329	0	66107.1	40	8	50	11.54	49321	35021	18194	Green	exp2	Empty
BASI_HUMAN	P35613	Basigin OS=Homo sapiens GN=BSG PE=1 SV=2	Regular	973.091	0	42599.6	21	3	23	10.65	43720	0	16404	Green	exp1	Empty
AT1A1_HUMAN	P05023-3	Isoform 3 of Sodium/potassium-transporting ATPase subunit alpha-1 OS=Homo sapiens GN=ATP1A1	Regular	1483.96	0	110862	148	20	66	22.58	215039	0	77571	Green	exp2	Empty
CSK21_HUMAN	P68400-2	Isoform 2 of Casein kinase II subunit alpha OS=Homo sapiens GN=CSNK2A1	Regular	1483.46	0	29295.4	17	2	18	11.37	35695	0	15563	Green	exp2	Empty
RS16_HUMAN	P62249	40S ribosomal protein S16 OS=Homo sapiens GN=RPS16 PE=1 SV=2	Regular	2855.51	0	16559.4	33	6	18	40.41	80487	52496	18180	Green	exp2	Empty
PGK1_HUMAN	P00558-2	Isoform 2 of Phosphoglycerate kinase 1 OS=Homo sapiens GN=PGK1	Regular	1481.16	0	41828.1	88	15	32	50.13	182102	90028	56186	Green	exp2	Empty
ALBU_HUMAN	P02768	Serum albumin OS=Homo sapiens GN=ALB PE=1 SV=2	Regular	769.977	0	71362.7	21	2	55	3.45	57361	0	18119	Green	exp2	Empty
IF2B_HUMAN	P20042	Eukaryotic translation initiation factor 2 subunit 2 OS=Homo sapiens GN=EIF2S2 PE=1 SV=2	Regular	1788.78	0	38730.6	48	8	43	36.04	54285	40424	16287	Green	exp1	Empty
NOP2_HUMAN	P46087-2	Isoform 2 of Probable 28S rRNA (cytosine(4447)-C(5))-methyltransferase OS=Homo sapiens GN=NOP2	Regular	1452.93	0	89315.7	93	12	59	18.19	298309	0	132258	Green	exp2	Empty
SYLC_HUMAN	Q9P2J5-2	Isoform 2 of Leucine--tRNA ligase_ cytoplasmic OS=Homo sapiens GN=LARS	Regular	1444.14	0	129236	93	18	94	18.09	119370	0	39908	Green	exp2	Empty
COF2_HUMAN	Q9Y281-3	Isoform 3 of Cofilin-2 OS=Homo sapiens GN=CFL2	Regular	1441.24	0	17030.6	25	3	16	18.79	98703	0	31609	Green	exp2	Empty
G6PI_HUMAN	P06744-2	Isoform 2 of Glucose-6-phosphate isomerase OS=Homo sapiens GN=GPI	Regular	1435.7	0	64609.9	28	4	45	10.02	43001	0	12855	Green	exp2	Empty
G3BP1_HUMAN	Q13283	Ras GTPase-activating protein-binding protein 1 OS=Homo sapiens GN=G3BP1 PE=1 SV=1	Regular	291.351	0	52221.4	44	7	30	21.46	47954	31907	18084	Green	exp2	Empty
MYL6_HUMAN	P60660-2	Isoform Smooth muscle of Myosin light polypeptide 6 OS=Homo sapiens GN=MYL6	Regular	1435.58	0	17132.3	30	6	14	35.76	30639	0	8534	Green	exp2	Empty
DDX41_HUMAN	Q9UJV9	Probable ATP-dependent RNA helicase DDX41 OS=Homo sapiens GN=DDX41 PE=1 SV=2	Regular	326.793	0	70522.1	53	12	63	19.61	63001	36194	18041	Green	exp2	Empty
ATD3B_HUMAN	Q5T9A4	ATPase family AAA domain-containing protein 3B OS=Homo sapiens GN=ATAD3B PE=1 SV=1	Regular	786.162	0	73143.3	29	7	61	10.96	136431	0	16244	Green	exp1	Empty
K1C13_HUMAN	P13646-3	Isoform 3 of Keratin_ type I cytoskeletal 13 OS=Homo sapiens GN=KRT13	Regular	1430.84	0	46209.5	93	12	37	26.43	423398	2735	146543	Green	exp2	Empty
SDHA_HUMAN	P31040	Succinate dehydrogenase [ubiquinone] flavoprotein subunit_ mitochondrial OS=Homo sapiens GN=SDHA PE=1 SV=2	Regular	462.631	0	73718.1	40	8	44	13.55	71466	0	17970	Green	exp2	Empty
FUBP2_HUMAN	Q92945	Far upstream element-binding protein 2 OS=Homo sapiens GN=KHSRP PE=1 SV=4	Regular	425.98	0	73400.6	40	8	48	13.64	40894	21846	16200	Green	exp1	Empty
RBM14_HUMAN	Q96PK6-2	Isoform 2 of RNA-binding protein 14 OS=Homo sapiens GN=RBM14	Regular	1411.55	0	17288	32	4	16	21.79	62142	0	26951	Green	exp2	Empty
CYTA_HUMAN	P01040	Cystatin-A OS=Homo sapiens GN=CSTA PE=1 SV=1	Regular	3073.77	0	11006.5	25	3	9	39.8	48174	64242	17894	Green	exp2	Empty
ERF3A_HUMAN	P15170	Eukaryotic peptide chain release factor GTP-binding subunit ERF3A OS=Homo sapiens GN=GSPT1 PE=1 SV=1	Regular	152.414	0.37	56383.3	19	5	47	10.22	44992	21546	17856	Green	exp2	Empty
1433E_HUMAN	P62258	14-3-3 protein epsilon OS=Homo sapiens GN=YWHAE PE=1 SV=1	Regular	1815.77	0	29345	52	10	29	46.27	51812	34230	16189	Green	exp1	Empty
PRPS2_HUMAN	P11908-2	Isoform 2 of Ribose-phosphate pyrophosphokinase 2 OS=Homo sapiens GN=PRPS2	Regular	1379.13	0	35453.7	47	5	23	15.26	85127	0	23876	Green	exp2	Empty
RS24_HUMAN	P62847	40S ribosomal protein S24 OS=Homo sapiens GN=RPS24 PE=1 SV=1	Regular	538.654	0	15423.2	25	2	10	11.28	35722	0	17621	Green	exp2	Empty
HXC6_HUMAN	P09630	Homeobox protein Hox-C6 OS=Homo sapiens GN=HOXC6 PE=2 SV=3	Regular	61.7213	3.4	27085.9	9	2	22	8.94	48053	93240	16033	Red	exp1	Empty
CPSF5_HUMAN	O43809	Cleavage and polyadenylation specificity factor subunit 5 OS=Homo sapiens GN=NUDT21 PE=1 SV=1	Regular	617.843	0	26284.3	18	2	21	11.45	37268	55902	17614	Green	exp2	Empty
TDIF2_HUMAN	Q5QJE6	Deoxynucleotidyltransferase terminal-interacting protein 2 OS=Homo sapiens GN=DNTTIP2 PE=1 SV=2	Regular	841.593	0	84868.3	52	11	51	15.34	47749	28484	17522	Green	exp2	Empty
TBB8L_HUMAN	A6NNZ2	Tubulin beta-8 chain-like protein LOC260334 OS=Homo sapiens PE=1 SV=1	Regular	158.566	0.33	50200	27	4	27	7.43	79141	0	15957	Green	exp1	Empty
CH10_HUMAN	P61604	10 kDa heat shock protein_ mitochondrial OS=Homo sapiens GN=HSPE1 PE=1 SV=2	Regular	2250.38	0	10931.7	31	4	12	46.08	90266	79959	17495	Green	exp2	Empty
SRSF2_HUMAN	Q01130-2	Isoform 2 of Serine/arginine-rich splicing factor 2 OS=Homo sapiens GN=SRSF2	Regular	1338.46	0	24153	15	1	16	8.61	15729	47187	6575	Green	exp2	Empty
RU2A_HUMAN	P09661	U2 small nuclear ribonucleoprotein A' OS=Homo sapiens GN=SNRPA1 PE=1 SV=2	Regular	568.956	0	28529.7	39	7	20	30.98	61070	33605	15941	Green	exp1	Empty
PSA_HUMAN	P55786	Puromycin-sensitive aminopeptidase OS=Homo sapiens GN=NPEPPS PE=1 SV=2	Regular	621.108	0	103961	41	9	68	8.81	58792	40200	17411	Green	exp2	Empty
FKBP5_HUMAN	Q13451	Peptidyl-prolyl cis-trans isomerase FKBP5 OS=Homo sapiens GN=FKBP5 PE=1 SV=2	Regular	204.182	0.1	51725.5	19	6	45	11.16	95414	37343	17406	Green	exp2	Empty
KHDR1_HUMAN	Q07666	KH domain-containing_ RNA-binding_ signal transduction-associated protein 1 OS=Homo sapiens GN=KHDRBS1 PE=1 SV=1	Regular	783.874	0	48341.5	24	4	21	9.03	58647	0	15749	Green	exp1	Empty
ATD3C_HUMAN	Q5T2N8	ATPase family AAA domain-containing protein 3C OS=Homo sapiens GN=ATAD3C PE=2 SV=2	Regular	2060.12	0	46664.8	52	6	39	11.19	64552	0	17325	Green	exp2	Empty
PSIP1_HUMAN	O75475-3	Isoform 3 of PC4 and SFRS1-interacting protein OS=Homo sapiens GN=PSIP1	Regular	1314.08	0	37324.8	25	3	32	11.55	51327	0	16224	Green	exp2	Empty
PSIP1_HUMAN	O75475-2	Isoform 2 of PC4 and SFRS1-interacting protein OS=Homo sapiens GN=PSIP1	Regular	1314.08	0	37839.3	25	3	32	11.41	51327	0	16224	Green	exp2	Empty
PRPS1_HUMAN	P60891	Ribose-phosphate pyrophosphokinase 1 OS=Homo sapiens GN=PRPS1 PE=1 SV=2	Regular	270.116	0	35347.5	47	7	22	13.21	72153	3229.5	17319	Green	exp2	Empty
RS12_HUMAN	P25398	40S ribosomal protein S12 OS=Homo sapiens GN=RPS12 PE=1 SV=3	Regular	770.111	0	14914.2	23	3	16	17.42	51414	61411.5	15718	Green	exp1	Empty
GLU2B_HUMAN	P14314	Glucosidase 2 subunit beta OS=Homo sapiens GN=PRKCSH PE=1 SV=2	Regular	816.757	0	60395	35	7	41	13.45	69688	0	17310	Green	exp2	Empty
PRDX2_HUMAN	P32119-2	Isoform 2 of Peroxiredoxin-2 OS=Homo sapiens GN=PRDX2	Regular	1308.2	0	15932.6	27	2	10	18.31	91612	0	42723	Green	exp2	Empty
ECHA_HUMAN	P40939	Trifunctional enzyme subunit alpha_ mitochondrial OS=Homo sapiens GN=HADHA PE=1 SV=2	Regular	438.105	0	83741.2	55	9	55	12.58	52177	25885	15714	Green	exp1	Empty
PRDX4_HUMAN	Q13162	Peroxiredoxin-4 OS=Homo sapiens GN=PRDX4 PE=1 SV=1	Regular	949.233	0	30768	15	1	20	2.95	53226	0	17084	Green	exp2	Empty
DEK_HUMAN	P35659-2	Isoform 2 of Protein DEK OS=Homo sapiens GN=DEK	Regular	1294.49	0	38989.8	54	8	40	21.99	113768	0	34550	Green	exp2	Empty
RL12_HUMAN	P30050	60S ribosomal protein L12 OS=Homo sapiens GN=RPL12 PE=1 SV=1	Regular	626.952	0	17989.7	22	2	15	14.55	49472	57678	15673	Green	exp1	Empty
MYH14_HUMAN	Q7Z406	Myosin-14 OS=Homo sapiens GN=MYH14 PE=1 SV=2	Regular	140.395	0.46	228840	58	19	171	3.86	60999	19400	17026	Green	exp2	Empty
AHSA1_HUMAN	O95433	Activator of 90 kDa heat shock protein ATPase homolog 1 OS=Homo sapiens GN=AHSA1 PE=1 SV=1	Regular	733.787	0	38445.5	42	6	29	19.53	48091	29498	15670	Green	exp1	Empty
NCBP1_HUMAN	Q09161	Nuclear cap-binding protein subunit 1 OS=Homo sapiens GN=NCBP1 PE=1 SV=1	Regular	526.206	0	92923.1	63	8	53	14.94	65682	37278	17010	Green	exp2	Empty
RMXL3_HUMAN	Q8N7X1	RNA-binding motif protein_ X-linked-like-3 OS=Homo sapiens GN=RBMXL3 PE=2 SV=2	Regular	3140.82	0	115793	47	11	79	22.02	53968	16762.9	15574	Green	exp1	Empty
AAAT_HUMAN	Q15758	Neutral amino acid transporter B(0) OS=Homo sapiens GN=SLC1A5 PE=1 SV=2	Regular	2221.16	0	57054.6	41	4	27	9.43	54719	47085	16932	Green	exp2	Empty
SRSF6_HUMAN	Q13247-3	Isoform SRP55-3 of Serine/arginine-rich splicing factor 6 OS=Homo sapiens GN=SRSF6	Regular	1262.81	0	38589.8	56	10	29	27.76	194473	23418	53078	Green	exp2	Empty
CCD47_HUMAN	Q96A33	Coiled-coil domain-containing protein 47 OS=Homo sapiens GN=CCDC47 PE=1 SV=1	Regular	135.865	0.54	56159.1	19	4	32	13.46	28966	0	16932	Yellow	exp2	Empty
MTCL1_HUMAN	Q9Y4B5	Microtubule cross-linking factor 1 OS=Homo sapiens GN=MTCL1 PE=1 SV=5	Regular	49.25	2.92	210781	37	16	170	4.36	82786	9558	16893	Red	exp2	Empty
AINX_HUMAN	Q16352	Alpha-internexin OS=Homo sapiens GN=INA PE=1 SV=2	Regular	319.552	0	55561.8	23	6	50	13.23	61094	5625.22	15516	Green	exp1	Empty
RBM39_HUMAN	Q14498-3	Isoform 3 of RNA-binding protein 39 OS=Homo sapiens GN=RBM39	Regular	1252.1	0	57375.1	53	7	33	18.11	77292	51382	27059	Green	exp2	Empty
RBM39_HUMAN	Q14498-2	Isoform 2 of RNA-binding protein 39 OS=Homo sapiens GN=RBM39	Regular	1252.1	0	58942	53	7	35	17.56	77292	0	27059	Green	exp2	Empty
SF3B3_HUMAN	Q15393	Splicing factor 3B subunit 3 OS=Homo sapiens GN=SF3B3 PE=1 SV=4	Regular	450.665	0	136661	50	11	72	11.91	75716	16115	16883	Green	exp2	Empty
DSC1_HUMAN	Q08554	Desmocollin-1 OS=Homo sapiens GN=DSC1 PE=1 SV=2	Regular	117.427	0.93	101470	20	6	64	5.93	60283	0	15481	Green	exp1	Empty
PRDX3_HUMAN	P30048	Thioredoxin-dependent peroxide reductase_ mitochondrial OS=Homo sapiens GN=PRDX3 PE=1 SV=3	Regular	432.966	0	28034.8	23	3	18	8.59	36918	0	16614	Green	exp2	Empty
BASP1_HUMAN	P80723-2	Isoform 2 of Brain acid soluble protein 1 OS=Homo sapiens GN=BASP1	Regular	1241.2	0	17664	22	3	24	29.48	28007	0	15515	Green	exp2	Empty
EF1D_HUMAN	P29692	Elongation factor 1-delta OS=Homo sapiens GN=EEF1D PE=1 SV=5	Regular	1163.36	0	31235.9	32	4	26	22.06	41729	33194	15476	Green	exp1	Empty
CCAR2_HUMAN	Q8N163	Cell cycle and apoptosis regulator protein 2 OS=Homo sapiens GN=CCAR2 PE=1 SV=2	Regular	127.117	0.72	103529	31	9	92	9.97	63848	42590	16578	Yellow	exp2	Empty
TRAP1_HUMAN	Q12931-2	Isoform 2 of Heat shock protein 75 kDa_ mitochondrial OS=Homo sapiens GN=TRAP1	Regular	1233.01	0	74495.7	75	13	61	22.27	109255	0	36201	Green	exp2	Empty
P5CS_HUMAN	P54886	Delta-1-pyrroline-5-carboxylate synthase OS=Homo sapiens GN=ALDH18A1 PE=1 SV=2	Regular	212.764	0.28	88043.8	62	9	62	11.7	62253	0	15100	Green	exp1	Empty
RS20_HUMAN	P60866-2	Isoform 2 of 40S ribosomal protein S20 OS=Homo sapiens GN=RPS20	Regular	1222.24	0	16176.7	35	5	7	29.58	77688	0	14306	Green	exp2	Empty
CLH2_HUMAN	P53675	Clathrin heavy chain 2 OS=Homo sapiens GN=CLTCL1 PE=1 SV=2	Regular	135.656	0.54	189140	43	12	133	4.21	49514	0	16556	Green	exp2	Empty
K1C13_HUMAN	P13646-2	Isoform 2 of Keratin_ type I cytoskeletal 13 OS=Homo sapiens GN=KRT13	Regular	1220.21	0	38809.1	82	10	33	28.17	394785	0	134270	Green	exp2	Empty
SMC3_HUMAN	Q9UQE7	Structural maintenance of chromosomes protein 3 OS=Homo sapiens GN=SMC3 PE=1 SV=2	Regular	175.078	0.35	141941	64	19	125	8.22	73844	14051	15046	Green	exp1	Empty
TIM44_HUMAN	O43615	Mitochondrial import inner membrane translocase subunit TIM44 OS=Homo sapiens GN=TIMM44 PE=1 SV=2	Regular	589.627	0	51698	38	9	47	22.35	54841	28098	16458	Green	exp2	Empty
PAP1L_HUMAN	Q4VXU2	Polyadenylate-binding protein 1-like OS=Homo sapiens GN=PABPC1L PE=2 SV=1	Regular	571.393	0	69019.7	28	3	46	5.54	68753	0	14964	Green	exp1	Empty
AT2B3_HUMAN	Q16720	Plasma membrane calcium-transporting ATPase 3 OS=Homo sapiens GN=ATP2B3 PE=1 SV=3	Regular	92.2635	2.01	135338	39	13	88	4.43	65268	0	16435	Green	exp2	Empty
CDK1_HUMAN	P06493-2	Isoform 2 of Cyclin-dependent kinase 1 OS=Homo sapiens GN=CDK1	Regular	1208.45	0	27502.8	36	7	23	34.17	68309	51530	19231	Green	exp2	Empty
NUFP2_HUMAN	Q7Z417	Nuclear fragile X mental retardation-interacting protein 2 OS=Homo sapiens GN=NUFIP2 PE=1 SV=1	Regular	266.894	0	76178.3	40	7	41	14.24	48016	26737	16308	Green	exp2	Empty
1433S_HUMAN	P31947-2	Isoform 2 of 14-3-3 protein sigma OS=Homo sapiens GN=SFN	Regular	1207.42	0	24393.3	44	3	21	10.65	127515	0	50491	Green	exp2	Empty
NOMO2_HUMAN	Q5JPE7	Nodal modulator 2 OS=Homo sapiens GN=NOMO2 PE=1 SV=1	Regular	174.701	0.35	140523	30	6	85	4.5	122300	0	14897	Green	exp1	Empty
NOL7_HUMAN	Q9UMY1	Nucleolar protein 7 OS=Homo sapiens GN=NOL7 PE=1 SV=2	Regular	501.993	0	29483.5	21	3	18	11.28	47809	0	16269	Green	exp2	Empty
NOMO3_HUMAN	P69849	Nodal modulator 3 OS=Homo sapiens GN=NOMO3 PE=3 SV=2	Regular	174.701	0.35	135103	30	6	83	4.66	122300	0	14897	Green	exp1	Empty
PSIP1_HUMAN	O75475	PC4 and SFRS1-interacting protein OS=Homo sapiens GN=PSIP1 PE=1 SV=1	Regular	1314.08	0	60217.4	25	3	55	7.17	51327	0	16224	Green	exp2	Empty
STRBP_HUMAN	Q96SI9-2	Isoform 2 of Spermatid perinuclear RNA-binding protein OS=Homo sapiens GN=STRBP	Regular	1174.62	0	72651.1	52	8	70	11.85	194401	6074	58182	Green	exp2	Empty
PIPSL_HUMAN	A2A3N6	Putative PIP5K1A and PSMD4-like protein OS=Homo sapiens GN=PIPSL PE=5 SV=1	Regular	1161.09	0	95789.1	43	8	51	12.76	52460	5856.62	15975	Green	exp2	Empty
SFXN1_HUMAN	Q9H9B4	Sideroflexin-1 OS=Homo sapiens GN=SFXN1 PE=1 SV=4	Regular	622.677	0	35904.6	27	6	23	22.98	48630	25467	14896	Green	exp1	Empty
HCD2_HUMAN	Q99714-2	Isoform 2 of 3-hydroxyacyl-CoA dehydrogenase type-2 OS=Homo sapiens GN=HSD17B10	Regular	1162	0	26212.1	31	6	16	35.32	39369	30624	11525	Green	exp2	Empty
XPOT_HUMAN	O43592	Exportin-T OS=Homo sapiens GN=XPOT PE=1 SV=2	Regular	132.816	0.54	111219	32	9	65	4.99	35774	25448	15921	Green	exp2	Empty
NUP93_HUMAN	Q8N1F7	Nuclear pore complex protein Nup93 OS=Homo sapiens GN=NUP93 PE=1 SV=2	Regular	179.893	0.26	94001.7	42	13	76	10.38	73917	38056	14811	Green	exp1	Empty
ERF1_HUMAN	P62495	Eukaryotic peptide chain release factor subunit 1 OS=Homo sapiens GN=ETF1 PE=1 SV=3	Regular	691.949	0	49259.1	55	9	32	24.26	69105	0	15842	Green	exp2	Empty
PIMT_HUMAN	P22061-2	Isoform 2 of Protein-L-isoaspartate(D-aspartate) O-methyltransferase OS=Homo sapiens GN=PCMT1	Regular	1156.2	0	24850.5	36	5	19	22.81	109108	0	28627	Green	exp2	Empty
PSMD6_HUMAN	Q15008	26S proteasome non-ATPase regulatory subunit 6 OS=Homo sapiens GN=PSMD6 PE=1 SV=1	Regular	533.475	0	45816.6	37	8	40	18.51	85593	46826	15740	Green	exp2	Empty
GTF2I_HUMAN	P78347	General transcription factor II-I OS=Homo sapiens GN=GTF2I PE=1 SV=2	Regular	195.793	0.1	112930	26	6	84	4.41	282695	0	15688	Green	exp2	Empty
TMX1_HUMAN	Q9H3N1	Thioredoxin-related transmembrane protein 1 OS=Homo sapiens GN=TMX1 PE=1 SV=1	Regular	1454.53	0	32190.5	36	5	27	23.57	50831	41669	14653	Green	exp1	Empty
WDR3_HUMAN	Q9UNX4	WD repeat-containing protein 3 OS=Homo sapiens GN=WDR3 PE=1 SV=1	Regular	435.928	0	107183	51	12	81	12.73	70114	16163	15665	Green	exp2	Empty
SAHH_HUMAN	P23526	Adenosylhomocysteinase OS=Homo sapiens GN=AHCY PE=1 SV=4	Regular	1001.07	0	48286.5	21	4	31	10.88	35908	35134	14589	Green	exp1	Empty
NDKA_HUMAN	P15531-2	Isoform 2 of Nucleoside diphosphate kinase A OS=Homo sapiens GN=NME1	Regular	1114.34	0	19881.8	38	5	17	31.07	81908	0	18602	Green	exp2	Empty
RCN2_HUMAN	Q14257	Reticulocalbin-2 OS=Homo sapiens GN=RCN2 PE=1 SV=1	Regular	774.517	0	36933.5	36	7	24	31.23	50299	31711	15582	Green	exp2	Empty
TNPO1_HUMAN	Q92973	Transportin-1 OS=Homo sapiens GN=TNPO1 PE=1 SV=2	Regular	120.74	0.85	103838	30	9	64	11.25	80738	0	14306	Green	exp1	Empty
LS14B_HUMAN	Q9BX40	Protein LSM14 homolog B OS=Homo sapiens GN=LSM14B PE=1 SV=1	Regular	154.267	0.37	42184.8	17	4	30	8.05	91371	6423	15496	Green	exp2	Empty
RS18_HUMAN	P62269	40S ribosomal protein S18 OS=Homo sapiens GN=RPS18 PE=1 SV=3	Regular	1428.27	0	17718.7	25	4	16	23.68	51430	0	14230	Green	exp1	Empty
NDUBA_HUMAN	O96000-2	Isoform 2 of NADH dehydrogenase [ubiquinone] 1 beta subcomplex subunit 10 OS=Homo sapiens GN=NDUFB10	Regular	1081.29	0	20542.3	14	2	19	14.29	32429	0	8780	Green	exp2	Empty
CAPR1_HUMAN	Q14444	Caprin-1 OS=Homo sapiens GN=CAPRIN1 PE=1 SV=2	Regular	572.808	0	78537.4	45	7	41	15.66	53171	0	15459	Green	exp2	Empty
PRIC2_HUMAN	Q7Z3G6	Prickle-like protein 2 OS=Homo sapiens GN=PRICKLE2 PE=1 SV=2	Regular	68.2602	3.08	97611	28	11	66	9.83	66087	48113	14058	Yellow	exp1	Empty
PA2G4_HUMAN	Q9UQ80	Proliferation-associated protein 2G4 OS=Homo sapiens GN=PA2G4 PE=1 SV=3	Regular	752.72	0	44129.1	40	7	32	22.59	43801	33599	15436	Green	exp2	Empty
PSMD1_HUMAN	Q99460	26S proteasome non-ATPase regulatory subunit 1 OS=Homo sapiens GN=PSMD1 PE=1 SV=2	Regular	147.935	0.33	106863	31	10	75	10.28	68433	12523	13959	Green	exp1	Empty
IF2B3_HUMAN	O00425-2	Isoform 2 of Insulin-like growth factor 2 mRNA-binding protein 3 OS=Homo sapiens GN=IGF2BP3	Regular	1050.94	0	21686.9	41	5	18	24.75	36176	0	12835	Green	exp2	Empty
RL27A_HUMAN	P46776	60S ribosomal protein L27a OS=Homo sapiens GN=RPL27A PE=1 SV=2	Regular	3206.29	0	16675.5	27	3	7	22.97	43474	51828	15431	Green	exp2	Empty
CDK13_HUMAN	Q14004	Cyclin-dependent kinase 13 OS=Homo sapiens GN=CDK13 PE=1 SV=2	Regular	161.58	0.34	165665	24	6	125	4.1	46684	11229	13806	Green	exp1	Empty
RS26_HUMAN	P62854	40S ribosomal protein S26 OS=Homo sapiens GN=RPS26 PE=1 SV=3	Regular	1750.5	0	13300.6	19	2	6	20.87	50355	57739.5	15373	Green	exp2	Empty
NOMO1_HUMAN	Q15155	Nodal modulator 1 OS=Homo sapiens GN=NOMO1 PE=1 SV=5	Regular	173.386	0.35	135294	27	5	83	4.66	120925	0	13785	Green	exp1	Empty
PUR2_HUMAN	P22102-2	Isoform Short of Trifunctional purine biosynthetic protein adenosine-3 OS=Homo sapiens GN=GART	Regular	1038.41	0	46660.6	43	6	35	16.63	61158	0	26303	Green	exp2	Empty
SF01_HUMAN	Q15637	Splicing factor 1 OS=Homo sapiens GN=SF1 PE=1 SV=4	Regular	190.944	0.1	68558.2	23	6	27	10.33	48184	0	15290	Green	exp2	Empty
UBP2L_HUMAN	Q14157	Ubiquitin-associated protein 2-like OS=Homo sapiens GN=UBAP2L PE=1 SV=2	Regular	95.9435	1.87	114649	29	6	50	6.72	41583	0	15262	Yellow	exp2	Empty
PPM1G_HUMAN	O15355	Protein phosphatase 1G OS=Homo sapiens GN=PPM1G PE=1 SV=1	Regular	1288.14	0	59956.1	42	8	36	23.99	43735	24838	15231	Green	exp2	Empty
SYEP_HUMAN	P07814	Bifunctional glutamate/proline--tRNA ligase OS=Homo sapiens GN=EPRS PE=1 SV=5	Regular	189.335	0.27	172188	52	13	128	6.55	179756	23916	13760	Green	exp1	Empty
ENOG_HUMAN	P09104-2	Isoform 2 of Gamma-enolase OS=Homo sapiens GN=ENO2	Regular	1027.08	0	43049.6	35	3	28	9.21	85553	0	24145	Green	exp2	Empty
PGRC2_HUMAN	O15173	Membrane-associated progesterone receptor component 2 OS=Homo sapiens GN=PGRMC2 PE=1 SV=1	Regular	997.191	0	23875.5	20	2	23	6.73	34075	0	15056	Green	exp2	Empty
ENOB_HUMAN	P13929-3	Isoform 3 of Beta-enolase OS=Homo sapiens GN=ENO3	Regular	1027.08	0	42590.6	35	3	24	9.21	85553	0	24145	Green	exp2	Empty
ENOB_HUMAN	P13929-2	Isoform 2 of Beta-enolase OS=Homo sapiens GN=ENO3	Regular	1027.08	0	44456.8	35	3	27	8.87	85553	0	24145	Green	exp2	Empty
KINH_HUMAN	P33176	Kinesin-1 heavy chain OS=Homo sapiens GN=KIF5B PE=1 SV=1	Regular	74.03	2.85	110426	21	9	94	6.96	53357	28221	13744	Yellow	exp1	Empty
ARL1_HUMAN	P40616-2	Isoform 2 of ADP-ribosylation factor-like protein 1 OS=Homo sapiens GN=ARL1	Regular	1010.05	0	18679.5	12	2	11	15.24	10181	15271.5	2661	Green	exp2	Empty
RNBP6_HUMAN	O60518	Ran-binding protein 6 OS=Homo sapiens GN=RANBP6 PE=1 SV=2	Regular	288.535	0	126254	33	5	81	3.62	63248	58691	15047	Green	exp2	Empty
NB5R3_HUMAN	P00387-3	Isoform 3 of NADH-cytochrome b5 reductase 3 OS=Homo sapiens GN=CYB5R3	Regular	1009.77	0	38568.6	12	2	29	9.58	11833	0	4432	Green	exp2	Empty
NB5R3_HUMAN	P00387-2	Isoform 2 of NADH-cytochrome b5 reductase 3 OS=Homo sapiens GN=CYB5R3	Regular	1009.77	0	31856.9	12	2	22	11.51	11833	17749.5	4432	Green	exp2	Empty
PIPNB_HUMAN	P48739	Phosphatidylinositol transfer protein beta isoform OS=Homo sapiens GN=PITPNB PE=1 SV=2	Regular	547.411	0	31825.3	19	5	26	17.34	30736	24677	13618	Green	exp1	Empty
PYRG1_HUMAN	P17812	CTP synthase 1 OS=Homo sapiens GN=CTPS1 PE=1 SV=2	Regular	558.097	0	67374.8	34	5	42	8.97	56804	41110	14945	Green	exp2	Empty
SC24C_HUMAN	P53992	Protein transport protein Sec24C OS=Homo sapiens GN=SEC24C PE=1 SV=3	Regular	118.656	0.93	119865	22	7	58	7.59	13295	7819	14938	Yellow	exp2	Empty
PSA_HUMAN	P55786	Puromycin-sensitive aminopeptidase OS=Homo sapiens GN=NPEPPS PE=1 SV=2	Regular	198.704	0.27	103961	20	4	68	4.03	41774	0	13535	Green	exp1	Empty
TOP1_HUMAN	P11387	DNA topoisomerase 1 OS=Homo sapiens GN=TOP1 PE=1 SV=2	Regular	232.016	0.05	91182.1	33	9	77	7.45	88681	25917	14812	Green	exp2	Empty
KINH_HUMAN	P33176	Kinesin-1 heavy chain OS=Homo sapiens GN=KIF5B PE=1 SV=1	Regular	222.912	0.05	110426	49	12	94	13.4	44027	23831	14779	Green	exp2	Empty
PGRC2_HUMAN	O15173-2	Isoform 2 of Membrane-associated progesterone receptor component 2 OS=Homo sapiens GN=PGRMC2	Regular	997.191	0	26227.2	20	2	22	6.07	34075	0	15056	Green	exp2	Empty
CSK21_HUMAN	P68400	Casein kinase II subunit alpha OS=Homo sapiens GN=CSNK2A1 PE=1 SV=1	Regular	1063.89	0	45257.7	15	3	31	10.49	71809	0	13430	Green	exp1	Empty
PSPC1_HUMAN	Q8WXF1	Paraspeckle component 1 OS=Homo sapiens GN=PSPC1 PE=1 SV=1	Regular	484.405	0	58857.8	28	4	37	7.46	52343	0	14757	Green	exp2	Empty
SRRT_HUMAN	Q9BXP5-2	Isoform 2 of Serrate RNA effector molecule homolog OS=Homo sapiens GN=SRRT	Regular	994.12	0	100732	58	9	90	13.19	88116	66088	24977	Green	exp2	Empty
MCM6_HUMAN	Q14566	DNA replication licensing factor MCM6 OS=Homo sapiens GN=MCM6 PE=1 SV=1	Regular	361.251	0	93858.9	37	6	74	7.31	47303	35752	13410	Green	exp1	Empty
CALL5_HUMAN	Q9NZT1	Calmodulin-like protein 5 OS=Homo sapiens GN=CALML5 PE=1 SV=2	Regular	3553.74	0	15892.5	33	4	15	31.51	47552	59076	14580	Green	exp2	Empty
SRRT_HUMAN	Q9BXP5-5	Isoform 5 of Serrate RNA effector molecule homolog OS=Homo sapiens GN=SRRT	Regular	989.851	0	96678.7	56	8	88	12.51	82769	0	24786	Green	exp2	Empty
SRRT_HUMAN	Q9BXP5-4	Isoform 4 of Serrate RNA effector molecule homolog OS=Homo sapiens GN=SRRT	Regular	989.851	0	100603	56	8	90	12.06	82769	0	24786	Green	exp2	Empty
SRRT_HUMAN	Q9BXP5-3	Isoform 3 of Serrate RNA effector molecule homolog OS=Homo sapiens GN=SRRT	Regular	989.851	0	100994	56	8	90	12	82769	0	24786	Green	exp2	Empty
RAB6A_HUMAN	P20340-2	Isoform 2 of Ras-related protein Rab-6A OS=Homo sapiens GN=RAB6A	Regular	985.418	0	23662.8	22	4	20	17.31	45113	0	14322	Green	exp2	Empty
SYLC_HUMAN	Q9P2J5	Leucine--tRNA ligase_ cytoplasmic OS=Homo sapiens GN=LARS PE=1 SV=2	Regular	391.729	0	135664	36	8	97	6.12	50957	19341	13215	Green	exp1	Empty
TADBP_HUMAN	Q13148-4	Isoform 2 of TAR DNA-binding protein 43 OS=Homo sapiens GN=TARDBP	Regular	984.617	0	32093.6	31	5	11	36.91	57240	0	19997	Green	exp2	Empty
CAH2_HUMAN	P00918	Carbonic anhydrase 2 OS=Homo sapiens GN=CA2 PE=1 SV=2	Regular	683.814	0	29303.1	42	7	19	25.38	72603	48012	14572	Green	exp2	Empty
IF2A_HUMAN	P05198	Eukaryotic translation initiation factor 2 subunit 1 OS=Homo sapiens GN=EIF2S1 PE=1 SV=3	Regular	609.308	0	36397.4	23	4	31	12.7	40894	40120	14560	Green	exp2	Empty
TRA2A_HUMAN	Q13595-4	Isoform 4 of Transformer-2 protein homolog alpha OS=Homo sapiens GN=TRA2A	Regular	964.303	0	20646.6	28	4	16	21.67	80534	0	19240	Green	exp2	Empty
TRA2A_HUMAN	Q13595-3	Isoform 3 of Transformer-2 protein homolog alpha OS=Homo sapiens GN=TRA2A	Regular	964.303	0	20802.8	28	4	16	21.55	80534	0	19240	Green	exp2	Empty
TRA2A_HUMAN	Q13595-2	Isoform Short of Transformer-2 protein homolog alpha OS=Homo sapiens GN=TRA2A	Regular	964.303	0	13008.6	17	3	12	24.78	64009	51159	14490	Green	exp2	Empty
IMB1_HUMAN	Q14974	Importin subunit beta-1 OS=Homo sapiens GN=KPNB1 PE=1 SV=2	Regular	113.358	1.07	98482	41	11	62	10.62	48882	20447	13109	Green	exp1	Empty
NUP98_HUMAN	P52948	Nuclear pore complex protein Nup98-Nup96 OS=Homo sapiens GN=NUP98 PE=1 SV=4	Regular	45.5184	3.05	198720	44	15	105	5.17	60450	0	14409	Red	exp2	Empty
DCD_HUMAN	P81605-2	Isoform 2 of Dermcidin OS=Homo sapiens GN=DCD	Regular	963.913	0	12528.2	17	2	9	18.18	56473	0	17040	Green	exp2	Empty
PIPNB_HUMAN	P48739-3	Isoform 3 of Phosphatidylinositol transfer protein beta isoform OS=Homo sapiens GN=PITPNB	Regular	962.548	0	32042.5	31	7	27	25.64	50309	0	13685	Green	exp2	Empty
WDR75_HUMAN	Q8IWA0	WD repeat-containing protein 75 OS=Homo sapiens GN=WDR75 PE=1 SV=1	Regular	269.437	0	95981.6	33	6	65	7.59	46417	30611	14381	Green	exp2	Empty
PSA7_HUMAN	O14818-2	Isoform 2 of Proteasome subunit alpha type-7 OS=Homo sapiens GN=PSMA7	Regular	953.886	0	20250.1	27	5	18	31.46	32558	26528	8547	Green	exp2	Empty
DEUP1_HUMAN	Q05D60	Deuterosome protein 1 OS=Homo sapiens GN=CCDC67 PE=1 SV=2	Regular	67.2431	3.27	71547.9	25	9	51	8.77	36598	9620	12856	Yellow	exp1	Empty
HS74L_HUMAN	O95757	Heat shock 70 kDa protein 4L OS=Homo sapiens GN=HSPA4L PE=1 SV=3	Regular	107.412	1.33	95539.2	26	6	70	4.53	31350	11777	14361	Green	exp2	Empty
E41L2_HUMAN	O43491	Band 4.1-like protein 2 OS=Homo sapiens GN=EPB41L2 PE=1 SV=1	Regular	170.77	0.34	113101	20	6	108	5.67	22407	0	12557	Green	exp1	Empty
RAB6A_HUMAN	P20340	Ras-related protein Rab-6A OS=Homo sapiens GN=RAB6A PE=1 SV=3	Regular	985.418	0	23706.9	22	4	20	17.31	45113	41477	14322	Green	exp2	Empty
RSMB_HUMAN	P14678-2	Isoform SM-B of Small nuclear ribonucleoprotein-associated proteins B and B' OS=Homo sapiens GN=SNRPB	Regular	943.63	0	23827.1	21	3	16	17.32	29901	25449	8101	Green	exp2	Empty
RS20_HUMAN	P60866	40S ribosomal protein S20 OS=Homo sapiens GN=RPS20 PE=1 SV=1	Regular	1222.24	0	13486.8	35	5	6	35.29	77688	35010	14306	Green	exp2	Empty
AIFM1_HUMAN	O95831-3	Isoform 3 of Apoptosis-inducing factor 1_ mitochondrial OS=Homo sapiens GN=AIFM1	Regular	939.885	0	66580	38	7	41	11.82	47056	36540	12622	Green	exp2	Empty
MSI2H_HUMAN	Q96DH6	RNA-binding protein Musashi homolog 2 OS=Homo sapiens GN=MSI2 PE=1 SV=1	Regular	3676.76	0	35367.9	42	5	18	21.95	33505	0	14214	Green	exp2	Empty
PRP4_HUMAN	O43172-2	Isoform 2 of U4/U6 small nuclear ribonucleoprotein Prp4 OS=Homo sapiens GN=PRPF4	Regular	938.767	0	59005.5	62	11	41	29.75	59913	21737	41742	Green	exp2	Empty
SAP18_HUMAN	O00422	Histone deacetylase complex subunit SAP18 OS=Homo sapiens GN=SAP18 PE=1 SV=1	Regular	873.01	0	17618.1	21	2	23	12.42	40389	41610	14189	Green	exp2	Empty
IF2B2_HUMAN	Q9Y6M1-6	Isoform 6 of Insulin-like growth factor 2 mRNA-binding protein 2 OS=Homo sapiens GN=IGF2BP2	Regular	935.992	0	58691.8	53	9	43	19.21	67119	0	22047	Green	exp2	Empty
IF2B2_HUMAN	Q9Y6M1-5	Isoform 5 of Insulin-like growth factor 2 mRNA-binding protein 2 OS=Homo sapiens GN=IGF2BP2	Regular	935.992	0	54893.3	53	9	42	20.69	67119	28853	22047	Green	exp2	Empty
IF2B2_HUMAN	Q9Y6M1-4	Isoform 4 of Insulin-like growth factor 2 mRNA-binding protein 2 OS=Homo sapiens GN=IGF2BP2	Regular	935.992	0	59837	53	9	43	18.82	67119	0	22047	Green	exp2	Empty
IF2B2_HUMAN	Q9Y6M1-3	Isoform 3 of Insulin-like growth factor 2 mRNA-binding protein 2 OS=Homo sapiens GN=IGF2BP2	Regular	935.992	0	59172.2	53	9	43	19.03	67119	0	22047	Green	exp2	Empty
IF2B2_HUMAN	Q9Y6M1-1	Isoform 2 of Insulin-like growth factor 2 mRNA-binding protein 2 OS=Homo sapiens GN=IGF2BP2	Regular	935.992	0	61956.6	53	9	46	18.35	67119	0	22047	Green	exp2	Empty
SYTC_HUMAN	P26639	Threonine--tRNA ligase_ cytoplasmic OS=Homo sapiens GN=TARS PE=1 SV=3	Regular	132.481	0.71	84347.7	21	4	58	3.73	21696	16708.5	12548	Green	exp1	Empty
NH2L1_HUMAN	P55769	NHP2-like protein 1 OS=Homo sapiens GN=NHP2L1 PE=1 SV=3	Regular	1676.01	0	14401.7	23	3	11	27.34	41527	41527	14170	Green	exp2	Empty
RBM8A_HUMAN	Q9Y5S9-2	Isoform 2 of RNA-binding protein 8A OS=Homo sapiens GN=RBM8A	Regular	927.311	0	19816.9	23	4	12	32.37	24678	19828	9328	Green	exp2	Empty
CX7A2_HUMAN	P14406	Cytochrome c oxidase subunit 7A2_ mitochondrial OS=Homo sapiens GN=COX7A2 PE=1 SV=1	Regular	8216.32	0	9396	21	1	6	15.66	27909	80247	12524	Green	exp1	Empty
PIPNB_HUMAN	P48739-2	Isoform 2 of Phosphatidylinositol transfer protein beta isoform OS=Homo sapiens GN=PITPNB	Regular	925.597	0	31923.2	25	5	25	20.59	47792	0	12493	Green	exp2	Empty
ECM29_HUMAN	Q5VYK3	Proteasome-associated protein ECM29 homolog OS=Homo sapiens GN=ECM29 PE=1 SV=2	Regular	116.782	0.97	206116	38	10	138	4.34	54625	20060	14085	Green	exp2	Empty
AIFM1_HUMAN	O95831-6	Isoform 6 of Apoptosis-inducing factor 1_ mitochondrial OS=Homo sapiens GN=AIFM1	Regular	919.095	0	26146.9	29	5	17	18.99	42709	0	11650	Green	exp2	Empty
AIFM1_HUMAN	O95831-4	Isoform 4 of Apoptosis-inducing factor 1_ mitochondrial OS=Homo sapiens GN=AIFM1	Regular	919.095	0	35612	29	5	23	13.89	42709	0	11650	Green	exp2	Empty
NDKB_HUMAN	P22392-2	Isoform 3 of Nucleoside diphosphate kinase B OS=Homo sapiens GN=NME2	Regular	917.754	0	30365.3	44	6	27	22.85	108872	9204	24015	Green	exp2	Empty
AINX_HUMAN	Q16352	Alpha-internexin OS=Homo sapiens GN=INA PE=1 SV=2	Regular	446.207	0	55561.8	19	4	50	5.81	46043	5121.29	14006	Green	exp2	Empty
CPSF6_HUMAN	Q16630-3	Isoform 3 of Cleavage and polyadenylation specificity factor subunit 6 OS=Homo sapiens GN=CPSF6	Regular	914.244	0	52497.2	45	7	49	16.53	44232	0	17795	Green	exp2	Empty
CPSF6_HUMAN	Q16630-2	Isoform 2 of Cleavage and polyadenylation specificity factor subunit 6 OS=Homo sapiens GN=CPSF6	Regular	914.244	0	63642.1	50	8	55	17.01	48562	0	19620	Green	exp2	Empty
SND1_HUMAN	Q7KZF4	Staphylococcal nuclease domain-containing protein 1 OS=Homo sapiens GN=SND1 PE=1 SV=1	Regular	281.114	0	102681	44	9	83	14.84	50623	32877	13988	Green	exp2	Empty
IPO5_HUMAN	O00410	Importin-5 OS=Homo sapiens GN=IPO5 PE=1 SV=4	Regular	199.791	0.27	125113	33	7	78	6.65	38017	29181	12495	Green	exp1	Empty
AT2A2_HUMAN	P16615-5	Isoform 5 of Sarcoplasmic/endoplasmic reticulum calcium ATPase 2 OS=Homo sapiens GN=ATP2A2	Regular	904.263	0	111217	100	18	70	19.56	145130	0	56745	Green	exp2	Empty
AT2A2_HUMAN	P16615-3	Isoform 3 of Sarcoplasmic/endoplasmic reticulum calcium ATPase 2 OS=Homo sapiens GN=ATP2A2	Regular	904.263	0	111376	100	18	70	19.52	145130	0	56745	Green	exp2	Empty
AT2A2_HUMAN	P16615-2	Isoform 2 of Sarcoplasmic/endoplasmic reticulum calcium ATPase 2 OS=Homo sapiens GN=ATP2A2	Regular	904.263	0	111174	100	18	70	19.56	145130	36665	56745	Green	exp2	Empty
WDR36_HUMAN	Q8NI36	WD repeat-containing protein 36 OS=Homo sapiens GN=WDR36 PE=1 SV=1	Regular	93.4303	1.94	106349	47	12	66	5.57	51319	20973	13919	Yellow	exp2	Empty
CYBP_HUMAN	Q9HB71-3	Isoform 3 of Calcyclin-binding protein OS=Homo sapiens GN=CACYBP	Regular	903.351	0	21342.2	29	7	19	34.59	242300	26888	12917	Green	exp2	Empty
ARNT2_HUMAN	Q9HBZ2	Aryl hydrocarbon receptor nuclear translocator 2 OS=Homo sapiens GN=ARNT2 PE=1 SV=2	Regular	88.6762	2.17	79318.7	14	5	46	8.37	44775	0	13899	Yellow	exp2	Empty
SRSF6_HUMAN	Q13247-2	Isoform SRP55-2 of Serine/arginine-rich splicing factor 6 OS=Homo sapiens GN=SRSF6	Regular	903.069	0	15726.6	28	6	15	31.85	48833	0	20124	Green	exp2	Empty
MCM3_HUMAN	P25205	DNA replication licensing factor MCM3 OS=Homo sapiens GN=MCM3 PE=1 SV=3	Regular	218.158	0.19	91608.3	44	9	78	10.89	229771	214980	12427	Green	exp1	Empty
RANG_HUMAN	P43487-2	Isoform 2 of Ran-specific GTPase-activating protein OS=Homo sapiens GN=RANBP1	Regular	899.534	0	23410.2	31	5	14	20.5	81933	62107	26308	Green	exp2	Empty
ETFA_HUMAN	P13804	Electron transfer flavoprotein subunit alpha_ mitochondrial OS=Homo sapiens GN=ETFA PE=1 SV=1	Regular	688.206	0	35421.8	37	7	24	26.43	34998	0	13869	Green	exp2	Empty
RSMN_HUMAN	P63162-2	Isoform 2 of Small nuclear ribonucleoprotein-associated protein N OS=Homo sapiens GN=SNRPN	Regular	896.275	0	25246.7	16	2	19	8.61	27928	0	7261	Green	exp2	Empty
RAB7A_HUMAN	P51149	Ras-related protein Rab-7a OS=Homo sapiens GN=RAB7A PE=1 SV=1	Regular	1451.98	0	23774.9	32	6	20	31.88	52086	27983	12390	Green	exp1	Empty
RSMB_HUMAN	P14678-3	Isoform SM-B1 of Small nuclear ribonucleoprotein-associated proteins B and B' OS=Homo sapiens GN=SNRPB	Regular	896.275	0	30488.6	16	2	19	7.27	27928	0	7261	Green	exp2	Empty
PERI_HUMAN	P41219-2	Isoform 2 of Peripherin OS=Homo sapiens GN=PRPH	Regular	895.818	0	53893.1	16	2	55	3.82	125437	0	44537	Green	exp2	Empty
LRC59_HUMAN	Q96AG4	Leucine-rich repeat-containing protein 59 OS=Homo sapiens GN=LRRC59 PE=1 SV=1	Regular	1042.81	0	35329.7	31	4	27	14.98	39582	33638	13827	Green	exp2	Empty
THOC4_HUMAN	Q86V81	THO complex subunit 4 OS=Homo sapiens GN=ALYREF PE=1 SV=3	Regular	997.28	0	26887.9	30	4	18	20.62	47151	44808	12225	Green	exp1	Empty
ABCF2_HUMAN	Q9UG63	ATP-binding cassette sub-family F member 2 OS=Homo sapiens GN=ABCF2 PE=1 SV=2	Regular	71.3931	2.92	71860.7	17	4	57	3.37	33907	26635.5	13813	Yellow	exp2	Empty
SYLC_HUMAN	Q9P2J5-3	Isoform 3 of Leucine--tRNA ligase_ cytoplasmic OS=Homo sapiens GN=LARS	Regular	889.877	0	55637.4	39	9	45	17.32	53471	0	16191	Green	exp2	Empty
RS5_HUMAN	P46782	40S ribosomal protein S5 OS=Homo sapiens GN=RPS5 PE=1 SV=4	Regular	428.697	0	23047.5	35	6	16	28.43	57306	33339	13797	Green	exp2	Empty
MIC60_HUMAN	Q16891-2	Isoform 2 of MICOS complex subunit MIC60 OS=Homo sapiens GN=IMMT	Regular	885.719	0	83024	82	15	65	25.7	178104	67236	59849	Green	exp2	Empty
RU2B_HUMAN	P08579	U2 small nuclear ribonucleoprotein B'' OS=Homo sapiens GN=SNRPB2 PE=1 SV=1	Regular	668.276	0	25486.4	22	3	16	11.11	34967	0	13768	Green	exp2	Empty
PIPNB_HUMAN	P48739	Phosphatidylinositol transfer protein beta isoform OS=Homo sapiens GN=PITPNB PE=1 SV=2	Regular	962.548	0	31825.3	31	7	26	25.83	50309	39089	13685	Green	exp2	Empty
AT1A1_HUMAN	P05023-2	Isoform 2 of Sodium/potassium-transporting ATPase subunit alpha-1 OS=Homo sapiens GN=ATP1A1	Regular	879.236	0	75109.5	100	14	46	23.05	160302	0	57948	Green	exp2	Empty
RO52_HUMAN	P19474-2	Isoform 2 of E3 ubiquitin-protein ligase TRIM21 OS=Homo sapiens GN=TRIM21	Regular	879.189	0	46027	28	6	38	22.36	25272	0	8683	Green	exp2	Empty
PUR6_HUMAN	P22234	Multifunctional protein ADE2 OS=Homo sapiens GN=PAICS PE=1 SV=3	Regular	489.183	0	47820.6	39	6	35	13.41	52012	36602	12179	Green	exp1	Empty
CND2_HUMAN	Q15003	Condensin complex subunit 2 OS=Homo sapiens GN=NCAPH PE=1 SV=3	Regular	114.289	1.14	83361.7	23	6	56	4.59	27507	0	13585	Yellow	exp2	Empty
STRBP_HUMAN	Q96SI9	Spermatid perinuclear RNA-binding protein OS=Homo sapiens GN=STRBP PE=1 SV=1	Regular	263.276	0	74337	19	2	71	3.72	46374	0	12142	Green	exp1	Empty
PDC6I_HUMAN	Q8WUM4-2	Isoform 2 of Programmed cell death 6-interacting protein OS=Homo sapiens GN=PDCD6IP	Regular	873.903	0	97399.4	78	17	81	19.7	120583	0	34669	Green	exp2	Empty
AFF2_HUMAN	P51816	AF4/FMR2 family member 2 OS=Homo sapiens GN=AFF2 PE=1 SV=4	Regular	50.5612	3.39	145626	18	9	92	2.44	52531	0	13579	Red	exp2	Empty
GCFC2_HUMAN	P16383	GC-rich sequence DNA-binding factor 2 OS=Homo sapiens GN=GCFC2 PE=1 SV=2	Regular	85.2359	2.1	89955	21	10	70	4.48	106746	2391	12128	Yellow	exp1	Empty
BAG2_HUMAN	O95816-2	Isoform 2 of BAG family molecular chaperone regulator 2 OS=Homo sapiens GN=BAG2	Regular	872.908	0	20303	29	5	19	40.45	100726	0	12385	Green	exp2	Empty
[truncated: 19,861 more rows]
