# Supplementary material for: SETBP1 induces transcription of a network of development genes by acting as an epigenetic hub
Source: Nat Commun. 2018 Jun 6;9:2192. doi: 10.1038/s41467-018-04462-8 (PMC5989213; doi:10.1038/s41467-018-04462-8)
Supplement: Supplementary file 12 — Supplementary Data 7 [file 41467_2018_4462_MOESM12_ESM.xlsx]

## Sheet: 7
Supplementary Data 7. Binned (200bp), normalized ATAC-Seq data for 293 FLP-In Empty.
OR4F5	chr1	69091	70008	+	69091	67091	79091	0	0	0	0	0	0	2e-09	1.2e-08	5e-09	1.1e-08	2.1e-08	2.2e-08	1.9e-08	2.5e-08	2e-08	2.5e-08	4.8e-08	1.8e-08	2e-08	6e-09	2e-09	2e-09	5e-09	6e-09	2.2e-08	1.6e-08	6.2e-08	2.9e-08	1.16e-07	2.56e-07	2.22e-07	1.62e-07	3.44e-07	4.14e-07	2.45e-07	1.75e-07	8.4e-08	3.49e-07	1.131e-06	1.288e-06	6.01e-07	1.1e-08
FO538757.3	chr1	182393	184158	+	182393	180393	192393	3e-09	1e-09	2e-09	5e-09	3.1e-08	6.5e-08	3.15e-07	2.04e-06	1.027e-06	9.47e-07	2e-09	4.08e-07	3.2e-08	5.3e-08	6.3e-08	1.5e-08	2.58e-07	0	2e-09	1e-09	1e-09	0	1e-09	1e-08	5e-09	7e-09	2e-09	3e-09	0	1e-09	4e-09	2e-09	2e-09	1e-09	1e-09	6e-09	1e-09	1e-09	0	0	0	1e-08
FO538757.2	chr1	184923	200322	-	200322	202322	190322	1e-09	2e-09	3e-09	0	0	0	0	3e-09	4e-09	1e-08	8e-09	1.2e-08	3e-09	8e-09	1e-08	2e-09	6e-09	1e-08	3e-09	4e-09	1e-09	3e-09	2e-09	2e-08	2e-08	6.1e-08	3.66e-07	2.265e-06	5.72e-07	1.18e-07	5.5e-07	2.7e-08	1.68e-07	2.2e-08	1.68e-07	1e-09	2e-09	4e-09	1e-09	1e-09	0	1e-09
OR4F29	chr1	450740	451678	-	451678	453678	441678	3e-09	2.996e-06	2e-09	1e-09	2e-09	0	4e-09	8e-09	5e-09	1e-09	2.2e-08	5.2e-08	5e-09	3e-09	8e-09	5e-09	6e-09	5.7e-08	6e-09	2e-09	3e-09	1e-09	5e-09	2e-09	1e-09	1e-09	4e-09	2e-09	3e-09	5e-09	5e-09	1.7e-08	7e-09	3e-09	2e-09	2e-09	6e-09	7e-09	3e-09	8e-09	1e-09	1e-09
OR4F16	chr1	685716	686654	-	686654	688654	676654	0	1e-09	0	0	2e-09	1e-09	1e-09	1e-09	1e-09	4e-09	1e-09	2e-09	3e-09	3e-09	5e-09	2e-09	4e-09	3e-09	3e-09	5e-09	4e-09	2e-09	2e-09	4e-09	4e-09	5e-09	1e-09	7e-09	1.8e-08	1.1e-08	7e-09	1e-08	7.3e-08	2.71e-07	6.9e-07	2.01e-07	7.4e-08	5.9e-08	9e-09	3e-09	4e-09	1.8e-08
SAMD11	chr1	924880	944581	+	924880	922880	934880	0	0	4e-09	5e-09	1e-09	0	1e-09	5e-09	5e-09	9e-09	4.5e-08	7.5e-07	1.49e-07	9.6e-08	2.01e-07	2e-09	0	1e-09	0	0	0	2e-09	2e-09	0	4e-09	3e-09	0	0	1e-09	0	2e-09	0	0	6e-09	0	1e-09	0	0	2e-09	3e-09	1e-09	3e-09
NOC2L	chr1	944204	959290	-	959290	961290	949290	1.8e-08	1.8e-08	3.6e-08	1.6e-08	2.1e-08	1.5e-08	2.2e-08	4.5e-08	4.1e-08	3.2e-08	2.9e-08	2.1e-08	1.7e-08	1.2e-08	2.7e-08	2.1e-08	1.8e-08	2.4e-08	2e-08	2.5e-08	3.5e-08	7.9e-08	4.6e-08	2.4e-08	1.3e-08	2.2e-08	2e-08	3e-09	5e-09	1.8e-08	1.4e-08	1.1e-08	1.5e-08	1.9e-08	1.7e-08	8e-09	9e-09	7e-09	1.3e-08	2.3e-08	1.3e-08	1.3e-08
KLHL17	chr1	960587	965715	+	960587	958587	970587	1.3e-08	1.2e-08	2e-08	1.5e-08	1.1e-08	2.3e-08	1.9e-08	4e-08	3.6e-08	1.7e-08	4.9e-08	1.7e-08	2.4e-08	2.7e-08	1.3e-08	1.8e-08	1.9e-08	2.7e-08	3.5e-08	3.1e-08	2.2e-08	2.4e-08	2e-08	2.2e-08	3.7e-08	3e-08	1.1e-08	1.4e-08	1.4e-08	7e-09	1.3e-08	1.6e-08	1.6e-08	1.4e-08	1.2e-08	1.1e-08	2.3e-08	3.4e-08	3.8e-08	1.8e-08	2.9e-08	2.2e-08
PLEKHN1	chr1	966497	975865	+	966497	964497	976497	1e-09	3e-09	4e-09	4e-09	3e-09	4e-09	0	7e-09	1.1e-08	1.2e-08	1.4e-08	5e-09	5e-09	9e-09	9e-09	9e-09	2e-09	0	3e-09	7e-09	4e-09	5e-09	9e-09	9e-09	9e-09	1.1e-08	7e-09	7e-09	1e-08	1.2e-08	1e-08	1.2e-08	4e-09	1.2e-08	1e-08	2e-09	1.3e-08	1.3e-08	8e-09	1.9e-08	5e-09	2.1e-08
PERM1	chr1	975204	982093	-	982093	984093	972093	6e-09	1.5e-08	1.2e-08	1.5e-08	1.1e-08	2e-08	3.1e-08	2.5e-08	3.3e-08	1.8e-08	1.4e-08	1.9e-08	2.7e-08	2.3e-08	1.2e-08	1.9e-08	1.9e-08	2.9e-08	3.7e-08	3.5e-08	1.9e-08	2.4e-08	1.6e-08	2e-08	1.8e-08	2.9e-08	1.8e-08	1.4e-08	1.1e-08	5e-09	1.3e-08	2e-08	1.9e-08	3e-08	1.8e-08	1.1e-08	9e-09	2.4e-08	3.1e-08	2.8e-08	1e-08	1.2e-08
HES4	chr1	998962	1000172	-	1000172	1002172	990172	1.5e-08	2.4e-08	1.7e-08	1.1e-08	5e-09	4e-09	7e-09	2.1e-08	1.3e-08	1.9e-08	1.8e-08	3.9e-08	6.4e-08	3.7e-08	1.5e-08	1.9e-08	2.5e-08	2.9e-08	1.4e-08	3.1e-08	1.6e-08	2.4e-08	1.5e-08	2.1e-08	2.5e-08	2.9e-08	2.2e-08	1.6e-08	1.2e-08	2.4e-08	2.2e-08	7e-09	2.3e-08	2.5e-08	2.9e-08	3e-08	3.6e-08	1.6e-08	2e-08	2.3e-08	1.4e-08	1.4e-08
ISG15	chr1	1001138	1014541	+	1001138	999138	1011138	2.9e-08	8e-09	1e-08	1.3e-08	1.4e-08	2e-08	1.1e-08	1.7e-08	1.2e-08	1.1e-08	1.2e-08	2.1e-08	1.1e-08	6e-09	1.3e-08	5e-09	1e-08	2.6e-08	1.7e-08	3.2e-08	1.4e-08	1.9e-08	1.3e-08	1.9e-08	2.6e-08	1.5e-08	1.9e-08	2.5e-08	2.1e-08	1.7e-08	1.3e-08	1.6e-08	7e-09	1.1e-08	1.7e-08	1.4e-08	2.6e-08	1.7e-08	1.7e-08	2.4e-08	2.2e-08	1.4e-08
AGRN	chr1	1020123	1056118	+	1020123	1018123	1030123	1.1e-08	1.1e-08	1.4e-08	9e-09	1.9e-08	1.2e-08	1.3e-08	3e-09	1.7e-08	2.1e-08	3.7e-08	1.8e-08	1.4e-08	1e-09	8e-09	3e-09	9e-09	1.2e-08	1e-08	1.6e-08	1.9e-08	2.7e-08	2.2e-08	6e-09	3e-09	1e-08	1.3e-08	1.1e-08	9e-09	2e-08	2.8e-08	1.5e-08	1.6e-08	1.4e-08	1.1e-08	1.7e-08	2.1e-08	2.5e-08	1.4e-08	1.2e-08	1.6e-08	1.9e-08
RNF223	chr1	1070966	1074307	-	1074307	1076307	1064307	9e-09	9e-09	1.6e-08	7e-09	2.1e-08	7e-09	1.9e-08	4e-09	1.1e-08	2.1e-08	3.2e-08	2.6e-08	1.8e-08	3e-09	4e-09	6e-09	6e-09	1.3e-08	6e-09	2.1e-08	1.3e-08	2.1e-08	3.3e-08	8e-09	3e-09	8e-09	1.2e-08	1.2e-08	8e-09	1.6e-08	2.8e-08	2.1e-08	1.5e-08	1.4e-08	1e-08	1.4e-08	2.3e-08	2.4e-08	1.8e-08	1e-08	1.5e-08	1.8e-08
C1orf159	chr1	1081818	1116361	-	1116361	1118361	1106361	2e-09	7e-09	1.6e-08	1.7e-08	1.4e-08	1.4e-08	2.9e-08	4e-09	9e-09	2.1e-08	2.4e-08	1.4e-08	1.3e-08	8e-09	8e-09	1e-08	8e-09	8e-09	1.1e-08	2e-08	7e-09	8e-09	1.2e-08	8e-09	4e-09	1e-08	1.6e-08	2.3e-08	2.2e-08	3.6e-08	8.6e-08	5.2e-08	2.5e-08	8e-09	1.8e-08	1.9e-08	1.8e-08	2.6e-08	8e-09	1.4e-08	1.1e-08	9e-09
TTLL10	chr1	1173903	1197935	+	1173903	1171903	1183903	1.3e-08	1.2e-08	7e-09	2.7e-08	1.8e-08	2.2e-08	1.5e-08	8e-09	3.3e-08	6.2e-08	7.5e-08	3.3e-08	2.1e-08	2.2e-08	1.4e-08	1e-08	3e-09	1.2e-08	1.1e-08	8e-09	7e-09	1.9e-08	1e-08	9e-09	8e-09	1.1e-08	6e-09	9e-09	1.4e-08	1.4e-08	2.7e-08	1.8e-08	9e-09	6e-09	2.6e-08	1.5e-08	1.5e-08	1.9e-08	1.3e-08	7e-09	2e-09	1.3e-08
TNFRSF18	chr1	1203508	1206691	-	1206691	1208691	1196691	6e-09	6e-09	3e-09	7e-09	5e-09	1.2e-08	1.8e-08	8e-09	1.2e-08	1.9e-08	9e-09	1.3e-08	2.4e-08	9e-09	1.9e-08	3.1e-08	2.3e-08	3.7e-08	8.4e-08	1.06e-07	7.7e-08	5.3e-08	1.2e-08	1.7e-08	5.3e-08	1.2e-08	9e-09	7e-09	1.6e-08	7e-09	5e-09	6e-09	3e-09	8e-09	1.2e-08	7e-09	2e-09	2e-09	6e-09	3e-09	2e-09	4e-09
TNFRSF4	chr1	1211326	1214132	-	1214132	1216132	1204132	5e-09	3e-09	7e-09	8e-09	1.2e-08	1.7e-08	1.4e-08	2.5e-08	2.1e-08	5.5e-08	3.1e-08	3.5e-08	2.7e-08	1.8e-08	1.1e-08	1.1e-08	1.5e-08	8e-09	9e-09	7e-09	9e-09	1e-08	1e-08	8e-09	1.4e-08	1.1e-08	4e-09	3e-09	7e-09	7e-09	9e-09	2.2e-08	3.3e-08	6e-08	2.8e-08	3e-08	2.1e-08	1.2e-08	1.1e-08	1e-08	1.9e-08	1.7e-08
SDF4	chr1	1216908	1232031	-	1232031	1234031	1222031	5e-09	3e-09	7e-09	8e-09	1.2e-08	1.6e-08	1.4e-08	2.6e-08	2e-08	5.5e-08	3.1e-08	3.6e-08	2.8e-08	1.9e-08	1.1e-08	1e-08	1.6e-08	8e-09	9e-09	7e-09	8e-09	1e-08	1e-08	9e-09	1.4e-08	1.2e-08	5e-09	3e-09	7e-09	7e-09	9e-09	1.9e-08	3.3e-08	5.9e-08	3e-08	3e-08	2.1e-08	1.2e-08	1.1e-08	1.1e-08	1.7e-08	1.6e-08
B3GALT6	chr1	1232265	1235041	+	1232265	1230265	1242265	1.5e-08	1.7e-08	8e-09	1e-09	7e-09	1.5e-08	1.3e-08	2.5e-08	9e-09	1.1e-08	1.5e-08	9e-09	2.5e-08	1.6e-08	3.5e-08	1.9e-08	3.7e-08	2e-09	4e-09	9e-09	9e-09	1.7e-08	9e-09	7e-09	1.3e-08	1.2e-08	7e-09	9e-09	1.3e-08	1e-08	8e-09	3e-09	4e-09	5.9e-08	7e-09	1.2e-08	1.1e-08	1.7e-08	7e-09	1.4e-08	4e-09	9e-09
FAM132A	chr1	1242453	1246722	-	1246722	1248722	1236722	1e-08	1e-08	1.6e-08	9e-09	4e-09	1.7e-08	1.2e-08	1e-09	5e-09	1.1e-08	1e-08	1.5e-08	9e-09	8e-09	4e-09	7e-09	2.5e-08	3e-09	3e-09	8e-09	5e-09	8e-09	1.7e-08	2.6e-08	1.5e-08	1.2e-08	1.1e-08	8e-09	1.8e-08	1.3e-08	1.9e-08	1.7e-08	9e-09	7e-09	1.3e-08	2.7e-08	4.8e-08	5.7e-08	2.2e-08	4e-08	1.4e-08	1e-08
UBE2J2	chr1	1253909	1273885	-	1273885	1275885	1263885	9e-09	8e-09	8e-09	8e-09	8e-09	1e-09	6e-09	8e-09	8e-09	7e-09	1.1e-08	1.3e-08	1.6e-08	1.4e-08	1.5e-08	1.1e-08	1.5e-08	1.9e-08	1.9e-08	2.1e-08	1.1e-08	9e-09	1.1e-08	1.4e-08	1.1e-08	7e-09	1e-08	7e-09	9e-09	1.2e-08	9e-09	1e-08	1.9e-08	2.3e-08	2e-08	2.5e-08	2.1e-08	4.6e-08	4e-08	2.8e-08	2e-08	2.1e-08
SCNN1D	chr1	1280436	1292029	+	1280436	1278436	1290436	7e-09	1.1e-08	1.9e-08	1.4e-08	1.9e-08	1.5e-08	1.3e-08	1.9e-08	2.5e-08	5e-08	6.2e-08	9e-09	9e-09	2.2e-08	4e-09	1e-08	1.1e-08	1.1e-08	9e-09	1e-08	8e-09	8e-09	1.5e-08	1.8e-08	1e-08	1.9e-08	1e-08	1.2e-08	2.4e-08	1.4e-08	2e-08	1.8e-08	2.3e-08	1.4e-08	1.3e-08	2.3e-08	1.3e-08	1.6e-08	8e-09	6e-09	4e-09	8e-09
ACAP3	chr1	1292376	1308018	-	1308018	1310018	1298018	1.9e-08	7e-09	9e-09	1.3e-08	6e-09	5e-09	1e-08	1.6e-08	2.4e-08	2.3e-08	3.8e-08	8.7e-08	5.1e-08	2.2e-08	8e-09	2e-08	1.8e-08	1.9e-08	2.5e-08	7e-09	1.5e-08	1e-08	9e-09	6e-09	5e-09	6e-09	1.1e-08	1.5e-08	1.5e-08	1.2e-08	7e-09	1e-08	9e-09	1.3e-08	1.2e-08	2.6e-08	2e-08	1.2e-08	1.7e-08	8e-09	1.5e-08	2.4e-08
PUSL1	chr1	1308567	1311677	+	1308567	1306567	1318567	1.1e-08	7e-09	1.7e-08	9e-09	1.4e-08	1.9e-08	3.2e-08	3.5e-08	3.5e-08	4.8e-08	1.9e-08	2.3e-08	1.5e-08	1.5e-08	1.2e-08	7e-09	4e-09	5e-09	5e-09	2e-09	9e-09	1.9e-08	2.1e-08	5.5e-08	2.1e-08	1.3e-08	9e-09	1e-09	9e-09	2e-09	4e-09	1.3e-08	1e-08	8e-09	1e-08	6e-09	4e-09	9e-09	6e-09	6e-09	7e-09	5e-09
CPSF3L	chr1	1311585	1324691	-	1324691	1326691	1314691	4e-09	5e-09	1.7e-08	1.4e-08	1.2e-08	1e-09	2e-09	5e-09	2.1e-08	6.4e-08	6e-08	7.2e-08	2.9e-08	2.6e-08	1.7e-08	2.8e-08	7.4e-08	4.9e-08	1.5e-08	1.7e-08	1.8e-08	7e-09	6e-09	1e-08	2.1e-08	1.2e-08	9e-09	1.5e-08	6e-09	7e-09	1e-08	4e-09	8e-09	3e-09	1.2e-08	1.2e-08	1.1e-08	8e-09	7e-09	1.4e-08	1e-08	5e-09
CPTP	chr1	1324767	1328897	+	1324767	1322767	1334767	7e-09	4e-09	1.2e-08	1.9e-08	1.5e-08	9e-09	9e-09	1.1e-08	7e-09	8e-09	2e-09	1.4e-08	7e-09	4e-09	7e-09	1e-08	8e-09	5e-09	9e-09	2e-08	6e-09	4e-09	8e-09	5e-09	7e-09	1.2e-08	1.3e-08	7e-09	3e-09	1.3e-08	7e-09	4e-09	1.2e-08	6e-09	9e-09	8e-09	1.7e-08	1.3e-08	1.5e-08	4.5e-08	2.6e-08	4.8e-08
TAS1R3	chr1	1331314	1335306	+	1331314	1329314	1341314	7e-09	4e-09	1.2e-08	1.9e-08	1.5e-08	9e-09	9e-09	1.1e-08	7e-09	8e-09	2e-09	1.4e-08	7e-09	4e-09	7e-09	1e-08	8e-09	5e-09	9e-09	2e-08	6e-09	4e-09	8e-09	5e-09	7e-09	1.2e-08	1.3e-08	7e-09	3e-09	1.3e-08	7e-09	4e-09	1.2e-08	6e-09	9e-09	8e-09	1.7e-08	1.3e-08	1.5e-08	4.5e-08	2.6e-08	4.8e-08
DVL1	chr1	1335276	1349350	-	1349350	1351350	1339350	1e-08	7e-09	6e-09	1.1e-08	8e-09	1.7e-08	1.1e-08	1.4e-08	2e-08	3.1e-08	3.3e-08	4.5e-08	4e-08	2e-08	2.2e-08	1.6e-08	1.4e-08	1e-08	8e-09	3e-09	6e-09	4e-09	3e-09	1.1e-08	1.8e-08	2.6e-08	5.5e-08	1.6e-08	1.6e-08	4e-09	1e-09	1e-08	0	5e-09	1.2e-08	1.2e-08	6e-09	1.2e-08	5e-09	6e-09	8e-09	4e-09
MXRA8	chr1	1352689	1361777	-	1361777	1363777	1351777	1.4e-08	4e-09	5e-09	1.1e-08	8e-09	8e-09	9e-09	1.8e-08	3e-08	4.9e-08	4.2e-08	6.6e-08	3e-08	2.6e-08	1.3e-08	1.6e-08	1.8e-08	1.4e-08	1e-08	2e-08	1.8e-08	2.6e-08	1.5e-08	2.3e-08	3.3e-08	1.7e-08	1.6e-08	1.3e-08	1.6e-08	4e-09	4e-09	2e-09	2.1e-08	6e-09	9e-09	9e-09	1.3e-08	2e-09	9e-09	1.7e-08	1e-08	1.4e-08
AURKAIP1	chr1	1373730	1375495	-	1375495	1377495	1365495	1.1e-08	1.3e-08	7e-09	6e-09	7e-09	4e-09	1.2e-08	9e-09	3e-09	7e-09	2.1e-08	2e-08	9e-09	8e-09	1.3e-08	8e-09	1.5e-08	2.8e-08	3.3e-08	2.9e-08	1.1e-08	1.1e-08	1.1e-08	2e-08	2.2e-08	2.4e-08	4.2e-08	2.7e-08	5.9e-08	4.4e-08	4.5e-08	2.2e-08	1.1e-08	3e-08	3.9e-08	1.8e-08	1e-08	1.6e-08	1.3e-08	3e-09	1.1e-08	1.4e-08
CCNL2	chr1	1386482	1399328	-	1399328	1401328	1389328	2.9e-08	1e-08	1.5e-08	3e-08	1.7e-08	2.2e-08	1.5e-08	2.3e-08	5.2e-08	6.5e-08	4e-08	2.7e-08	2.5e-08	1.6e-08	1.3e-08	7e-09	1.5e-08	1.2e-08	1e-08	2.5e-08	1.9e-08	1.2e-08	7e-09	1e-08	1e-08	5e-09	7e-09	3e-09	7e-09	6e-09	1.8e-08	1.5e-08	9e-09	8e-09	6e-09	1.1e-08	4e-09	2e-09	8e-09	7e-09	7e-09	8e-09
MRPL20	chr1	1401908	1407313	-	1407313	1409313	1397313	6e-09	7e-09	8e-09	1.3e-08	1.5e-08	1.2e-08	3.6e-08	3.4e-08	3.5e-08	8.8e-08	9.8e-08	4.5e-08	4.5e-08	1.3e-08	1e-08	7e-09	1.1e-08	8e-09	3e-09	1e-08	1.2e-08	5e-09	3e-09	5e-09	1.7e-08	4e-09	8e-09	5e-09	3e-09	2e-09	5e-09	3e-09	2e-09	4e-09	5e-09	1.2e-08	1.3e-08	8e-09	4e-09	7e-09	9e-09	1.2e-08
ANKRD65	chr1	1418420	1421769	-	1421769	1423769	1411769	6e-09	9e-09	7e-09	1.6e-08	1.3e-08	1.4e-08	4.5e-08	2.6e-08	4.5e-08	9.3e-08	9.3e-08	4.3e-08	3.6e-08	9e-09	1.1e-08	8e-09	1e-08	7e-09	4e-09	1.4e-08	8e-09	4e-09	3e-09	8e-09	1.6e-08	3e-09	9e-09	5e-09	1e-09	4e-09	2e-09	3e-09	3e-09	5e-09	4e-09	1.4e-08	1.2e-08	6e-09	5e-09	9e-09	9e-09	1e-08
TMEM88B	chr1	1426128	1427787	+	1426128	1424128	1436128	1.4e-08	7e-09	1e-08	1.4e-08	1.6e-08	1.5e-08	1.1e-08	1.7e-08	4.8e-08	5.2e-08	2e-08	1.1e-08	1.4e-08	1.1e-08	1.1e-08	1.2e-08	2.5e-08	2.2e-08	7e-09	5e-09	6e-09	8e-09	1e-08	1e-08	4e-09	6e-09	6e-09	1.9e-08	9e-09	6e-09	3e-09	1.3e-08	1e-08	1.9e-08	1.5e-08	1.3e-08	1.7e-08	2.5e-08	2.1e-08	1.9e-08	8e-09	1.3e-08
VWA1	chr1	1434861	1442882	+	1434861	1432861	1444861	9e-09	8e-09	8e-09	1e-08	1.7e-08	1.1e-08	2.4e-08	1.9e-08	1.8e-08	1.1e-08	8e-09	6e-09	7e-09	5e-09	9e-09	1.6e-08	1.1e-08	1.3e-08	1.4e-08	1.7e-08	1.6e-08	1.3e-08	1.1e-08	1.5e-08	1.9e-08	1.6e-08	2.5e-08	2.6e-08	1.8e-08	1.1e-08	1.7e-08	2.1e-08	1.6e-08	2.6e-08	9e-09	5e-09	9e-09	4e-09	1e-08	1.9e-08	7e-09	6e-09
ATAD3C	chr1	1449689	1470158	+	1449689	1447689	1459689	8e-09	1.4e-08	1.4e-08	9e-09	7e-09	2e-09	1e-09	6e-09	6e-09	1.1e-08	1.1e-08	1.1e-08	1.1e-08	1.2e-08	1.3e-08	1.6e-08	1.8e-08	3e-08	3.6e-08	3.8e-08	3.4e-08	3.3e-08	3.5e-08	5.6e-08	3.4e-08	1.8e-08	1.7e-08	1.4e-08	1.5e-08	3e-09	5e-09	5e-09	1e-09	6e-09	6e-09	9e-09	1.2e-08	7e-09	6e-09	5e-09	1.3e-08	1.6e-08
ATAD3B	chr1	1471769	1496202	+	1471769	1469769	1481769	1.4e-08	1.3e-08	2e-08	1.1e-08	2.1e-08	1.8e-08	1.4e-08	1.6e-08	3.7e-08	6.9e-08	2.3e-08	1.8e-08	1e-08	2.4e-08	7e-09	8e-09	7e-09	1.2e-08	1.4e-08	2e-08	2.8e-08	2.5e-08	1.5e-08	4e-09	1e-09	5e-09	1.9e-08	9e-09	1.1e-08	7e-09	1.4e-08	1.2e-08	1.3e-08	8e-09	6e-09	7e-09	1.3e-08	6e-09	1.3e-08	1e-08	9e-09	9e-09
ATAD3A	chr1	1512151	1534687	+	1512151	1510151	1522151	1.5e-08	1.8e-08	7e-09	6e-09	1.9e-08	4e-09	5e-09	5e-09	3.2e-08	4.6e-08	7e-08	2.7e-08	1.2e-08	9e-09	7e-09	8e-09	2.7e-08	1e-08	6e-09	1.1e-08	7e-09	7e-09	1.7e-08	1.4e-08	1.3e-08	8e-09	1.1e-08	2e-08	2.2e-08	1.4e-08	2.1e-08	1.4e-08	2e-08	2.6e-08	1.1e-08	1.7e-08	2e-08	5e-09	1e-08	9e-09	1.2e-08	2e-09
TMEM240	chr1	1535174	1540453	-	1540453	1542453	1530453	5e-09	5e-09	5e-09	4e-09	3e-09	4e-09	1.9e-08	2.7e-08	2.6e-08	6.9e-08	7.6e-08	9.2e-08	5.9e-08	3.6e-08	1e-08	7e-09	1.2e-08	1.2e-08	6e-09	6e-09	8e-09	5e-09	1e-08	3e-09	2e-09	9e-09	2e-09	2e-09	7e-09	6e-09	1.2e-08	1.4e-08	1.6e-08	1e-08	4e-09	1.5e-08	1.3e-08	3e-09	7e-09	1.1e-08	1.2e-08	7e-09
SSU72	chr1	1541673	1574869	-	1574869	1576869	1564869	9e-09	1.1e-08	2e-08	5e-09	6e-09	2.4e-08	1e-08	7e-09	1.4e-08	1.5e-08	1.1e-08	1.9e-08	3.1e-08	1.3e-08	1.6e-08	1.4e-08	2.1e-08	7e-09	1.2e-08	1.5e-08	1.7e-08	2.3e-08	7e-09	1.9e-08	4e-09	1e-08	1.6e-08	1.4e-08	8e-09	5e-09	1.4e-08	1.1e-08	1.1e-08	1.1e-08	9e-09	1.1e-08	1.2e-08	2.2e-08	7e-09	1.2e-08	9e-09	9e-09
AL645728.1	chr1	1579756	1580046	+	1579756	1577756	1589756	1.6e-08	1e-08	6e-09	6e-09	9e-09	1e-08	1.2e-08	5e-09	5e-09	1e-08	1.2e-08	1.5e-08	1.9e-08	7e-09	1.4e-08	2.2e-08	3.2e-08	2.1e-08	3.1e-08	3.8e-08	4.3e-08	5.3e-08	2e-08	1e-08	1.1e-08	1.1e-08	1.6e-08	1e-08	9e-09	1.3e-08	3e-09	3e-09	1e-08	1.6e-08	8e-09	1e-08	8e-09	1.5e-08	1.5e-08	1.1e-08	9e-09	1.7e-08
C1orf233	chr1	1598012	1600096	-	1600096	1602096	1590096	1.2e-08	9e-09	9e-09	2e-09	6e-09	3e-09	4e-09	1.3e-08	1.7e-08	3.3e-08	4.8e-08	1.6e-08	1.5e-08	2e-09	1e-09	9e-09	0	6e-09	1.3e-08	1.1e-08	6e-09	1.2e-08	4e-09	6e-09	9e-09	4e-09	8e-09	5e-09	6e-09	7e-09	1.4e-08	1.1e-08	2.1e-08	1.7e-08	1.3e-08	2.3e-08	1.9e-08	1.9e-08	1.6e-08	1.8e-08	1.8e-08	6e-09
MIB2	chr1	1615415	1630610	+	1615415	1613415	1625415	4e-09	8e-09	1.9e-08	6e-09	4e-09	3e-09	8e-09	6e-09	1.6e-08	1.5e-08	1.7e-08	4.1e-08	5.4e-08	8e-08	6.2e-08	1.8e-08	1.2e-08	1.8e-08	8e-09	1.8e-08	1.9e-08	1.6e-08	8e-09	7e-09	1.1e-08	4e-09	3e-09	5e-09	1.2e-08	1.2e-08	1.4e-08	6e-09	5e-09	1.6e-08	1.7e-08	4e-09	3e-09	1.2e-08	4e-09	1e-08	3e-09	9e-09
MMP23B	chr1	1632095	1701810	+	1632095	1630095	1642095	9e-09	8e-09	1e-09	2e-09	1.2e-08	1e-08	1.6e-08	1.6e-08	1.9e-08	3.5e-08	1.5e-08	1.4e-08	1.2e-08	1.4e-08	2.3e-08	1.3e-08	1.4e-08	1.8e-08	6e-09	4e-09	2e-08	1.4e-08	1.7e-08	5e-09	1.3e-08	1.4e-08	1.6e-08	1.2e-08	1.7e-08	8e-09	1.2e-08	1e-08	1.7e-08	1e-08	2e-08	6e-09	7e-09	5e-09	2.4e-08	2.4e-08	1.7e-08	2.1e-08
CDK11B	chr1	1635227	1659012	-	1659012	1661012	1649012	1e-08	2e-08	1.2e-08	1.5e-08	2.4e-08	2.7e-08	5.7e-08	5.1e-08	4.9e-08	3e-08	2.5e-08	9e-09	8e-09	7e-09	1.2e-08	6e-09	4e-09	8e-09	1.8e-08	9e-09	9e-09	1.3e-08	1.1e-08	9e-09	1.1e-08	8e-09	7e-09	1.5e-08	1.3e-08	4e-09	9e-09	8e-09	1.8e-08	1.1e-08	2e-09	7e-09	1.8e-08	6e-09	2e-09	2e-09	1.3e-08	8e-09
SLC35E2B	chr1	1659529	1692728	-	1692728	1694728	1682728	9e-09	1.7e-08	7e-09	1e-08	7e-09	7e-09	1e-08	1e-08	1e-08	1.2e-08	1.3e-08	5e-09	3e-09	7e-09	6e-09	1e-08	1.5e-08	3.4e-08	5.6e-08	3.3e-08	3.2e-08	2.1e-08	1.3e-08	1.1e-08	1.2e-08	1.5e-08	1.7e-08	1.9e-08	9e-09	9e-09	1e-08	1.1e-08	1.6e-08	1.4e-08	9e-09	1.5e-08	1.2e-08	1.9e-08	1.1e-08	4e-09	1e-09	6e-09
CDK11A	chr1	1702730	1724324	-	1724324	1726324	1714324	5e-09	4e-09	1e-09	2e-09	0	1e-09	1e-09	0	1e-08	4e-09	3e-09	2e-09	1e-09	0	1e-09	1e-08	8e-09	3e-09	4e-09	1e-09	3e-09	5e-09	5e-09	2e-09	5e-09	4e-09	1e-09	0	1e-09	1e-09	1e-09	0	6e-09	2e-09	1e-09	0	0	1e-09	1e-09	0	3e-09	4e-09
SLC35E2	chr1	1724838	1745992	-	1745992	1747992	1735992	3e-09	6e-09	9e-09	5e-09	9e-09	1.2e-08	7e-09	1.4e-08	2.7e-08	6.4e-08	5.9e-08	4.3e-08	2.4e-08	1.4e-08	1.1e-08	9e-09	2e-08	5e-09	1e-08	7e-09	1.2e-08	7e-09	1e-08	7e-09	1.7e-08	8e-09	1.4e-08	4e-09	1e-09	4e-09	8e-09	1.6e-08	1.4e-08	1.8e-08	9e-09	6e-09	8e-09	1e-08	9e-09	1.8e-08	1.2e-08	7e-09
NADK	chr1	1751232	1780069	-	1780069	1782069	1770069	1.9e-08	2e-08	1.4e-08	1.2e-08	1.3e-08	3.4e-08	4.2e-08	4.5e-08	4.5e-08	8e-09	9e-09	1.5e-08	1.7e-08	1.4e-08	1.5e-08	1.1e-08	8e-09	5e-09	6e-09	1.7e-08	1.1e-08	5e-09	3e-09	1.2e-08	1.1e-08	7e-09	8e-09	5e-09	8e-09	5e-09	2e-09	1.6e-08	1.2e-08	1.2e-08	1.4e-08	1e-08	9e-09	9e-09	1.1e-08	1.4e-08	1.1e-08	7e-09
GNB1	chr1	1785285	1891117	-	1891117	1893117	1881117	9e-09	1.2e-08	4e-09	1.5e-08	1e-08	2.9e-08	1.2e-08	1.3e-08	1.4e-08	9e-09	1.1e-08	1.6e-08	1.9e-08	2.4e-08	3.1e-08	5.8e-08	6.7e-08	3.3e-08	1.4e-08	2e-08	1.8e-08	2.6e-08	1.9e-08	1.3e-08	1.8e-08	3.5e-08	1.4e-08	9e-09	1e-08	1.7e-08	7e-09	6e-09	8e-09	6e-09	1.1e-08	1.1e-08	9e-09	5e-09	6e-09	1.1e-08	1.4e-08	3e-09
CALML6	chr1	1914827	1917294	+	1914827	1912827	1924827	1e-08	1.3e-08	1.1e-08	1e-08	1e-08	6e-09	1.8e-08	3.2e-08	2.9e-08	1e-08	4e-09	9e-09	6e-09	1.9e-08	5e-09	8e-09	9e-09	1.6e-08	2.4e-08	2e-08	1.8e-08	1.4e-08	1.2e-08	3e-09	9e-09	5e-09	1.1e-08	1.6e-08	1.1e-08	1.7e-08	9e-09	3e-08	3.2e-08	1.6e-08	1.5e-08	3.7e-08	2.6e-08	2.4e-08	7e-09	9e-09	9e-09	1.1e-08
TMEM52	chr1	1917590	1919273	-	1919273	1921273	1909273	1.2e-08	8e-09	9e-09	1.8e-08	2.3e-08	1.6e-08	2.7e-08	1.8e-08	4.1e-08	4.4e-08	2.9e-08	2.5e-08	1.7e-08	2.3e-08	1.1e-08	2.5e-08	8e-09	2.2e-08	2e-08	2.7e-08	1.1e-08	1.4e-08	2.2e-08	1.4e-08	5e-09	1.1e-08	1.1e-08	9e-09	1.4e-08	6e-09	1.4e-08	8e-09	1.4e-08	1.1e-08	1.5e-08	8e-09	8e-09	1e-08	8e-09	7e-09	1.7e-08	9e-09
CFAP74	chr1	1921951	2003837	-	2003837	2005837	1993837	1e-09	4e-09	5e-09	5e-09	5e-09	4e-09	1e-09	3e-09	2.7e-08	4.5e-08	2.4e-08	1.2e-08	6e-09	8e-09	1.6e-08	1.1e-08	1.4e-08	9e-09	1.4e-08	1.2e-08	2.4e-08	2.8e-08	2.2e-08	1.9e-08	2.5e-08	1.6e-08	1e-08	1.2e-08	1.9e-08	8e-09	1.9e-08	1e-08	1.2e-08	2.3e-08	6e-09	1.2e-08	1e-08	1.1e-08	9e-09	7e-09	1.1e-08	1.8e-08
GABRD	chr1	2019324	2030751	+	2019324	2017324	2029324	1e-08	7e-09	8e-09	1.1e-08	2e-09	1.6e-08	4e-09	7e-09	4e-09	3.6e-08	2.5e-08	2.3e-08	2.6e-08	5e-08	4.8e-08	6.2e-08	5.2e-08	2.9e-08	4e-09	7e-09	6e-09	1.5e-08	6e-09	1e-08	5e-09	7e-09	1.5e-08	1.1e-08	7e-09	3e-09	3e-09	3e-09	1e-09	2e-09	1.2e-08	1.2e-08	7e-09	6e-09	1.1e-08	3e-09	3e-09	1.1e-08
PRKCZ	chr1	2050470	2185395	+	2050470	2048470	2060470	1e-08	5e-09	6e-09	1.1e-08	2e-08	5e-09	1.6e-08	1.2e-08	3e-09	1.8e-08	4e-09	1.3e-08	3.1e-08	1.5e-08	1e-08	1.7e-08	1.6e-08	6e-09	4e-09	1e-08	1.5e-08	8e-09	1.3e-08	1.8e-08	9e-09	1.8e-08	1.2e-08	1.7e-08	2.2e-08	1.1e-08	1.6e-08	1.4e-08	1.2e-08	1.4e-08	1.3e-08	2.1e-08	1.5e-08	1.8e-08	1.6e-08	1.6e-08	9e-09	1e-08
FAAP20	chr1	2184461	2194775	-	2194775	2196775	2184775	2e-08	1.3e-08	6e-09	7e-09	9e-09	3e-09	3e-09	1.3e-08	1e-08	3e-09	6e-09	2e-09	1e-08	3e-09	5e-09	6e-09	7e-09	1.2e-08	1.5e-08	1.3e-08	1.2e-08	2.3e-08	9e-09	6e-09	5e-09	8e-09	4e-09	1.5e-08	7e-09	1.6e-08	1.9e-08	4e-09	1e-08	1.8e-08	9e-09	1.2e-08	2.2e-08	1.5e-08	2.9e-08	2.1e-08	2.3e-08	8e-09
SKI	chr1	2228695	2310119	+	2228695	2226695	2238695	1.5e-08	1.1e-08	7e-09	9e-09	9e-09	1.1e-08	6e-09	9e-09	1.6e-08	4.8e-08	5e-08	3.7e-08	2.7e-08	1.1e-08	8e-09	1.1e-08	3e-09	0	3e-09	6e-09	1e-08	3e-09	2e-09	5e-09	1e-08	8e-09	1e-08	1.7e-08	1.1e-08	8e-09	3e-09	5e-09	1.7e-08	3e-08	2.7e-08	3.8e-08	1e-08	4e-09	1e-08	1.1e-08	5e-09	1e-08
MORN1	chr1	2321253	2391707	-	2391707	2393707	2381707	1.5e-08	1.7e-08	8e-09	3e-09	1.3e-08	7e-09	1e-08	5e-09	1e-09	1e-08	1.6e-08	1.9e-08	1.2e-08	1.5e-08	5.4e-08	6.9e-08	3e-08	1.9e-08	1.2e-08	1.8e-08	1.3e-08	1.6e-08	2e-08	6e-09	2e-08	1.6e-08	5e-09	2e-09	3e-09	8e-09	6e-09	5e-09	7e-09	7e-09	9e-09	1e-08	5e-09	1.1e-08	1.2e-08	5e-09	5e-09	7e-09
RER1	chr1	2391775	2405444	+	2391775	2389775	2401775	4e-09	1e-08	1e-08	8e-09	1.2e-08	1.1e-08	9e-09	1.2e-08	3e-08	1.6e-08	9e-09	6e-09	8e-09	1.5e-08	1.8e-08	1.6e-08	1.5e-08	1.8e-08	1.1e-08	1.8e-08	1e-08	2.1e-08	2.2e-08	1e-08	7e-09	1.1e-08	9e-09	1e-08	6e-09	1.2e-08	8e-09	1e-08	1.3e-08	2.9e-08	2.7e-08	1.2e-08	1.5e-08	7e-09	4e-09	1e-08	7e-09	1e-08
PEX10	chr1	2403964	2413797	-	2413797	2415797	2403797	7e-09	4e-09	9e-09	9e-09	1.9e-08	7e-09	9e-09	1.9e-08	1.5e-08	1.2e-08	1.7e-08	2.5e-08	2.6e-08	7e-09	1.2e-08	1.3e-08	2.1e-08	2.1e-08	1.6e-08	1.7e-08	1.9e-08	1e-08	1.4e-08	1.6e-08	1.3e-08	8e-09	9e-09	8e-09	4e-09	5e-09	1e-08	7e-09	1.4e-08	1.1e-08	1.8e-08	7e-09	1.4e-08	1.8e-08	2e-08	7e-09	8e-09	9e-09
PLCH2	chr1	2425980	2505526	+	2425980	2423980	2435980	5e-09	3e-09	4e-09	2e-09	6e-09	5e-09	9e-09	1.5e-08	2e-09	9e-09	1.6e-08	1.8e-08	1.4e-08	7e-09	8e-09	2e-08	1e-08	1.3e-08	1.4e-08	1.1e-08	2e-08	1.1e-08	7e-09	9e-09	8e-09	1.1e-08	7e-09	8e-09	4e-09	3e-09	1e-08	9e-09	8e-09	2e-09	3e-09	1.1e-08	6e-09	3e-09	7e-09	1.1e-08	5e-09	6e-09
PANK4	chr1	2508533	2526628	-	2526628	2528628	2516628	9e-09	1e-08	1.1e-08	2.2e-08	1.6e-08	8e-09	1.7e-08	2.8e-08	4.2e-08	2e-08	2.5e-08	3.5e-08	1.2e-08	1.8e-08	9e-09	4e-09	5e-09	1.5e-08	2.1e-08	1.6e-08	1.8e-08	1.3e-08	1.9e-08	1.2e-08	1.5e-08	6e-09	1.7e-08	1e-08	8e-09	1.1e-08	4e-09	6e-09	1e-08	1e-08	1.6e-08	1.8e-08	3.1e-08	1.6e-08	6e-09	1.7e-08	4e-09	3e-09
HES5	chr1	2528745	2530245	-	2530245	2532245	2520245	9e-09	1.4e-08	2.3e-08	1.5e-08	7e-09	9e-09	6e-09	1.1e-08	1.6e-08	2.5e-08	2.2e-08	2e-08	3e-08	2.1e-08	1.8e-08	9e-09	1.9e-08	5e-09	3e-09	7e-09	4e-09	2e-09	3e-09	1e-09	0	2e-09	1.8e-08	1.5e-08	1.1e-08	2.5e-08	2.5e-08	1.9e-08	1.8e-08	9e-09	1.4e-08	1.7e-08	1.7e-08	1.2e-08	6e-09	1.2e-08	1.5e-08	1.2e-08
TNFRSF14	chr1	2555639	2565382	+	2555639	2553639	2565639	6e-09	4e-09	5e-09	3e-09	1e-08	1.2e-08	2.3e-08	9e-09	7e-09	1.8e-08	3.3e-08	4.7e-08	5.6e-08	3.3e-08	1.7e-08	1.6e-08	6e-09	3e-09	2.4e-08	6e-09	3e-09	8e-09	1.1e-08	9e-09	6e-09	8e-09	1e-08	2e-09	5e-09	2e-09	9e-09	1.3e-08	6e-09	1.4e-08	4e-09	1e-09	5e-09	7e-09	7e-09	5e-09	7e-09	1.4e-08
FAM213B	chr1	2586750	2591468	+	2586750	2584750	2596750	5e-09	3e-09	1e-09	3e-09	4e-09	3e-09	4e-09	2e-09	5e-09	2.9e-08	2.4e-08	4.2e-08	7.3e-08	1.8e-08	1.8e-08	1.4e-08	3.1e-08	7e-09	3.8e-08	2.4e-08	1.5e-08	1.1e-08	9e-09	1.3e-08	2.3e-08	1e-08	9e-09	8e-09	1.3e-08	4e-09	6e-09	2e-09	1.1e-08	1.2e-08	3e-09	1.9e-08	3e-09	1.5e-08	5e-09	6e-09	8e-09	6e-09
MMEL1	chr1	2590639	2632990	-	2632990	2634990	2622990	3e-09	9e-09	1.1e-08	1.8e-08	1.4e-08	4e-09	6e-09	8e-09	1.2e-08	1.2e-08	1.7e-08	1.5e-08	7e-09	3e-09	9e-09	4e-09	7e-09	1.1e-08	1.3e-08	1.5e-08	2.1e-08	1.3e-08	9e-09	1.8e-08	1.5e-08	6e-09	6e-09	1.8e-08	3.5e-08	5.8e-08	3.6e-08	1.2e-08	1.3e-08	1.2e-08	8e-09	7e-09	7e-09	1.3e-08	1e-08	1.5e-08	1.4e-08	9e-09
TTC34	chr1	2635976	2789755	-	2789755	2791755	2779755	5e-09	2.3e-08	5e-09	8e-09	6e-09	8e-09	9e-09	1.2e-08	2e-08	6e-09	5e-09	5e-09	1.6e-08	9e-09	1.7e-08	1.1e-08	1.5e-08	3e-09	6e-09	7e-09	5e-09	1.2e-08	1.2e-08	1.3e-08	1.8e-08	1.8e-08	9e-09	1.4e-08	1.7e-08	1.2e-08	4e-09	1e-08	3.3e-08	4.1e-08	6.2e-08	8e-09	1.5e-08	1.5e-08	7e-09	6e-09	7e-09	9e-09
ACTRT2	chr1	3021483	3022903	+	3021483	3019483	3031483	1e-08	9e-09	1.1e-08	9e-09	8e-09	1e-08	2e-08	6e-09	2e-08	7.8e-08	3.4e-08	2.3e-08	1.3e-08	1.8e-08	1.8e-08	1e-08	1.4e-08	2e-08	1.2e-08	4e-09	4e-09	7e-09	8e-09	8e-09	1e-08	6e-09	8e-09	7e-09	7e-09	4e-09	9e-09	1.2e-08	1.1e-08	1.1e-08	7e-09	1.2e-08	2e-09	2e-09	9e-09	6e-09	1.1e-08	7e-09
PRDM16	chr1	3069168	3438621	+	3069168	3067168	3079168	9e-09	6e-09	1.7e-08	1.2e-08	1e-08	1.5e-08	1.6e-08	3.6e-08	5.6e-08	6.2e-08	4.3e-08	1.8e-08	7e-09	1.2e-08	1.1e-08	3e-09	9e-09	8e-09	3e-09	4e-09	8e-09	2e-09	1.8e-08	1.1e-08	6e-09	9e-09	2e-09	1.2e-08	8e-09	6e-09	1.1e-08	4e-09	7e-09	1.2e-08	5e-09	8e-09	3e-09	6e-09	6e-09	1.7e-08	1.4e-08	1.1e-08
ARHGEF16	chr1	3454426	3481113	+	3454426	3452426	3464426	9e-09	9e-09	1e-08	1.7e-08	2.6e-08	9e-09	7e-09	2.4e-08	8e-09	3.7e-08	8.1e-08	6.4e-08	5.3e-08	2.2e-08	1.8e-08	1.8e-08	9e-09	7e-09	4e-09	2e-09	8e-09	1.2e-08	1.1e-08	8e-09	9e-09	5e-09	2e-09	3e-09	6e-09	1.9e-08	1.1e-08	1e-08	4e-09	2e-09	8e-09	6e-09	5e-09	9e-09	9e-09	5e-09	5e-09	3e-09
MEGF6	chr1	3489920	3611495	-	3611495	3613495	3601495	1.3e-08	6e-09	8e-09	8e-09	1.4e-08	1.1e-08	1.3e-08	8e-09	2.3e-08	9.8e-08	4.6e-08	9e-09	1.2e-08	9e-09	8e-09	1.6e-08	1.1e-08	1.3e-08	1.4e-08	6e-09	1.7e-08	1.3e-08	5e-09	6e-09	1.2e-08	7e-09	1.3e-08	8e-09	1e-08	5e-09	3e-09	5e-09	7e-09	1.1e-08	1.3e-08	9e-09	1.5e-08	9e-09	6e-09	8e-09	2.6e-08	1.3e-08
TPRG1L	chr1	3625002	3630127	+	3625002	3623002	3635002	1e-08	2.7e-08	1.5e-08	1.1e-08	1.5e-08	9e-09	9e-09	4e-09	8e-09	1e-08	8e-09	1.6e-08	2.8e-08	2e-08	1.1e-08	1e-08	2.1e-08	2e-08	1.8e-08	1e-08	1.3e-08	5e-09	8e-09	1.2e-08	7e-09	1.4e-08	7e-09	1.1e-08	1.6e-08	1.4e-08	5e-09	6e-09	1e-08	9e-09	1.1e-08	7e-09	9e-09	1.5e-08	1.9e-08	1.4e-08	6e-09	5e-09
WRAP73	chr1	3630767	3652761	-	3652761	3654761	3642761	1.2e-08	1.3e-08	1.3e-08	8e-09	1.6e-08	1.4e-08	1.6e-08	9e-09	7e-09	1.8e-08	1.5e-08	1e-08	9e-09	3e-09	1.1e-08	1.7e-08	1.2e-08	8e-09	4e-09	4e-09	1.2e-08	4e-09	1.2e-08	2e-08	1.8e-08	1.6e-08	2.3e-08	9e-09	8e-09	1e-08	7e-09	1.2e-08	1.5e-08	9e-09	8e-09	7e-09	9e-09	1e-08	1.4e-08	8e-09	9e-09	6e-09
TP73	chr1	3652520	3736201	+	3652520	3650520	3662520	6e-09	5e-09	1.6e-08	1.4e-08	1.2e-08	5e-09	5e-09	2.9e-08	8e-09	1.8e-08	1.4e-08	2.3e-08	1.2e-08	1.9e-08	1.1e-08	1.4e-08	1.6e-08	1.9e-08	1.3e-08	1.2e-08	8e-09	3e-09	8e-09	1.2e-08	2.2e-08	4e-09	6e-09	8e-09	6e-09	8e-09	7e-09	1.2e-08	1.2e-08	2e-08	2.9e-08	2.6e-08	1.2e-08	2.4e-08	1.1e-08	1.3e-08	1.3e-08	1.5e-08
CCDC27	chr1	3752398	3771645	+	3752398	3750398	3762398	1.5e-08	7e-09	8e-09	5e-09	1.4e-08	3e-09	4e-09	1.2e-08	2.5e-08	5.3e-08	7.1e-08	1.6e-08	9e-09	1.2e-08	1.2e-08	1e-09	1.4e-08	1.4e-08	7e-09	6e-09	7e-09	1.4e-08	3e-09	7e-09	1.3e-08	5e-09	1.3e-08	5e-09	5e-09	5e-09	9e-09	1.1e-08	8e-09	4e-09	3e-09	8e-09	1.2e-08	1e-08	8e-09	7e-09	1.4e-08	5e-09
SMIM1	chr1	3772788	3775982	+	3772788	3770788	3782788	1.7e-08	7e-09	2.3e-08	3.6e-08	2.2e-08	1.2e-08	2.4e-08	4e-08	2e-08	1.4e-08	9e-09	7e-09	1.1e-08	9e-09	8e-09	1e-08	1.2e-08	3e-09	7e-09	1.2e-08	2e-08	8e-09	6e-09	3e-09	1.9e-08	1.1e-08	9e-09	6e-09	7e-09	1e-09	1.7e-08	2.8e-08	2.4e-08	3.1e-08	1.3e-08	1.7e-08	7e-09	1.8e-08	1.9e-08	1.1e-08	1e-09	2e-09
LRRC47	chr1	3778558	3796504	-	3796504	3798504	3786504	1.4e-08	1.2e-08	1.9e-08	8e-09	7e-09	1.1e-08	3e-09	2e-09	6e-09	1.7e-08	1.7e-08	4e-09	7e-09	2.8e-08	4.2e-08	2.2e-08	2e-08	2.3e-08	1.9e-08	7e-09	8e-09	1.3e-08	2.1e-08	4e-09	1.1e-08	9e-09	1.2e-08	2.4e-08	9e-09	1.3e-08	1.6e-08	1.5e-08	6e-09	6e-09	9e-09	1.7e-08	1.6e-08	1.3e-08	3.5e-08	2e-08	1.8e-08	9e-09
CEP104	chr1	3812081	3857214	-	3857214	3859214	3847214	2.1e-08	1.1e-08	1.1e-08	6e-09	4e-09	5e-09	4e-09	2.2e-08	3.5e-08	4.3e-08	3.3e-08	3.5e-08	2.9e-08	1.5e-08	1.2e-08	2e-09	5e-09	1.1e-08	1.2e-08	7e-09	9e-09	1e-08	1.5e-08	1.8e-08	5e-09	9e-09	7e-09	8e-09	6e-09	4e-09	1.5e-08	9e-09	1.5e-08	1.7e-08	1.9e-08	1e-08	6e-09	1.3e-08	9e-09	5e-09	4e-09	1.1e-08
DFFB	chr1	3857267	3885429	+	3857267	3855267	3867267	0	1e-09	7e-09	2e-09	1.1e-08	1.5e-08	1.8e-08	2.4e-08	5.4e-08	7.8e-08	1.4e-08	1.1e-08	8e-09	6e-09	1.4e-08	1.9e-08	1e-08	1.2e-08	1.4e-08	1.4e-08	1.1e-08	1.7e-08	1.2e-08	1e-08	1.2e-08	1.1e-08	1.3e-08	1.5e-08	1e-08	1.8e-08	2.8e-08	1.7e-08	1e-08	1.1e-08	6e-09	1.1e-08	9e-09	6e-09	8e-09	3e-09	8e-09	9e-09
C1orf174	chr1	3889125	3900285	-	3900285	3902285	3890285	1.7e-08	1.3e-08	1e-08	1.3e-08	1.3e-08	1.5e-08	1.3e-08	1.1e-08	9e-09	1.4e-08	2.4e-08	1.8e-08	6e-09	1.1e-08	8e-09	9e-09	1.6e-08	7e-09	1e-08	1.7e-08	1.8e-08	4e-09	8e-09	1.1e-08	1.3e-08	4e-09	2e-09	8e-09	6e-09	8e-09	6e-09	3e-09	1e-08	9e-09	2.1e-08	1e-08	1e-08	6e-09	5e-09	6e-09	2e-08	1.1e-08
AJAP1	chr1	4654732	4792534	+	4654732	4652732	4664732	2.3e-08	3.5e-08	2.1e-08	1.2e-08	2.4e-08	4e-08	2.1e-08	1.4e-08	9e-09	7e-09	1.1e-08	9e-09	8e-09	1e-08	1.2e-08	3e-09	7e-09	1.2e-08	1.9e-08	8e-09	6e-09	3e-09	1.9e-08	1.1e-08	8e-09	6e-09	7e-09	1e-09	1.7e-08	2.7e-08	2.4e-08	3.1e-08	1.3e-08	1.6e-08	6e-09	1.8e-08	1.9e-08	1.1e-08	1e-09	2e-09	1.5e-08	9e-09
NPHP4	chr1	5862813	5992473	-	5992473	5994473	5982473	1.1e-08	4e-09	6e-09	1e-09	4e-09	7e-09	9e-09	6e-09	9e-09	1.3e-08	3e-09	5e-09	8e-09	1.8e-08	1.3e-08	7e-09	2.1e-08	7e-09	1.2e-08	2.1e-08	1e-08	1e-08	1.2e-08	1.6e-08	1.1e-08	1.9e-08	1.5e-08	1.7e-08	3e-08	2.5e-08	1.3e-08	1.9e-08	4e-09	1.1e-08	4e-09	9e-09	6e-09	5e-09	1.1e-08	2.1e-08	8e-09	4e-09
KCNAB2	chr1	5991466	6101193	+	5991466	5989466	6001466	1.1e-08	3e-09	1e-08	3e-09	8e-09	1e-08	8e-09	4e-09	1.3e-08	2.5e-08	9e-09	1.6e-08	6e-09	9e-09	1.6e-08	2.1e-08	1.2e-08	1.3e-08	1e-08	1.4e-08	1.5e-08	4e-09	1.9e-08	8e-09	9e-09	2e-08	1.2e-08	1.1e-08	1.8e-08	7e-09	8e-09	4e-09	1.1e-08	1.1e-08	1.2e-08	1.9e-08	5.1e-08	3.4e-08	1.4e-08	7e-09	1.2e-08	1.1e-08
CHD5	chr1	6101793	6180123	-	6180123	6182123	6170123	7e-09	1e-09	5e-09	1.3e-08	1.2e-08	8e-09	9e-09	7e-09	1.4e-08	1.5e-08	2.3e-08	5.7e-08	3.3e-08	2.4e-08	2e-08	1.2e-08	6e-09	1.1e-08	7e-09	1e-08	4e-09	7e-09	7e-09	1.4e-08	1.2e-08	9e-09	6e-09	1e-08	1.3e-08	2e-09	6e-09	1.3e-08	1.2e-08	5e-09	1.5e-08	8e-09	6e-09	1.7e-08	1.5e-08	1.3e-08	5e-09	1e-08
RPL22	chr1	6181269	6209389	-	6209389	6211389	6199389	4e-09	9e-09	3e-09	1.1e-08	1e-08	1.3e-08	1.7e-08	2.1e-08	1.1e-08	1e-08	1.8e-08	1.5e-08	3e-09	7e-09	2.6e-08	3.5e-08	6.2e-08	2.3e-08	1.4e-08	1.4e-08	9e-09	8e-09	8e-09	7e-09	1.5e-08	8e-09	1.7e-08	1.4e-08	7e-09	8e-09	1.2e-08	5e-09	6e-09	4e-09	6e-09	1.3e-08	2.1e-08	2e-08	9e-09	1e-08	1.2e-08	4e-09
RNF207	chr1	6206176	6221299	+	6206176	6204176	6216176	7e-09	3e-09	1.1e-08	1.3e-08	1.2e-08	1.4e-08	1.3e-08	1.4e-08	8e-09	1.1e-08	2.1e-08	1.6e-08	2.2e-08	1.6e-08	2.5e-08	1.8e-08	8e-09	2e-08	1e-08	9e-09	1.2e-08	6e-09	8e-09	1e-08	2.3e-08	5e-09	2e-09	3e-09	1.7e-08	3e-09	4e-09	1.4e-08	5e-09	9e-09	2e-08	2.4e-08	8e-09	5e-09	2.6e-08	1.8e-08	2.2e-08	1.8e-08
ICMT	chr1	6221193	6235972	-	6235972	6237972	6225972	4e-09	9e-09	9e-09	3e-09	6e-09	1.1e-08	1.2e-08	5e-09	1.8e-08	1.2e-08	3.3e-08	2e-08	1.6e-08	4e-09	6e-09	1e-09	1.2e-08	5e-09	1.3e-08	1.4e-08	1e-08	1.3e-08	1.3e-08	1e-08	1.4e-08	4e-09	2e-09	8e-09	1.3e-08	7e-09	1.4e-08	1.2e-08	9e-09	9e-09	2.1e-08	1.6e-08	9e-09	1.7e-08	9e-09	2.5e-08	2.2e-08	1.7e-08
HES3	chr1	6244192	6245578	+	6244192	6242192	6254192	5e-09	1.1e-08	1.1e-08	7e-09	3e-09	1.2e-08	2.4e-08	1.5e-08	8e-09	6e-09	8e-09	2.9e-08	2.5e-08	1.2e-08	1.5e-08	8e-09	1.2e-08	1.7e-08	5e-09	1.3e-08	1.6e-08	1.5e-08	1.5e-08	9e-09	1.3e-08	1.9e-08	1.6e-08	9e-09	1e-08	9e-09	1.1e-08	1e-08	1.2e-08	2.1e-08	1.8e-08	1.4e-08	1.3e-08	1.2e-08	2e-08	7e-09	3e-09	3e-09
GPR153	chr1	6247346	6260975	-	6260975	6262975	6250975	3e-09	0	5e-09	8e-09	5e-09	1e-08	1.6e-08	9e-09	1.7e-08	1.5e-08	6e-09	7e-09	1.3e-08	1.1e-08	1.1e-08	2.3e-08	7e-09	8e-09	2e-08	1.3e-08	1.3e-08	1e-08	1.1e-08	1.8e-08	1.3e-08	1.2e-08	2e-09	1.5e-08	1.1e-08	1.1e-08	2.3e-08	1e-08	2.8e-08	2.9e-08	1.2e-08	7e-09	1.5e-08	1.5e-08	8e-09	9e-09	1e-08	7e-09
ACOT7	chr1	6264269	6394391	-	6394391	6396391	6384391	3e-09	8e-09	4e-09	5e-09	6e-09	4e-09	1e-08	2.1e-08	2.6e-08	2e-09	1.4e-08	1.1e-08	5e-09	1.5e-08	1.9e-08	2.4e-08	2.2e-08	9e-09	1.6e-08	1.5e-08	6e-09	1.9e-08	1.5e-08	1.1e-08	1e-08	5e-09	7e-09	1.3e-08	1.3e-08	1.2e-08	2.4e-08	5e-09	1.3e-08	1.1e-08	1e-08	8e-09	1.1e-08	4e-09	1e-08	1.1e-08	1.1e-08	4e-09
HES2	chr1	6412418	6424670	-	6424670	6426670	6414670	3e-09	8e-09	1e-08	7e-09	7e-09	1e-08	2.2e-08	1.1e-08	2e-08	1.4e-08	1e-08	7e-09	1.6e-08	2.6e-08	1.4e-08	1.9e-08	1.7e-08	9e-09	6e-09	1.6e-08	1.5e-08	2.3e-08	2e-08	1.9e-08	1.1e-08	7e-09	6e-09	7e-09	8e-09	5e-09	1.9e-08	1.9e-08	9e-09	9e-09	1e-08	1.3e-08	7e-09	2.1e-08	1.6e-08	2e-09	9e-09	1.4e-08
ESPN	chr1	6424788	6461370	+	6424788	6422788	6434788	5e-09	7e-09	1.8e-08	1.3e-08	1.1e-08	3e-09	5e-09	5e-09	9e-09	5.9e-08	3.9e-08	2.4e-08	1.6e-08	1.7e-08	6e-09	1.5e-08	2.1e-08	9e-09	9e-09	6e-09	5e-09	6e-09	1.1e-08	2.5e-08	9e-09	1.2e-08	1e-08	1.4e-08	9e-09	6e-09	3e-09	7e-09	8e-09	1.5e-08	1.4e-08	1.6e-08	9e-09	8e-09	1.2e-08	1.9e-08	1.5e-08	9e-09
TNFRSF25	chr1	6461151	6466195	-	6466195	6468195	6456195	1.1e-08	9e-09	1.1e-08	1.2e-08	7e-09	7e-09	2.6e-08	9e-09	8e-09	1.6e-08	2.6e-08	1.2e-08	2.3e-08	1.4e-08	1.4e-08	1e-08	4e-09	2e-09	5e-09	5e-09	6e-09	3e-09	0	2e-09	5e-09	7e-09	1e-08	7e-09	7e-09	2.5e-08	1.5e-08	2.1e-08	1.1e-08	1.2e-08	1.2e-08	1.6e-08	2.5e-08	1.1e-08	1.2e-08	1.1e-08	1.1e-08	1.1e-08
PLEKHG5	chr1	6466092	6520061	-	6520061	6522061	6510061	4e-09	5e-09	9e-09	1.4e-08	1.5e-08	1.8e-08	1e-08	8e-09	1e-08	3e-09	7e-09	6e-09	6e-09	9e-09	1.2e-08	1.5e-08	6e-09	1e-08	1.2e-08	1e-08	1.7e-08	2e-08	1e-08	6e-09	1.7e-08	9e-09	2.2e-08	2.9e-08	2.7e-08	1.1e-08	8e-09	2.5e-08	1.5e-08	1.2e-08	9e-09	8e-09	4e-09	1.6e-08	2e-09	1.4e-08	1.5e-08	1.6e-08
NOL9	chr1	6521347	6554535	-	6554535	6556535	6544535	1.9e-08	1e-08	7e-09	8e-09	1.4e-08	1.8e-08	9e-09	6e-09	1.4e-08	3.1e-08	1.4e-08	1e-08	9e-09	1e-08	1.3e-08	1.1e-08	1.4e-08	1.2e-08	6e-09	6e-09	7e-09	2e-08	8e-09	1.2e-08	4e-09	7e-09	8e-09	8e-09	1.5e-08	1.3e-08	1.6e-08	1.1e-08	1.3e-08	8e-09	9e-09	1.2e-08	1.4e-08	2e-08	1.7e-08	1.5e-08	1.9e-08	1.7e-08
TAS1R1	chr1	6555181	6579757	+	6555181	6553181	6565181	1e-08	1.1e-08	1.3e-08	1.1e-08	1.1e-08	1.5e-08	2.2e-08	1.5e-08	3.1e-08	1.6e-08	1e-08	7e-09	2e-09	6e-09	8e-09	4e-09	4e-09	1.4e-08	1.1e-08	9e-09	1.5e-08	1.4e-08	1.7e-08	1.7e-08	9e-09	2.5e-08	1.5e-08	1.5e-08	1e-08	1e-08	1.3e-08	8e-09	1.1e-08	9e-09	1.1e-08	1.1e-08	4e-09	6e-09	7e-09	5e-09	8e-09	9e-09
ZBTB48	chr1	6580001	6589280	+	6580001	6578001	6590001	1.2e-08	4e-09	3e-09	9e-09	7e-09	3e-09	1e-08	1.4e-08	1.4e-08	1.8e-08	7e-09	1.7e-08	1.5e-08	1.9e-08	2.1e-08	1.1e-08	1.5e-08	3.4e-08	1e-08	8e-09	1.2e-08	2.5e-08	1.6e-08	1.1e-08	1.1e-08	2.8e-08	2.5e-08	2e-08	1.6e-08	2.3e-08	1.2e-08	6e-09	1.3e-08	1.4e-08	1.2e-08	1.7e-08	9e-09	1.9e-08	1.1e-08	3e-09	3e-09	2e-09
KLHL21	chr1	6590724	6614607	-	6614607	6616607	6604607	1e-09	3e-09	3e-09	8e-09	4e-09	1.1e-08	3.1e-08	3.1e-08	2.8e-08	1.3e-08	1.2e-08	1.2e-08	2e-08	1.1e-08	6e-09	1.1e-08	1.7e-08	1e-08	2e-08	8e-09	7e-09	4e-09	1.3e-08	1.5e-08	1.1e-08	2e-08	5e-09	1.6e-08	1.6e-08	1.6e-08	1.9e-08	1.1e-08	1.8e-08	8e-09	1.4e-08	1.1e-08	1e-08	1.2e-08	8e-09	1.4e-08	1.3e-08	1.3e-08
PHF13	chr1	6613685	6624033	+	6613685	6611685	6623685	4e-09	8e-09	2e-08	5e-09	7e-09	2e-09	8e-09	9e-09	2.3e-08	4.6e-08	7.2e-08	4.9e-08	7e-09	6e-09	7e-09	8e-09	3e-09	3e-09	1.5e-08	8e-09	1.2e-08	1.3e-08	1.2e-08	1.9e-08	6e-09	1.4e-08	1.2e-08	5e-09	6e-09	1.4e-08	1.7e-08	9e-09	1.4e-08	9e-09	8e-09	2.3e-08	2e-09	6e-09	3e-09	1.1e-08	1.4e-08	9e-09
THAP3	chr1	6624866	6635586	+	6624866	6622866	6634866	7e-09	1.4e-08	2.2e-08	8e-09	5e-09	8e-09	1.6e-08	1.8e-08	2e-08	2.8e-08	2e-08	8e-09	3e-09	2e-09	1.4e-08	1.3e-08	1e-08	1.1e-08	9e-09	1.5e-08	9e-09	1.6e-08	6e-09	5e-09	1.3e-08	9e-09	4e-09	1.7e-08	7e-09	8e-09	8e-09	4e-09	5e-09	4e-09	9e-09	1.2e-08	1.7e-08	2e-08	1.2e-08	1.1e-08	1.2e-08	1.3e-08
DNAJC11	chr1	6634168	6701924	-	6701924	6703924	6691924	1e-08	1.1e-08	1.8e-08	1.5e-08	1.4e-08	1e-08	1.1e-08	1.3e-08	1e-08	3e-09	8e-09	7e-09	8e-09	7e-09	4e-09	2.2e-08	1.8e-08	2e-09	8e-09	9e-09	7e-09	1.2e-08	8e-09	5e-09	6e-09	6e-09	2.5e-08	1.7e-08	1.2e-08	6e-09	2e-09	1.2e-08	4e-09	7e-09	1.9e-08	1.2e-08	1.2e-08	1.4e-08	7e-09	2.1e-08	1.9e-08	1.2e-08
CAMTA1	chr1	6785324	7769706	+	6785324	6783324	6795324	7e-09	9e-09	1.1e-08	1.5e-08	1.4e-08	2.2e-08	5.4e-08	7.7e-08	7.3e-08	3.6e-08	1.8e-08	1.3e-08	1.3e-08	9e-09	1e-09	2e-09	7e-09	7e-09	6e-09	1e-08	4e-09	7e-09	6e-09	2e-09	2e-09	5e-09	4e-09	4e-09	4e-09	1.1e-08	9e-09	1.1e-08	1.3e-08	5e-09	5e-09	3e-09	2e-09	7e-09	5e-09	9e-09	5e-09	9e-09
VAMP3	chr1	7771269	7781432	+	7771269	7769269	7781269	5e-09	9e-09	6e-09	6e-09	9e-09	7e-09	8e-09	9e-09	1.2e-08	1.5e-08	2.3e-08	2.8e-08	4.2e-08	4.8e-08	3.7e-08	1.6e-08	1.2e-08	6e-09	9e-09	9e-09	4e-09	9e-09	6e-09	1.4e-08	9e-09	1.3e-08	6e-09	7e-09	1.4e-08	1e-08	1.3e-08	1.1e-08	6e-09	1.3e-08	1e-08	3e-09	9e-09	1.6e-08	1.5e-08	8e-09	1e-09	6e-09
PER3	chr1	7784320	7845177	+	7784320	7782320	7794320	1.2e-08	2e-09	2e-09	5e-09	1.3e-08	3e-08	5.4e-08	6.1e-08	3.3e-08	4.5e-08	1.2e-08	2e-08	2.1e-08	2e-09	4e-09	9e-09	1.1e-08	9e-09	4e-09	1.1e-08	1.2e-08	6e-09	7e-09	6e-09	1.6e-08	8e-09	7e-09	3e-09	3e-09	4e-09	3e-09	7e-09	3e-09	8e-09	1e-08	1.2e-08	1.6e-08	9e-09	7e-09	4e-09	9e-09	7e-09
UTS2	chr1	7843083	7853512	-	7853512	7855512	7843512	1e-08	2e-09	8e-09	1e-08	7e-09	7e-09	1.2e-08	1.8e-08	3.2e-08	3.1e-08	8e-09	5e-09	3e-09	5e-09	9e-09	1e-08	2.2e-08	4e-09	1.8e-08	7e-09	1.3e-08	1.7e-08	1.1e-08	9e-09	9e-09	8e-09	2e-08	1.2e-08	2e-08	1.1e-08	1.1e-08	1.4e-08	1.1e-08	2e-08	8e-09	6e-09	2.1e-08	1.5e-08	1.6e-08	1.3e-08	1e-08	1.1e-08
TNFRSF9	chr1	7915894	7943165	-	7943165	7945165	7933165	6e-09	1.2e-08	1.9e-08	6e-09	1.1e-08	1.1e-08	8e-09	9e-09	1.1e-08	1.2e-08	2.1e-08	2.2e-08	2e-08	1.3e-08	1.2e-08	1.2e-08	1.8e-08	9e-09	6e-09	8e-09	7e-09	1e-08	4e-09	2e-09	1e-08	1.8e-08	1.1e-08	6e-09	3e-09	9e-09	7e-09	3e-09	1.2e-08	1.8e-08	1e-08	6e-09	6e-09	2.2e-08	1.3e-08	1e-08	2.1e-08	2e-08
PARK7	chr1	7954291	7985505	+	7954291	7952291	7964291	6e-09	4e-09	8e-09	1.7e-08	2.5e-08	1.1e-08	9e-09	9e-09	2.2e-08	3.5e-08	1.1e-08	2e-08	3.6e-08	1.1e-08	5e-09	8e-09	1.2e-08	1.4e-08	1e-08	5e-09	9e-09	1.4e-08	4e-09	7e-09	2e-09	5e-09	1.1e-08	1.3e-08	1.1e-08	9e-09	1.1e-08	1.8e-08	1.1e-08	1.4e-08	1e-08	5e-09	5e-09	7e-09	1.1e-08	2e-09	5e-09	5e-09
ERRFI1	chr1	8004404	8026308	-	8026308	8028308	8016308	1.7e-08	1.7e-08	6e-09	4e-09	1e-08	1.5e-08	3.6e-08	1.6e-08	1.7e-08	1.6e-08	1.2e-08	9e-09	8e-09	4e-09	8e-09	5e-09	1.3e-08	1.7e-08	2.5e-08	1.8e-08	6e-09	4e-09	2e-09	1e-09	1e-09	3e-09	9e-09	6e-09	2.1e-08	2.6e-08	5e-09	6e-09	5e-09	1.4e-08	1e-08	9e-09	4e-09	1.2e-08	1.9e-08	6e-09	1e-08	1.1e-08
SLC45A1	chr1	8317826	8344167	+	8317826	8315826	8327826	1e-08	6e-09	1.4e-08	7e-09	4e-09	3e-09	1.5e-08	1.8e-08	3.1e-08	3.7e-08	3.6e-08	4.1e-08	3.1e-08	1.8e-08	3e-09	5e-09	6e-09	4e-09	1.4e-08	1.1e-08	2.1e-08	1e-09	5e-09	9e-09	2e-09	3e-09	3e-09	4e-09	5e-09	4e-09	3e-09	6e-09	2e-09	3e-09	1.1e-08	5e-09	3e-09	8e-09	2e-08	1.8e-08	1.6e-08	6e-09
RERE	chr1	8352397	8817643	-	8817643	8819643	8807643	5e-09	7e-09	1.2e-08	1.8e-08	1.9e-08	6e-09	8e-09	8e-09	8e-09	5.6e-08	4.1e-08	3.4e-08	1.8e-08	6e-09	4e-09	4e-09	1e-08	7e-09	9e-09	1.6e-08	1.2e-08	1e-08	5e-09	4e-09	3e-09	2e-09	1.2e-08	9e-09	9e-09	8e-09	8e-09	8e-09	2e-09	5e-09	9e-09	1.2e-08	1.1e-08	9e-09	9e-09	1.3e-08	1.5e-08	1.2e-08
ENO1	chr1	8861002	8879249	-	8879249	8881249	8869249	1.5e-08	1.3e-08	5e-09	3e-09	8e-09	1.8e-08	1.2e-08	1.9e-08	7e-09	2.7e-08	7.7e-08	5.4e-08	3e-08	7e-09	9e-09	2e-09	9e-09	5e-09	2e-09	9e-09	4e-09	3e-09	3e-09	9e-09	5e-09	1e-08	1.5e-08	9e-09	4e-09	2e-09	3e-09	1.4e-08	1e-08	1.4e-08	1.1e-08	5e-09	6e-09	7e-09	1.1e-08	2.6e-08	9e-09	9e-09
CA6	chr1	8945867	8975092	+	8945867	8943867	8955867	6e-09	6e-09	7e-09	1.3e-08	9e-09	1.1e-08	1.3e-08	1.1e-08	7e-09	3e-09	7e-09	1.4e-08	1.1e-08	6e-09	1.3e-08	8e-09	2.1e-08	2e-08	1.1e-08	1.2e-08	9e-09	1.1e-08	2.5e-08	2e-08	7e-09	3e-09	9e-09	3e-09	2e-09	8e-09	8e-09	1.1e-08	1.2e-08	4e-09	6e-09	1.5e-08	8e-09	8e-09	1.3e-08	1.4e-08	1.6e-08	1.1e-08
SLC2A7	chr1	9003300	9026345	-	9026345	9028345	9016345	5e-09	1.6e-08	8e-09	2.2e-08	1.6e-08	8e-09	1.3e-08	1.6e-08	1.7e-08	2.3e-08	1.7e-08	1.1e-08	2.4e-08	1e-08	1.1e-08	1e-08	6e-09	1.1e-08	2e-09	5e-09	4e-09	9e-09	9e-09	1.6e-08	1.9e-08	8e-09	1.2e-08	1.1e-08	6e-09	1.2e-08	3e-09	1.1e-08	4e-09	1.3e-08	2.4e-08	1.9e-08	9e-09	5e-09	4e-09	6e-09	1.6e-08	8e-09
SLC2A5	chr1	9035107	9088478	-	9088478	9090478	9078478	2.8e-08	9e-09	1.6e-08	3.5e-08	4e-09	9e-09	7e-09	1.1e-08	1e-08	1e-08	6e-09	1.1e-08	7e-09	1e-08	1.2e-08	1.7e-08	1.5e-08	6e-09	6e-09	7e-09	1.6e-08	1.1e-08	2e-08	8e-09	5e-09	9e-09	1.2e-08	1.3e-08	1.2e-08	2.1e-08	1.2e-08	1.3e-08	2.4e-08	1.3e-08	1.5e-08	1.5e-08	6e-09	5e-09	3e-09	6e-09	1e-08	2.5e-08
GPR157	chr1	9100305	9129170	-	9129170	9131170	9119170	1.2e-08	2.2e-08	8e-09	1.2e-08	4e-09	1.6e-08	8e-09	3e-09	7e-09	1.5e-08	1.4e-08	1.9e-08	2e-08	6e-09	1.6e-08	8e-09	6e-09	1e-08	8e-09	7e-09	5e-09	4e-09	2e-09	2e-09	1.5e-08	2e-08	1.1e-08	3e-09	3e-09	1.2e-08	1.8e-08	1e-08	1.1e-08	1.2e-08	1.5e-08	1.2e-08	2.8e-08	9e-09	1.7e-08	3.4e-08	4e-09	9e-09
H6PD	chr1	9234775	9271337	+	9234775	9232775	9244775	2.7e-08	9e-09	1.5e-08	3.5e-08	6e-09	8e-09	7e-09	1e-08	1.1e-08	9e-09	7e-09	1e-08	7e-09	1e-08	1.2e-08	1.7e-08	1.5e-08	7e-09	6e-09	7e-09	1.7e-08	1e-08	2e-08	9e-09	5e-09	9e-09	1.1e-08	1.3e-08	1.1e-08	2.2e-08	1.2e-08	1.2e-08	2.4e-08	1.5e-08	1.5e-08	1.5e-08	7e-09	5e-09	3e-09	6e-09	8e-09	2.7e-08
SPSB1	chr1	9292880	9369532	+	9292880	9290880	9302880	6e-09	2e-09	4e-09	1.3e-08	1.7e-08	4e-09	4e-09	1e-08	6e-09	2e-09	2e-09	9e-09	1.4e-08	4e-08	3.4e-08	5.7e-08	7e-08	2.6e-08	9e-09	8e-09	1e-08	8e-09	5e-09	9e-09	1.8e-08	1.3e-08	1e-08	1.7e-08	1.7e-08	8e-09	8e-09	2e-09	4e-09	1e-09	1e-09	4e-09	8e-09	1.3e-08	2e-09	4e-09	5e-09	1.3e-08
SLC25A33	chr1	9539482	9585179	+	9539482	9537482	9549482	9e-09	8e-09	1e-08	4e-09	2.1e-08	1.1e-08	2e-09	2e-09	7e-09	1.3e-08	7e-09	1.6e-08	2e-08	1e-08	2.1e-08	1.8e-08	1.3e-08	2.3e-08	2.4e-08	1.3e-08	2.1e-08	8e-09	1.4e-08	1.3e-08	8e-09	1.6e-08	7e-09	1.3e-08	1.4e-08	1.6e-08	9e-09	3e-09	1.3e-08	1.7e-08	2e-09	1e-08	1.2e-08	8e-09	8e-09	4e-09	1.1e-08	1.1e-08
TMEM201	chr1	9588922	9614873	+	9588922	9586922	9598922	3e-09	1e-09	6e-09	3e-09	0	7e-09	1e-08	1.5e-08	2.8e-08	3.3e-08	4.5e-08	2.4e-08	2.5e-08	3e-08	1.8e-08	1.3e-08	1.7e-08	1.4e-08	9e-09	8e-09	3e-09	1e-08	1.1e-08	6e-09	2.6e-08	1.6e-08	1.1e-08	3e-09	9e-09	2e-09	9e-09	5e-09	4e-09	5e-09	8e-09	4e-09	5e-09	8e-09	8e-09	5e-09	2.3e-08	9e-09
PIK3CD	chr1	9651732	9729114	+	9651732	9649732	9661732	7e-09	1e-08	1e-08	6e-09	1e-09	2e-09	3e-09	2e-09	2e-09	1e-08	3.2e-08	2.3e-08	1.9e-08	1.3e-08	3.4e-08	2.9e-08	5e-09	2.5e-08	2.3e-08	1.5e-08	8e-09	6e-09	3e-09	5e-09	8e-09	4e-09	7e-09	4e-09	3e-09	1.1e-08	1.8e-08	1.1e-08	1e-08	3e-09	7e-09	1.2e-08	5e-09	1.5e-08	2.5e-08	5e-09	5e-09	7e-09
CLSTN1	chr1	9729026	9824526	-	9824526	9826526	9814526	9e-09	1.4e-08	5e-09	1e-08	2.2e-08	1.7e-08	2.7e-08	1.8e-08	3.1e-08	1.2e-08	2.1e-08	7e-09	1.9e-08	1.1e-08	9e-09	4e-09	6e-09	7e-09	7e-09	1.2e-08	8e-09	1.2e-08	1.2e-08	8e-09	2.7e-08	1.8e-08	6e-09	1.2e-08	8e-09	5e-09	3e-09	5e-09	8e-09	1e-08	5e-09	1.9e-08	1.1e-08	1.9e-08	5e-09	8e-09	2e-09	1e-08
AL357140.1	chr1	9827610	9828258	-	9828258	9830258	9818258	7e-09	1e-08	9e-09	8e-09	1.5e-08	1.5e-08	8e-09	1.2e-08	2.9e-08	2.9e-08	1e-08	2.3e-08	1.1e-08	1.1e-08	1.6e-08	2e-09	1.2e-08	1.3e-08	1.7e-08	1.1e-08	1e-08	1.3e-08	1.3e-08	2e-08	9e-09	6e-09	2.3e-08	1.2e-08	1.1e-08	1.3e-08	8e-09	6e-09	1.5e-08	1.6e-08	9e-09	1.6e-08	1e-08	5e-09	8e-09	5e-09	0	3e-09
CTNNBIP1	chr1	9848276	9910336	-	9910336	9912336	9900336	4e-09	9e-09	1.2e-08	9e-09	4e-09	2e-09	2e-08	2e-08	1.2e-08	4.4e-08	3.3e-08	6.2e-08	5.3e-08	3.1e-08	1.4e-08	4e-09	3e-09	1e-09	1.1e-08	1.1e-08	9e-09	7e-09	5e-09	6e-09	1.4e-08	1.2e-08	1.6e-08	1e-08	7e-09	1e-08	6e-09	7e-09	8e-09	2e-09	5e-09	7e-09	1e-09	8e-09	4e-09	2e-09	4e-09	4e-09
LZIC	chr1	9922113	9943407	-	9943407	9945407	9933407	3e-09	2e-09	1.2e-08	1.1e-08	5e-09	5e-09	1.4e-08	1.9e-08	1.5e-08	1.1e-08	1.8e-08	1.9e-08	9e-09	1.7e-08	1.5e-08	1.6e-08	1.7e-08	9e-09	1.2e-08	1.5e-08	1e-08	7e-09	7e-09	1.2e-08	1e-08	6e-09	1e-09	1.3e-08	1.5e-08	1e-08	8e-09	6e-09	1e-08	7e-09	1.4e-08	6e-09	1.2e-08	1.2e-08	1.5e-08	1.3e-08	1.9e-08	3e-09
NMNAT1	chr1	9943428	9985501	+	9943428	9941428	9953428	1.2e-08	1.3e-08	1e-08	2.3e-08	9e-09	6e-09	8e-09	7e-09	1.3e-08	5e-09	2e-09	2e-09	5e-09	1.5e-08	1.9e-08	1.9e-08	1.8e-08	1.6e-08	1.6e-08	1.2e-08	6e-09	3e-09	4e-09	8e-09	3e-09	1.5e-08	6e-09	2.6e-08	8e-09	1.4e-08	1.5e-08	1e-08	1e-08	1.1e-08	2e-08	1.8e-08	7e-09	1e-08	1e-08	1e-08	1.2e-08	1.7e-08
RBP7	chr1	9997206	10016020	+	9997206	9995206	10007206	5e-09	4e-09	1e-08	1.1e-08	1.6e-08	4.5e-08	1.9e-08	2.8e-08	3.4e-08	5.9e-08	2.2e-08	6e-09	2e-09	4e-09	1.2e-08	1.3e-08	1.4e-08	1.1e-08	4e-09	5e-09	8e-09	1e-08	5e-09	4e-09	3e-09	4e-09	1.1e-08	5e-09	5e-09	7e-09	3e-09	7e-09	1.2e-08	8e-09	6e-09	7e-09	1.4e-08	1.9e-08	4e-09	1.5e-08	1.6e-08	1.3e-08
UBE4B	chr1	10032832	10181239	+	10032832	10030832	10042832	1e-08	5e-09	3e-09	2e-09	8e-09	6e-09	5e-09	1.6e-08	9e-09	1e-08	8e-09	1.5e-08	1.1e-08	1.4e-08	1e-08	1.4e-08	1.3e-08	2e-08	1.4e-08	7e-09	6e-09	5e-09	1.4e-08	1.4e-08	1.6e-08	1.7e-08	1.5e-08	1.6e-08	5e-09	1.2e-08	8e-09	5e-09	6e-09	1.3e-08	1.1e-08	1.7e-08	9e-09	7e-09	7e-09	1.3e-08	1.8e-08	2.2e-08
KIF1B	chr1	10210805	10381603	+	10210805	10208805	10220805	6e-09	5e-09	7e-09	5e-09	0	3e-09	8e-09	1.8e-08	2.3e-08	4e-08	2.9e-08	1.9e-08	8e-09	7e-09	7e-09	1.6e-08	6e-09	6e-09	1.2e-08	1.5e-08	6e-09	6e-09	1.3e-08	3e-09	6e-09	8e-09	5e-09	1e-08	5e-09	1.3e-08	2.7e-08	1.6e-08	4e-09	1.6e-08	5e-09	1.3e-08	1.8e-08	1.1e-08	1e-08	8e-09	9e-09	1.1e-08
PGD	chr1	10398592	10420144	+	10398592	10396592	10408592	5e-09	5e-09	4e-09	7e-09	7e-09	1.5e-08	6e-09	5e-09	2e-08	4e-09	9e-09	8e-09	1.4e-08	8e-09	1.5e-08	1.4e-08	9e-09	1.5e-08	1.1e-08	2.2e-08	1.6e-08	1.4e-08	1.7e-08	6e-09	5e-09	1.6e-08	8e-09	1.4e-08	3.2e-08	4e-09	4e-09	6e-09	9e-09	1.4e-08	1.4e-08	1.9e-08	1.1e-08	9e-09	2e-09	9e-09	1.6e-08	1e-08
APITD1	chr1	10430102	10452153	+	10430102	10428102	10440102	8e-09	9e-09	1.1e-08	9e-09	1.2e-08	2.1e-08	1.7e-08	1.7e-08	1.1e-08	1.3e-08	2.5e-08	1.7e-08	8e-09	8e-09	2.6e-08	2e-08	1.2e-08	1e-08	1.3e-08	9e-09	3e-08	1.4e-08	1.5e-08	1.3e-08	1e-08	1.4e-08	1.5e-08	1.9e-08	1.1e-08	7e-09	3e-09	3e-09	5e-09	5e-09	4e-09	1.2e-08	7e-09	2e-09	2e-09	2e-09	7e-09	4e-09
APITD1	chr1	10430443	10442809	+	10430443	10428443	10440443	8e-09	1.5e-08	9e-09	5e-09	4e-09	5e-09	1e-09	1.5e-08	2.4e-08	4.4e-08	2.8e-08	8e-09	8e-09	8e-09	2.6e-08	1.4e-08	4e-09	1.3e-08	8e-09	1.1e-08	8e-09	3e-09	1e-08	9e-09	1e-08	2.4e-08	1.1e-08	9e-09	2.4e-08	7e-09	5e-09	1e-08	1.5e-08	7e-09	5e-09	3e-09	4e-09	9e-09	1.9e-08	9e-09	1.8e-08	1.8e-08
CORT	chr1	10449719	10451902	+	10449719	10447719	10459719	4e-09	6e-09	9e-09	6e-09	1.2e-08	1e-08	2.4e-08	1.8e-08	9e-09	1.3e-08	7e-09	6e-09	3e-09	1.6e-08	1.5e-08	1.6e-08	1e-08	9e-09	1.1e-08	6e-09	1.6e-08	2.3e-08	1e-08	9e-09	1.3e-08	1e-08	1.6e-08	1e-08	2e-08	1.3e-08	1e-08	8e-09	7e-09	3e-09	4e-09	6e-09	1e-08	1.7e-08	1.5e-08	2.2e-08	1.3e-08	2.3e-08
DFFA	chr1	10456522	10472526	-	10472526	10474526	10462526	3e-09	9e-09	1.3e-08	2e-09	2e-09	1e-09	1e-09	2e-09	1.6e-08	4.8e-08	2.1e-08	2.1e-08	1.6e-08	8e-09	1.2e-08	1.9e-08	2.3e-08	2.2e-08	1e-08	1.2e-08	5e-09	5e-09	2e-09	3e-09	7e-09	9e-09	9e-09	5e-09	8e-09	9e-09	7e-09	6e-09	1.4e-08	1.3e-08	6e-09	1.6e-08	1.6e-08	1.3e-08	1.7e-08	4e-09	8e-09	1e-08
PEX14	chr1	10474887	10630758	+	10474887	10472887	10484887	7e-09	9e-09	3e-09	4e-09	9e-09	8e-09	5e-09	5e-09	4e-09	9e-09	5e-09	1.8e-08	1.9e-08	1.4e-08	9e-09	2e-08	1.9e-08	3.5e-08	6.1e-08	3.3e-08	5.2e-08	4.2e-08	1.8e-08	1e-08	5e-09	6e-09	5e-09	1.4e-08	1e-08	4e-09	7e-09	2e-09	8e-09	3e-09	4e-09	5e-09	1.1e-08	7e-09	1.2e-08	6e-09	9e-09	7e-09
CASZ1	chr1	10636604	10796650	-	10796650	10798650	10786650	1.5e-08	1.2e-08	1.1e-08	9e-09	1e-08	1.7e-08	2.6e-08	1.2e-08	1.1e-08	1.7e-08	8e-09	1e-08	1.1e-08	1.4e-08	1.2e-08	1.6e-08	2.1e-08	9e-09	6e-09	1.5e-08	2.1e-08	1.3e-08	9e-09	2.1e-08	3e-09	2e-09	6e-09	1.7e-08	1.3e-08	6e-09	1e-08	2e-09	5e-09	1.2e-08	3e-09	7e-09	6e-09	7e-09	9e-09	1e-08	9e-09	6e-09
C1orf127	chr1	10946473	10982037	-	10982037	10984037	10972037	1e-09	0	1e-09	3e-09	5e-09	3.6e-08	4.1e-08	7.1e-08	7.9e-08	5.9e-08	3.1e-08	2.2e-08	1.8e-08	1.6e-08	1.3e-08	1.4e-08	1.7e-08	2e-09	7e-09	3e-09	9e-09	4e-09	3e-09	8e-09	5e-09	9e-09	8e-09	1e-09	5e-09	4e-09	1e-08	9e-09	4e-09	3e-09	1e-09	7e-09	4e-09	9e-09	6e-09	2e-09	3e-09	4e-09
TARDBP	chr1	11012344	11026420	+	11012344	11010344	11022344	1.1e-08	1.2e-08	1.2e-08	1.1e-08	1.7e-08	2.5e-08	1.4e-08	1.5e-08	1.9e-08	9e-09	2.2e-08	1.1e-08	1.3e-08	6e-09	1.2e-08	1.2e-08	1.3e-08	1.3e-08	1.6e-08	1.7e-08	1.7e-08	1.7e-08	2e-08	9e-09	1.2e-08	5e-09	4e-09	5e-09	8e-09	1.1e-08	7e-09	1.2e-08	1.4e-08	7e-09	3e-09	1.4e-08	1e-08	1.1e-08	6e-09	1.1e-08	6e-09	8e-09
RP4	chr1	11012662	11030528	+	11012662	11010662	11022662	6e-09	5e-09	6e-09	1.4e-08	1e-08	7e-09	1.2e-08	1.8e-08	2.6e-08	6.3e-08	2.6e-08	7e-09	1.1e-08	1.9e-08	1.2e-08	8e-09	1.6e-08	1.8e-08	8e-09	7e-09	4e-09	3e-09	2e-09	7e-09	8e-09	6e-09	1.7e-08	7e-09	1.9e-08	6e-09	6e-09	1.4e-08	1.2e-08	1e-08	8e-09	7e-09	2e-09	4e-09	7e-09	2e-09	1e-08	6e-09
MASP2	chr1	11026523	11047233	-	11047233	11049233	11037233	6e-09	1.3e-08	1.4e-08	1e-08	8e-09	7e-09	8e-09	1.1e-08	1.3e-08	9e-09	9e-09	6e-09	3e-09	1.4e-08	4e-09	1.3e-08	1.4e-08	8e-09	2.5e-08	2.2e-08	1.3e-08	1.9e-08	4.2e-08	1.3e-08	1e-08	9e-09	1.2e-08	1.1e-08	1.2e-08	1.4e-08	1.2e-08	1.6e-08	2e-08	8e-09	4e-09	1.7e-08	6e-09	6e-09	1.4e-08	2.2e-08	7e-09	6e-09
SRM	chr1	11054589	11060024	-	11060024	11062024	11050024	3.6e-08	1e-08	1e-08	9e-09	2.6e-08	7e-09	9e-09	2.3e-08	1.7e-08	1.3e-08	1e-08	1.1e-08	7e-09	5e-09	7e-09	6e-09	9e-09	1.8e-08	1.2e-08	7e-09	2e-09	3e-09	1.4e-08	9e-09	3e-09	3e-09	4e-09	1.2e-08	6e-09	2e-08	9e-09	1.6e-08	8e-09	6e-09	1e-08	1e-08	1.3e-08	7e-09	5e-09	1.3e-08	8e-09	5e-09
EXOSC10	chr1	11066618	11099881	-	11099881	11101881	11089881	4e-09	4e-09	6e-09	8e-09	1.4e-08	9e-09	6e-09	1.2e-08	2e-08	2.9e-08	4.3e-08	2.7e-08	1.4e-08	1.8e-08	1.4e-08	1.1e-08	1.1e-08	1.5e-08	1.5e-08	1.3e-08	2e-08	1.7e-08	1e-08	6e-09	9e-09	6e-09	4e-09	6e-09	6e-09	4e-09	8e-09	8e-09	1e-08	1e-08	1.4e-08	6e-09	3e-09	3e-09	5e-09	1.2e-08	3e-09	9e-09
MTOR	chr1	11106535	11262507	-	11262507	11264507	11252507	0	0	2e-09	1e-09	1e-09	3e-09	4e-09	1e-08	1.6e-08	8e-09	9e-09	1e-08	1.3e-08	9e-09	8e-09	1.7e-08	9e-09	4e-09	5e-09	2.2e-08	7e-09	1.1e-08	7e-09	1.5e-08	1.2e-08	1.3e-08	4e-09	4e-09	3e-09	1.2e-08	7e-09	1.6e-08	1.2e-08	2.5e-08	5e-09	5e-09	1.2e-08	1.3e-08	1.7e-08	1.6e-08	1.2e-08	4e-09
ANGPTL7	chr1	11189341	11195981	+	11189341	11187341	11199341	1.1e-08	1e-08	8e-09	7e-09	1e-08	1.4e-08	1e-08	1.2e-08	9e-09	8e-09	5e-09	8e-09	1.2e-08	1.7e-08	1.7e-08	1.7e-08	1.4e-08	1.7e-08	1.4e-08	1e-08	1.1e-08	9e-09	2.1e-08	8e-09	7e-09	1.8e-08	8e-09	8e-09	8e-09	1e-08	1.8e-08	1.4e-08	9e-09	6e-09	5e-09	7e-09	6e-09	6e-09	9e-09	7e-09	6e-09	1.4e-08
UBIAD1	chr1	11273206	11296049	+	11273206	11271206	11283206	1.5e-08	1.2e-08	2.1e-08	2e-08	2.3e-08	1.3e-08	4e-09	6e-09	1.4e-08	3e-09	8e-09	2e-09	1e-09	6e-09	1.1e-08	6e-09	4e-09	7e-09	1.2e-08	1.5e-08	1.4e-08	8e-09	1.1e-08	1.1e-08	1.9e-08	1e-08	1.1e-08	1.2e-08	8e-09	4e-09	2e-09	4e-09	7e-09	1.4e-08	1.1e-08	1.6e-08	1.9e-08	2e-08	1.7e-08	9e-09	2.4e-08	3.3e-08
PTCHD2	chr1	11479238	11537584	+	11479238	11477238	11489238	1.6e-08	8e-09	1.3e-08	8e-09	1.1e-08	1.7e-08	1.1e-08	1.5e-08	3e-08	1.8e-08	2.3e-08	1e-08	1.1e-08	1.3e-08	8e-09	8e-09	5e-09	9e-09	9e-09	1.1e-08	1.2e-08	5e-09	7e-09	1.1e-08	2.2e-08	1.4e-08	2.8e-08	1.4e-08	5e-09	7e-09	9e-09	3e-09	4e-09	8e-09	7e-09	1.3e-08	1e-09	4e-09	4e-09	1.1e-08	7e-09	1e-08
FBXO2	chr1	11648367	11655785	-	11655785	11657785	11645785	5e-09	1.8e-08	5e-09	2.6e-08	1.2e-08	1.1e-08	1e-08	2e-08	1.3e-08	2.3e-08	1.2e-08	8e-09	7e-09	8e-09	2.2e-08	2e-09	1.2e-08	8e-09	1.1e-08	1.1e-08	4e-09	2e-09	1.8e-08	9e-09	1.6e-08	1.2e-08	1.2e-08	1.4e-08	1.7e-08	1.1e-08	7e-09	5e-09	2e-09	6e-09	2.2e-08	1.1e-08	8e-09	9e-09	1.8e-08	2.1e-08	1.5e-08	1.2e-08
FBXO44	chr1	11654375	11663327	+	11654375	11652375	11664375	1.4e-08	1e-08	8e-09	1e-08	1e-08	1e-08	1.1e-08	5e-09	1.4e-08	1.7e-08	1.3e-08	8e-09	1.1e-08	1.1e-08	1.2e-08	1.2e-08	2e-08	2.5e-08	1.7e-08	1.2e-08	8e-09	7e-09	6e-09	1.2e-08	1.6e-08	6e-09	6e-09	1.5e-08	5e-09	8e-09	5e-09	8e-09	5e-09	7e-09	6e-09	1.3e-08	1.8e-08	1.1e-08	5e-09	2e-09	6e-09	3.5e-08
FBXO6	chr1	11664124	11674354	+	11664124	11662124	11674124	1e-08	5e-09	4e-09	5e-09	1e-08	2.1e-08	5e-09	6e-09	8e-09	1.1e-08	2.1e-08	2.2e-08	1.8e-08	7e-09	6e-09	1.3e-08	1.8e-08	2.8e-08	2.5e-08	1.1e-08	1.2e-08	7e-09	3e-09	6e-09	1.1e-08	1.3e-08	1.1e-08	1e-08	6e-09	1e-08	6e-09	4e-09	1.3e-08	8e-09	3e-09	5e-09	1.2e-08	1.4e-08	1.1e-08	1.2e-08	1.2e-08	2.2e-08
MAD2L2	chr1	11674480	11691650	-	11691650	11693650	11681650	2e-09	8e-09	7e-09	4e-09	3e-09	1.1e-08	6e-09	3e-09	1e-08	1.3e-08	6e-09	6e-09	1.5e-08	1.4e-08	1.3e-08	1.5e-08	7e-09	3e-09	7e-09	8e-09	1.3e-08	1e-08	1.1e-08	8e-09	1.1e-08	8e-09	9e-09	3e-09	1.4e-08	9e-09	1.6e-08	1.6e-08	1.6e-08	4e-09	4e-09	2e-09	1.1e-08	5e-09	4e-09	3e-09	9e-09	1.2e-08
DRAXIN	chr1	11691729	11725857	+	11691729	11689729	11701729	2e-09	1.2e-08	2.1e-08	4e-09	4e-09	7e-09	1.3e-08	1.1e-08	1.7e-08	1.4e-08	3.7e-08	1.2e-08	1.6e-08	9e-09	6e-09	6e-09	1e-08	1.4e-08	1.7e-08	1.5e-08	1.2e-08	5e-09	6e-09	5e-09	1.2e-08	2.9e-08	9e-09	1.7e-08	7e-09	6e-09	1.1e-08	1.7e-08	1.1e-08	2.2e-08	1.6e-08	1.5e-08	1.1e-08	1.1e-08	1.6e-08	9e-09	1.6e-08	7e-09
AGTRAP	chr1	11736084	11750771	+	11736084	11734084	11746084	9e-09	1e-08	6e-09	8e-09	2.3e-08	2e-08	5e-09	7e-09	9e-09	4e-09	4e-09	1.5e-08	1.7e-08	1.3e-08	5e-09	5e-09	1.5e-08	6e-09	1.1e-08	5e-09	6e-09	6e-09	9e-09	4e-09	7e-09	1.6e-08	1e-08	4e-09	1e-09	4e-09	1.2e-08	8e-09	8e-09	8e-09	1.8e-08	1.4e-08	9e-09	9e-09	1.9e-08	1.4e-08	1.6e-08	2.3e-08
C1orf167	chr1	11761787	11789585	+	11761787	11759787	11771787	1.7e-08	1.2e-08	1.8e-08	1.4e-08	1.1e-08	2.6e-08	3.4e-08	9e-09	5e-09	7e-09	1.5e-08	9e-09	7e-09	1.2e-08	2.3e-08	2.4e-08	4e-09	2.2e-08	1.7e-08	3.5e-08	1.9e-08	1e-08	3e-09	1.4e-08	6e-09	4e-09	3e-09	9e-09	4e-09	6e-09	1.2e-08	8e-09	3e-09	2e-09	2e-09	6e-09	6e-09	8e-09	6e-09	4e-09	8e-09	1.3e-08
MTHFR	chr1	11785723	11806920	-	11806920	11808920	11796920	2.5e-08	8e-09	1.3e-08	1.2e-08	4e-09	1.4e-08	3e-09	6e-09	9e-09	8e-09	1.3e-08	1.1e-08	9e-09	7e-09	8e-09	1e-08	1.4e-08	1.3e-08	6e-09	1.1e-08	7e-09	9e-09	2.6e-08	1.5e-08	1.8e-08	2.2e-08	8e-09	4e-09	1e-08	4e-09	6e-09	8e-09	1.2e-08	2e-08	8e-09	5e-09	9e-09	1.1e-08	1.6e-08	1.7e-08	6e-09	1.1e-08
CLCN6	chr1	11806096	11843144	+	11806096	11804096	11816096	1.4e-08	1e-08	5e-09	1.7e-08	1e-08	5e-09	4e-09	1.5e-08	1.8e-08	5e-09	5e-09	7e-09	1.6e-08	1.3e-08	1.1e-08	8e-09	1.3e-08	1.1e-08	1e-08	1.4e-08	2.5e-08	7e-09	9e-09	6e-09	8e-09	1.3e-08	4e-09	1.3e-08	1.1e-08	8e-09	6e-09	1.6e-08	1.3e-08	1.2e-08	1e-08	3e-09	1e-08	1.3e-08	7e-09	2.6e-08	3e-08	2.4e-08
NPPA	chr1	11845709	11848345	-	11848345	11850345	11838345	1e-08	1e-08	8e-09	9e-09	1.1e-08	4e-09	1.5e-08	1.7e-08	1.7e-08	6.2e-08	3.8e-08	1.2e-08	1e-08	1e-08	1.4e-08	8e-09	8e-09	1.3e-08	1.1e-08	1.4e-08	1.1e-08	9e-09	1.1e-08	2.1e-08	8e-09	3e-09	3e-09	3e-09	1.3e-08	8e-09	9e-09	1.2e-08	6e-09	9e-09	1.1e-08	6e-09	9e-09	7e-09	5e-09	3e-09	1e-09	6e-09
NPPB	chr1	11857464	11858931	-	11858931	11860931	11848931	1e-08	9e-09	1.3e-08	5e-09	1.5e-08	1e-08	9e-09	1e-08	8e-09	1.1e-08	1.7e-08	1.2e-08	7e-09	3e-09	1.4e-08	7e-09	7e-09	1.4e-08	1.8e-08	1.1e-08	1e-08	1.9e-08	1.5e-08	2.7e-08	1.5e-08	1.6e-08	1.8e-08	7e-09	6e-09	1.2e-08	7e-09	9e-09	9e-09	8e-09	8e-09	1e-08	3e-09	1e-08	9e-09	8e-09	1e-08	1.2e-08
KIAA2013	chr1	11919591	11926428	-	11926428	11928428	11916428	7e-09	1.1e-08	6e-09	1.2e-08	9e-09	5e-09	1.3e-08	1.6e-08	1.5e-08	4.4e-08	5.8e-08	1.2e-08	1.1e-08	1.1e-08	1.1e-08	1.2e-08	8e-09	1.2e-08	9e-09	1.5e-08	1.1e-08	9e-09	1.2e-08	2.1e-08	9e-09	5e-09	1e-09	2e-09	1.5e-08	6e-09	7e-09	1.6e-08	5e-09	9e-09	1.1e-08	7e-09	7e-09	9e-09	6e-09	4e-09	1e-09	2e-09
PLOD1	chr1	11934694	11975537	+	11934694	11932694	11944694	3e-09	5e-09	4e-09	1e-08	1.1e-08	1.7e-08	6e-09	8e-09	1e-08	3.1e-08	3.4e-08	8e-09	4e-09	8e-09	2e-08	1.1e-08	3e-09	6e-09	1.9e-08	1.5e-08	5e-09	3e-09	1.3e-08	1.3e-08	5e-09	1.2e-08	1.2e-08	6e-09	4e-09	4e-09	8e-09	1.4e-08	6e-09	1.1e-08	7e-09	1.6e-08	1.1e-08	9e-09	1.1e-08	9e-09	1.6e-08	1.5e-08
MFN2	chr1	11980181	12013514	+	11980181	11978181	11990181	1.1e-08	9e-09	8e-09	8e-09	1.3e-08	1.5e-08	8e-09	2e-08	1.7e-08	1e-08	8e-09	4e-09	1.4e-08	1.2e-08	1.4e-08	5e-09	2.1e-08	8e-09	1.3e-08	2.2e-08	1e-08	1.2e-08	3e-09	5e-09	1.1e-08	1.2e-08	1.2e-08	8e-09	5e-09	7e-09	1.5e-08	2.3e-08	8e-09	6e-09	8e-09	9e-09	1.5e-08	7e-09	1.7e-08	8e-09	1e-09	3e-09
MIIP	chr1	12019466	12032045	+	12019466	12017466	12029466	8e-09	1.3e-08	1.1e-08	5e-09	1e-08	1.8e-08	1.6e-08	2e-08	3.2e-08	5.4e-08	3.5e-08	2.4e-08	2.2e-08	8e-09	1.6e-08	2.1e-08	2e-08	1.7e-08	1.2e-08	9e-09	1e-09	2e-09	1.1e-08	1.1e-08	6e-09	3e-09	6e-09	8e-09	9e-09	3e-09	6e-09	8e-09	1e-08	4e-09	1e-09	1e-09	2e-09	7e-09	8e-09	2.1e-08	1.3e-08	6e-09
TNFRSF8	chr1	12063377	12144207	+	12063377	12061377	12073377	1.5e-08	8e-09	9e-09	1e-08	1.5e-08	2e-08	5e-09	1.1e-08	1.6e-08	3.9e-08	5.2e-08	2.6e-08	1.1e-08	1e-08	2.4e-08	1.2e-08	7e-09	1.2e-08	1e-08	1e-08	1.2e-08	2e-09	6e-09	1e-08	5e-09	4e-09	1e-08	8e-09	1.1e-08	1.3e-08	1.1e-08	1.4e-08	4e-09	5e-09	3e-09	3e-09	7e-09	2e-09	5e-09	1.6e-08	1.9e-08	7e-09
TNFRSF1B	chr1	12167003	12209228	+	12167003	12165003	12177003	4e-09	1e-08	4e-09	8e-09	1.6e-08	6e-09	5e-09	2e-09	6e-09	6e-09	8e-09	3.6e-08	2.2e-08	2.1e-08	1.3e-08	5e-09	1.7e-08	9e-09	4e-09	1.2e-08	1.3e-08	7e-09	5e-09	7e-09	9e-09	1.2e-08	2.4e-08	9e-09	1.5e-08	8e-09	6e-09	1.5e-08	4e-09	1.1e-08	8e-09	1.8e-08	1.6e-08	9e-09	8e-09	8e-09	8e-09	1e-08
VPS13D	chr1	12230067	12512047	+	12230067	12228067	12240067	7e-09	1e-08	2e-09	2e-09	4e-09	5e-09	5e-09	9e-09	1.8e-08	1.2e-08	9e-09	8e-09	1.5e-08	6e-09	7e-09	7e-09	1.4e-08	1.3e-08	1.4e-08	1.4e-08	1.9e-08	1.2e-08	1.9e-08	1.7e-08	1.1e-08	7e-09	1.3e-08	1.9e-08	4e-09	1.2e-08	1.1e-08	9e-09	5e-09	9e-09	1e-08	1.4e-08	9e-09	4e-09	7e-09	1.3e-08	6e-09	6e-09
DHRS3	chr1	12567910	12617731	-	12617731	12619731	12607731	9e-09	2e-09	2e-09	2e-09	2e-09	1.2e-08	9e-09	9e-09	7e-09	1.2e-08	9e-09	5e-09	1.2e-08	1.1e-08	2.6e-08	8e-09	2e-09	6e-09	2.5e-08	2.2e-08	1.8e-08	9e-09	1.6e-08	7e-09	8e-09	1e-08	7e-09	6e-09	1.2e-08	1.6e-08	1.5e-08	2.9e-08	2e-08	1.1e-08	8e-09	1.1e-08	1e-08	7e-09	5e-09	9e-09	1e-08	9e-09
AADACL4	chr1	12644547	12667086	+	12644547	12642547	12654547	2e-09	4e-09	7e-09	6e-09	5e-09	8e-09	1.1e-08	1.3e-08	6e-09	1.1e-08	8e-09	1.1e-08	6e-09	8e-09	1.1e-08	7e-09	4e-09	9e-09	2.5e-08	9e-09	1.3e-08	1.9e-08	1.2e-08	1.5e-08	9e-09	2e-09	8e-09	9e-09	6e-09	9e-09	1.2e-08	1.4e-08	2.5e-08	1.2e-08	1e-08	1.1e-08	9e-09	1.2e-08	1.2e-08	1.3e-08	1.7e-08	7e-09
AADACL3	chr1	12716143	12728400	+	12716143	12714143	12726143	4.6e-08	5.8e-08	1.8e-08	1.7e-08	1e-08	5e-09	1e-09	1e-08	1.1e-08	1.4e-08	1e-08	1.5e-08	5e-09	7e-09	1.1e-08	1e-08	8e-09	3e-09	9e-09	4e-09	4e-09	7e-09	1.9e-08	1.5e-08	7e-09	8e-09	1.1e-08	4e-09	5e-09	1.4e-08	6e-09	5e-09	1e-08	5e-09	6e-09	9e-09	7e-09	6e-09	6e-09	1.3e-08	7e-09	6e-09
C1orf158	chr1	12746215	12763699	+	12746215	12744215	12756215	6e-09	1.5e-08	1.1e-08	4e-09	5e-09	5e-09	6e-09	6e-09	1.8e-08	2.4e-08	1.1e-08	1e-08	7e-09	1.3e-08	1.4e-08	9e-09	7e-09	6e-09	3e-09	5e-09	5e-09	1e-08	5e-09	6e-09	8e-09	1.2e-08	9e-09	1.6e-08	7e-09	5e-09	4e-09	7e-09	1.3e-08	1e-08	1.4e-08	1.2e-08	8e-09	4e-09	6e-09	7e-09	2e-09	9e-09
PRAMEF12	chr1	12774841	12777906	+	12774841	12772841	12784841	9e-09	1.8e-08	1.6e-08	8e-09	1.3e-08	2e-08	9e-09	7e-09	2.9e-08	6.3e-08	2.3e-08	1.9e-08	1.1e-08	7e-09	1.2e-08	1.1e-08	7e-09	5e-09	7e-09	1.1e-08	5e-09	6e-09	5e-09	1e-08	2e-09	7e-09	0	3e-09	4e-09	7e-09	7e-09	8e-09	1.3e-08	1.2e-08	3e-09	1.2e-08	1.7e-08	1e-08	9e-09	6e-09	5e-09	4e-09
PRAMEF1	chr1	12791397	12796628	+	12791397	12789397	12801397	1.3e-08	7e-09	8e-09	6e-09	1e-08	1e-09	1.5e-08	1.4e-08	1.2e-08	8e-09	1.3e-08	6e-09	2e-09	6e-09	2.1e-08	1e-08	5e-09	1.1e-08	9e-09	1.9e-08	1.7e-08	1.1e-08	2.2e-08	1.8e-08	1.2e-08	5e-09	1.1e-08	1.3e-08	2.6e-08	1.6e-08	1.2e-08	1.8e-08	2.5e-08	2.1e-08	2.1e-08	1.1e-08	1.1e-08	6e-09	5e-09	6e-09	1.1e-08	1.3e-08
PRAMEF11	chr1	12824605	12831410	-	12831410	12833410	12821410	6e-09	6e-09	2e-09	6e-09	3e-09	5e-09	1e-09	2e-09	5e-09	5e-09	1.2e-08	1e-08	7e-09	8e-09	4e-09	1.2e-08	1.4e-08	1.6e-08	2.9e-08	1.6e-08	1e-08	1e-08	1.2e-08	1.4e-08	1.5e-08	1.6e-08	6e-09	1.2e-08	5e-09	1.3e-08	7e-09	1e-09	2e-09	9e-09	3e-08	1.6e-08	1.1e-08	7e-09	1.1e-08	1.1e-08	1.1e-08	7e-09
HNRNPCL1	chr1	12847377	12947578	-	12947578	12949578	12937578	6e-09	1.6e-08	8e-09	9e-09	1.2e-08	9e-09	1e-08	5e-09	7e-09	1.1e-08	5e-09	8e-09	7e-09	1.9e-08	3.1e-08	4.4e-08	1.7e-08	1.9e-08	5e-09	8e-09	6e-09	1.1e-08	6e-09	1.7e-08	1.9e-08	9e-09	4e-09	5e-09	7e-09	1.2e-08	8e-09	1.1e-08	1.1e-08	1e-08	7e-09	6e-09	5e-09	1.8e-08	1.2e-08	6e-09	1.6e-08	6e-09
PRAMEF2	chr1	12857086	12861909	+	12857086	12855086	12867086	6e-09	7e-09	6e-09	1e-08	7e-09	1.3e-08	9e-09	1.6e-08	2.5e-08	4.9e-08	1.2e-08	4e-08	1.1e-08	2.2e-08	1.9e-08	1.7e-08	1e-09	4e-09	1e-09	2e-09	1e-09	2e-09	5e-09	5e-09	8e-09	3e-09	3e-09	3e-09	3e-09	9e-09	5e-09	3e-09	7e-09	1.1e-08	8e-09	6e-09	4e-09	1.1e-08	1.2e-08	5e-09	4e-09	2e-09
PRAMEF4	chr1	12879224	12886201	-	12886201	12888201	12876201	9e-09	1e-08	8e-09	9e-09	3e-09	6e-09	8e-09	1.4e-08	3e-09	2e-09	5e-09	4e-09	1.9e-08	2e-08	1.1e-08	1.6e-08	9e-09	2e-08	1.2e-08	1.8e-08	1.3e-08	2.5e-08	1.4e-08	7e-09	7e-09	1.3e-08	1.2e-08	6e-09	1.5e-08	8e-09	8e-09	9e-09	1.5e-08	8e-09	8e-09	6e-09	2e-09	1e-09	4e-09	5e-09	1.4e-08	7e-09
PRAMEF10	chr1	12892896	12898270	-	12898270	12900270	12888270	3e-09	2.1e-08	1e-08	5e-09	4e-09	5e-09	1e-08	6e-09	5e-09	7e-09	4e-09	1.7e-08	8e-09	2e-09	8e-09	3.6e-08	2.6e-08	9e-09	4e-09	1.3e-08	1.7e-08	9e-09	1.5e-08	7e-09	4e-09	5e-09	3e-09	1.1e-08	1.9e-08	1e-08	1.2e-08	8e-09	6e-09	1.2e-08	8e-09	7e-09	9e-09	1.5e-08	5e-09	6e-09	5e-09	9e-09
PRAMEF7	chr1	12916610	12920482	+	12916610	12914610	12926610	7e-09	6e-09	7e-09	8e-09	9e-09	2.1e-08	1.3e-08	1.6e-08	9e-09	7e-09	1e-08	2e-09	8e-09	9e-09	7e-09	6e-09	7e-09	9e-09	7e-09	1.6e-08	1e-08	1e-08	1.6e-08	1.4e-08	1.5e-08	2.1e-08	2.6e-08	3.3e-08	2.2e-08	9e-09	1.9e-08	1.6e-08	1e-08	3e-09	3e-09	7e-09	6e-09	6e-09	9e-09	5e-09	7e-09	8e-09
PRAMEF6	chr1	12938472	13056491	-	13056491	13058491	13046491	5e-09	4e-09	4e-09	5e-09	1e-09	1.8e-08	1.6e-08	1.5e-08	1.4e-08	1.4e-08	2.2e-08	2.1e-08	9e-09	7e-09	9e-09	7e-09	1.9e-08	1.4e-08	1.7e-08	9e-09	6e-09	5e-09	2e-09	2e-09	1e-08	9e-09	1.1e-08	1e-08	9e-09	9e-09	1.5e-08	8e-09	1.3e-08	1.6e-08	1e-08	2.7e-08	1.2e-08	1.1e-08	8e-09	3e-09	1.2e-08	3e-09
PRAMEF26	chr1	13049476	13158092	-	13158092	13160092	13148092	6e-09	2e-09	5e-09	7e-09	7e-09	3e-09	7e-09	7e-09	1e-08	2.4e-08	7e-09	9e-09	1e-09	2e-09	4e-09	4e-09	4e-09	7e-09	3e-09	6e-09	7e-09	3e-09	3e-09	1e-08	1.6e-08	8e-09	2e-09	1.8e-08	2.4e-08	1e-08	5e-09	4e-09	7e-09	6e-09	4e-09	5e-09	5e-09	5e-09	1.6e-08	6e-09	1.7e-08	3e-08
PRAMEF27	chr1	13049476	13056491	-	13056491	13058491	13046491	3e-09	7e-09	7e-09	2e-09	7e-09	7e-09	4e-09	7e-09	1.1e-08	4.5e-08	6.2e-08	6.3e-08	1.4e-08	1.1e-08	1.8e-08	1.6e-08	1.5e-08	4e-09	3e-09	1.1e-08	1.2e-08	1.4e-08	1e-09	6e-09	8e-09	3e-09	8e-09	2e-09	7e-09	4e-09	7e-09	9e-09	2e-09	9e-09	6e-09	1.2e-08	8e-09	2e-09	1.6e-08	9e-09	1.2e-08	1.1e-08
PRAMEF25	chr1	13060853	13077884	+	13060853	13058853	13070853	7e-09	1e-08	1.4e-08	2.9e-08	1e-08	2.1e-08	1.3e-08	1e-08	9e-09	4e-09	4e-09	1.7e-08	1.3e-08	8e-09	9e-09	1.1e-08	9e-09	3e-09	8e-09	4e-09	9e-09	1.3e-08	9e-09	1e-08	1e-08	9e-09	1.2e-08	4e-09	1.2e-08	1.5e-08	1.3e-08	4e-09	1.1e-08	2e-09	5e-09	4e-09	8e-09	7e-09	7e-09	1.6e-08	1e-09	2e-09
HNRNPCL3	chr1	13060869	13062229	+	13060869	13058869	13070869	7e-09	7e-09	4e-09	2e-09	8e-09	9e-09	1e-08	8e-09	1.7e-08	2.5e-08	2e-08	1.7e-08	6e-09	9e-09	8e-09	5e-09	1.3e-08	7e-09	8e-09	5e-09	6e-09	2e-09	8e-09	1.6e-08	1.1e-08	3e-09	7e-09	2.1e-08	2.7e-08	1.7e-08	2.1e-08	1.5e-08	1.8e-08	1.2e-08	7e-09	5e-09	4e-09	6e-09	1.1e-08	2.4e-08	1.2e-08	4e-09
HNRNPCL2	chr1	13115496	13116854	-	13116854	13118854	13106854	3e-09	7e-09	1e-08	1e-08	8e-09	9e-09	1.4e-08	6e-09	7e-09	5e-09	8e-09	3e-09	1.2e-08	1.2e-08	6e-09	1.1e-08	1.5e-08	8e-09	7e-09	9e-09	4e-09	1.2e-08	8e-09	6e-09	8e-09	4e-09	9e-09	6e-09	7e-09	1.4e-08	9e-09	1.6e-08	1.3e-08	2.1e-08	1.7e-08	1.9e-08	1.6e-08	2e-08	1.1e-08	4e-09	8e-09	9e-09
HNRNPCL4	chr1	13164586	13165467	-	13165467	13167467	13155467	5e-09	5e-09	7e-09	1e-08	1.6e-08	8e-09	1.1e-08	9e-09	7e-09	7e-09	1e-08	7e-09	6e-09	6e-09	1.3e-08	1e-08	1.1e-08	1e-08	4e-09	7e-09	9e-09	7e-09	1e-08	1.3e-08	4e-09	4e-09	2e-08	5e-09	9e-09	8e-09	1.1e-08	1.5e-08	9e-09	1.4e-08	1.8e-08	8e-09	1.8e-08	1.4e-08	1.1e-08	1.7e-08	9e-09	1.6e-08
PRAMEF9	chr1	13172455	13179464	+	13172455	13170455	13182455	7e-09	1.1e-08	1.2e-08	9e-09	1e-08	1.5e-08	1.3e-08	1.3e-08	2.6e-08	4e-09	5e-09	5e-09	9e-09	1e-08	1.5e-08	8e-09	4e-09	1.5e-08	1.2e-08	9e-09	9e-09	1e-08	6e-09	8e-09	9e-09	8e-09	9e-09	2.5e-08	1.3e-08	1.4e-08	1e-08	1.4e-08	3e-09	3e-09	7e-09	1.5e-08	1.2e-08	5e-09	6e-09	5e-09	7e-09	1.6e-08
PRAMEF18	chr1	13222695	13226133	-	13226133	13228133	13216133	1.8e-08	1.6e-08	8e-09	2e-09	4e-09	8e-09	7e-09	5e-09	6e-09	4e-09	1.1e-08	3e-09	2e-09	1.3e-08	6e-09	8e-09	5e-09	1.4e-08	1.2e-08	5e-09	4e-09	8e-09	1.6e-08	1.2e-08	1.3e-08	1.6e-08	1.2e-08	1.6e-08	1.4e-08	1.5e-08	3e-09	9e-09	2.2e-08	1e-08	8e-09	1.3e-08	9e-09	1.4e-08	2.2e-08	2.2e-08	1e-08	1.1e-08
PRAMEF5	chr1	13254212	13263314	+	13254212	13252212	13264212	4e-09	7e-09	6e-09	3.6e-08	1.4e-08	1.5e-08	1.1e-08	1.3e-08	9e-09	2.9e-08	1.7e-08	7e-09	3e-09	4e-09	2e-09	4e-09	9e-09	1e-08	1.6e-08	1.5e-08	1.6e-08	1.1e-08	1.3e-08	5e-09	7e-09	8e-09	1e-08	1e-08	1.6e-08	2e-09	6e-09	1e-08	1e-08	4e-09	5e-09	9e-09	1.4e-08	2.3e-08	1e-08	8e-09	6e-09	1.3e-08
PRAMEF8	chr1	13281035	13285174	-	13285174	13287174	13275174	1.5e-08	1e-08	1.1e-08	1.6e-08	1.9e-08	9e-09	8e-09	5e-09	1.6e-08	1e-08	8e-09	1e-08	7e-09	1.4e-08	1e-08	1e-08	4e-09	1e-09	2e-09	5e-09	1e-08	9e-09	5e-09	7e-09	7e-09	1.4e-08	1.1e-08	1.3e-08	9e-09	1.4e-08	7e-09	2e-09	5e-09	2e-09	9e-09	8e-09	7e-09	6e-09	8e-09	4e-09	1e-08	1.2e-08
PRAMEF15	chr1	13303509	13322598	+	13303509	13301509	13313509	5e-09	1e-08	8e-09	8e-09	4e-09	6e-09	5e-09	8e-09	4e-09	7e-09	4e-09	9e-09	1.3e-08	7e-09	5e-09	1.5e-08	1e-08	1.7e-08	1.5e-08	6e-09	3e-09	2.5e-08	9e-09	1.8e-08	6e-09	1.2e-08	1.4e-08	1.6e-08	1.9e-08	9e-09	1.1e-08	9e-09	1.1e-08	5e-09	4e-09	2e-09	1e-08	1e-08	2.3e-08	1.4e-08	7e-09	6e-09
PRAMEF14	chr1	13342366	13347134	-	13347134	13349134	13337134	1.2e-08	5e-09	1e-08	1.2e-08	1.1e-08	1.2e-08	1.1e-08	7e-09	1.7e-08	5e-09	6e-09	5e-09	5e-09	4e-09	1.2e-08	9e-09	7e-09	3e-09	6e-09	1.4e-08	9e-09	1.5e-08	1.7e-08	2.1e-08	1.1e-08	7e-09	1.1e-08	9e-09	6e-09	8e-09	2e-08	4e-09	1.2e-08	1.3e-08	2.1e-08	1.3e-08	1.2e-08	1.1e-08	1.4e-08	8e-09	6e-09	1.2e-08
PRAMEF19	chr1	13369067	13371693	-	13371693	13373693	13361693	4e-09	1.7e-08	4e-09	1.4e-08	9e-09	1.2e-08	1e-08	1.2e-08	1e-08	5e-09	9e-09	8e-09	5e-09	8e-09	6e-09	8e-09	5e-09	1.3e-08	1.6e-08	6e-09	1e-08	1e-08	5e-09	8e-09	8e-09	1.1e-08	2.1e-08	2e-09	9e-09	1e-08	1.9e-08	1e-08	1.8e-08	7e-09	5e-09	5e-09	5e-09	1.3e-08	1.4e-08	1.2e-08	1.7e-08	1.1e-08
PRAMEF17	chr1	13389632	13392629	+	13389632	13387632	13399632	9e-09	1.1e-08	2.1e-08	1.8e-08	1.3e-08	1e-08	9e-09	1.2e-08	4e-09	3e-09	1e-09	1e-09	7e-09	4e-09	8e-09	1.5e-08	5e-09	9e-09	1.2e-08	1.7e-08	1e-08	1.4e-08	2.3e-08	2.3e-08	1.6e-08	1.5e-08	1.3e-08	2.4e-08	1e-08	8e-09	3e-08	1.8e-08	1.3e-08	1.1e-08	4e-09	4e-09	1.3e-08	1.2e-08	5e-09	4e-09	1.4e-08	1.3e-08
PRAMEF20	chr1	13410450	13421328	+	13410450	13408450	13420450	4e-09	3e-09	1e-09	4e-09	1e-08	6e-09	6e-09	6e-09	1.4e-08	1e-08	2.9e-08	1.8e-08	1.7e-08	9e-09	8e-09	9e-09	9e-09	1e-08	8e-09	1.6e-08	1e-08	7e-09	5e-09	5e-09	6e-09	1.1e-08	1e-08	9e-09	1.5e-08	1.7e-08	1.4e-08	1.5e-08	1.3e-08	1.4e-08	8e-09	8e-09	7e-09	1.1e-08	1.6e-08	1.3e-08	8e-09	1.4e-08
LRRC38	chr1	13474977	13514048	-	13514048	13516048	13504048	1.1e-08	1.7e-08	8e-09	1.3e-08	1.3e-08	7e-09	3e-09	2e-09	1e-08	1.2e-08	2.3e-08	4e-09	1.7e-08	5e-09	8e-09	1.6e-08	8e-09	3e-09	4e-09	2e-09	3e-09	6e-09	5e-09	9e-09	2.1e-08	9e-09	3e-09	1.1e-08	8e-09	4e-09	1e-08	1.9e-08	1e-08	5e-09	7e-09	9e-09	1.1e-08	5e-09	1.4e-08	1.4e-08	4e-09	2e-09
PDPN	chr1	13583465	13617957	+	13583465	13581465	13593465	4e-09	5e-09	7e-09	1e-08	1.4e-08	2e-08	1.3e-08	7e-09	1.2e-08	1.6e-08	1.1e-08	1.7e-08	1.2e-08	1e-08	1e-09	6e-09	1.4e-08	5e-09	1.1e-08	4e-09	8e-09	7e-09	5e-09	4e-09	7e-09	1.1e-08	1.5e-08	1.5e-08	7e-09	6e-09	1e-09	1.6e-08	2.3e-08	9e-09	1.6e-08	6e-09	1.3e-08	1.4e-08	1.1e-08	2e-08	2.5e-08	2.2e-08
PRDM2	chr1	13700198	13825079	+	13700198	13698198	13710198	3e-09	8e-09	5e-09	1.7e-08	1.5e-08	1.2e-08	8e-09	7e-09	4e-09	1e-08	2.1e-08	1.1e-08	1.4e-08	5e-09	1.2e-08	4e-09	6e-09	2e-09	7e-09	1.4e-08	6e-09	1.1e-08	2.8e-08	1.3e-08	1.4e-08	9e-09	1.1e-08	9e-09	1e-08	6e-09	7e-09	6e-09	5e-09	9e-09	1.9e-08	1.1e-08	1.2e-08	2.1e-08	2.2e-08	2.1e-08	2.2e-08	2.4e-08
KAZN	chr1	14598704	15118043	+	14598704	14596704	14608704	7e-09	2e-09	2e-09	1e-09	7e-09	4e-09	3e-09	9e-09	5e-09	9e-09	1.3e-08	2.1e-08	1.2e-08	7e-09	3e-09	7e-09	2e-09	1.1e-08	2.8e-08	1.2e-08	1e-08	9e-09	9e-09	3e-09	5e-09	1e-08	1.4e-08	1e-08	1.9e-08	1.4e-08	2.7e-08	2.7e-08	3.2e-08	2.7e-08	3.1e-08	3.3e-08	1.9e-08	1.7e-08	8e-09	1.4e-08	1.3e-08	4e-09
TMEM51	chr1	15152532	15220480	+	15152532	15150532	15162532	1e-08	8e-09	1.1e-08	1e-08	1.5e-08	8e-09	4e-09	1.1e-08	1.8e-08	7.2e-08	4.4e-08	3e-08	1.8e-08	9e-09	9e-09	7e-09	1.6e-08	6e-09	4e-09	1.3e-08	9e-09	5e-09	1.2e-08	1e-09	6e-09	1.7e-08	2e-09	6e-09	3e-09	1e-09	9e-09	4e-09	1e-08	1.3e-08	1.1e-08	1.5e-08	1e-08	1.8e-08	9e-09	2e-09	3e-09	1.3e-08
FHAD1	chr1	15247272	15398127	+	15247272	15245272	15257272	1.9e-08	2.5e-08	9e-09	1.1e-08	1e-08	1.1e-08	8e-09	7e-09	3e-09	6e-09	5e-09	6e-09	9e-09	9e-09	1.6e-08	8e-09	1.2e-08	2.2e-08	1.7e-08	1.5e-08	1.4e-08	1.2e-08	5e-09	1.4e-08	1.1e-08	1.8e-08	1.3e-08	1e-08	1.5e-08	8e-09	1.4e-08	7e-09	1.4e-08	1.9e-08	1e-08	1e-08	1.3e-08	4e-09	6e-09	1e-08	1.5e-08	1e-08
EFHD2	chr1	15409895	15430343	+	15409895	15407895	15419895	4e-09	1.1e-08	5e-09	9e-09	1.5e-08	1.8e-08	2.4e-08	1.1e-08	9e-09	1.8e-08	3.6e-08	2.9e-08	1.1e-08	7e-09	5e-09	3e-09	6e-09	5e-09	1.1e-08	5e-09	7e-09	6e-09	2e-09	8e-09	6e-09	4e-09	3e-09	7e-09	8e-09	4e-09	5e-09	6e-09	1.2e-08	7e-09	7e-09	9e-09	4e-09	7e-09	1.4e-08	1.2e-08	8e-09	1.1e-08
CTRC	chr1	15438439	15449242	+	15438439	15436439	15448439	3e-09	1.2e-08	1e-08	9e-09	9e-09	9e-09	1.5e-08	1.3e-08	2.1e-08	2.1e-08	1.8e-08	1.2e-08	1.4e-08	7e-09	1e-08	4e-09	1.2e-08	1.4e-08	1.4e-08	7e-09	3e-09	1e-08	2.2e-08	1.1e-08	1.1e-08	8e-09	1.1e-08	4e-09	7e-09	3e-09	4e-09	1.6e-08	1.9e-08	1.4e-08	3e-09	5e-09	7e-09	5e-09	1e-09	1.5e-08	6e-09	3e-09
CELA2A	chr1	15456729	15472091	+	15456729	15454729	15466729	6e-09	1.2e-08	6e-09	9e-09	1.3e-08	3e-09	6e-09	1.4e-08	7e-09	7e-09	1e-08	2.1e-08	9e-09	1.6e-08	2e-09	1e-09	4e-09	7e-09	1.7e-08	1.1e-08	1.3e-08	9e-09	4e-09	5e-09	9e-09	1.9e-08	2e-08	7e-09	3e-09	1.4e-08	4e-09	3e-09	1.9e-08	1.3e-08	8e-09	5e-09	8e-09	8e-09	7e-09	7e-09	1.5e-08	5e-09
CELA2B	chr1	15476101	15491400	+	15476101	15474101	15486101	9e-09	1.3e-08	8e-09	7e-09	4e-09	1e-08	9e-09	1.3e-08	8e-09	5e-09	9e-09	7e-09	9e-09	1.2e-08	1.2e-08	9e-09	1.5e-08	1.5e-08	8e-09	5e-09	1.5e-08	4e-09	9e-09	9e-09	2e-08	1.3e-08	6e-09	7e-09	6e-09	8e-09	6e-09	1.3e-08	1.3e-08	1.7e-08	2.2e-08	1e-08	1.2e-08	1e-08	1.9e-08	1e-08	9e-09	1.1e-08
CASP9	chr1	15490832	15526534	-	15526534	15528534	15516534	6e-09	9e-09	9e-09	8e-09	2.4e-08	2.2e-08	1.2e-08	1.4e-08	4e-09	4e-09	6e-09	1.7e-08	1.3e-08	1.5e-08	1e-08	8e-09	1e-08	1e-08	7e-09	1.1e-08	3e-09	6e-09	6e-09	4e-09	5e-09	1.2e-08	9e-09	1.7e-08	1.7e-08	1.1e-08	5e-09	4e-09	1e-09	3e-09	1e-08	1.2e-08	9e-09	1.1e-08	1e-08	1.2e-08	5e-09	6e-09
DNAJC16	chr1	15526813	15576092	+	15526813	15524813	15536813	7e-09	1.4e-08	8e-09	5e-09	5e-09	3e-09	4e-09	8e-09	7e-09	1.2e-08	9e-09	1e-08	1.3e-08	6e-09	1.6e-08	1.1e-08	6e-09	1.3e-08	1.1e-08	1.5e-08	9e-09	1.8e-08	1.8e-08	1.1e-08	1.3e-08	1e-08	1.3e-08	9e-09	5e-09	1e-08	9e-09	5e-09	5e-09	1.8e-08	6e-09	9e-09	9e-09	7e-09	1.3e-08	1.3e-08	9e-09	1.6e-08
AGMAT	chr1	15572353	15585110	-	15585110	15587110	15575110	8e-09	5e-09	8e-09	6e-09	1e-08	7e-09	1.2e-08	1.4e-08	1.6e-08	1.6e-08	1.8e-08	1.2e-08	9e-09	1.4e-08	1.1e-08	7e-09	9e-09	1.1e-08	2e-09	5e-09	7e-09	8e-09	1.2e-08	1.7e-08	2e-08	1.6e-08	1.5e-08	2e-08	1.5e-08	1.3e-08	1.5e-08	1.2e-08	1e-08	1.2e-08	7e-09	1e-08	3e-09	3e-09	8e-09	1.2e-08	1.2e-08	6e-09
DDI2	chr1	15617500	15669044	+	15617500	15615500	15627500	8e-09	1e-08	1.4e-08	1.4e-08	8e-09	1e-08	2e-08	6e-09	1.5e-08	8e-09	9e-09	8e-09	1.2e-08	1.1e-08	5e-09	8e-09	1e-09	8e-09	1.2e-08	2.3e-08	1.8e-08	5e-09	1.9e-08	6e-09	3e-09	2e-09	4e-09	8e-09	9e-09	7e-09	5e-09	5e-09	3e-09	4e-09	6e-09	1.1e-08	1.3e-08	1.3e-08	1.3e-08	2.2e-08	1.6e-08	1.3e-08
RSC1A1	chr1	15659869	15661722	+	15659869	15657869	15669869	1.4e-08	1.2e-08	1.5e-08	1.7e-08	1.7e-08	7e-09	1.5e-08	1.9e-08	2.4e-08	3e-09	3e-09	7e-09	1.8e-08	1.4e-08	2.7e-08	2.8e-08	1.6e-08	6e-09	1.5e-08	5e-09	9e-09	7e-09	1.4e-08	2e-09	1e-08	5e-09	4e-09	5e-09	4e-09	1.5e-08	7e-09	1.2e-08	1e-08	5e-09	7e-09	1e-08	7e-09	6e-09	6e-09	1.2e-08	1.9e-08	1.8e-08
PLEKHM2	chr1	15684332	15734769	+	15684332	15682332	15694332	4e-09	4e-09	2e-09	5e-09	1.8e-08	1.8e-08	4e-09	9e-09	2.5e-08	2.4e-08	1.8e-08	1e-08	6e-09	1.5e-08	1.4e-08	2.5e-08	3e-08	2.1e-08	8e-09	1e-08	1.8e-08	4e-09	6e-09	9e-09	8e-09	8e-09	1.1e-08	1.1e-08	9e-09	1.2e-08	2e-09	5e-09	8e-09	0	5e-09	5e-09	4e-09	6e-09	1.1e-08	6e-09	6e-09	9e-09
SLC25A34	chr1	15736405	15741396	+	15736405	15734405	15746405	6e-09	8e-09	1.4e-08	1.7e-08	2.9e-08	1.2e-08	7e-09	8e-09	8e-09	6e-09	7e-09	5e-09	7e-09	6e-09	1.3e-08	1.5e-08	1.4e-08	1.8e-08	2.1e-08	1.3e-08	6e-09	7e-09	5e-09	1.2e-08	7e-09	4e-09	1.2e-08	4e-09	4e-09	6e-09	6e-09	3e-09	3e-09	7e-09	9e-09	1.4e-08	6e-09	4e-09	6e-09	1.7e-08	1.4e-08	1.6e-08
TMEM82	chr1	15742422	15747982	+	15742422	15740422	15752422	5e-09	5e-09	2.1e-08	8e-09	9e-09	9e-09	2.1e-08	1.6e-08	8e-09	1.8e-08	1.9e-08	8e-09	1.4e-08	1.3e-08	1.6e-08	7e-09	1.3e-08	9e-09	7e-09	7e-09	8e-09	6e-09	7e-09	7e-09	8e-09	1e-08	1.8e-08	1.4e-08	8e-09	8e-09	7e-09	3e-09	3e-09	1.8e-08	8e-09	1.5e-08	1.6e-08	8e-09	9e-09	2e-08	5e-09	4e-09
FBLIM1	chr1	15756607	15786594	+	15756607	15754607	15766607	4e-09	8e-09	6e-09	7e-09	1.8e-08	1.8e-08	1.4e-08	2.4e-08	2.1e-08	6e-09	1.1e-08	3e-09	6e-09	1.3e-08	1.2e-08	1.7e-08	1.2e-08	2.3e-08	1.5e-08	1e-08	3e-09	3e-09	8e-09	1.1e-08	1.8e-08	1.8e-08	1.3e-08	6e-09	1.6e-08	1.3e-08	1.1e-08	1.4e-08	4e-09	1.2e-08	7e-09	2e-09	6e-09	1.2e-08	2.1e-08	1.3e-08	5e-09	3e-09
UQCRHL	chr1	15807169	15809348	-	15809348	15811348	15799348	1.2e-08	7e-09	4e-09	9e-09	1e-09	8e-09	2e-09	5e-09	1.8e-08	1.5e-08	6e-09	7e-09	1.4e-08	5e-09	3e-09	2e-09	4e-09	6e-09	6e-09	2e-09	2.3e-08	1.6e-08	1.5e-08	1.2e-08	2.4e-08	1.3e-08	1e-08	2.3e-08	2.9e-08	1.3e-08	1.2e-08	6e-09	3e-09	1.7e-08	1.9e-08	7e-09	1.3e-08	1.4e-08	2.4e-08	1.6e-08	4e-09	8e-09
SPEN	chr1	15847864	15940460	+	15847864	15845864	15857864	1e-08	6e-09	4e-09	3e-09	1e-08	3e-09	3e-09	4e-09	5e-09	5e-09	6e-09	8e-09	1.9e-08	1.5e-08	1.2e-08	8e-09	7e-09	3e-09	7e-09	6e-09	8e-09	2.4e-08	2.3e-08	6e-09	4e-09	2e-09	4e-09	9e-09	2.6e-08	2.1e-08	1.7e-08	7e-09	6e-09	4e-09	7e-09	6e-09	5e-09	1e-08	1e-08	1.2e-08	1.5e-08	7e-09
ZBTB17	chr1	15941869	15976132	-	15976132	15978132	15966132	1e-08	1e-08	1.9e-08	1.9e-08	1.1e-08	3e-09	9e-09	1.5e-08	1.9e-08	1.4e-08	1.7e-08	1.9e-08	9e-09	8e-09	8e-09	7e-09	5e-09	6e-09	7e-09	6e-09	3e-09	7e-09	8e-09	4e-09	9e-09	7e-09	1e-08	1.1e-08	4e-09	7e-09	1.3e-08	1e-08	1.9e-08	1.6e-08	9e-09	1.8e-08	1e-08	2.1e-08	8e-09	5e-09	6e-09	1.7e-08
C1orf64	chr1	16004236	16008807	+	16004236	16002236	16014236	1e-08	6e-09	4e-09	1e-09	1.1e-08	1.1e-08	9e-09	1.6e-08	5e-08	3.8e-08	1.8e-08	1.8e-08	8e-09	3e-09	1.4e-08	8e-09	1e-08	1.1e-08	4e-09	5e-09	4e-09	9e-09	7e-09	3e-09	1e-09	6e-09	5e-09	4e-09	3e-09	7e-09	6e-09	6e-09	8e-09	9e-09	7e-09	6e-09	6e-09	4e-09	1.1e-08	1.1e-08	1.5e-08	1.6e-08
HSPB7	chr1	16014028	16019594	-	16019594	16021594	16009594	2.2e-08	5e-09	2.1e-08	2.5e-08	1.3e-08	7e-09	1e-08	1.4e-08	8e-09	6e-09	8e-09	3.1e-08	2.9e-08	1.1e-08	1.4e-08	1.7e-08	1.1e-08	1.9e-08	8e-09	1.3e-08	1.6e-08	5e-09	8e-09	1.2e-08	4e-09	1e-09	3e-09	1e-08	7e-09	1e-09	4e-09	6e-09	8e-09	8e-09	3e-09	1e-08	1.1e-08	7e-09	8e-09	4e-09	7e-09	9e-09
CLCNKA	chr1	16021871	16034050	+	16021871	16019871	16031871	1.4e-08	9e-09	6e-09	4e-09	1e-08	1.3e-08	5e-09	8e-09	8e-09	4e-09	9e-09	1.6e-08	2.1e-08	1.1e-08	1.9e-08	2.2e-08	1.6e-08	5e-09	1.4e-08	9e-09	7e-09	2.2e-08	1.5e-08	6e-09	1.2e-08	5e-09	7e-09	1.1e-08	1.9e-08	6e-09	1.1e-08	1.2e-08	8e-09	4e-09	6e-09	5e-09	7e-09	5e-09	2.3e-08	4e-09	9e-09	1.4e-08
CLCNKB	chr1	16043736	16057308	+	16043736	16041736	16053736	1.6e-08	8e-09	9e-09	1.4e-08	8e-09	1.6e-08	9e-09	7e-09	6e-09	1.5e-08	1.4e-08	7e-09	5e-09	8e-09	1.2e-08	1.6e-08	1.1e-08	1.1e-08	1.8e-08	2e-08	1.2e-08	1.4e-08	7e-09	1e-08	1e-08	1.6e-08	2e-08	2.5e-08	1.1e-08	6e-09	6e-09	2e-09	8e-09	7e-09	3e-09	6e-09	5e-09	7e-09	7e-09	4e-09	4e-09	6e-09
FAM131C	chr1	16057769	16073626	-	16073626	16075626	16063626	1e-09	1.2e-08	2.6e-08	9e-09	1e-08	1e-08	2.6e-08	3.9e-08	5.2e-08	3.1e-08	2.9e-08	1.1e-08	1.6e-08	1.2e-08	4e-09	3e-09	3e-09	5e-09	1.7e-08	1e-08	4e-09	9e-09	4e-09	4e-09	2e-09	0	2e-09	6e-09	1.3e-08	4e-09	6e-09	2e-09	4e-09	4e-09	8e-09	7e-09	7e-09	7e-09	7e-09	7e-09	8e-09	9e-09
EPHA2	chr1	16124337	16156087	-	16156087	16158087	16146087	0	0	3e-09	1e-08	3e-09	1.4e-08	1.4e-08	7e-09	5e-09	9e-09	5e-09	8e-09	4e-09	9e-09	1.1e-08	1.4e-08	6e-09	6e-09	3e-09	1.2e-08	1.1e-08	5e-09	4e-09	6e-09	1.4e-08	1.4e-08	9e-09	6e-09	1.1e-08	1.3e-08	1.2e-08	1.3e-08	9e-09	4e-09	3e-09	8e-09	7e-09	3e-09	1.1e-08	8e-09	8e-09	9e-09
ARHGEF19	chr1	16198104	16212609	-	16212609	16214609	16202609	7e-09	2.2e-08	1.7e-08	1.4e-08	1.9e-08	2.7e-08	1.1e-08	3.2e-08	1.3e-08	3e-09	9e-09	9e-09	2e-09	8e-09	9e-09	1e-08	1.4e-08	1.7e-08	1.1e-08	6e-09	6e-09	1.5e-08	1.4e-08	9e-09	8e-09	5e-09	7e-09	9e-09	8e-09	1.8e-08	5e-09	3e-09	3e-09	1.1e-08	4e-09	9e-09	6e-09	3e-09	1.2e-08	9e-09	5e-09	1e-08
RSG1	chr1	16231700	16237162	-	16237162	16239162	16227162	7e-09	1.1e-08	5e-09	1e-08	9e-09	1.4e-08	6e-09	1.7e-08	6e-09	1.4e-08	1.8e-08	2.8e-08	3.3e-08	1.6e-08	5e-09	1.1e-08	6e-09	8e-09	8e-09	8e-09	8e-09	1.1e-08	1.1e-08	6e-09	4e-09	1e-09	5e-09	6e-09	1e-08	1.7e-08	1.3e-08	2.1e-08	8e-09	6e-09	1.3e-08	9e-09	7e-09	5e-09	7e-09	1.4e-08	1e-08	1.6e-08
FBXO42	chr1	16246839	16352454	-	16352454	16354454	16342454	1.6e-08	6e-09	1.1e-08	6e-09	7e-09	7e-09	1.9e-08	1.6e-08	4.8e-08	2.8e-08	1.8e-08	7e-09	8e-09	6e-09	1.1e-08	6e-09	6e-09	9e-09	1e-08	1.1e-08	9e-09	8e-09	1.6e-08	6e-09	7e-09	8e-09	9e-09	2e-09	6e-09	1e-08	7e-09	1.5e-08	9e-09	4e-09	6e-09	1e-08	3e-09	5e-09	9e-09	4e-09	1.2e-08	7e-09
SZRD1	chr1	16367083	16398145	+	16367083	16365083	16377083	6e-09	5e-09	5e-09	1.1e-08	5e-09	1.4e-08	1.7e-08	1.2e-08	3e-09	4e-09	1.2e-08	4e-09	6e-09	1.1e-08	1.7e-08	5e-09	2e-09	1e-08	1.6e-08	2e-08	2.6e-08	1.5e-08	1.2e-08	1.6e-08	7e-09	3e-09	5e-09	1.9e-08	3e-09	1.4e-08	1e-08	6e-09	1.1e-08	8e-09	4e-09	6e-09	2.6e-08	1.4e-08	6e-09	2e-09	8e-09	1.4e-08
SPATA21	chr1	16387117	16437424	-	16437424	16439424	16427424	4e-09	1e-09	5e-09	1e-08	1e-08	3e-09	7e-09	9e-09	1e-08	2.2e-08	4e-08	4.4e-08	1.9e-08	1.6e-08	2e-09	1e-08	1.2e-08	1.1e-08	7e-09	4e-09	8e-09	4e-09	5e-09	7e-09	9e-09	1.2e-08	1e-08	8e-09	1e-08	3e-09	3e-09	8e-09	5e-09	6e-09	8e-09	5e-09	1.2e-08	1.8e-08	7e-09	5e-09	9e-09	6e-09
NECAP2	chr1	16440672	16460078	+	16440672	16438672	16450672	4e-09	5e-09	5e-09	1.2e-08	4e-09	1.6e-08	1.7e-08	1e-08	3e-09	5e-09	1.2e-08	5e-09	5e-09	1.3e-08	1.5e-08	5e-09	2e-09	1.1e-08	1.6e-08	2.3e-08	2.4e-08	1.5e-08	1.3e-08	1.4e-08	7e-09	3e-09	6e-09	1.9e-08	2e-09	1.5e-08	8e-09	7e-09	1.1e-08	8e-09	3e-09	8e-09	2.6e-08	1.2e-08	6e-09	2e-09	1.2e-08	1.3e-08
FAM231C	chr1	16539066	16539575	+	16539066	16537066	16549066	6e-09	7e-09	6e-09	8e-09	1.2e-08	2e-09	1.2e-08	1.2e-08	1.3e-08	9e-09	1.2e-08	2.6e-08	1.8e-08	1.9e-08	8e-09	1.8e-08	4e-09	1.1e-08	9e-09	2e-08	1.1e-08	8e-09	7e-09	7e-09	1.5e-08	8e-09	1.1e-08	8e-09	4e-09	4e-09	1.4e-08	1.8e-08	1.4e-08	1.3e-08	2.1e-08	1.2e-08	1.7e-08	5e-09	1.2e-08	1e-08	6e-09	1.9e-08
NBPF1	chr1	16562319	16613487	-	16613487	16615487	16603487	6e-09	6e-09	6e-09	1e-09	4e-09	4e-09	1.3e-08	5e-09	1.1e-08	1.5e-08	1.6e-08	1.4e-08	7e-09	9e-09	5e-09	9e-09	1.2e-08	8e-09	8e-09	8e-09	2e-08	1.3e-08	1.1e-08	1e-08	9e-09	9e-09	9e-09	3e-09	1e-08	9e-09	9e-09	5e-09	2.3e-08	1.3e-08	2.2e-08	1.6e-08	1.1e-08	6e-09	9e-09	8e-09	2e-09	2e-09
FAM231A	chr1	16673003	16673512	+	16673003	16671003	16683003	1.7e-08	1.9e-08	7e-09	9e-09	1e-08	7e-09	6e-09	8e-09	1.3e-08	1.2e-08	2.5e-08	1e-08	1.2e-08	7e-09	8e-09	1.5e-08	2.1e-08	9e-09	6e-09	2e-09	4e-09	4e-09	6e-09	9e-09	7e-09	7e-09	5e-09	2e-08	7e-09	3e-09	9e-09	1.2e-08	1e-08	6e-09	6e-09	9e-09	1.2e-08	3.1e-08	1.5e-08	1.1e-08	9e-09	9e-09
FAM231C	chr1	16733951	16734461	-	16734461	16736461	16724461	4e-09	4e-09	7e-09	7e-09	4e-09	5e-09	4e-09	9e-09	2.2e-08	2.9e-08	4.1e-08	3.2e-08	1.3e-08	2.8e-08	1.2e-08	6e-09	8e-09	7e-09	4e-09	7e-09	3e-09	7e-09	5e-09	7e-09	5e-09	8e-09	5e-09	4e-09	6e-09	1.2e-08	5e-09	1.2e-08	7e-09	4e-09	1e-08	1.5e-08	9e-09	9e-09	1.3e-08	6e-09	1.2e-08	1.3e-08
CROCC	chr1	16921950	16972979	+	16921950	16919950	16931950	2e-09	3e-09	2e-09	5e-09	3e-09	3e-09	2e-09	7e-09	1.5e-08	1.7e-08	1.7e-08	4e-09	9e-09	9e-09	1e-08	6e-09	1.6e-08	2.8e-08	5.3e-08	2.6e-08	2e-08	4.9e-08	1.5e-08	6e-09	3e-09	9e-09	4e-09	5e-09	1.5e-08	1e-08	1e-08	9e-09	5e-09	6e-09	8e-09	1.4e-08	9e-09	1.8e-08	5e-09	7e-09	1.2e-08	5e-09
MFAP2	chr1	16974502	16980835	-	16980835	16982835	16970835	1e-08	1.8e-08	9e-09	7e-09	4e-09	4e-09	8e-09	8e-09	2e-09	4e-09	9e-09	1.2e-08	1.3e-08	1.1e-08	5e-09	6e-09	8e-09	5e-09	6e-09	1.1e-08	1.3e-08	1.1e-08	1.5e-08	1.2e-08	3.4e-08	2e-08	1.5e-08	1.7e-08	1.1e-08	4e-09	6e-09	6e-09	4e-09	4e-09	4e-09	1e-08	1.1e-08	2.3e-08	7e-09	8e-09	5e-09	1.5e-08
ATP13A2	chr1	16985958	17011928	-	17011928	17013928	17001928	1.2e-08	7e-09	9e-09	4e-09	1e-08	3e-09	6e-09	1e-08	3e-08	1.7e-08	1.1e-08	4e-09	6e-09	5e-09	6e-09	1.2e-08	3e-09	4e-09	6e-09	8e-09	2.3e-08	1.3e-08	1.4e-08	1.1e-08	1e-08	1.4e-08	9e-09	1.1e-08	1.4e-08	1e-08	4e-09	4e-09	6e-09	8e-09	1.2e-08	1e-08	1.4e-08	1.5e-08	1e-08	1e-08	9e-09	1.4e-08
SDHB	chr1	17018722	17054170	-	17054170	17056170	17044170	3e-09	1e-09	4e-09	1e-09	2e-09	6e-09	5e-09	7e-09	3e-09	6e-09	1.8e-08	9e-09	1.8e-08	1.7e-08	1.9e-08	2.4e-08	2.2e-08	1.3e-08	1.3e-08	1.7e-08	2.3e-08	1.9e-08	3e-09	7e-09	1.1e-08	6e-09	6e-09	4e-09	4e-09	4e-09	6e-09	4e-09	1e-08	1.7e-08	8e-09	6e-09	9e-09	6e-09	4e-09	5e-09	4e-09	6e-09
PADI2	chr1	17066761	17119435	-	17119435	17121435	17109435	8e-09	1.1e-08	4e-09	5e-09	1.9e-08	1.1e-08	1.1e-08	1.3e-08	2.1e-08	1e-08	2.2e-08	1.3e-08	8e-09	1e-08	1.3e-08	1.4e-08	1.7e-08	1.4e-08	7e-09	1.2e-08	1e-08	9e-09	7e-09	7e-09	6e-09	3e-09	1.5e-08	1.1e-08	1e-08	7e-09	6e-09	4e-09	1.1e-08	3e-09	6e-09	1e-08	4e-09	5e-09	6e-09	8e-09	9e-09	1.2e-08
PADI1	chr1	17205126	17246005	+	17205126	17203126	17215126	1.7e-08	5e-09	1.7e-08	2e-08	1.7e-08	1.2e-08	1.9e-08	1.3e-08	1.1e-08	1e-08	1e-08	1e-08	9e-09	1e-08	8e-09	1.1e-08	8e-09	7e-09	9e-09	7e-09	1.3e-08	1.5e-08	8e-09	1.5e-08	8e-09	1.3e-08	1e-08	6e-09	1.2e-08	1.1e-08	4e-09	1.6e-08	1.2e-08	2.3e-08	3e-09	3e-09	6e-09	5e-09	6e-09	1.7e-08	7e-09	2e-09
PADI3	chr1	17249098	17284233	+	17249098	17247098	17259098	6e-09	1.9e-08	7e-09	1.5e-08	8e-09	6e-09	2e-09	1.4e-08	1.2e-08	9e-09	2.2e-08	1.4e-08	2e-08	6e-09	1e-09	5e-09	5e-09	1.1e-08	3e-09	4e-09	1e-09	5e-09	9e-09	1.3e-08	1.1e-08	1.3e-08	1.5e-08	9e-09	9e-09	1.2e-08	9e-09	1.1e-08	1.4e-08	8e-09	4e-09	7e-09	5e-09	7e-09	8e-09	1.5e-08	2e-08	1.1e-08
PADI4	chr1	17308195	17364004	+	17308195	17306195	17318195	1.8e-08	2e-08	1.7e-08	1.6e-08	1.2e-08	6e-09	5e-09	4e-09	7e-09	1.1e-08	2.4e-08	1.1e-08	4e-09	3e-09	1.2e-08	8e-09	5e-09	8e-09	5e-09	8e-09	7e-09	4e-09	3e-09	6e-09	1.1e-08	8e-09	1.7e-08	2e-08	1.6e-08	1.1e-08	1.1e-08	1.6e-08	2e-09	7e-09	1.3e-08	5e-09	2e-09	1e-08	6e-09	1e-08	1.9e-08	2e-08
AC004824.2	chr1	17329012	17331796	-	17331796	17333796	17321796	7e-09	7e-09	6e-09	1.2e-08	1.7e-08	5e-09	8e-09	8e-09	7e-09	5e-09	4e-09	1e-08	1.7e-08	1.5e-08	1.9e-08	2.1e-08	1e-08	1e-08	1.4e-08	1.3e-08	7e-09	1e-08	1.2e-08	1.1e-08	1e-08	1.2e-08	1.9e-08	1.4e-08	1.1e-08	2e-09	2e-09	4e-09	4e-09	6e-09	2e-09	3e-09	5e-09	7e-09	9e-09	1.2e-08	2.2e-08	1.2e-08
PADI6	chr1	17372196	17401699	+	17372196	17370196	17382196	6e-09	1.5e-08	6e-09	3e-09	7e-09	8e-09	6e-09	5e-09	2.6e-08	7.8e-08	5.6e-08	2.8e-08	1.1e-08	8e-09	3e-09	5e-09	5e-09	1.8e-08	9e-09	7e-09	6e-09	1e-09	7e-09	6e-09	0	2e-09	5e-09	1.6e-08	5e-09	3e-09	1e-08	6e-09	2e-09	5e-09	1e-08	8e-09	9e-09	1e-08	4e-09	9e-09	1.6e-08	1.2e-08
RCC2	chr1	17406760	17439724	-	17439724	17441724	17429724	2.2e-08	1.9e-08	9e-09	1.2e-08	9e-09	1.8e-08	1.3e-08	1.6e-08	1.7e-08	2.6e-08	1.7e-08	3e-09	7e-09	5e-09	4e-09	9e-09	2.4e-08	1.5e-08	1.2e-08	5e-09	5e-09	1.1e-08	2e-08	4e-09	6e-09	4e-09	1.2e-08	9e-09	1e-08	9e-09	1.5e-08	2e-09	3e-09	2e-09	1e-09	1e-08	1.3e-08	5e-09	6e-09	2e-09	8e-09	6e-09
ARHGEF10L	chr1	17539835	17697869	+	17539835	17537835	17549835	1.8e-08	2e-08	2e-08	1.5e-08	8e-09	2.4e-08	2.4e-08	3.6e-08	5.6e-08	2.9e-08	2e-08	1.6e-08	1.8e-08	9e-09	5e-09	1.1e-08	1.4e-08	8e-09	5e-09	9e-09	7e-09	4e-09	8e-09	2e-09	4e-09	9e-09	2e-09	4e-09	2e-09	6e-09	6e-09	5e-09	7e-09	3e-09	8e-09	5e-09	2e-09	0	1e-09	7e-09	5e-09	1.5e-08
ACTL8	chr1	17755313	17827063	+	17755313	17753313	17765313	6e-09	1e-08	2e-08	8e-09	6e-09	8e-09	9e-09	9e-09	2.4e-08	2.6e-08	9e-09	6e-09	1.9e-08	8e-09	7e-09	6e-09	1.1e-08	1.9e-08	1e-08	1.8e-08	4e-09	8e-09	1.6e-08	9e-09	3e-09	5e-09	1.3e-08	1.3e-08	4e-09	6e-09	1e-08	1.2e-08	1e-08	6e-09	1.5e-08	8e-09	1.2e-08	9e-09	8e-09	5e-09	9e-09	1.3e-08
IGSF21	chr1	18107746	18378482	+	18107746	18105746	18117746	1e-09	5e-09	3e-09	8e-09	1e-08	1.5e-08	1e-08	5e-09	8e-09	1.3e-08	8e-09	1.1e-08	1.2e-08	1.4e-08	1.6e-08	1.8e-08	6e-09	1.2e-08	6e-09	5e-09	9e-09	8e-09	1.3e-08	1.8e-08	2e-08	4e-09	9e-09	9e-09	5e-09	9e-09	1.4e-08	2e-08	9e-09	5e-09	5e-09	1e-08	2e-08	8e-09	5e-09	8e-09	3e-09	1e-08
KLHDC7A	chr1	18480982	18486126	+	18480982	18478982	18490982	4e-09	7e-09	4e-09	1e-08	7e-09	1.5e-08	7e-09	1e-08	2.2e-08	2.9e-08	1.9e-08	2.3e-08	1e-08	8e-09	7e-09	8e-09	8e-09	7e-09	1e-08	5e-09	3e-09	5e-09	1e-08	6e-09	1e-09	3e-09	2e-09	3e-09	7e-09	9e-09	1e-08	6e-09	7e-09	1e-08	6e-09	6e-09	4e-09	5e-09	7e-09	7e-09	1e-08	8e-09
PAX7	chr1	18631006	18748866	+	18631006	18629006	18641006	5e-09	1.2e-08	1.2e-08	1.5e-08	2.1e-08	1.3e-08	1.5e-08	2.1e-08	9e-09	1.9e-08	1.5e-08	1.4e-08	1.2e-08	6e-09	1.8e-08	1.4e-08	1.1e-08	2.4e-08	8e-09	4e-09	1.3e-08	4e-09	1.4e-08	1.3e-08	1.3e-08	1.3e-08	1.9e-08	1.7e-08	2.1e-08	1.4e-08	6e-09	1.2e-08	8e-09	5e-09	5e-09	5e-09	4e-09	5e-09	4e-09	5e-09	4e-09	3e-09
TAS1R2	chr1	18839599	18859682	-	18859682	18861682	18849682	7e-09	7e-09	9e-09	7e-09	8e-09	4e-09	1e-08	4e-09	4e-09	2e-09	2e-09	6e-09	6e-09	7e-09	9e-09	1.5e-08	1.4e-08	1e-09	9e-09	4e-09	1.6e-08	5e-09	2e-09	1.4e-08	9e-09	9e-09	1.7e-08	1.2e-08	8e-09	7e-09	1.3e-08	2e-09	4e-09	6e-09	8e-09	1.1e-08	2e-08	1.1e-08	1.3e-08	1.8e-08	1.5e-08	4e-09
RP13	chr1	18849273	18921121	-	18921121	18923121	18911121	7e-09	1e-08	5e-09	1.3e-08	1.7e-08	1.2e-08	3.1e-08	2.2e-08	3.9e-08	2.9e-08	2.9e-08	1e-08	2.1e-08	2.1e-08	1.1e-08	9e-09	1.3e-08	1.4e-08	1e-08	6e-09	0	2e-09	2e-09	5e-09	7e-09	3e-09	3e-09	1e-09	2e-09	1e-09	1.1e-08	1.1e-08	3e-09	8e-09	5e-09	1e-09	6e-09	4e-09	2e-09	2e-09	2e-09	7e-09
ALDH4A1	chr1	18871430	18902781	-	18902781	18904781	18892781	1e-09	2e-09	1e-09	3e-09	2e-09	5e-09	2e-09	2e-09	1e-09	5e-09	5e-09	1.6e-08	3.8e-08	1.3e-08	9e-09	3e-09	4e-09	4e-09	5e-09	7e-09	2e-09	1.4e-08	1.7e-08	2.6e-08	2e-09	8e-09	9e-09	8e-09	0	1e-09	8e-09	3e-09	1e-08	1.4e-08	1.4e-08	1.2e-08	1.3e-08	9e-09	1e-09	5e-09	7e-09	1.7e-08
IFFO2	chr1	18904281	18956686	-	18956686	18958686	18946686	1e-08	1.9e-08	6e-09	6e-09	1.1e-08	8e-09	5e-09	1e-08	8e-09	1e-08	5e-09	1.8e-08	1.9e-08	6e-09	5e-09	1.2e-08	9e-09	2.2e-08	1e-08	1.5e-08	1e-08	1e-09	7e-09	3e-09	4e-09	6e-09	4e-09	1.7e-08	1.5e-08	1.5e-08	1.9e-08	1e-08	6e-09	1e-08	1.5e-08	2e-08	1e-08	1.1e-08	5e-09	1.2e-08	1.8e-08	7e-09
UBR4	chr1	19074506	19210276	-	19210276	19212276	19200276	1.5e-08	2.1e-08	1.6e-08	1.8e-08	8e-09	1.6e-08	1.2e-08	3e-09	6e-09	9e-09	3e-09	1.2e-08	2.1e-08	1.9e-08	9e-09	1.1e-08	1.5e-08	6e-09	5e-09	1e-08	4e-09	4e-09	2.4e-08	9e-09	6e-09	7e-09	1e-08	1.3e-08	2.2e-08	1.2e-08	1.1e-08	8e-09	1.1e-08	5e-09	1e-09	9e-09	8e-09	2e-09	5e-09	3e-09	2e-09	1e-09
EMC1	chr1	19215664	19251552	-	19251552	19253552	19241552	4e-09	3e-09	1e-09	3e-09	2e-09	3e-09	6e-09	6e-09	9e-09	2.4e-08	3.1e-08	2.5e-08	1.2e-08	2.4e-08	1.9e-08	1.3e-08	1.7e-08	2.1e-08	6e-09	1.4e-08	5e-09	7e-09	1.2e-08	8e-09	9e-09	5e-09	8e-09	7e-09	3e-09	0	4e-09	3e-09	4e-09	9e-09	1.1e-08	1e-08	2.1e-08	1.8e-08	8e-09	1.1e-08	2e-09	2e-09
MRTO4	chr1	19251539	19260128	+	19251539	19249539	19261539	3e-09	3e-09	1e-09	1.2e-08	1.4e-08	1.1e-08	2.2e-08	3e-08	3.8e-08	5.4e-08	3.1e-08	1.2e-08	1.1e-08	1e-08	1.7e-08	2e-08	5e-09	0	4e-09	5e-09	3e-09	5e-09	8e-09	4e-09	1.3e-08	4e-09	2e-09	6e-09	3e-09	3e-09	4e-09	9e-09	3e-09	6e-09	4e-09	4e-09	5e-09	2e-09	6e-09	1.7e-08	7e-09	7e-09
AKR7L	chr1	19265982	19274194	-	19274194	19276194	19264194	7e-09	6e-09	1.1e-08	3e-09	2e-09	1.2e-08	1.8e-08	9e-09	1.2e-08	1e-08	1.6e-08	3.1e-08	7e-09	1e-08	7e-09	7e-09	1.3e-08	1.8e-08	8e-09	6e-09	6e-09	9e-09	9e-09	1.4e-08	7e-09	1.6e-08	1.2e-08	1.3e-08	1.4e-08	7e-09	9e-09	3e-09	3e-09	8e-09	8e-09	1e-08	4e-09	1.5e-08	4e-09	3e-09	1.3e-08	1e-08
AKR7A3	chr1	19282558	19289250	-	19289250	19291250	19279250	2e-09	4e-09	7e-09	4e-09	1.2e-08	1.1e-08	7e-09	7e-09	1.4e-08	1.3e-08	1.8e-08	9e-09	1e-08	5e-09	6e-09	8e-09	8e-09	4e-09	6e-09	6e-09	3e-09	4e-09	9e-09	9e-09	1.1e-08	4e-09	1.2e-08	1e-08	1.7e-08	1.9e-08	1.6e-08	1.7e-08	2.6e-08	1.2e-08	2e-08	1.5e-08	2.8e-08	6e-09	1.2e-08	8e-09	8e-09	9e-09
AKR7A2	chr1	19303965	19312146	-	19312146	19314146	19302146	8e-09	1.7e-08	8e-09	1e-08	1.3e-08	9e-09	1.8e-08	1.3e-08	8e-09	9e-09	1.4e-08	2.9e-08	2.5e-08	2.3e-08	8e-09	8e-09	2.3e-08	9e-09	1.7e-08	1.1e-08	5e-09	4e-09	4e-09	9e-09	1.1e-08	1.6e-08	1.3e-08	1.2e-08	1.7e-08	1.1e-08	8e-09	3e-09	4e-09	5e-09	9e-09	4e-09	3e-09	7e-09	1e-08	2e-09	3e-09	4e-09
PQLC2	chr1	19312326	19329300	+	19312326	19310326	19322326	6e-09	1e-08	1.2e-08	1.4e-08	2.4e-08	8e-09	6e-09	7e-09	4e-09	1.1e-08	3e-09	6e-09	4e-09	2.4e-08	1.1e-08	1.2e-08	8e-09	1.3e-08	7e-09	4e-09	6e-09	2e-09	4e-09	1.2e-08	9e-09	8e-09	1.4e-08	1.5e-08	2.4e-08	2.6e-08	1.1e-08	1.5e-08	1e-08	1e-08	1.7e-08	5e-09	2e-09	4e-09	7e-09	7e-09	1.3e-08	1e-08
CAPZB	chr1	19338776	19485513	-	19485513	19487513	19475513	1.5e-08	9e-09	1.3e-08	2.3e-08	7e-09	8e-09	8e-09	1.1e-08	3e-08	8.4e-08	4.1e-08	2.1e-08	1.3e-08	1.5e-08	7e-09	3e-09	6e-09	0	1e-09	4e-09	9e-09	3e-09	8e-09	1.1e-08	9e-09	7e-09	6e-09	4e-09	6e-09	2e-09	8e-09	2e-09	6e-09	1.1e-08	7e-09	1.6e-08	2e-09	8e-09	2e-09	2e-09	4e-09	6e-09
MINOS1	chr1	19596977	19629821	+	19596977	19594977	19606977	1.2e-08	7e-09	1.3e-08	8e-09	2e-09	3e-09	7e-09	1e-08	1.3e-08	7e-09	9e-09	1e-08	9e-09	1.4e-08	6e-09	7e-09	6e-09	9e-09	9e-09	1.1e-08	1e-08	1.5e-08	1.2e-08	6e-09	7e-09	9e-09	1.6e-08	7e-09	3e-09	1.1e-08	1.3e-08	1.5e-08	6e-09	5e-09	7e-09	9e-09	1.6e-08	9e-09	5e-09	5e-09	9e-09	8e-09
MINOS1	chr1	19596979	19658056	+	19596979	19594979	19606979	1e-09	0	0	1e-09	0	2e-09	5e-09	1e-08	1.2e-08	1.7e-08	1.7e-08	1.6e-08	9e-09	1.3e-08	1e-09	2e-09	2e-09	2e-09	3e-09	1e-09	3e-09	6e-09	5e-09	3e-09	5e-09	0	0	3e-09	0	1e-09	2e-09	2e-09	0	1e-09	0	3e-09	2e-09	4e-09	1.1e-08	1.3e-08	7e-09	8e-09
NBL1	chr1	19640554	19658456	+	19640554	19638554	19650554	1e-09	7e-09	2.3e-08	5e-09	4e-09	8e-09	2.6e-08	2.2e-08	3.4e-08	4.8e-08	3.5e-08	2.4e-08	1.7e-08	7e-09	7e-09	6e-09	2e-09	3e-09	2e-09	3e-09	3e-09	2e-09	2e-09	4e-09	9e-09	8e-09	1.1e-08	1.1e-08	3e-09	7e-09	5e-09	8e-09	9e-09	1.6e-08	2.2e-08	1e-08	9e-09	1.3e-08	9e-09	1.1e-08	5e-09	1.2e-08
HTR6	chr1	19665287	19679562	+	19665287	19663287	19675287	7e-09	1.1e-08	2e-08	2.5e-08	5e-09	8e-09	6e-09	5e-09	9e-09	7e-09	8e-09	1.2e-08	6e-09	8e-09	5e-09	1e-08	1.2e-08	1.7e-08	1.6e-08	2e-08	3.5e-08	2.1e-08	8e-09	4e-09	1.5e-08	1.1e-08	1.2e-08	5e-09	9e-09	9e-09	1.6e-08	5e-09	3e-09	1.4e-08	6e-09	6e-09	1.7e-08	8e-09	4e-09	7e-09	9e-09	1e-08
TMCO4	chr1	19682213	19799917	-	19799917	19801917	19789917	1.8e-08	1.1e-08	1.8e-08	1.1e-08	8e-09	1.1e-08	1.4e-08	1.7e-08	1.3e-08	9e-09	7e-09	3e-09	6e-09	3e-09	1.1e-08	2.5e-08	2.4e-08	1.2e-08	9e-09	1.4e-08	5e-09	3e-08	1.2e-08	1.3e-08	1.1e-08	9e-09	8e-09	9e-09	8e-09	6e-09	4e-09	8e-09	2e-09	4e-09	1.3e-08	3e-09	1.1e-08	5e-09	5e-09	9e-09	8e-09	7e-09
RNF186	chr1	19814029	19815278	-	19815278	19817278	19805278	1e-09	8e-09	3e-09	1.4e-08	1.6e-08	1.5e-08	2.9e-08	4.8e-08	2.9e-08	2.8e-08	1.1e-08	7e-09	8e-09	9e-09	5e-09	5e-09	5e-09	3e-09	5e-09	7e-09	7e-09	1.6e-08	1.3e-08	1.1e-08	1e-08	3e-09	4e-09	5e-09	1.2e-08	8e-09	5e-09	5e-09	7e-09	2.1e-08	9e-09	7e-09	7e-09	5e-09	3e-09	9e-09	3e-09	2e-09
OTUD3	chr1	19882513	19912945	+	19882513	19880513	19892513	4e-09	1.3e-08	1.1e-08	8e-09	8e-09	1.1e-08	9e-09	7e-09	1.1e-08	3.3e-08	1.5e-08	1.2e-08	1e-08	4e-09	6e-09	4e-09	1.7e-08	9e-09	7e-09	9e-09	1.1e-08	5e-09	1.2e-08	8e-09	1.4e-08	1.9e-08	9e-09	9e-09	7e-09	4e-09	4e-09	8e-09	1.4e-08	1e-08	1.8e-08	1.5e-08	9e-09	9e-09	6e-09	1.4e-08	4e-09	8e-09
PLA2G2E	chr1	19920009	19923617	-	19923617	19925617	19913617	5e-09	9e-09	1e-09	5e-09	1e-09	4e-09	1.5e-08	1.5e-08	6e-09	1.8e-08	3.4e-08	2.2e-08	4e-08	2e-08	7e-09	1.4e-08	2.9e-08	8e-09	4e-09	1e-09	3e-09	4e-09	1e-08	1.6e-08	9e-09	7e-09	4e-09	5e-09	7e-09	9e-09	1.2e-08	6e-09	4e-09	7e-09	1.1e-08	3e-09	6e-09	1e-08	1e-08	1.3e-08	8e-09	2.6e-08
PLA2G2A	chr1	19975432	19980416	-	19980416	19982416	19970416	1e-08	1.2e-08	1.3e-08	1.3e-08	1.2e-08	1e-08	4e-09	9e-09	8e-09	1e-09	3e-09	4e-09	6e-09	5e-09	8e-09	1e-08	6e-09	9e-09	9e-09	3e-09	9e-09	1.3e-08	8e-09	1.7e-08	3.2e-08	8e-09	5e-09	5e-09	2.4e-08	2e-08	3e-09	1.7e-08	1.2e-08	1.5e-08	1.2e-08	1.1e-08	9e-09	7e-09	1e-08	1e-08	7e-09	6e-09
PLA2G5	chr1	20070208	20091168	+	20070208	20068208	20080208	1.5e-08	1e-08	4e-09	1e-08	9e-09	1.3e-08	7e-09	1e-08	1.3e-08	9e-09	1.3e-08	9e-09	1e-08	9e-09	7e-09	1.1e-08	6e-09	7e-09	4e-09	2e-09	1.3e-08	9e-09	4e-09	2e-09	5e-09	7e-09	1e-08	3e-09	6e-09	5e-09	8e-09	8e-09	1.3e-08	4e-09	1e-08	1.2e-08	4e-09	2e-09	7e-09	1.2e-08	1.4e-08	1.5e-08
PLA2G2D	chr1	20111939	20119566	-	20119566	20121566	20109566	7e-09	8e-09	1.6e-08	7e-09	9e-09	1.1e-08	8e-09	9e-09	1e-08	9e-09	7e-09	7e-09	7e-09	1.1e-08	1e-09	1.2e-08	4e-09	1e-09	1e-09	2e-09	1e-08	1.3e-08	9e-09	1e-09	7e-09	4e-09	3e-09	5e-09	1.6e-08	1.2e-08	6e-09	3e-09	1.8e-08	1.5e-08	1.5e-08	2.2e-08	7e-09	9e-09	1.3e-08	9e-09	1.7e-08	1.4e-08
PLA2G2F	chr1	20139326	20150386	+	20139326	20137326	20149326	1e-08	2.6e-08	1.6e-08	1.2e-08	1e-08	1e-08	1.3e-08	1.5e-08	1.3e-08	2e-08	7e-09	2.2e-08	1.3e-08	7e-09	2e-09	1e-08	1.6e-08	1.7e-08	1.3e-08	5e-09	6e-09	7e-09	1.3e-08	1e-08	1.9e-08	1.2e-08	6e-09	8e-09	8e-09	1e-08	8e-09	1.3e-08	1.5e-08	3e-09	1e-08	1.2e-08	1.4e-08	6e-09	8e-09	6e-09	3e-09	8e-09
PLA2G2C	chr1	20161253	20177424	-	20177424	20179424	20167424	2e-09	6e-09	6e-09	5e-09	1.2e-08	6e-09	3e-09	1.5e-08	8e-09	6e-09	1.3e-08	2.6e-08	1.6e-08	9e-09	1.1e-08	8e-09	1.6e-08	1.1e-08	1.5e-08	1.1e-08	9e-09	1.8e-08	1.1e-08	3e-08	2e-08	1.6e-08	1.4e-08	7e-09	1.6e-08	1.1e-08	1e-08	8e-09	4e-09	9e-09	2e-09	5e-09	7e-09	6e-09	5e-09	6e-09	1.6e-08	1.7e-08
UBXN10	chr1	20186085	20196048	+	20186085	20184085	20196085	4e-09	1e-08	9e-09	6e-09	9e-09	4e-09	9e-09	1.6e-08	7e-09	5e-09	1e-09	2e-09	1e-08	6e-09	1e-09	6e-09	1e-08	1.2e-08	9e-09	9e-09	9e-09	3e-09	1.2e-08	1e-08	4e-09	5e-09	2e-09	9e-09	4e-09	7e-09	7e-09	1.2e-08	8e-09	6e-09	1.5e-08	1.1e-08	2.5e-08	1.8e-08	7e-09	1.5e-08	1.3e-08	1e-08
VWA5B1	chr1	20290919	20354894	+	20290919	20288919	20300919	2e-09	5e-09	6e-09	1.1e-08	4e-09	5e-09	1.1e-08	4e-09	7e-09	1e-08	6e-09	9e-09	4e-09	5e-09	6e-09	4e-09	6e-09	1.5e-08	1.1e-08	1.2e-08	8e-09	1.5e-08	2.4e-08	6e-09	4e-09	7e-09	1.2e-08	7e-09	7e-09	1.5e-08	1.9e-08	6e-09	8e-09	1.7e-08	2.7e-08	1.6e-08	1.6e-08	1.3e-08	1.1e-08	3e-09	3e-09	6e-09
CAMK2N1	chr1	20482391	20486220	-	20486220	20488220	20476220	1.1e-08	1.3e-08	9e-09	6e-09	7e-09	2.2e-08	1e-08	1e-08	3e-09	7e-09	8e-09	3e-09	0	2e-09	6e-09	1.7e-08	1.9e-08	5e-09	1e-08	1.5e-08	6e-09	8e-09	1.4e-08	9e-09	1e-08	1.1e-08	7e-09	3e-09	6e-09	3e-09	1e-08	1.2e-08	9e-09	7e-09	4e-09	4e-09	7e-09	1.1e-08	1.3e-08	1.9e-08	2e-08	8e-09
MUL1	chr1	20499448	20508161	-	20508161	20510161	20498161	5e-09	9e-09	7e-09	9e-09	6e-09	7e-09	1.2e-08	1.1e-08	1.6e-08	1.6e-08	2.3e-08	2e-08	1.7e-08	1.3e-08	1.3e-08	8e-09	8e-09	1.2e-08	6e-09	1.3e-08	7e-09	1.1e-08	4e-09	8e-09	3e-09	6e-09	4e-09	6e-09	1e-08	6e-09	8e-09	8e-09	5e-09	1.1e-08	1e-08	5e-09	8e-09	1.4e-08	1.5e-08	1.8e-08	1.2e-08	5e-09
FAM43B	chr1	20552439	20555010	+	20552439	20550439	20562439	1.1e-08	1.1e-08	1e-09	5e-09	4e-09	5e-09	3e-09	4e-09	3e-09	1.3e-08	2.1e-08	1.6e-08	6e-09	2.2e-08	2.1e-08	8e-09	4e-09	7e-09	5e-09	7e-09	5e-09	5e-09	6e-09	1e-08	1e-08	6e-09	4e-09	8e-09	7e-09	1.6e-08	1.8e-08	1.8e-08	7e-09	1.2e-08	1.4e-08	1.4e-08	7e-09	8e-09	6e-09	1.3e-08	9e-09	1.3e-08
CDA	chr1	20588948	20618908	+	20588948	20586948	20598948	3.4e-08	1.2e-08	1.4e-08	2e-08	1.1e-08	1.3e-08	7e-09	1e-08	9e-09	4e-09	1.4e-08	4e-09	1.2e-08	1.2e-08	1e-08	1.5e-08	2.2e-08	1.1e-08	1.1e-08	4e-09	6e-09	4e-09	3e-09	8e-09	3e-09	7e-09	9e-09	4e-09	8e-09	6e-09	5e-09	7e-09	1.1e-08	1.4e-08	5e-09	3e-09	2e-09	1e-09	8e-09	4e-09	6e-09	1.2e-08
PINK1	chr1	20633455	20651511	+	20633455	20631455	20643455	5e-09	7e-09	1e-08	1e-08	1.1e-08	3.1e-08	2.5e-08	5.2e-08	3.9e-08	2.7e-08	5e-09	5e-09	4e-09	1.1e-08	6e-09	1e-08	1.2e-08	4e-09	7e-09	7e-09	1.1e-08	7e-09	1.1e-08	1e-08	1.2e-08	7e-09	1e-08	7e-09	4e-09	1.5e-08	2e-09	4e-09	6e-09	3e-09	6e-09	4e-09	9e-09	1.1e-08	9e-09	5e-09	4e-09	1.2e-08
DDOST	chr1	20651767	20661544	-	20661544	20663544	20651544	1.2e-08	1e-09	7e-09	4e-09	4e-09	3e-09	1.6e-08	1.3e-08	6e-09	3e-09	1e-08	2.2e-08	1.1e-08	1.8e-08	1.4e-08	9e-09	8e-09	1.1e-08	1.5e-08	1.7e-08	1.1e-08	1e-08	1.5e-08	1.9e-08	1e-08	5e-09	7e-09	1.2e-08	5e-09	6e-09	1.4e-08	1.6e-08	1e-08	1.1e-08	1.5e-08	2.1e-08	1e-08	4e-09	5e-09	7e-09	1.1e-08	7e-09
KIF17	chr1	20664014	20718017	-	20718017	20720017	20708017	1e-08	1.4e-08	6e-09	5e-09	1e-08	1.4e-08	9e-09	1.1e-08	1e-09	0	7e-09	2e-09	2.1e-08	1.4e-08	1.3e-08	5e-09	1e-08	1.2e-08	1.2e-08	8e-09	8e-09	4e-09	4e-09	5e-09	5e-09	1.3e-08	1.1e-08	3.5e-08	1.2e-08	1.3e-08	1.1e-08	9e-09	8e-09	1.5e-08	1.4e-08	2.1e-08	1.2e-08	8e-09	1.3e-08	1.5e-08	7e-09	1e-09
SH2D5	chr1	20719732	20732837	-	20732837	20734837	20722837	1.2e-08	8e-09	9e-09	3e-09	7e-09	4e-09	5e-09	5e-09	6e-09	3e-09	1.2e-08	2.8e-08	2.4e-08	1.7e-08	1.2e-08	1.5e-08	1.2e-08	2.3e-08	1.6e-08	1.5e-08	1e-08	6e-09	1.3e-08	1.4e-08	2e-08	6e-09	2e-09	1.5e-08	1.5e-08	1.8e-08	1e-08	5e-09	4e-09	6e-09	4e-09	4e-09	5e-09	1e-08	7e-09	4e-09	1e-08	7e-09
HP1BP3	chr1	20742661	20787323	-	20787323	20789323	20777323	1.1e-08	1.3e-08	1.5e-08	7e-09	1.1e-08	2.3e-08	4.1e-08	5e-09	7e-09	4e-09	6e-09	9e-09	6e-09	1e-08	8e-09	1.1e-08	1e-08	8e-09	5e-09	3e-09	4e-09	5e-09	6e-09	1.2e-08	1.1e-08	8e-09	7e-09	1e-08	1e-08	4e-09	1.2e-08	6e-09	7e-09	2.4e-08	1.4e-08	9e-09	1.1e-08	1.2e-08	5e-09	1.2e-08	4e-09	1.2e-08
EIF4G3	chr1	20806292	21176888	-	21176888	21178888	21166888	1e-09	2e-09	5e-09	6e-09	1.1e-08	1.8e-08	1e-08	7e-09	5e-09	8e-09	3e-09	4e-09	8e-09	1.3e-08	8e-09	1.5e-08	8e-09	5e-09	2.6e-08	1.8e-08	4e-09	8e-09	1.8e-08	6e-09	1.4e-08	7e-09	1.3e-08	1.1e-08	1.3e-08	1.4e-08	1.2e-08	1.9e-08	7e-09	1.2e-08	3e-08	1.9e-08	1.4e-08	1e-08	1.5e-08	1.2e-08	3e-09	8e-09
ECE1	chr1	21217247	21345504	-	21345504	21347504	21335504	1.4e-08	1.8e-08	7e-09	6e-09	8e-09	9e-09	8e-09	1.3e-08	3e-08	7.4e-08	4.8e-08	3.8e-08	3.6e-08	1.3e-08	7e-09	2e-09	2e-09	7e-09	8e-09	4e-09	5e-09	1.9e-08	1.2e-08	3e-09	2e-09	6e-09	1.2e-08	8e-09	1e-09	1e-09	2e-09	5e-09	6e-09	1.2e-08	3e-09	7e-09	3e-09	4e-09	6e-09	5e-09	2e-09	6e-09
NBPF3	chr1	21440128	21485005	+	21440128	21438128	21450128	7e-09	6e-09	7e-09	6e-09	1.2e-08	1e-09	3e-09	1.7e-08	1e-08	1.4e-08	1.1e-08	2e-09	1.5e-08	3.3e-08	1.3e-08	1.4e-08	1.6e-08	1.9e-08	1.1e-08	1e-08	9e-09	2e-09	5e-09	5e-09	1e-09	2e-09	3e-09	1.6e-08	3e-09	4e-09	1.5e-08	8e-09	1.1e-08	9e-09	1.2e-08	7e-09	7e-09	1e-08	1.2e-08	1.4e-08	8e-09	1e-08
ALPL	chr1	21509372	21578412	+	21509372	21507372	21519372	5e-09	8e-09	5e-09	5e-09	1.6e-08	7e-09	5e-09	3e-09	6e-09	1.2e-08	1.4e-08	8e-09	4e-09	7e-09	4e-09	5e-09	5e-09	2e-09	8e-09	1.3e-08	7e-09	1e-08	1.2e-08	1.5e-08	4e-09	1.2e-08	1.3e-08	5e-09	3e-09	2e-09	2e-09	5e-09	1.6e-08	1.3e-08	4e-09	1.5e-08	1.7e-08	4e-09	1.6e-08	2e-08	2.6e-08	3.7e-08
RAP1GAP	chr1	21596215	21669363	-	21669363	21671363	21659363	3e-09	3.3e-08	1.4e-08	3e-09	8e-09	1.7e-08	1.3e-08	1.3e-08	2e-09	6e-09	6e-09	4e-09	6e-09	9e-09	1.6e-08	2.3e-08	3.3e-08	9e-09	5e-09	6e-09	1.3e-08	7e-09	2e-09	6e-09	7e-09	3e-09	9e-09	6e-09	6e-09	8e-09	9e-09	5e-09	1e-08	7e-09	8e-09	3.5e-08	1.3e-08	1.2e-08	7e-09	4e-09	3e-09	7e-09
USP48	chr1	21678298	21783606	-	21783606	21785606	21773606	6e-09	1.2e-08	5e-09	2.2e-08	1.9e-08	1.6e-08	5e-09	1.3e-08	1e-08	1.2e-08	1.6e-08	1e-08	6e-09	2e-09	1.5e-08	2.2e-08	9e-09	1.1e-08	4e-09	2e-09	1e-08	1.4e-08	1.6e-08	7e-09	5e-09	8e-09	6e-09	1.5e-08	2e-09	4e-09	3e-09	3e-09	7e-09	5e-09	2.7e-08	1e-08	7e-09	1e-08	4e-09	3e-09	2.4e-08	4e-09
LDLRAD2	chr1	21812265	21825221	+	21812265	21810265	21822265	9e-09	8e-09	1.5e-08	1.4e-08	1e-08	1.5e-08	1e-08	1.7e-08	1.4e-08	9e-09	3e-09	7e-09	8e-09	7e-09	1.5e-08	6e-09	8e-09	1.1e-08	1.2e-08	7e-09	9e-09	1.1e-08	1.4e-08	1.4e-08	2.1e-08	1.2e-08	7e-09	7e-09	6e-09	3e-09	1.4e-08	1.4e-08	1.8e-08	1.2e-08	9e-09	7e-09	5e-09	1e-08	1.7e-08	1.2e-08	1e-08	4e-09
HSPG2	chr1	21822245	21937297	-	21937297	21939297	21927297	8e-09	1.3e-08	2.4e-08	6e-09	8e-09	9e-09	1.1e-08	4e-08	7.8e-08	3.8e-08	2e-08	1.3e-08	1.4e-08	6e-09	4e-09	5e-09	0	1e-09	5e-09	8e-09	3e-09	9e-09	1.2e-08	1e-08	6e-09	6e-09	4e-09	6e-09	3e-09	8e-09	2e-09	5e-09	1.3e-08	7e-09	1.5e-08	1e-09	9e-09	1e-09	2e-09	5e-09	5e-09	6e-09
CELA3B	chr1	21977021	21998642	+	21977021	21975021	21987021	1.1e-08	1e-08	1.3e-08	1e-08	1.1e-08	4e-09	1.6e-08	9e-09	1.3e-08	5e-09	1e-09	6e-09	3e-09	8e-09	4e-09	1.7e-08	1.8e-08	7e-09	5e-09	3e-09	4e-09	1.1e-08	9e-09	1.5e-08	7e-09	2e-09	7e-09	7e-09	3e-09	1e-08	9e-09	1.5e-08	2.3e-08	1.4e-08	8e-09	3e-09	6e-09	9e-09	9e-09	6e-09	6e-09	2.1e-08
CELA3A	chr1	22001656	22012539	+	22001656	21999656	22011656	6e-09	4e-09	1.1e-08	1.1e-08	9e-09	7e-09	4e-09	5e-09	7e-09	1e-08	1.3e-08	1.9e-08	2e-08	9e-09	2.1e-08	2.1e-08	1.9e-08	1.3e-08	1.5e-08	9e-09	3e-09	6e-09	7e-09	2e-09	9e-09	1.3e-08	5e-09	5e-09	2e-09	1.1e-08	1.3e-08	1.2e-08	9e-09	9e-09	1.2e-08	2.2e-08	3.1e-08	1.6e-08	6e-09	2e-09	1e-09	1.9e-08
CDC42	chr1	22052627	22092946	+	22052627	22050627	22062627	3e-09	1.6e-08	7e-09	4e-09	3e-09	3e-09	7e-09	1.2e-08	5e-09	1.5e-08	1.8e-08	7e-09	1.3e-08	1.8e-08	9e-09	1.6e-08	8e-09	7e-09	8e-09	6e-09	9e-09	9e-09	1.3e-08	1e-08	2.6e-08	2.7e-08	1.2e-08	6e-09	4e-09	9e-09	1e-08	1.5e-08	1e-08	5e-09	4e-09	4e-09	3e-09	5e-09	7e-09	1e-08	5e-09	7e-09
WNT4	chr1	22117305	22143969	-	22143969	22145969	22133969	8e-09	8e-09	4e-09	1.7e-08	2e-09	2e-09	1.1e-08	1.7e-08	1.2e-08	1.7e-08	1.2e-08	9e-09	1e-08	1.4e-08	1.8e-08	1.3e-08	9e-09	7e-09	3e-09	6e-09	3e-09	1e-08	2.1e-08	2.7e-08	1.4e-08	8e-09	1.6e-08	4e-09	3e-08	1.3e-08	1.2e-08	1.1e-08	1e-08	7e-09	1e-08	9e-09	6e-09	3e-09	9e-09	3e-09	4e-09	1.2e-08
ZBTB40	chr1	22451851	22531157	+	22451851	22449851	22461851	4e-09	4e-09	2e-09	8e-09	1.6e-08	9e-09	6e-09	9e-09	1.1e-08	9e-09	9e-09	1.1e-08	7e-09	8e-09	1.5e-08	2.3e-08	2e-08	1.5e-08	8e-09	2.3e-08	1.2e-08	1e-09	5e-09	5e-09	3e-09	1e-09	2e-09	5e-09	7e-09	1.3e-08	1.9e-08	4e-09	1.2e-08	1.1e-08	5e-09	2e-08	2.2e-08	2e-08	1.2e-08	7e-09	6e-09	5e-09
EPHA8	chr1	22563564	22603594	+	22563564	22561564	22573564	3e-09	8e-09	1e-08	6e-09	1.4e-08	2.3e-08	1e-08	7e-09	6e-09	1.1e-08	1.5e-08	1.3e-08	1.5e-08	6e-09	9e-09	6e-09	1.1e-08	3e-09	8e-09	1.2e-08	9e-09	1e-09	1.6e-08	1.5e-08	5e-09	6e-09	8e-09	4e-09	7e-09	1.8e-08	9e-09	5e-09	9e-09	1e-08	7e-09	2e-09	7e-09	1e-08	4e-09	6e-09	1e-09	4e-09
C1QA	chr1	22636506	22639608	+	22636506	22634506	22646506	1.3e-08	5e-09	1e-08	1.1e-08	9e-09	2e-09	7e-09	9e-09	6e-09	9e-09	1.5e-08	1.7e-08	6e-09	3e-09	1.5e-08	7e-09	7e-09	8e-09	8e-09	1.1e-08	5e-09	3e-09	1e-09	7e-09	6e-09	7e-09	5e-09	2e-09	9e-09	1.1e-08	8e-09	7e-09	9e-09	6e-09	5e-09	7e-09	3e-09	4e-09	1.2e-08	1.3e-08	2.2e-08	2.6e-08
C1QC	chr1	22643630	22648110	+	22643630	22641630	22653630	7e-09	1.4e-08	1.3e-08	7e-09	1e-08	5e-09	2.2e-08	1e-08	8e-09	0	1e-09	9e-09	4e-09	1.1e-08	1.4e-08	1.9e-08	1.3e-08	1.1e-08	1.1e-08	1.3e-08	7e-09	5e-09	1e-09	3e-09	5e-09	3e-09	6e-09	1.1e-08	1e-08	5e-09	7e-09	1.1e-08	1.3e-08	7e-09	4e-09	7e-09	7e-09	7e-09	8e-09	9e-09	9e-09	6e-09
C1QB	chr1	22652762	22661538	+	22652762	22650762	22662762	4e-09	4e-09	5e-09	3e-09	8e-09	1.1e-08	1.1e-08	1.1e-08	4e-09	2.1e-08	5.5e-08	3.7e-08	3.7e-08	1.5e-08	1.6e-08	1.9e-08	1e-08	9e-09	7e-09	1.6e-08	1.4e-08	4e-09	5e-09	1e-08	6e-09	3e-09	7e-09	3e-09	7e-09	8e-09	5e-09	5e-09	3e-09	6e-09	3e-09	2e-09	7e-09	1.1e-08	5e-09	1.3e-08	5e-09	8e-09
EPHB2	chr1	22710839	22921500	+	22710839	22708839	22720839	0	1e-09	0	1e-09	3e-09	2e-09	1.2e-08	1.3e-08	2.1e-08	3.1e-08	5.9e-08	6.4e-08	4e-08	1.6e-08	1.2e-08	1.5e-08	1.4e-08	1.1e-08	1.6e-08	9e-09	6e-09	1.2e-08	1.5e-08	6e-09	5e-09	5e-09	5e-09	2e-09	2e-09	9e-09	7e-09	5e-09	3e-09	4e-09	1e-09	2e-09	6e-09	5e-09	6e-09	3e-09	1.5e-08	4e-09
LACTBL1	chr1	22953043	22965338	-	22965338	22967338	22955338	4e-09	6e-09	8e-09	8e-09	7e-09	1.4e-08	1.3e-08	1e-08	1.4e-08	1.4e-08	6e-09	3.2e-08	1.9e-08	1.2e-08	6e-09	6e-09	9e-09	3e-09	8e-09	5e-09	1.2e-08	6e-09	9e-09	1.9e-08	1.3e-08	6e-09	1.7e-08	1.9e-08	1.3e-08	1e-08	1.2e-08	1.5e-08	1.9e-08	9e-09	3e-09	4e-09	2e-09	4e-09	9e-09	6e-09	8e-09	5e-09
C1orf234	chr1	23010834	23015850	-	23015850	23017850	23005850	3e-09	2e-09	6e-09	9e-09	6e-09	2e-09	5e-09	8e-09	9e-09	6e-09	6e-09	2e-09	3e-09	3e-09	6e-09	1e-08	8e-09	1.5e-08	1.6e-08	1.4e-08	6e-09	1.1e-08	1.1e-08	7e-09	8e-09	1.7e-08	1.4e-08	9e-09	4e-09	7e-09	8e-09	5e-09	1.3e-08	7e-09	8e-09	1.3e-08	8e-09	1.3e-08	7e-09	4e-09	2e-09	8e-09
KDM1A	chr1	23019448	23083689	+	23019448	23017448	23029448	5e-09	2e-09	2e-09	2e-09	6e-09	5e-09	5e-09	3e-09	5e-09	2.2e-08	1.2e-08	1e-08	8e-09	7e-09	3.4e-08	2.6e-08	3.7e-08	4.9e-08	3e-08	2.2e-08	2.2e-08	2.5e-08	9e-09	3e-09	7e-09	2e-09	4e-09	7e-09	1.4e-08	1e-08	1.2e-08	5e-09	1.2e-08	4e-09	1e-08	5e-09	5e-09	6e-09	1e-09	9e-09	9e-09	1.5e-08
LUZP1	chr1	23084023	23177808	-	23177808	23179808	23167808	6e-09	7e-09	2e-09	6e-09	7e-09	6e-09	1e-08	5e-09	6e-09	3e-09	5e-09	8e-09	1.1e-08	3.1e-08	3.7e-08	1.5e-08	9e-09	1.3e-08	2.4e-08	1.9e-08	1.3e-08	8e-09	6e-09	1e-08	4e-09	7e-09	3e-09	8e-09	5e-09	6e-09	1.3e-08	1.2e-08	1e-08	9e-09	6e-09	3e-09	1.7e-08	1.5e-08	4e-09	5e-09	1.3e-08	9e-09
HTR1D	chr1	23191895	23194729	-	23194729	23196729	23184729	1.5e-08	1.1e-08	8e-09	9e-09	1.4e-08	1.8e-08	1.1e-08	2.2e-08	1e-08	3e-09	6e-09	1.3e-08	1.6e-08	3e-09	4e-09	4e-09	7e-09	1e-09	1.2e-08	1.1e-08	1.1e-08	1e-09	0	1e-09	1e-08	6e-09	2e-09	1.1e-08	8e-09	6e-09	9e-09	9e-09	9e-09	8e-09	1e-08	1e-08	1e-08	8e-09	1.7e-08	6e-09	8e-09	4e-09
HNRNPR	chr1	23304688	23344336	-	23344336	23346336	23334336	5e-09	7e-09	5e-09	6e-09	1.1e-08	8e-09	3e-09	1.4e-08	3.2e-08	2.3e-08	2e-08	9e-09	2.4e-08	1.5e-08	3e-09	6e-09	1.1e-08	9e-09	1e-08	9e-09	9e-09	8e-09	8e-09	5e-09	2e-09	1.1e-08	1.1e-08	4e-09	3e-09	1.7e-08	1e-08	1e-08	1.8e-08	3e-09	8e-09	1.2e-08	5e-09	1.4e-08	3e-09	6e-09	4e-09	1e-09
ZNF436	chr1	23359448	23369442	-	23369442	23371442	23359442	4e-09	6e-09	6e-09	6e-09	6e-09	3e-09	4e-09	6e-09	1e-09	3e-09	8e-09	4e-09	5e-09	4e-09	1.1e-08	8e-09	1.1e-08	1.4e-08	1.2e-08	7e-09	1e-09	1.5e-08	1e-08	8e-09	9e-09	1.6e-08	1e-08	3e-09	7e-09	6e-09	6e-09	3e-09	5e-09	5e-09	6e-09	3e-09	1.1e-08	1.1e-08	8e-09	1.7e-08	4e-09	2.1e-08
TCEA3	chr1	23381061	23424740	-	23424740	23426740	23414740	9e-09	6e-09	4e-09	1.7e-08	1.6e-08	1e-08	1e-08	1.3e-08	1.3e-08	5e-09	6e-09	7e-09	1.6e-08	1.5e-08	6e-09	2.7e-08	2e-08	1.2e-08	9e-09	9e-09	9e-09	9e-09	2e-08	1.4e-08	1e-08	9e-09	1.1e-08	4e-09	4e-09	9e-09	5e-09	1.1e-08	1.4e-08	1.2e-08	9e-09	2e-08	4e-09	7e-09	5e-09	3e-09	3e-09	6e-09
ASAP3	chr1	23428563	23484568	-	23484568	23486568	23474568	1.4e-08	7e-09	9e-09	1.1e-08	2e-08	1.4e-08	1.9e-08	4.4e-08	3e-08	6e-08	1.3e-08	4e-09	1.2e-08	1.4e-08	8e-09	7e-09	3e-09	6e-09	4e-09	3e-09	7e-09	4e-09	1.3e-08	6e-09	3e-09	1.1e-08	3e-09	5e-09	3e-09	3e-09	5e-09	4e-09	1e-09	4e-09	4e-09	1.4e-08	7e-09	1.3e-08	3e-09	3e-09	2e-09	7e-09
E2F2	chr1	23506430	23531220	-	23531220	23533220	23521220	1.2e-08	4e-09	8e-09	1.2e-08	1.1e-08	1.9e-08	1.3e-08	1.8e-08	1.4e-08	1.3e-08	4e-09	6e-09	7e-09	1.1e-08	9e-09	8e-09	5e-09	5e-09	1e-08	5e-09	7e-09	1.3e-08	6e-09	1.5e-08	1.2e-08	8e-09	2e-09	4e-09	6e-09	6e-09	1e-08	6e-09	1.7e-08	1e-08	5e-09	1.2e-08	2.2e-08	2.6e-08	3e-08	1.2e-08	5e-09	3e-09
ID3	chr1	23557918	23559794	-	23559794	23561794	23549794	7e-09	1e-08	1.8e-08	3e-09	6e-09	4e-09	1.1e-08	1.3e-08	1.8e-08	3.1e-08	8e-09	7e-09	9e-09	1.1e-08	8e-09	8e-09	1.2e-08	1.2e-08	2e-09	9e-09	1e-08	5e-09	5e-09	8e-09	1e-08	1e-08	7e-09	9e-09	4e-09	1.2e-08	2.1e-08	1e-08	9e-09	5e-09	4e-09	8e-09	1.2e-08	1.1e-08	2e-09	8e-09	2e-09	8e-09
MDS2	chr1	23627334	23640568	+	23627334	23625334	23637334	2.9e-08	1.8e-08	5e-09	5e-09	7e-09	9e-09	1.1e-08	1.7e-08	1.8e-08	4e-09	2.6e-08	9e-09	1e-08	1e-08	5e-09	1e-08	2e-09	1e-09	4e-09	9e-09	2.2e-08	2.1e-08	2.5e-08	2.3e-08	1.5e-08	3.3e-08	1.6e-08	1.1e-08	1.7e-08	1e-08	6e-09	1.7e-08	1.3e-08	1.5e-08	3e-09	3e-09	6e-09	9e-09	4e-09	7e-09	7e-09	1.5e-08
RPL11	chr1	23691779	23696425	+	23691779	23689779	23701779	3e-09	3e-09	2e-09	2e-08	6e-09	5e-09	6e-09	1.2e-08	1.8e-08	1.3e-08	2.3e-08	1.5e-08	9e-09	1.9e-08	1.9e-08	2e-09	1.1e-08	6e-09	1e-08	7e-09	1.1e-08	9e-09	9e-09	1e-08	4e-09	1e-09	8e-09	8e-09	6e-09	5e-09	1.3e-08	1.1e-08	9e-09	1.6e-08	1.1e-08	1.3e-08	8e-09	1.3e-08	1e-08	7e-09	9e-09	5e-09
TCEB3	chr1	23743155	23762059	+	23743155	23741155	23753155	7e-09	5e-09	1.1e-08	1.5e-08	1.3e-08	1.3e-08	1.1e-08	3e-09	1e-08	6e-09	9e-09	9e-09	2.2e-08	1.2e-08	4e-09	3e-09	8e-09	7e-09	8e-09	7e-09	2e-09	3e-09	2e-09	3e-09	9e-09	1e-08	5e-09	7e-09	1.8e-08	8e-09	1.8e-08	6e-09	4e-09	1.3e-08	7e-09	9e-09	8e-09	1e-08	7e-09	1.3e-08	1e-08	1.9e-08
PITHD1	chr1	23778405	23788232	+	23778405	23776405	23788405	1.2e-08	1.5e-08	9e-09	9e-09	1.7e-08	1e-08	9e-09	2.5e-08	5e-09	1.3e-08	3e-09	1e-08	1.1e-08	8e-09	2e-09	9e-09	1.2e-08	4e-09	5e-09	1.3e-08	1.3e-08	9e-09	8e-09	7e-09	3e-09	8e-09	1.2e-08	5e-09	1.2e-08	3e-09	4e-09	1.1e-08	1.1e-08	1.6e-08	4e-09	3e-09	4e-09	4e-09	7e-09	8e-09	6e-09	1.1e-08
LYPLA2	chr1	23790970	23795539	+	23790970	23788970	23800970	1.4e-08	5e-09	3e-09	6e-09	3e-09	8e-09	8e-09	6e-09	6e-09	1.5e-08	1.8e-08	7e-09	9e-09	1.8e-08	7e-09	6e-09	6e-09	9e-09	1.6e-08	1.4e-08	7e-09	3.2e-08	1.5e-08	1.3e-08	8e-09	7e-09	1.1e-08	1.2e-08	1.8e-08	1e-08	1.2e-08	9e-09	9e-09	2e-09	6e-09	9e-09	5e-09	1.1e-08	1.6e-08	8e-09	1.3e-08	1.5e-08
GALE	chr1	23795599	23800804	-	23800804	23802804	23790804	8e-09	9e-09	1.2e-08	1.1e-08	8e-09	1.4e-08	1.7e-08	1.3e-08	6e-09	6e-09	8e-09	3e-09	3e-09	4e-09	4e-09	5e-09	1.6e-08	8e-09	2.2e-08	1e-08	5e-09	1.3e-08	1.4e-08	7e-09	1.2e-08	1.3e-08	8e-09	1.4e-08	1.9e-08	2e-09	1.1e-08	1.2e-08	1.2e-08	1.3e-08	1.7e-08	7e-09	5e-09	7e-09	7e-09	6e-09	1.3e-08	2e-09
HMGCL	chr1	23801885	23838620	-	23838620	23840620	23828620	6e-09	5e-09	1.4e-08	1e-08	4e-09	4e-09	3e-09	8e-09	6e-09	7e-09	8e-09	5e-09	1.3e-08	5e-09	1.2e-08	8e-09	8e-09	4e-09	3e-09	6e-09	4e-09	4e-09	9e-09	8e-09	9e-09	1.2e-08	1.9e-08	8e-09	9e-09	3e-09	1e-09	1.9e-08	1.5e-08	1.7e-08	6e-09	1e-09	1e-09	0	7e-09	1.4e-08	2.4e-08	1.7e-08
FUCA1	chr1	23845077	23868294	-	23868294	23870294	23858294	5e-09	4e-09	1.7e-08	6e-09	3e-09	3e-09	7e-09	1.7e-08	1.2e-08	2.3e-08	1.4e-08	8e-09	1.5e-08	1.6e-08	6e-09	1.3e-08	1.6e-08	2.1e-08	9e-09	4e-09	1e-08	6e-09	7e-09	1e-08	8e-09	1.2e-08	6e-09	7e-09	6e-09	1e-09	8e-09	8e-09	8e-09	8e-09	8e-09	6e-09	4e-09	7e-09	8e-09	8e-09	1.7e-08	1.7e-08
CNR2	chr1	23870526	23913362	-	23913362	23915362	23903362	5e-09	3e-09	1e-08	9e-09	6e-09	3e-09	4e-09	1.1e-08	1.4e-08	2.6e-08	1.7e-08	5e-09	1.4e-08	7e-09	2.1e-08	1.1e-08	5e-09	7e-09	7e-09	9e-09	1.2e-08	7e-09	1.8e-08	1.2e-08	1.3e-08	1.3e-08	1.5e-08	4e-09	5e-09	3e-09	8e-09	1e-09	5e-09	9e-09	1.1e-08	1.7e-08	1.1e-08	1.3e-08	9e-09	7e-09	2.2e-08	5e-09
PNRC2	chr1	23959109	23963462	+	23959109	23957109	23969109	1.7e-08	6e-09	5e-09	5e-09	2.2e-08	8e-09	7e-09	7e-09	5e-09	6e-09	2.6e-08	2.1e-08	2.6e-08	2.6e-08	1.7e-08	1.2e-08	8e-09	2e-08	1.6e-08	8e-09	0	6e-09	1.5e-08	5e-09	0	3e-09	1.3e-08	1.3e-08	6e-09	7e-09	4e-09	5e-09	8e-09	1e-08	2e-09	6e-09	1.3e-08	1.5e-08	2e-09	1e-08	8e-09	2e-09
SRSF10	chr1	23964804	23980356	-	23980356	23982356	23970356	9e-09	8e-09	3e-09	1e-08	1.7e-08	8e-09	1.1e-08	4e-09	1.1e-08	2.6e-08	1.7e-08	3.3e-08	1.8e-08	7e-09	2e-09	4e-09	9e-09	9e-09	1.6e-08	7e-09	6e-09	6e-09	2e-08	1.3e-08	5e-09	2e-09	1.1e-08	4e-09	1e-08	1.5e-08	1.6e-08	5e-09	4e-09	1.1e-08	6e-09	5e-09	3e-09	1e-09	5e-09	3e-09	2e-09	3e-09
MYOM3	chr1	24056035	24112175	-	24112175	24114175	24102175	9e-09	6e-09	4e-09	8e-09	9e-09	6e-09	6e-09	1.4e-08	3e-09	5e-09	7e-09	1e-08	8e-09	5e-09	6e-09	8e-09	1.7e-08	1.2e-08	1.6e-08	4e-09	6e-09	1.3e-08	9e-09	1.3e-08	9e-09	1.1e-08	7e-09	4e-09	6e-09	1.1e-08	1.5e-08	1.4e-08	7e-09	6e-09	1e-08	4e-09	9e-09	1.6e-08	1e-08	2e-08	1.7e-08	1.6e-08
IL22RA1	chr1	24119771	24143121	-	24143121	24145121	24133121	4e-09	7e-09	5e-09	2e-09	4e-09	1e-08	1.5e-08	4e-09	6e-09	1e-08	8e-09	7e-09	5e-09	1.5e-08	1.8e-08	1.5e-08	1e-08	3e-09	1e-08	1.6e-08	6e-09	1e-09	6e-09	8e-09	1.4e-08	8e-09	8e-09	1.2e-08	2.2e-08	1.4e-08	9e-09	9e-09	5e-09	9e-09	5e-09	1e-08	1.3e-08	3e-09	1.4e-08	1.1e-08	1.4e-08	1.1e-08
IFNLR1	chr1	24154157	24187959	-	24187959	24189959	24177959	1e-09	3e-09	7e-09	2e-09	5e-09	7e-09	6e-09	3e-09	2.2e-08	3.2e-08	1.4e-08	1.3e-08	1e-08	3e-09	5e-09	5e-09	7e-09	7e-09	1e-09	3e-09	7e-09	4e-09	9e-09	1.1e-08	1.3e-08	1.5e-08	2.2e-08	9e-09	3e-09	1.5e-08	1e-08	1.1e-08	6e-09	6e-09	7e-09	1e-08	6e-09	6e-09	6e-09	4e-09	7e-09	6e-09
GRHL3	chr1	24319322	24364482	+	24319322	24317322	24329322	1e-09	4e-09	4e-09	5e-09	4e-09	1.2e-08	1.2e-08	7e-09	2.2e-08	4.4e-08	3.9e-08	1.8e-08	7e-09	4e-09	9e-09	6e-09	6e-09	5e-09	8e-09	2e-09	8e-09	5e-09	5e-09	8e-09	1e-08	5e-09	7e-09	9e-09	1e-08	1.6e-08	3e-09	4e-09	1.8e-08	2.3e-08	1.1e-08	1.1e-08	9e-09	6e-09	6e-09	6e-09	1e-09	5e-09
STPG1	chr1	24356999	24415097	-	24415097	24417097	24405097	7e-09	1e-08	1.2e-08	9e-09	5e-09	8e-09	7e-09	3e-09	4e-09	2.3e-08	2.3e-08	3.9e-08	2.2e-08	2.5e-08	1.9e-08	7e-09	1e-08	1.9e-08	7e-09	1e-08	1.3e-08	1.2e-08	1e-09	2e-09	2e-09	6e-09	1.2e-08	1.3e-08	3e-09	1.2e-08	1.5e-08	9e-09	1.1e-08	1e-08	8e-09	5e-09	3e-09	4e-09	5e-09	7e-09	5e-09	6e-09
NIPAL3	chr1	24415794	24472976	+	24415794	24413794	24425794	4e-09	1.5e-08	4e-09	9e-09	2.2e-08	3.2e-08	2.2e-08	2.1e-08	2.2e-08	1.1e-08	3e-09	9e-09	8e-09	7e-09	4e-09	1.3e-08	1e-08	1.5e-08	1.4e-08	1.1e-08	5e-09	3e-09	1.4e-08	7e-09	8e-09	3e-09	6e-09	1.9e-08	1.4e-08	1.6e-08	8e-09	9e-09	2.5e-08	1.1e-08	2.4e-08	6e-09	7e-09	8e-09	9e-09	1.4e-08	5e-09	1e-09
RCAN3	chr1	24502351	24541040	+	24502351	24500351	24512351	1.4e-08	9e-09	2.5e-08	3.2e-08	1.8e-08	1.8e-08	1.8e-08	1.9e-08	1.8e-08	2.8e-08	1.8e-08	1.2e-08	3e-09	3e-09	8e-09	6e-09	1.2e-08	1.5e-08	1.1e-08	1.1e-08	1.4e-08	1.9e-08	1.5e-08	1.7e-08	1e-08	6e-09	5e-09	5e-09	7e-09	1.6e-08	1.3e-08	1.8e-08	6e-09	7e-09	2e-09	7e-09	1.2e-08	2e-09	6e-09	7e-09	6e-09	2e-09
NCMAP	chr1	24556111	24609325	+	24556111	24554111	24566111	1e-08	3e-09	1.2e-08	7e-09	1e-09	3e-09	6e-09	1.2e-08	7e-09	8e-09	1.1e-08	1.1e-08	9e-09	8e-09	5e-09	1.2e-08	9e-09	9e-09	1.3e-08	4e-09	0	3e-09	5e-09	2e-09	8e-09	1e-08	8e-09	6e-09	8e-09	1.3e-08	1.2e-08	1.7e-08	4e-09	2e-08	2.1e-08	2.5e-08	2.2e-08	2e-08	1.7e-08	6e-09	1.4e-08	9e-09
SRRM1	chr1	24641231	24673267	+	24641231	24639231	24651231	1.2e-08	2.5e-08	2.1e-08	9e-09	1.3e-08	7e-09	8e-09	1.3e-08	2e-09	3e-09	1.3e-08	5e-09	7e-09	4e-09	4e-09	6e-09	4e-09	1.9e-08	1.2e-08	8e-09	1.2e-08	1.2e-08	1e-08	1e-08	1.9e-08	1e-08	7e-09	2.1e-08	1.3e-08	9e-09	1e-08	8e-09	1.4e-08	9e-09	5e-09	1.1e-08	2e-09	4e-09	3e-09	1e-09	7e-09	1.5e-08
CLIC4	chr1	24745357	24844324	+	24745357	24743357	24755357	9e-09	8e-09	1.9e-08	1.3e-08	9e-09	8e-09	7e-09	2e-08	1.5e-08	1.3e-08	4e-09	5e-09	2.1e-08	4e-09	6e-09	7e-09	4e-09	1.3e-08	1.5e-08	1e-08	9e-09	8e-09	1.1e-08	1.4e-08	1.4e-08	1.1e-08	1.6e-08	1e-08	4e-09	1e-09	1.2e-08	1.9e-08	9e-09	1e-09	7e-09	1.4e-08	6e-09	9e-09	7e-09	7e-09	9e-09	2.4e-08
RUNX3	chr1	24899511	24965010	-	24965010	24967010	24955010	1.1e-08	1e-08	9e-09	6e-09	8e-09	5e-09	1.1e-08	6e-09	5e-09	2e-08	9e-09	9e-09	1.1e-08	5e-09	1e-08	6e-09	1.3e-08	1.4e-08	1.2e-08	9e-09	6e-09	8e-09	1.7e-08	1.7e-08	1.1e-08	5e-09	7e-09	8e-09	8e-09	4e-09	1.2e-08	4e-09	6e-09	7e-09	6e-09	1e-09	1.2e-08	5e-09	5e-09	8e-09	8e-09	4e-09
SYF2	chr1	25222679	25232493	-	25232493	25234493	25222493	1.3e-08	9e-09	9e-09	1.6e-08	5e-09	6e-09	7e-09	1.4e-08	1.5e-08	6e-09	2.2e-08	2.6e-08	1e-08	1.1e-08	9e-09	7e-09	9e-09	2e-08	1.6e-08	9e-09	1e-08	1e-08	5e-09	3e-09	8e-09	7e-09	1.1e-08	1.2e-08	1.4e-08	7e-09	2e-08	6e-09	6e-09	3e-09	5e-09	2e-09	7e-09	4e-09	9e-09	1.4e-08	7e-09	4e-09
RSRP1	chr1	25242237	25338213	-	25338213	25340213	25328213	1.5e-08	1.4e-08	1.1e-08	1e-09	5e-09	1.8e-08	1.1e-08	1.3e-08	3.1e-08	3.7e-08	2.5e-08	1.3e-08	7e-09	1.4e-08	3e-09	7e-09	6e-09	3e-09	1.9e-08	7e-09	1.5e-08	7e-09	5e-09	3e-09	3e-09	2e-09	3e-09	4e-09	5e-09	7e-09	1.1e-08	6e-09	7e-09	6e-09	1.1e-08	7e-09	1.3e-08	8e-09	7e-09	4e-09	8e-09	3e-09
RHD	chr1	25272393	25330445	+	25272393	25270393	25282393	1e-08	1.4e-08	1.9e-08	1.8e-08	8e-09	3e-09	6e-09	6e-09	7e-09	2.2e-08	2.4e-08	1.5e-08	1.5e-08	1.8e-08	1e-08	1.5e-08	7e-09	1.6e-08	2.4e-08	8e-09	4e-09	9e-09	6e-09	3e-09	6e-09	7e-09	0	4e-09	4e-09	5e-09	5e-09	5e-09	5e-09	1.4e-08	9e-09	3e-09	5e-09	1.2e-08	9e-09	9e-09	7e-09	5e-09
TMEM50A	chr1	25337917	25362361	+	25337917	25335917	25347917	5e-09	1e-08	4e-09	5e-09	1.1e-08	1.4e-08	6e-09	8e-09	8e-09	2e-08	5.9e-08	2e-08	2.4e-08	1.5e-08	1.4e-08	1.7e-08	1.3e-08	1.2e-08	4e-09	9e-09	8e-09	8e-09	2e-09	7e-09	5e-09	6e-09	8e-09	5e-09	2e-09	1e-09	1.1e-08	7e-09	1e-08	5e-09	3e-09	6e-09	1.1e-08	5e-09	4e-09	9e-09	8e-09	3e-09
RHCE	chr1	25362249	25430192	-	25430192	25432192	25420192	1.2e-08	2.3e-08	8e-09	7e-09	9e-09	8e-09	1.1e-08	7e-09	1.1e-08	5e-09	1.2e-08	5e-09	7e-09	8e-09	1.1e-08	1e-08	1e-08	9e-09	1.5e-08	1e-08	1.3e-08	5e-09	1.2e-08	1.5e-08	9e-09	1e-08	1.4e-08	3e-09	6e-09	7e-09	8e-09	1.3e-08	7e-09	7e-09	9e-09	6e-09	1.1e-08	7e-09	9e-09	2.2e-08	1.2e-08	6e-09
TMEM57	chr1	25430858	25500209	+	25430858	25428858	25440858	4e-09	6e-09	3e-09	1e-09	3e-09	6e-09	8e-09	7e-09	1.4e-08	1e-08	1e-08	3e-09	1e-08	8e-09	1.9e-08	8e-09	5e-09	6e-09	8e-09	7e-09	1.1e-08	1.3e-08	8e-09	1.7e-08	1.9e-08	2.2e-08	9e-09	1.8e-08	7e-09	1e-08	1.2e-08	1.6e-08	1.1e-08	5e-09	1.2e-08	1.2e-08	6e-09	4e-09	1e-08	1e-09	3e-09	1e-08
LDLRAP1	chr1	25543580	25568886	+	25543580	25541580	25553580	8e-09	1.4e-08	5e-09	1e-08	4e-09	4e-09	6e-09	1e-09	1.3e-08	6e-09	8e-09	7e-09	5e-09	7e-09	1.7e-08	1.3e-08	1.3e-08	1.2e-08	1.1e-08	2e-09	1.9e-08	1.4e-08	8e-09	1.3e-08	1.2e-08	7e-09	1.4e-08	1.3e-08	5e-09	9e-09	2.3e-08	8e-09	1.6e-08	6e-09	4e-09	4e-09	3e-09	3e-09	8e-09	6e-09	6e-09	1.2e-08
MAN1C1	chr1	25617468	25786207	+	25617468	25615468	25627468	8e-09	1.8e-08	8e-09	8e-09	4e-09	8e-09	1e-08	5e-09	0	3e-09	1.4e-08	1e-08	5e-09	7e-09	1e-08	1e-08	1.6e-08	1.1e-08	8e-09	9e-09	1.5e-08	8e-09	1.8e-08	9e-09	7e-09	2e-09	1e-09	4e-09	6e-09	1.4e-08	8e-09	5e-09	5e-09	7e-09	7e-09	5e-09	3e-09	2e-09	3e-09	8e-09	1.1e-08	7e-09
SEPN1	chr1	25800176	25818224	+	25800176	25798176	25810176	2e-09	8e-09	7e-09	1.1e-08	4.2e-08	7.2e-08	4.3e-08	2.4e-08	1.6e-08	1.6e-08	6e-09	3e-09	9e-09	5e-09	6e-09	8e-09	1e-09	2e-09	1e-09	8e-09	1e-09	5e-09	3e-09	7e-09	4e-09	7e-09	4e-09	4e-09	8e-09	1.2e-08	3e-09	7e-09	1e-09	3e-09	3e-09	1e-09	1e-08	1.1e-08	1.6e-08	1e-08	9e-09	8e-09
RP1	chr1	25813973	25823744	+	25813973	25811973	25823973	2e-09	8e-09	7e-09	1.1e-08	4.2e-08	7.2e-08	4.3e-08	2.4e-08	1.6e-08	1.6e-08	6e-09	3e-09	9e-09	5e-09	6e-09	8e-09	1e-09	2e-09	1e-09	8e-09	2e-09	5e-09	3e-09	7e-09	4e-09	7e-09	4e-09	4e-09	8e-09	1.2e-08	3e-09	6e-09	1e-09	3e-09	3e-09	1e-09	1e-08	1.1e-08	1.6e-08	1e-08	9e-09	8e-09
MTFR1L	chr1	25818640	25832942	+	25818640	25816640	25828640	2e-08	1.6e-08	1e-08	4e-09	9e-09	4e-09	3e-09	3e-09	3e-09	2e-09	1e-08	1.4e-08	5e-09	6e-09	4e-09	3e-09	2.3e-08	1.2e-08	6e-09	1.5e-08	2e-08	7e-09	1.8e-08	8e-09	5e-09	9e-09	2.6e-08	1.2e-08	1.5e-08	1.6e-08	1.1e-08	2e-09	1e-09	8e-09	4e-09	5e-09	1.6e-08	9e-09	7e-09	9e-09	1.3e-08	1.4e-08
AUNIP	chr1	25831913	25859458	-	25859458	25861458	25849458	2.1e-08	8e-09	7e-09	9e-09	1.4e-08	1e-08	9e-09	4e-09	2e-09	6e-09	1.2e-08	6e-09	4e-09	5e-09	1e-09	7e-09	5e-09	5e-09	1e-08	2e-09	5e-09	9e-09	5e-09	1e-09	7e-09	9e-09	2.1e-08	2.8e-08	1.6e-08	1.6e-08	1.1e-08	5e-09	8e-09	1.7e-08	1e-08	1.5e-08	1.7e-08	2.7e-08	3.5e-08	1.9e-08	2.1e-08	1.3e-08
PAQR7	chr1	25861210	25871253	-	25871253	25873253	25861253	3e-09	2e-09	1.1e-08	3e-09	4e-09	9e-09	4e-09	1.4e-08	1.3e-08	7e-09	1.9e-08	6e-09	9e-09	7e-09	7e-09	8e-09	1.3e-08	9e-09	1e-09	2e-09	7e-09	6e-09	1e-08	1.6e-08	2e-09	8e-09	4e-09	1.2e-08	8e-09	6e-09	1.5e-08	2.2e-08	6e-09	9e-09	8e-09	1.9e-08	9e-09	9e-09	7e-09	6e-09	1.2e-08	1.9e-08
STMN1	chr1	25885440	25906991	-	25906991	25908991	25896991	8e-09	4e-09	8e-09	5e-09	1e-09	3e-09	1e-09	1e-09	8e-09	6e-09	4e-09	2e-09	3e-09	7e-09	5e-09	8e-09	9e-09	6e-09	5e-09	1e-08	1.4e-08	1.7e-08	6e-09	5e-09	4e-09	2e-09	6e-09	9e-09	6e-09	3e-09	7e-09	1.9e-08	1.2e-08	3.5e-08	8.3e-08	4.7e-08	5.5e-08	1.8e-08	3e-09	2e-09	1e-09	7e-09
PAFAH2	chr1	25959767	25998157	-	25998157	26000157	25988157	1.7e-08	1.1e-08	4e-09	3e-09	4e-09	2e-09	8e-09	9e-09	2.2e-08	1e-08	5e-09	1.1e-08	1.1e-08	1.9e-08	4e-09	3e-09	2e-09	4e-09	7e-09	7e-09	7e-09	1.2e-08	4e-09	2e-09	1.3e-08	7e-09	2e-09	4e-09	9e-09	1.2e-08	1.4e-08	8e-09	4e-09	1.1e-08	9e-09	1.4e-08	1.3e-08	1.2e-08	1e-08	9e-09	1e-09	7e-09
EXTL1	chr1	26021780	26036464	+	26021780	26019780	26031780	0	0	8e-09	1.4e-08	4e-09	1e-08	7e-09	7e-09	2.3e-08	1.8e-08	1.1e-08	2.6e-08	1.2e-08	2.4e-08	1.1e-08	1.4e-08	2.1e-08	4e-09	5e-09	2e-08	1.2e-08	7e-09	1.3e-08	1.2e-08	7e-09	1.4e-08	7e-09	4e-09	2e-09	8e-09	9e-09	3e-09	1.2e-08	1.6e-08	2.1e-08	3e-09	1.6e-08	1.3e-08	3e-09	6e-09	1e-08	3e-09
SLC30A2	chr1	26037252	26046133	-	26046133	26048133	26036133	1e-08	4e-09	5e-09	1.6e-08	9e-09	1.9e-08	7e-09	1.6e-08	8e-09	3e-08	2.7e-08	7e-09	6e-09	7e-09	5e-09	8e-09	8e-09	1.3e-08	6e-09	1.4e-08	1.2e-08	1e-08	9e-09	8e-09	1.1e-08	1.1e-08	1.1e-08	2e-09	5e-09	8e-09	4e-09	3e-09	5e-09	2e-09	2e-09	5e-09	6e-09	3e-09	5e-09	7e-09	1e-09	6e-09
TRIM63	chr1	26051304	26067633	-	26067633	26069633	26057633	1e-08	9e-09	1e-08	6e-09	3e-09	3e-09	9e-09	7e-09	1.5e-08	3.5e-08	3.2e-08	1.5e-08	7e-09	4e-09	8e-09	1.1e-08	9e-09	4e-09	8e-09	6e-09	1.3e-08	1e-08	5e-09	1e-08	1e-09	5e-09	4e-09	4e-09	4e-09	2.3e-08	7e-09	1.2e-08	1.2e-08	1.2e-08	1.4e-08	8e-09	1.4e-08	1.3e-08	7e-09	9e-09	1.1e-08	1.2e-08
PDIK1L	chr1	26111165	26125543	+	26111165	26109165	26121165	7e-09	7e-09	6e-09	1.1e-08	2e-09	8e-09	9e-09	1e-08	1.5e-08	2.1e-08	1e-08	1e-08	1.3e-08	7e-09	1.3e-08	7e-09	9e-09	1.6e-08	1.2e-08	2.2e-08	1e-08	9e-09	1.5e-08	1e-08	8e-09	1e-08	4e-09	8e-09	3e-09	7e-09	5e-09	7e-09	8e-09	1.1e-08	1.6e-08	1.1e-08	7e-09	4e-09	2e-09	6e-09	1.1e-08	1.1e-08
FAM110D	chr1	26159020	26163962	+	26159020	26157020	26169020	1.8e-08	2.6e-08	1.2e-08	9e-09	6e-09	9e-09	7e-09	5e-09	7e-09	1.4e-08	7e-09	1.1e-08	8e-09	2e-09	5e-09	9e-09	3e-09	1.1e-08	5e-09	8e-09	6e-09	7e-09	7e-09	8e-09	8e-09	1.5e-08	1e-08	5e-09	1.4e-08	9e-09	4e-09	1e-09	3e-09	3e-09	4e-09	1.4e-08	1.1e-08	1.7e-08	8e-09	8e-09	1.6e-08	2e-08
RP11	chr1	26164161	26168581	-	26168581	26170581	26158581	6e-09	5e-09	1.2e-08	1.8e-08	4e-09	1.1e-08	3.2e-08	6.9e-08	3.8e-08	2.4e-08	2.9e-08	1.3e-08	1.6e-08	8e-09	1e-09	2e-09	9e-09	7e-09	9e-09	5e-09	5e-09	7e-09	1e-09	2e-09	5e-09	6e-09	9e-09	1.4e-08	2e-09	2e-09	4e-09	7e-09	8e-09	1e-09	2e-09	3e-09	5e-09	7e-09	9e-09	3e-09	2e-09	3e-09
RP11	chr1	26169516	26171821	-	26171821	26173821	26161821	1.7e-08	2.7e-08	1.4e-08	9e-09	6e-09	9e-09	7e-09	5e-09	7e-09	1.5e-08	7e-09	1.2e-08	7e-09	3e-09	4e-09	8e-09	3e-09	1e-08	6e-09	7e-09	6e-09	7e-09	7e-09	8e-09	8e-09	1.5e-08	1.1e-08	5e-09	1.2e-08	1e-08	4e-09	1e-09	3e-09	2e-09	4e-09	1.5e-08	8e-09	1.9e-08	8e-09	8e-09	1.6e-08	1.8e-08
ZNF593	chr1	26169871	26172060	+	26169871	26167871	26179871	8e-09	1.5e-08	7e-09	5e-09	4e-09	1.8e-08	9e-09	1.2e-08	1.6e-08	2.3e-08	7e-09	1.6e-08	3.3e-08	4.1e-08	1.4e-08	9e-09	6e-09	1e-08	6e-09	1.3e-08	9e-09	2e-09	5e-09	1.9e-08	1.1e-08	6e-09	5e-09	1.3e-08	6e-09	1e-09	1e-08	5e-09	9e-09	8e-09	5e-09	1e-09	3e-09	4e-09	2e-09	7e-09	9e-09	2e-09
CNKSR1	chr1	26177403	26189886	+	26177403	26175403	26187403	6e-09	2.6e-08	2.1e-08	1.2e-08	9e-09	9e-09	8e-09	9e-09	2e-08	1.4e-08	9e-09	9e-09	1.1e-08	4e-09	3e-09	8e-09	5e-09	1.1e-08	1.3e-08	1.3e-08	8e-09	2.1e-08	5e-09	7e-09	5e-09	3e-09	3e-09	7e-09	4e-09	1e-08	1.4e-08	6e-09	4e-09	9e-09	1.2e-08	7e-09	6e-09	2e-08	7e-09	2e-09	6e-09	9e-09
CATSPER4	chr1	26190561	26202968	+	26190561	26188561	26200561	3e-09	2.6e-08	1.6e-08	8e-09	6e-09	1.8e-08	1.6e-08	2.3e-08	1e-08	4e-09	2e-09	8e-09	4e-09	1.1e-08	1e-08	1.4e-08	1e-08	5e-09	9e-09	1e-08	6e-09	7e-09	5e-09	9e-09	2e-09	1.1e-08	1.3e-08	8e-09	1.4e-08	5e-09	8e-09	9e-09	1e-08	5e-09	5e-09	5e-09	3e-09	8e-09	3e-09	3e-09	5e-09	1.1e-08
CEP85	chr1	26234153	26279038	+	26234153	26232153	26244153	9e-09	1.3e-08	9e-09	4e-09	3e-09	5e-09	6e-09	7e-09	7e-09	7e-09	5e-09	1.4e-08	2.3e-08	8e-09	9e-09	8e-09	1.8e-08	2e-09	1.4e-08	1.1e-08	1.1e-08	1.6e-08	1.4e-08	6e-09	5e-09	4e-09	3e-09	1.4e-08	1.2e-08	1.7e-08	4e-09	4e-09	5e-09	1.5e-08	2.2e-08	2.6e-08	8e-09	7e-09	1.6e-08	4e-09	8e-09	5e-09
SH3BGRL3	chr1	26279176	26281522	+	26279176	26277176	26289176	9e-09	7e-09	1.1e-08	5e-09	1.1e-08	1.2e-08	7e-09	1.1e-08	1.2e-08	1.7e-08	2e-08	7e-09	1.4e-08	1e-08	1.5e-08	8e-09	9e-09	5e-09	7e-09	0	5e-09	6e-09	7e-09	6e-09	1e-08	1.1e-08	8e-09	8e-09	8e-09	1.1e-08	6e-09	4e-09	2e-09	6e-09	5e-09	7e-09	7e-09	9e-09	9e-09	5e-09	1.1e-08	1.6e-08
UBXN11	chr1	26281328	26318363	-	26318363	26320363	26308363	2e-09	9e-09	8e-09	5e-09	1.1e-08	1e-09	1.3e-08	1.1e-08	4e-09	2.8e-08	2.7e-08	7e-09	7e-09	4e-09	3e-09	0	4e-09	1.6e-08	2e-09	4e-09	1e-09	7e-09	1.2e-08	8e-09	1.4e-08	3.3e-08	4.6e-08	5.8e-08	1.6e-08	1.3e-08	9e-09	3e-09	1e-09	1e-09	1e-09	8e-09	5e-09	3e-09	2e-09	1e-09	3e-09	7e-09
CD52	chr1	26317957	26320523	+	26317957	26315957	26327957	3e-09	4e-09	1.2e-08	4e-09	3e-09	2e-09	5e-09	1e-09	4e-09	5e-09	5e-09	8e-09	9e-09	9e-09	2.4e-08	3.7e-08	2.9e-08	2.2e-08	1.7e-08	1.3e-08	1.6e-08	8e-09	1.6e-08	2.5e-08	1.2e-08	1e-08	1.4e-08	1.3e-08	1.1e-08	6e-09	1.1e-08	8e-09	3e-09	1.1e-08	1.3e-08	6e-09	1e-09	6e-09	2e-09	2e-09	3e-09	8e-09
AIM1L	chr1	26321859	26354130	-	26354130	26356130	26344130	2.3e-08	1.2e-08	4e-09	1.2e-08	9e-09	5e-09	9e-09	1.2e-08	6e-09	4e-09	6e-09	6e-09	7e-09	2e-08	6e-09	8e-09	7e-09	8e-09	9e-09	4e-09	3e-09	1.2e-08	8e-09	7e-09	7e-09	7e-09	1.7e-08	1.1e-08	1.1e-08	8e-09	7e-09	1e-08	1e-08	8e-09	5e-09	4e-09	9e-09	7e-09	6e-09	1e-08	7e-09	1.5e-08
ZNF683	chr1	26361634	26374522	-	26374522	26376522	26364522	1e-08	1.1e-08	7e-09	2e-09	1e-09	8e-09	9e-09	4e-09	2e-09	1.4e-08	1.1e-08	3.6e-08	1.3e-08	1.1e-08	1.5e-08	1.6e-08	1e-08	1.3e-08	1.7e-08	1.1e-08	8e-09	6e-09	7e-09	1e-08	9e-09	6e-09	4e-09	7e-09	3e-09	6e-09	9e-09	3e-09	7e-09	9e-09	1.3e-08	6e-09	6e-09	4e-09	1e-09	7e-09	1e-08	2e-09
LIN28A	chr1	26410778	26429722	+	26410778	26408778	26420778	1.3e-08	8e-09	5e-09	8e-09	4e-09	4e-09	6e-09	1.1e-08	1.8e-08	7e-09	9e-09	1.1e-08	4e-09	5e-09	6e-09	1.1e-08	5e-09	8e-09	3e-09	7e-09	3e-09	2e-09	9e-09	1.8e-08	8e-09	4e-09	1.1e-08	9e-09	2.2e-08	1.9e-08	2e-09	9e-09	7e-09	6e-09	5e-09	1.2e-08	6e-09	5e-09	4e-09	1.4e-08	5e-09	1e-08
DHDDS	chr1	26432282	26471294	+	26432282	26430282	26442282	9e-09	1.2e-08	9e-09	3e-09	7e-09	7e-09	7e-09	9e-09	4e-09	1e-09	4e-09	7e-09	1.3e-08	1.7e-08	9e-09	1.7e-08	3e-09	5e-09	1.4e-08	6e-09	4e-09	3e-09	7e-09	8e-09	9e-09	3e-09	5e-09	1.2e-08	9e-09	3e-09	3e-09	7e-09	5e-09	9e-09	6e-09	4e-09	1.7e-08	1.6e-08	1e-08	1e-08	1.2e-08	1.3e-08
HMGN2	chr1	26472515	26475972	+	26472515	26470515	26482515	2.4e-08	4.2e-08	1.2e-08	1.6e-08	3e-09	2e-09	7e-09	6e-09	8e-09	5e-09	6e-09	1.9e-08	3.1e-08	1.1e-08	9e-09	1.3e-08	6e-09	4e-09	8e-09	1.6e-08	5e-09	3e-09	1.4e-08	1.5e-08	5e-09	4e-09	1.2e-08	5e-09	7e-09	8e-09	6e-09	9e-09	9e-09	1.3e-08	3e-09	1e-08	1.2e-08	5e-09	7e-09	5e-09	1e-08	9e-09
RPS6KA1	chr1	26529761	26575030	+	26529761	26527761	26539761	5e-09	1e-08	7e-09	1.1e-08	6e-09	1.5e-08	1e-08	1.1e-08	2.7e-08	5e-08	2e-08	1.2e-08	1.3e-08	1.3e-08	4e-09	4e-09	1.5e-08	5e-09	7e-09	9e-09	1.3e-08	1.2e-08	6e-09	1e-08	7e-09	1.4e-08	1e-08	2e-09	8e-09	1.4e-08	1.6e-08	4e-09	2e-09	1e-09	1e-08	8e-09	1.6e-08	8e-09	5e-09	4e-09	9e-09	3e-09
ARID1A	chr1	26696033	26782104	+	26696033	26694033	26706033	1e-09	0	1e-09	1.4e-08	7e-09	1.5e-08	1.3e-08	1.2e-08	8e-09	6e-09	1e-08	3e-08	1.7e-08	1.1e-08	6e-09	1e-08	5e-09	7e-09	8e-09	7e-09	5e-09	3e-09	7e-09	6e-09	1e-08	5e-09	4e-09	3e-09	7e-09	6e-09	1.3e-08	1.4e-08	2.6e-08	7e-09	1.1e-08	1.2e-08	8e-09	1.5e-08	2.4e-08	5e-09	7e-09	6e-09
PIGV	chr1	26787472	26798398	+	26787472	26785472	26797472	3e-09	1e-08	7e-09	1.4e-08	1.1e-08	8e-09	1.6e-08	1.2e-08	7e-09	1.1e-08	5e-09	5e-09	5e-09	8e-09	9e-09	1.2e-08	9e-09	1e-08	5e-09	1e-08	1.3e-08	7e-09	2.3e-08	2.1e-08	8e-09	8e-09	8e-09	7e-09	1.2e-08	5e-09	1.7e-08	4e-09	1.5e-08	2.2e-08	8e-09	8e-09	9e-09	1e-08	9e-09	8e-09	5e-09	5e-09
ZDHHC18	chr1	26826710	26857602	+	26826710	26824710	26836710	7e-09	9e-09	5e-09	6e-09	4e-09	1.2e-08	1.1e-08	1.5e-08	2e-08	3.4e-08	1e-08	1.7e-08	4e-09	5e-09	4e-09	7e-09	8e-09	7e-09	7e-09	1.2e-08	5e-09	1e-08	1e-08	5e-09	1.2e-08	1.3e-08	8e-09	7e-09	9e-09	1.3e-08	1.4e-08	1.8e-08	3e-09	3e-09	1.3e-08	1.3e-08	9e-09	1.8e-08	1.3e-08	1.5e-08	1.3e-08	9e-09
SFN	chr1	26863138	26864457	+	26863138	26861138	26873138	3e-09	4e-09	2e-09	6e-09	9e-09	1.7e-08	4e-09	6e-09	1.5e-08	6e-09	1.3e-08	7e-09	5e-09	5e-09	8e-09	2e-09	1.6e-08	1.4e-08	2.2e-08	1.8e-08	9e-09	1.4e-08	1.5e-08	5e-09	1.6e-08	7e-09	1.3e-08	1e-08	1.1e-08	1e-08	5e-09	4e-09	9e-09	6e-09	1e-08	1.3e-08	2e-09	1e-09	4e-09	1.3e-08	4e-09	1e-08
GPN2	chr1	26876133	26890297	-	26890297	26892297	26880297	5e-09	4e-09	6e-09	1.9e-08	2.2e-08	1.3e-08	1.3e-08	5.5e-08	4.7e-08	2e-08	5e-09	2e-09	1.3e-08	1e-08	9e-09	7e-09	5e-09	9e-09	5e-09	4e-09	3e-09	2e-09	3e-09	2e-09	1e-08	1.2e-08	9e-09	3e-09	1.1e-08	9e-09	1.4e-08	4e-09	6e-09	6e-09	7e-09	4e-09	3e-09	3e-09	1.2e-08	9e-09	1.1e-08	1.2e-08
GPATCH3	chr1	26890488	26900466	-	26900466	26902466	26890466	1.1e-08	8e-09	1e-08	2e-08	1.5e-08	1e-08	1.1e-08	1.4e-08	7e-09	1.1e-08	7e-09	9e-09	3e-09	5e-09	1.4e-08	1.1e-08	2e-09	7e-09	7e-09	6e-09	2e-08	2.2e-08	1.5e-08	9e-09	6e-09	2e-09	4e-09	5e-09	7e-09	6e-09	9e-09	9e-09	1.4e-08	5e-09	4e-09	5e-09	5e-09	2.1e-08	1.8e-08	1.6e-08	1e-08	1.1e-08
NUDC	chr1	26900238	26946862	+	26900238	26898238	26910238	6e-09	1e-09	1.1e-08	1.4e-08	1.2e-08	9e-09	1.3e-08	1.1e-08	1.6e-08	1e-08	2e-09	4e-09	4e-09	1.3e-08	2.2e-08	3.2e-08	1.2e-08	9e-09	1.6e-08	1e-08	1.4e-08	8e-09	2e-09	1e-08	6e-09	1.6e-08	8e-09	1.4e-08	8e-09	5e-09	7e-09	6e-09	8e-09	8e-09	4e-09	6e-09	6e-09	3e-09	3e-09	7e-09	5e-09	1.3e-08
NR0B2	chr1	26911489	26913966	-	26913966	26915966	26903966	1.1e-08	8e-09	7e-09	2e-09	4e-09	6e-09	1.4e-08	5e-09	0	2e-09	1.3e-08	3e-08	1.9e-08	9e-09	1e-08	2e-09	3e-09	9e-09	7e-09	1e-08	1.1e-08	1.2e-08	1.2e-08	1.3e-08	3e-09	2.4e-08	1.9e-08	9e-09	1.7e-08	8e-09	7e-09	8e-09	1.1e-08	8e-09	1.4e-08	2.3e-08	9e-09	6e-09	7e-09	8e-09	3e-09	1e-08
KDF1	chr1	26949562	26960406	-	26960406	26962406	26950406	4e-09	7e-09	1.3e-08	8e-09	7e-09	4e-09	1e-09	1e-09	4e-09	4e-09	3e-09	7e-09	9e-09	1e-08	1.2e-08	1.1e-08	9e-09	1.8e-08	1.2e-08	6e-09	8e-09	1.3e-08	1.2e-08	6e-09	2e-09	8e-09	1.5e-08	1.3e-08	1e-08	5e-09	7e-09	2.6e-08	1.1e-08	6e-09	7e-09	1e-09	9e-09	1.5e-08	2e-08	9e-09	1.5e-08	1.8e-08
TRNP1	chr1	26993707	27000898	+	26993707	26991707	27003707	1e-08	7e-09	4e-09	4e-09	6e-09	5e-09	7e-09	4e-09	1.2e-08	2.2e-08	1.4e-08	1.9e-08	8e-09	3e-09	2e-09	2e-09	2e-09	4e-09	1.1e-08	1.2e-08	4e-09	8e-09	3e-09	4e-09	8e-09	2e-09	7e-09	1.3e-08	1e-08	1.8e-08	6e-09	8e-09	7e-09	4e-09	5e-09	5e-09	1.4e-08	1.9e-08	3e-09	8e-09	8e-09	6e-09
FAM46B	chr1	27005020	27012836	-	27012836	27014836	27002836	6e-09	1.5e-08	5e-09	1.1e-08	1.1e-08	9e-09	1.4e-08	1.3e-08	1.2e-08	4e-09	9e-09	1.1e-08	4e-09	1e-09	2e-09	2e-09	7e-09	5e-09	3e-09	8e-09	7e-09	6e-09	1.8e-08	1.3e-08	8e-09	9e-09	1e-08	9e-09	9e-09	1.8e-08	6e-09	1.4e-08	1e-08	1.4e-08	1e-08	3e-09	6e-09	7e-09	9e-09	7e-09	1.1e-08	1.6e-08
AL137860.1	chr1	27064991	27065365	-	27065365	27067365	27055365	4e-09	7e-09	5e-09	1.2e-08	1.6e-08	9e-09	8e-09	1e-08	1.7e-08	4.1e-08	1.7e-08	6e-09	9e-09	1e-08	1e-08	6e-09	2e-09	5e-09	9e-09	7e-09	9e-09	9e-09	9e-09	7e-09	7e-09	6e-09	3e-09	7e-09	1.1e-08	1.8e-08	1.4e-08	1.4e-08	6e-09	3e-09	7e-09	5e-09	6e-09	1.9e-08	2e-08	1e-09	4e-09	2e-09
SLC9A1	chr1	27098815	27166981	-	27166981	27168981	27156981	5e-09	3e-09	1.1e-08	1e-08	4e-09	9e-09	2.6e-08	3.3e-08	1.6e-08	2.1e-08	2.3e-08	1e-08	7e-09	9e-09	2e-09	1e-09	3e-09	7e-09	4e-09	7e-09	1.2e-08	8e-09	1.3e-08	9e-09	1.6e-08	6e-09	9e-09	1.6e-08	6e-09	1.1e-08	9e-09	6e-09	7e-09	4e-09	9e-09	5e-09	1.4e-08	2e-09	5e-09	4e-09	1.2e-08	1.6e-08
WDTC1	chr1	27234516	27308633	+	27234516	27232516	27244516	6e-09	3e-09	7e-09	1.2e-08	1.8e-08	1.2e-08	3e-09	7e-09	4e-09	3e-09	7e-09	1.3e-08	4e-09	1.4e-08	1.5e-08	8e-09	8e-09	1.1e-08	7e-09	6e-09	2e-09	1.1e-08	6e-09	8e-09	2.3e-08	7e-09	1.1e-08	4e-09	8e-09	5e-09	9e-09	8e-09	1.3e-08	1e-08	1.7e-08	9e-09	1.5e-08	6e-09	6e-09	4e-09	4e-09	4e-09
TMEM222	chr1	27322145	27336400	+	27322145	27320145	27332145	1.2e-08	3.1e-08	5.3e-08	3.9e-08	3e-08	2.3e-08	1.1e-08	1.4e-08	1.2e-08	1e-09	3e-09	3e-09	8e-09	1.6e-08	9e-09	6e-09	8e-09	3e-09	3e-09	2e-09	0	4e-09	1.1e-08	7e-09	5e-09	5e-09	4e-09	3e-09	3e-09	1e-08	8e-09	5e-09	7e-09	6e-09	6e-09	9e-09	7e-09	1.3e-08	1.1e-08	8e-09	6e-09	9e-09
SYTL1	chr1	27342020	27353932	+	27342020	27340020	27352020	3e-09	2e-09	5e-09	1e-08	1.3e-08	1.6e-08	1.1e-08	1.3e-08	1.1e-08	2.4e-08	5e-09	6e-09	8e-09	8e-09	9e-09	5e-09	1.3e-08	1.1e-08	1.9e-08	3e-09	3e-09	7e-09	1.3e-08	9e-09	1.7e-08	1.9e-08	6e-09	3e-09	3e-09	8e-09	4e-09	4e-09	7e-09	7e-09	2e-09	5e-09	1e-08	1.6e-08	3e-09	6e-09	4e-09	6e-09
MAP3K6	chr1	27355184	27366892	-	27366892	27368892	27356892	1.2e-08	1.3e-08	5e-09	7e-09	1.2e-08	4e-09	1.1e-08	2e-08	1.5e-08	1.4e-08	6e-09	8e-09	8e-09	1e-08	7e-09	7e-09	1.8e-08	1e-08	8e-09	1.1e-08	1.8e-08	1.1e-08	2.5e-08	1e-08	1.3e-08	3e-09	2e-09	8e-09	7e-09	1.4e-08	1e-08	8e-09	3e-09	9e-09	8e-09	5e-09	1e-09	7e-09	1e-08	1.9e-08	1.7e-08	2e-09
FCN3	chr1	27369112	27374824	-	27374824	27376824	27364824	5e-09	8e-09	8e-09	5e-09	9e-09	7e-09	1.2e-08	8e-09	1.3e-08	8e-09	1.4e-08	6e-09	4e-09	9e-09	2e-09	2e-09	9e-09	1.4e-08	1e-08	1.5e-08	4e-09	1.4e-08	6e-09	9e-09	4e-09	7e-09	1.2e-08	1.4e-08	4e-09	7e-09	1e-08	9e-09	5e-09	8e-09	5e-09	4e-09	7e-09	2e-09	7e-09	1.5e-08	8e-09	4e-09
CD164L2	chr1	27379176	27383380	-	27383380	27385380	27373380	1.1e-08	1.6e-08	9e-09	1.1e-08	1.9e-08	9e-09	1.4e-08	2.7e-08	4e-09	6e-09	5e-09	6e-09	3e-09	1.6e-08	1.3e-08	1.2e-08	1.1e-08	1e-09	1e-09	3e-09	5e-09	5e-09	1e-08	1e-08	9e-09	7e-09	8e-09	6e-09	1.6e-08	1.2e-08	8e-09	7e-09	1.2e-08	1.4e-08	7e-09	3e-09	7e-09	1.1e-08	4e-09	4e-09	2e-09	1.1e-08
GPR3	chr1	27392644	27395814	+	27392644	27390644	27402644	9e-09	1.4e-08	8e-09	1.1e-08	5e-09	8e-09	1.3e-08	4e-09	2e-09	7e-09	1.3e-08	7e-09	4e-09	7e-09	3e-09	7e-09	8e-09	1.3e-08	1.2e-08	7e-09	1.3e-08	7e-09	5e-09	7e-09	4e-09	7e-09	7e-09	6e-09	3e-09	8e-09	1.5e-08	1.3e-08	4e-09	1.6e-08	1.4e-08	1.3e-08	1.2e-08	1.5e-08	1.3e-08	1.3e-08	8e-09	1.3e-08
WASF2	chr1	27404226	27490158	-	27490158	27492158	27480158	1.8e-08	6e-09	6e-09	4e-09	1.1e-08	3e-09	6e-09	2e-09	3e-09	5e-09	5e-09	1.6e-08	1.4e-08	1.9e-08	8e-09	1.9e-08	1.2e-08	9e-09	1.5e-08	2.4e-08	2e-08	2.9e-08	1.6e-08	8e-09	7e-09	7e-09	4e-09	7e-09	1e-08	1.1e-08	6e-09	5e-09	4e-09	5e-09	3e-09	7e-09	1.6e-08	1e-08	1.9e-08	1.4e-08	1.1e-08	4e-09
AHDC1	chr1	27534035	27603632	-	27603632	27605632	27593632	2e-09	1e-09	2e-09	1e-08	5e-09	5e-09	9e-09	3e-09	3e-09	7e-09	1.4e-08	6e-09	4e-09	1.3e-08	6e-09	7e-09	7e-09	1.8e-08	7e-09	7e-09	5e-09	3e-09	3e-09	3e-09	6e-09	1.3e-08	6e-09	9e-09	7e-09	6e-09	4e-09	6e-09	1e-08	6e-09	9e-09	1.2e-08	6e-09	1e-08	1.4e-08	8e-09	1.1e-08	1e-08
FGR	chr1	27612064	27635277	-	27635277	27637277	27625277	3e-09	2e-09	3e-09	5e-09	3e-09	5e-09	1.5e-08	1.3e-08	2.7e-08	1.7e-08	1.1e-08	1.1e-08	8e-09	1e-08	1.1e-08	1.8e-08	5e-09	2e-09	1e-08	2.4e-08	1.2e-08	6e-09	1.4e-08	6e-09	8e-09	5e-09	3e-09	9e-09	5e-09	6e-09	6e-09	6e-09	4e-09	3e-09	5e-09	7e-09	1.4e-08	2e-08	9e-09	1.2e-08	1.4e-08	1.5e-08
IFI6	chr1	27666061	27672218	-	27672218	27674218	27662218	6e-09	1.3e-08	8e-09	7e-09	4e-09	8e-09	6e-09	9e-09	1.2e-08	6e-09	8e-09	8e-09	7e-09	1.4e-08	7e-09	1.3e-08	1.4e-08	2.1e-08	1.8e-08	1.1e-08	9e-09	8e-09	1.5e-08	7e-09	6e-09	7e-09	1e-08	9e-09	1.8e-08	1.5e-08	1.2e-08	1.1e-08	2.1e-08	9e-09	6e-09	3e-09	9e-09	7e-09	1.1e-08	1.5e-08	3e-09	3e-09
FAM76A	chr1	27725979	27763122	+	27725979	27723979	27735979	5e-09	6e-09	4e-09	9e-09	1.4e-08	6e-09	4e-09	2e-09	1.2e-08	3.3e-08	1.2e-08	2.9e-08	4.9e-08	1.9e-08	1.9e-08	2.2e-08	8e-09	7e-09	1.3e-08	9e-09	4e-09	9e-09	6e-09	1e-08	2e-09	8e-09	3e-09	4e-09	3e-09	7e-09	5e-09	2e-09	7e-09	4e-09	3e-09	3e-09	5e-09	7e-09	5e-09	1e-08	8e-09	3e-09
STX12	chr1	27773183	27824452	+	27773183	27771183	27783183	1e-09	4e-09	1e-09	7e-09	1.1e-08	4e-09	7e-09	1.1e-08	8e-09	1.8e-08	2.1e-08	9e-09	7e-09	1.2e-08	1.9e-08	1.3e-08	3e-09	4e-09	8e-09	6e-09	3.7e-08	3.5e-08	1.6e-08	2e-09	6e-09	1.1e-08	8e-09	4e-09	6e-09	2e-09	2e-09	1.9e-08	6e-09	1.1e-08	1.8e-08	4e-09	1e-08	1.3e-08	4e-09	9e-09	5e-09	6e-09
PPP1R8	chr1	27830778	27851676	+	27830778	27828778	27840778	2e-09	5e-09	7e-09	5e-09	4e-09	7e-09	4e-09	1.4e-08	1.9e-08	2.1e-08	3e-09	3e-09	7e-09	1.2e-08	7e-09	1.8e-08	6e-09	8e-09	4e-09	6e-09	4e-09	1.9e-08	1e-08	1.3e-08	1.3e-08	6e-09	4e-09	6e-09	2e-08	1.3e-08	3e-09	4e-09	6e-09	2e-09	4e-09	8e-09	5e-09	9e-09	1e-08	3e-09	9e-09	1e-08
AL109927.1	chr1	27850574	27850744	-	27850744	27852744	27840744	1.2e-08	7e-09	5e-09	5e-09	5e-09	9e-09	1.7e-08	1.2e-08	2.6e-08	2.2e-08	1.2e-08	4e-09	0	5e-09	4e-09	8e-09	7e-09	6e-09	9e-09	1e-08	2e-09	5e-09	2e-09	3e-09	1.1e-08	5e-09	1e-08	6e-09	1.2e-08	3e-09	1.2e-08	9e-09	1e-08	1e-08	1.6e-08	1.1e-08	1.1e-08	1.4e-08	1e-08	4e-09	5e-09	1.1e-08
THEMIS2	chr1	27872543	27886685	+	27872543	27870543	27882543	1.2e-08	4e-09	9e-09	1.1e-08	5e-09	7e-09	3.5e-08	2.5e-08	1.8e-08	1.8e-08	3e-09	6e-09	1e-08	1.3e-08	1.9e-08	1.6e-08	7e-09	7e-09	3e-09	8e-09	9e-09	6e-09	1.1e-08	8e-09	7e-09	6e-09	8e-09	7e-09	8e-09	1.3e-08	6e-09	5e-09	8e-09	6e-09	2e-08	2e-09	7e-09	1.2e-08	1.1e-08	1.1e-08	1e-08	1.2e-08
RPA2	chr1	27891524	27914746	-	27914746	27916746	27904746	9e-09	6e-09	8e-09	1e-08	1.1e-08	5e-09	5e-09	1.9e-08	1.5e-08	5e-09	1e-08	7e-09	1e-08	1.2e-08	1.2e-08	8e-09	1.9e-08	1.1e-08	3e-09	2e-09	7e-09	9e-09	1e-09	5e-09	9e-09	6e-09	1.2e-08	9e-09	2.2e-08	1.5e-08	1.8e-08	1.9e-08	1.5e-08	1.2e-08	7e-09	1.7e-08	1.1e-08	7e-09	8e-09	5e-09	1e-09	2e-09
SMPDL3B	chr1	27934993	27959157	+	27934993	27932993	27944993	8e-09	4e-09	7e-09	9e-09	6e-09	6e-09	1.2e-08	9e-09	4e-09	8e-09	9e-09	2e-09	1e-09	3e-09	9e-09	9e-09	1.3e-08	1.2e-08	9e-09	8e-09	9e-09	1.3e-08	1.7e-08	1.1e-08	1e-08	1.1e-08	1e-08	1.3e-08	1.4e-08	1.2e-08	9e-09	1.2e-08	9e-09	1.5e-08	2.1e-08	2.2e-08	1e-08	6e-09	1e-08	1e-08	1e-08	5e-09
XKR8	chr1	27959462	27968096	+	27959462	27957462	27969462	4e-09	5e-09	8e-09	1.2e-08	4e-09	5e-09	8e-09	8e-09	1.3e-08	6e-09	1e-08	7e-09	7e-09	5e-09	8e-09	1.6e-08	1.9e-08	1e-08	8e-09	1.2e-08	5e-09	3e-09	1.1e-08	1.9e-08	1.9e-08	1e-08	1.1e-08	4e-09	8e-09	1.3e-08	4e-09	8e-09	1.1e-08	5e-09	1.3e-08	6e-09	5e-09	1e-08	1.2e-08	1e-08	5e-09	3e-09
EYA3	chr1	27970344	28088696	-	28088696	28090696	28078696	9e-09	6e-09	4e-09	2e-09	1.6e-08	8e-09	1e-09	6e-09	8e-09	1e-08	1e-08	6e-09	1.2e-08	2e-08	2.7e-08	1.7e-08	1.3e-08	1e-08	1.4e-08	1e-08	7e-09	8e-09	2e-09	6e-09	6e-09	7e-09	3e-09	5e-09	8e-09	2e-09	2e-09	6e-09	8e-09	6e-09	7e-09	7e-09	8e-09	5e-09	7e-09	5e-09	4e-09	1.3e-08
PTAFR	chr1	28147166	28193936	-	28193936	28195936	28183936	1.3e-08	4e-09	2e-09	3e-09	3e-09	1.4e-08	2.8e-08	3.5e-08	3.4e-08	4e-08	2.7e-08	1.4e-08	1.4e-08	1.1e-08	8e-09	2e-08	2.4e-08	1.3e-08	1.2e-08	4e-09	1.4e-08	7e-09	1e-08	5e-09	1e-09	2e-09	1e-09	5e-09	3e-09	4e-09	3e-09	1e-09	3e-09	5e-09	1.3e-08	2e-09	1.7e-08	7e-09	7e-09	6e-09	4e-09	2e-09
DNAJC8	chr1	28199456	28233025	-	28233025	28235025	28223025	5e-09	2e-09	2e-09	1e-09	0	1e-09	4e-09	1.2e-08	7e-09	1.1e-08	1.2e-08	1.9e-08	2e-08	6e-09	9e-09	1.3e-08	8e-09	8e-09	1e-08	8e-09	1.6e-08	2e-08	7e-09	1.7e-08	1.2e-08	1e-08	1.1e-08	1.4e-08	1.9e-08	1.1e-08	6e-09	7e-09	1.1e-08	5e-09	1.1e-08	1.1e-08	7e-09	1.1e-08	1.2e-08	1.1e-08	4e-09	2e-08
ATPIF1	chr1	28236109	28246906	+	28236109	28234109	28246109	4e-09	1.7e-08	1.1e-08	1.6e-08	8e-09	2e-09	3e-09	8e-09	2.8e-08	6.9e-08	2.4e-08	2.8e-08	2.3e-08	3.8e-08	1.5e-08	1.1e-08	6e-09	6e-09	4e-09	2e-09	3e-09	1e-09	9e-09	4e-09	3e-09	9e-09	1e-09	7e-09	1.9e-08	1.1e-08	4e-09	1e-08	8e-09	5e-09	2e-09	4e-09	1e-09	7e-09	3e-09	4e-09	4e-09	2e-09
SESN2	chr1	28259527	28282491	+	28259527	28257527	28269527	5e-09	7e-09	9e-09	1.1e-08	1.2e-08	6e-09	6e-09	5e-09	1.3e-08	6e-09	1.6e-08	8e-09	1.4e-08	2.1e-08	1.3e-08	6e-09	1e-08	4e-09	9e-09	1e-08	1.1e-08	2e-09	9e-09	7e-09	7e-09	6e-09	8e-09	9e-09	1e-08	1.1e-08	1.5e-08	1.1e-08	1.5e-08	1.1e-08	1.3e-08	9e-09	8e-09	7e-09	1.1e-08	6e-09	4e-09	5e-09
MED18	chr1	28329038	28335967	+	28329038	28327038	28339038	7e-09	7e-09	3e-09	2e-09	1e-08	1e-08	1.1e-08	2.4e-08	2.2e-08	1.5e-08	1.3e-08	9e-09	8e-09	9e-09	1.2e-08	1.1e-08	2.2e-08	1.2e-08	4e-09	5e-09	1.3e-08	5e-09	1e-09	2e-09	1.3e-08	7e-09	1.4e-08	1.4e-08	1.9e-08	1.1e-08	2e-09	3e-09	1.1e-08	8e-09	3e-09	4e-09	9e-09	7e-09	5e-09	1.2e-08	1.8e-08	1e-08
PHACTR4	chr1	28369603	28500369	+	28369603	28367603	28379603	4e-09	2e-09	3e-09	2e-09	4e-09	5e-09	2e-09	5e-09	6e-09	8e-09	1.1e-08	5e-09	0	3e-09	4e-09	9e-09	4e-09	5e-09	3e-09	3e-09	3e-09	0	2e-09	3e-09	1e-09	1e-09	2e-09	1e-09	1e-09	0	3e-09	1e-09	5e-09	1.8e-08	3.06e-07	1.1e-08	3e-09	0	3e-09	7e-09	6e-09	3e-09
RCC1	chr1	28505943	28539300	+	28505943	28503943	28515943	0	0	1e-09	1e-09	3e-09	8e-09	3e-09	8e-09	1.1e-08	1e-08	1e-08	3e-09	6e-09	2e-08	6e-09	8e-09	1.6e-08	1e-08	1.6e-08	1.3e-08	1.1e-08	1.3e-08	1.2e-08	1e-08	2e-09	3e-09	5e-09	2e-09	1.3e-08	1.4e-08	7e-09	1.3e-08	1.3e-08	1.3e-08	2e-09	3e-09	9e-09	5e-09	6e-09	3e-09	3e-09	3e-09
TRNAU1AP	chr1	28553085	28578545	+	28553085	28551085	28563085	1e-08	8e-09	1e-09	7e-09	1e-08	2e-09	1e-09	2e-09	5e-09	3.2e-08	2e-08	9e-09	6e-09	8e-09	7e-09	4e-09	2.1e-08	1.1e-08	1.6e-08	8e-09	1.2e-08	9e-09	6e-09	7e-09	1.6e-08	1e-08	1e-08	2e-09	6e-09	1.2e-08	1.3e-08	9e-09	6e-09	6e-09	9e-09	1.3e-08	1.8e-08	5e-09	4e-09	1e-09	2e-09	1e-08
RAB42	chr1	28592200	28595443	+	28592200	28590200	28602200	8e-09	1.6e-08	6e-09	8e-09	1.5e-08	2e-09	1e-08	6e-09	1.7e-08	3.8e-08	3e-08	1.7e-08	6e-09	9e-09	1.6e-08	9e-09	1e-09	3e-09	5e-09	5e-09	7e-09	1.4e-08	6e-09	6e-09	7e-09	1.1e-08	3e-09	5e-09	1.2e-08	1.4e-08	1.3e-08	9e-09	7e-09	6e-09	1.1e-08	8e-09	3e-09	3e-09	1e-09	5e-09	6e-09	7e-09
TAF12	chr1	28602850	28643066	-	28643066	28645066	28633066	9e-09	1e-08	1.3e-08	8e-09	6e-09	1.1e-08	1.1e-08	8e-09	1.3e-08	1.2e-08	1.9e-08	3.4e-08	1.1e-08	6e-09	1.1e-08	7e-09	1.3e-08	1.7e-08	1.7e-08	1.3e-08	1e-08	5e-09	6e-09	8e-09	7e-09	6e-09	1.5e-08	3e-09	2e-09	9e-09	8e-09	9e-09	1.8e-08	3e-09	8e-09	1.1e-08	3e-09	5e-09	1.1e-08	7e-09	2e-09	0
GMEB1	chr1	28668732	28719353	+	28668732	28666732	28678732	8e-09	9e-09	6e-09	1.1e-08	6e-09	5e-09	1e-09	6e-09	7e-09	4e-09	8e-09	4e-09	1.2e-08	9e-09	9e-09	1.2e-08	1.3e-08	1.2e-08	1.6e-08	1.2e-08	1e-08	4e-09	3e-09	1.4e-08	1.1e-08	1.7e-08	9e-09	7e-09	8e-09	1.9e-08	1.3e-08	1.5e-08	8e-09	6e-09	7e-09	1.1e-08	1e-08	9e-09	1e-08	1.5e-08	1e-08	5e-09
YTHDF2	chr1	28736621	28769775	+	28736621	28734621	28746621	1e-09	7e-09	6e-09	2e-09	3e-09	4e-09	1.2e-08	3.4e-08	3.6e-08	4.8e-08	8e-09	2e-08	2.4e-08	1e-08	1.5e-08	1.1e-08	8e-09	1.2e-08	5e-09	4e-09	6e-09	3e-09	3e-09	6e-09	5e-09	5e-09	9e-09	2e-09	9e-09	9e-09	5e-09	2e-09	2e-09	1e-08	1.6e-08	1.3e-08	6e-09	1e-08	1e-08	8e-09	4e-09	2e-09
OPRD1	chr1	28812142	28871267	+	28812142	28810142	28822142	1e-09	1e-09	5e-09	2e-09	6e-09	1e-08	5e-09	1e-09	4e-09	9e-09	8e-09	3e-09	5e-09	6e-09	1.7e-08	4e-09	6e-09	2e-09	9e-09	7e-09	7e-09	3e-09	1e-09	4e-09	5e-09	4e-09	3e-09	1.4e-08	1.2e-08	1.2e-08	8e-09	1.3e-08	7e-09	1.4e-08	3.6e-08	2.4e-08	7e-09	2e-09	6e-09	1.9e-08	1.2e-08	8e-09
EPB41	chr1	28887091	29120046	+	28887091	28885091	28897091	7e-09	4e-09	2e-09	4e-09	4e-09	3e-09	2e-09	1e-09	9e-09	7e-09	7e-09	1.5e-08	1.9e-08	2.4e-08	1.4e-08	7e-09	2e-09	9e-09	3e-09	0	9e-09	1.4e-08	1.4e-08	5e-09	2e-09	9e-09	5e-09	4e-09	7e-09	9e-09	1.2e-08	1.7e-08	3.6e-08	1.4e-08	1.3e-08	7e-09	5e-09	7e-09	1.9e-08	5e-09	6e-09	1.2e-08
TMEM200B	chr1	29119428	29123935	-	29123935	29125935	29113935	1.7e-08	8e-09	3e-09	1.1e-08	1.1e-08	1e-08	2e-09	2.3e-08	1.3e-08	5e-09	1.3e-08	1e-09	5e-09	5e-09	5e-09	3e-09	9e-09	1e-08	5e-09	2e-09	7e-09	3e-09	4e-09	8e-09	1.8e-08	1.6e-08	8e-09	1.6e-08	7e-09	6e-09	4e-09	1e-08	1.7e-08	3e-09	6e-09	6e-09	6e-09	8e-09	7e-09	7e-09	6e-09	7e-09
SRSF4	chr1	29147743	29181987	-	29181987	29183987	29171987	1.1e-08	1e-09	2e-09	3e-09	3e-09	6e-09	1e-08	2e-09	2e-08	2.4e-08	1.2e-08	2.3e-08	3e-08	1.6e-08	1.2e-08	7e-09	1.1e-08	4e-09	4e-09	6e-09	2e-09	2e-09	3e-09	3e-09	3e-09	9e-09	6e-09	7e-09	4e-09	9e-09	6e-09	7e-09	7e-09	2e-09	1e-09	2e-09	3e-09	2e-09	1e-09	2e-09	7e-09	1.5e-08
MECR	chr1	29192873	29230932	-	29230932	29232932	29220932	5e-09	3e-09	3e-09	3e-09	1.2e-08	2.4e-08	1.3e-08	4e-09	2e-09	1.3e-08	1.2e-08	1.4e-08	1e-09	1.4e-08	2.2e-08	1.4e-08	1.5e-08	1.3e-08	3e-09	1e-08	4e-09	4e-09	5e-09	9e-09	1.9e-08	7e-09	6e-09	4e-09	8e-09	4e-09	1.1e-08	2.5e-08	9e-09	1.5e-08	1.1e-08	2.2e-08	5e-09	9e-09	4e-09	6e-09	2e-09	3e-09
PTPRU	chr1	29236516	29326813	+	29236516	29234516	29246516	1.1e-08	2.2e-08	7e-09	5e-09	1.1e-08	1.4e-08	6e-09	6e-09	2e-09	5e-09	1e-08	1.8e-08	1.1e-08	1.9e-08	1.5e-08	1.2e-08	1.4e-08	1.6e-08	1.2e-08	6e-09	2e-09	8e-09	9e-09	4e-09	3e-09	1.2e-08	6e-09	7e-09	4e-09	2e-09	2.1e-08	4e-09	1.5e-08	4e-09	1.4e-08	1.1e-08	1.2e-08	1.8e-08	1.5e-08	1.2e-08	7e-09	6e-09
MATN1	chr1	30711277	30723587	-	30723587	30725587	30713587	5e-09	6e-09	3e-09	4e-09	1.5e-08	1.3e-08	3e-09	1.2e-08	1.4e-08	1.2e-08	5e-09	1.2e-08	1.1e-08	1.1e-08	1.2e-08	3e-09	3e-09	9e-09	2e-08	2.1e-08	1.8e-08	1.3e-08	1.3e-08	6e-09	8e-09	7e-09	2e-08	1.3e-08	1.6e-08	1.4e-08	4e-09	9e-09	1.9e-08	2e-09	6e-09	6e-09	6e-09	9e-09	5e-09	0	3e-09	7e-09
LAPTM5	chr1	30732469	30757820	-	30757820	30759820	30747820	2e-09	5e-09	5e-09	1e-08	6e-09	1.8e-08	1.2e-08	1.8e-08	1e-08	1.2e-08	9e-09	5e-09	1.5e-08	5e-09	1.3e-08	2e-09	3e-09	6e-09	5e-09	7e-09	9e-09	1.2e-08	5e-09	4e-09	2e-09	1.7e-08	9e-09	9e-09	1.4e-08	1e-08	9e-09	1.3e-08	1.2e-08	1.8e-08	9e-09	3e-09	7e-09	9e-09	1e-08	4e-09	8e-09	7e-09
SDC3	chr1	30869467	30908761	-	30908761	30910761	30898761	0	3e-09	1.1e-08	1.1e-08	9e-09	1.2e-08	8e-09	1e-08	1.1e-08	1.8e-08	8e-09	4e-09	1.7e-08	9e-09	8e-09	6e-09	1.2e-08	9e-09	1.1e-08	1.9e-08	7e-09	8e-09	8e-09	1.1e-08	7e-09	9e-09	2e-09	6e-09	5e-09	3e-09	6e-09	5e-09	2e-09	2e-09	5e-09	9e-09	2.2e-08	2e-08	1.1e-08	1.9e-08	2.4e-08	4e-09
PUM1	chr1	30931506	31065991	-	31065991	31067991	31055991	1e-09	6e-09	1e-08	8e-09	3e-09	3e-09	7e-09	1e-08	1.3e-08	1.7e-08	2.4e-08	1.1e-08	1e-08	5e-09	6e-09	1e-08	2e-09	7e-09	6e-09	5e-09	1e-08	1.1e-08	1.1e-08	5e-09	1e-08	4e-09	4e-09	5e-09	3e-09	1.1e-08	8e-09	6e-09	7e-09	6e-09	8e-09	1.8e-08	1e-08	1.5e-08	9e-09	1e-08	6e-09	1.8e-08
NKAIN1	chr1	31179745	31239554	-	31239554	31241554	31229554	4e-09	4e-09	1.3e-08	7e-09	3e-09	5e-09	6e-09	6e-09	1e-08	4e-09	3e-09	1e-08	1.2e-08	4e-09	2e-09	8e-09	3e-09	9e-09	6e-09	6e-09	1.5e-08	1.4e-08	1.3e-08	9e-09	9e-09	1.7e-08	5e-09	6e-09	7e-09	1.4e-08	1.5e-08	6e-09	2.1e-08	2.6e-08	1e-08	1.2e-08	9e-09	7e-09	9e-09	2e-08	1.6e-08	9e-09
SNRNP40	chr1	31259568	31296770	-	31296770	31298770	31286770	4e-09	9e-09	8e-09	1.1e-08	8e-09	5e-09	1.8e-08	2.1e-08	2.3e-08	8e-09	1.1e-08	1.1e-08	1.6e-08	2.6e-08	3.2e-08	3.8e-08	3.9e-08	2.6e-08	2.1e-08	3e-09	2e-09	3e-09	2e-09	1.4e-08	4e-09	2e-09	3e-09	1.3e-08	6e-09	2e-09	1e-09	3e-09	2e-09	3e-09	1e-09	7e-09	3e-09	2e-09	4e-09	8e-09	3e-09	2e-09
ZCCHC17	chr1	31296982	31364953	+	31296982	31294982	31306982	1e-08	7e-09	2e-09	9e-09	1.1e-08	1.1e-08	7e-09	1.5e-08	5e-09	1.2e-08	4e-09	7e-09	2e-09	3e-09	7e-09	3e-09	7e-09	8e-09	9e-09	4e-09	9e-09	5e-09	2e-09	9e-09	2e-09	3e-09	3e-09	4e-09	8e-09	7e-09	1.4e-08	1.7e-08	1.4e-08	9e-09	1.8e-08	3e-09	5e-09	8e-09	1.1e-08	1.1e-08	1e-08	6e-09
FABP3	chr1	31365625	31376850	-	31376850	31378850	31366850	7e-09	2e-09	8e-09	5e-09	1.2e-08	6e-09	0	2e-09	6e-09	1e-08	1.6e-08	1.2e-08	1.6e-08	8e-09	2e-09	1e-08	9e-09	4e-09	5e-09	4e-09	5e-09	1.1e-08	5e-09	2e-09	8e-09	1.5e-08	4e-09	2e-09	6e-09	3e-09	9e-09	7e-09	7e-09	8e-09	1.4e-08	1.8e-08	8e-09	8e-09	1.9e-08	5e-09	6e-09	7e-09
SERINC2	chr1	31409565	31434680	+	31409565	31407565	31419565	6e-09	8e-09	9e-09	5e-09	1e-08	9e-09	2.9e-08	1.6e-08	1.4e-08	1.2e-08	1.2e-08	3e-09	3e-09	4e-09	1e-09	7e-09	7e-09	8e-09	1.5e-08	5e-09	1.3e-08	6e-09	7e-09	1e-08	6e-09	9e-09	1e-08	1.1e-08	3.2e-08	1.3e-08	5e-09	5e-09	8e-09	8e-09	1.1e-08	1e-08	4e-09	7e-09	9e-09	2e-09	9e-09	1.3e-08
TINAGL1	chr1	31576485	31587686	+	31576485	31574485	31586485	1.2e-08	1.2e-08	9e-09	7e-09	1e-08	1.5e-08	1.9e-08	8e-09	1.2e-08	7e-09	9e-09	2e-09	7e-09	8e-09	9e-09	1.2e-08	1.4e-08	9e-09	1.5e-08	1.1e-08	6e-09	4e-09	7e-09	2e-09	6e-09	4e-09	7e-09	1.2e-08	9e-09	5e-09	4e-09	1.2e-08	1e-08	7e-09	1.5e-08	1.3e-08	3e-09	2e-09	1e-08	1e-08	9e-09	5e-09
HCRTR1	chr1	31617700	31632518	+	31617700	31615700	31627700	1.7e-08	9e-09	8e-09	1e-08	2.5e-08	8e-09	1.2e-08	2e-09	4e-09	5e-09	1e-08	1.2e-08	6e-09	1e-08	7e-09	2e-09	3e-09	3e-09	2e-09	1e-09	2e-09	3e-09	8e-09	2e-09	7e-09	2e-09	6e-09	4e-09	3e-09	1e-09	1e-09	1e-09	3e-09	1.6e-08	1.6e-08	8e-09	1e-08	3e-09	4e-09	1.4e-08	7e-09	1.5e-08
PEF1	chr1	31629862	31644887	-	31644887	31646887	31634887	1.2e-08	1.2e-08	1.1e-08	8e-09	5e-09	6e-09	4e-09	5e-09	2e-09	1.3e-08	6e-09	4e-09	8e-09	1.3e-08	7e-09	1.6e-08	2.2e-08	2.1e-08	1.4e-08	8e-09	3e-09	4e-09	6e-09	8e-09	6e-09	8e-09	6e-09	8e-09	2.5e-08	1.6e-08	6e-09	1.6e-08	1.5e-08	2.6e-08	1.3e-08	3e-09	2e-09	4e-09	1e-09	2e-09	8e-09	3e-09
COL16A1	chr1	31652247	31704319	-	31704319	31706319	31694319	6e-09	4e-09	1.6e-08	5e-09	8e-09	1.2e-08	4e-09	2.3e-08	1.6e-08	1.3e-08	2e-09	2e-09	7e-09	8e-09	6e-09	9e-09	8e-09	5e-09	3e-09	2e-09	7e-09	2.4e-08	1.3e-08	2e-09	1.8e-08	6e-09	1.1e-08	1.1e-08	9e-09	1.6e-08	9e-09	4e-09	6e-09	9e-09	1.6e-08	1.2e-08	1e-08	1.8e-08	7e-09	3e-09	1.1e-08	8e-09
ADGRB2	chr1	31727117	31764893	-	31764893	31766893	31754893	7e-09	1e-08	9e-09	6e-09	1e-09	1e-09	8e-09	6e-09	7e-09	3e-09	1.4e-08	1.6e-08	5e-09	2e-09	7e-09	1.3e-08	1.4e-08	1.8e-08	1.7e-08	1.9e-08	1.1e-08	3e-09	4e-09	6e-09	1e-08	1.2e-08	6e-09	7e-09	7e-09	1.2e-08	9e-09	3e-08	2.5e-08	1.7e-08	8e-09	1.3e-08	7e-09	2e-09	4e-09	4e-09	1e-09	2e-09
SPOCD1	chr1	31790422	31816051	-	31816051	31818051	31806051	1.3e-08	5e-09	8e-09	6e-09	6e-09	7e-09	1.2e-08	1.3e-08	1.6e-08	9e-09	8e-09	5e-09	4e-09	1e-08	7e-09	9e-09	6e-09	1.5e-08	8e-09	1.3e-08	6e-09	1.4e-08	8e-09	1.5e-08	1e-08	1.5e-08	1.2e-08	1.3e-08	1.2e-08	1.8e-08	9e-09	9e-09	1.2e-08	1.4e-08	4e-09	3e-09	9e-09	7e-09	5e-09	6e-09	4e-09	6e-09
PTP4A2	chr1	31906421	31942576	-	31942576	31944576	31932576	1e-08	3.1e-08	2e-08	1.6e-08	1.4e-08	7e-09	1.7e-08	9e-09	1.1e-08	7e-09	5e-09	8e-09	3e-09	5e-09	8e-09	6e-09	5e-09	7e-09	1.8e-08	1.4e-08	1.5e-08	1.4e-08	9e-09	1e-09	4e-09	2e-09	5e-09	4e-09	3e-09	1e-08	4e-09	4e-09	1.2e-08	4e-09	4e-09	9e-09	8e-09	1e-08	1.2e-08	2e-09	9e-09	5e-09
KHDRBS1	chr1	32013829	32043882	+	32013829	32011829	32023829	1e-09	1e-09	4e-09	5e-09	3e-09	4e-09	0	1e-09	2e-09	7e-09	6e-09	3e-09	4e-09	7.5e-08	1.83e-07	1.35e-07	2e-09	2e-09	2e-09	1e-09	2e-09	1e-09	1e-09	2e-09	1e-09	3e-09	0	0	3e-09	1e-09	2e-09	2e-09	1e-09	0	3e-09	4e-09	4e-09	3e-09	2e-09	3e-09	1e-09	3e-09
TMEM39B	chr1	32072902	32102866	+	32072902	32070902	32082902	5e-09	4e-09	9e-09	6e-09	1.3e-08	5e-09	1.3e-08	3.1e-08	1.8e-08	9e-09	6e-09	2e-09	1.1e-08	4e-09	1e-08	8e-09	8e-09	6e-09	1.4e-08	4e-09	6e-09	8e-09	3e-09	7e-09	1.1e-08	7e-09	5e-09	5e-09	3e-09	7e-09	7e-09	2e-09	5e-09	5e-09	1e-08	7e-09	1.2e-08	1.4e-08	9e-09	5e-09	5e-09	4e-09
KPNA6	chr1	32108038	32176568	+	32108038	32106038	32118038	5e-09	2e-09	1.1e-08	5e-09	3e-09	6e-09	2e-09	1.8e-08	6e-09	3e-09	2.5e-08	1.6e-08	8e-09	6e-09	2e-09	9e-09	7e-09	1.1e-08	8e-09	7e-09	1.4e-08	1.6e-08	4e-09	5e-09	1.1e-08	1e-08	1.2e-08	1e-08	6e-09	8e-09	7e-09	1.5e-08	7e-09	7e-09	1e-08	1e-08	1.6e-08	1.1e-08	4e-09	5e-09	8e-09	1.8e-08
TXLNA	chr1	32179686	32198285	+	32179686	32177686	32189686	2.3e-08	1.9e-08	2e-09	5e-09	1e-08	2.2e-08	9e-09	1.3e-08	1.9e-08	9e-09	3e-09	9e-09	1.6e-08	8e-09	7e-09	8e-09	7e-09	1e-08	5e-09	8e-09	3e-09	3e-09	3e-09	1.4e-08	9e-09	9e-09	3e-09	2e-09	5e-09	3e-09	1.2e-08	9e-09	1.9e-08	1.8e-08	7e-09	1.3e-08	1.1e-08	1.1e-08	5e-09	5e-09	3e-09	1.6e-08
CCDC28B	chr1	32200386	32205387	+	32200386	32198386	32210386	4e-09	1.2e-08	9e-09	3e-09	1e-08	9e-09	4e-09	5e-09	3e-09	8e-09	4e-09	6e-09	8e-09	1.5e-08	3e-09	7e-09	7e-09	5e-09	1.2e-08	8e-09	4e-09	5e-09	5e-09	1.7e-08	7e-09	1.1e-08	1.6e-08	1e-08	1.8e-08	1.3e-08	5e-09	1.3e-08	1e-08	9e-09	1.7e-08	1.1e-08	1.1e-08	9e-09	7e-09	4e-09	1.4e-08	1.5e-08
IQCC	chr1	32205661	32208687	+	32205661	32203661	32215661	9e-09	5e-09	8e-09	1.6e-08	4e-09	1.6e-08	1e-08	1e-08	1.5e-08	1.9e-08	9e-09	9e-09	1.1e-08	1e-08	1.3e-08	1.3e-08	1e-08	1.3e-08	1.7e-08	1e-08	8e-09	1.3e-08	1e-08	7e-09	5e-09	3e-09	3e-09	3e-09	1e-09	4e-09	5e-09	5e-09	4e-09	5e-09	1.1e-08	1.6e-08	1.3e-08	1e-08	9e-09	1.4e-08	6e-09	7e-09
DCDC2B	chr1	32209094	32216196	+	32209094	32207094	32219094	1.1e-08	7e-09	1.1e-08	6e-09	1.1e-08	8e-09	5e-09	9e-09	1e-08	8e-09	9e-09	1.1e-08	5e-09	6e-09	6e-09	9e-09	5e-09	8e-09	1.3e-08	9e-09	1.1e-08	2.1e-08	8e-09	1e-08	8e-09	1.4e-08	1e-08	1.4e-08	1.4e-08	7e-09	9e-09	6e-09	2e-09	9e-09	1.1e-08	6e-09	3e-09	1e-08	1e-08	3e-09	4e-09	1.2e-08
TMEM234	chr1	32214477	32222359	-	32222359	32224359	32212359	2e-09	2e-09	5e-09	8e-09	7e-09	7e-09	8e-09	9e-09	1e-08	3.2e-08	1.6e-08	4e-09	1.1e-08	4e-09	7e-09	7e-09	1.4e-08	9e-09	1.4e-08	5e-09	1.3e-08	8e-09	3e-09	8e-09	5e-09	6e-09	2.4e-08	3e-09	1e-08	1.8e-08	2.2e-08	1.5e-08	1.3e-08	1.5e-08	8e-09	2e-09	4e-09	1e-08	9e-09	8e-09	6e-09	6e-09
EIF3I	chr1	32221928	32231604	+	32221928	32219928	32231928	1.4e-08	1.1e-08	4e-09	4e-09	3e-09	4e-09	6e-09	1.2e-08	1e-08	6e-09	8e-09	2.1e-08	2.3e-08	1.3e-08	1.1e-08	9e-09	1.9e-08	6e-09	1.5e-08	8e-09	1.6e-08	6e-09	7e-09	4e-09	3e-09	9e-09	6e-09	1.5e-08	7e-09	1.1e-08	1.8e-08	1.1e-08	1.5e-08	1.2e-08	5e-09	8e-09	1e-08	7e-09	9e-09	3e-09	9e-09	5e-09
FAM167B	chr1	32247233	32248856	+	32247233	32245233	32257233	1.2e-08	6e-09	4e-09	9e-09	7e-09	1e-08	5e-09	1.4e-08	1.9e-08	1.2e-08	1.1e-08	5e-09	8e-09	1e-08	8e-09	8e-09	1e-08	4e-09	1.1e-08	4e-09	1.9e-08	1.4e-08	2e-08	5e-09	3e-09	1.1e-08	1.1e-08	6e-09	9e-09	4e-09	1.1e-08	8e-09	9e-09	2e-09	8e-09	1.1e-08	7e-09	8e-09	8e-09	4e-09	5e-09	1.1e-08
LCK	chr1	32251239	32286165	+	32251239	32249239	32261239	7e-09	1.3e-08	1e-08	1.6e-08	2.3e-08	1.8e-08	1.9e-08	1.3e-08	1.6e-08	9e-09	7e-09	1e-09	5e-09	1.5e-08	2.4e-08	2.3e-08	7e-09	4e-09	7e-09	1.4e-08	2.3e-08	9e-09	9e-09	1e-08	3e-09	6e-09	1.1e-08	1e-08	2e-08	6e-09	2e-09	0	1e-09	2e-09	3e-09	6e-09	3e-09	3e-09	5e-09	4e-09	8e-09	1e-09
HDAC1	chr1	32292086	32333635	+	32292086	32290086	32302086	8e-09	9e-09	5e-09	9e-09	8e-09	7e-09	4e-09	5e-09	1e-08	6e-09	4e-09	1.2e-08	1e-08	4e-09	2e-09	1.4e-08	8e-09	7e-09	1.2e-08	2e-08	1.5e-08	1.1e-08	7e-09	5e-09	6e-09	8e-09	1.7e-08	5e-09	4e-09	1.4e-08	9e-09	2.1e-08	1.3e-08	1.6e-08	1.5e-08	1.9e-08	1.7e-08	4e-09	2e-09	2e-09	6e-09	7e-09
MARCKSL1	chr1	32333832	32336379	-	32336379	32338379	32326379	1.5e-08	8e-09	1.4e-08	1.2e-08	1.5e-08	1.1e-08	1.9e-08	9e-09	1e-08	1e-08	1.7e-08	1e-08	1.5e-08	1.3e-08	2.1e-08	2.9e-08	1e-08	9e-09	9e-09	5e-09	1.4e-08	1e-08	2e-09	9e-09	5e-09	9e-09	6e-09	8e-09	4e-09	3e-09	1e-08	4e-09	5e-09	1.1e-08	7e-09	7e-09	1.1e-08	7e-09	9e-09	5e-09	6e-09	9e-09
TSSK3	chr1	32353454	32364312	+	32353454	32351454	32363454	1e-09	5e-09	3e-09	2e-09	9e-09	5e-09	6e-09	5e-09	9e-09	1.4e-08	1.3e-08	3.6e-08	2.3e-08	1.2e-08	1.2e-08	9e-09	1e-08	1.5e-08	1.2e-08	8e-09	4e-09	1.9e-08	8e-09	1.4e-08	4e-09	3e-09	6e-09	2e-09	1.5e-08	1.1e-08	1.3e-08	7e-09	2e-09	2e-09	1.1e-08	1.2e-08	6e-09	2.4e-08	1.3e-08	1.8e-08	5e-09	6e-09
FAM229A	chr1	32361270	32362243	-	32362243	32364243	32352243	3e-09	8e-09	7e-09	5e-09	1.3e-08	7e-09	9e-09	8e-09	1.1e-08	7e-09	7e-09	1.3e-08	7e-09	1.7e-08	5e-09	3e-09	4e-09	4e-09	4e-09	9e-09	9e-09	1.6e-08	9e-09	8e-09	9e-09	1e-08	1.8e-08	9e-09	7e-09	4e-09	1e-08	6e-09	1.4e-08	1.5e-08	1.6e-08	1.7e-08	1e-08	1.4e-08	6e-09	1.9e-08	4.7e-08	2e-09
BSDC1	chr1	32365103	32394448	-	32394448	32396448	32384448	6e-09	5e-09	3e-09	9e-09	9e-09	3e-09	5e-09	2.6e-08	3.2e-08	3.8e-08	1e-08	1.1e-08	1.2e-08	1.6e-08	1.1e-08	1.1e-08	9e-09	9e-09	1.4e-08	1.6e-08	9e-09	1e-08	1.2e-08	3e-09	3e-09	1e-08	6e-09	5e-09	6e-09	5e-09	5e-09	9e-09	7e-09	8e-09	3e-09	4e-09	2e-09	4e-09	9e-09	5e-09	1e-08	1e-08
RP1	chr1	32465057	32600792	+	32465057	32463057	32475057	7e-09	1.9e-08	1.5e-08	1.5e-08	4e-09	1.1e-08	7e-09	8e-09	7e-09	6e-09	5e-09	1e-08	8e-09	1.2e-08	1e-08	5e-09	1.3e-08	1.3e-08	1e-08	1.4e-08	7e-09	3e-09	1.2e-08	1.1e-08	1e-08	6e-09	1.6e-08	1.2e-08	6e-09	1.6e-08	9e-09	9e-09	8e-09	8e-09	1e-08	7e-09	6e-09	4e-09	5e-09	1.4e-08	5e-09	3e-09
ZBTB8B	chr1	32465069	32496686	+	32465069	32463069	32475069	9e-09	6e-09	5e-09	2e-09	4e-09	4e-09	1.2e-08	1e-08	7e-09	1.2e-08	3.8e-08	2.9e-08	1.9e-08	3e-09	5e-09	1e-08	8e-09	9e-09	2e-09	1e-09	1e-09	4e-09	4e-09	6e-09	9e-09	1.5e-08	1.1e-08	8e-09	1e-08	6e-09	3e-09	1e-09	4e-09	6e-09	9e-09	6e-09	1.1e-08	1.5e-08	1.9e-08	5e-09	7e-09	1.5e-08
ZBTB8A	chr1	32539427	32605939	+	32539427	32537427	32549427	9e-09	6e-09	4e-09	6e-09	6e-09	1.1e-08	4e-09	5e-09	1e-08	9e-09	5e-09	5e-09	1.1e-08	6e-09	1.1e-08	1.9e-08	1.7e-08	1.9e-08	3e-09	4e-09	4e-09	1e-09	2e-09	2e-09	1.4e-08	1.9e-08	1.3e-08	1.1e-08	6e-09	1e-08	7e-09	1.1e-08	8e-09	1e-08	8e-09	9e-09	1.1e-08	5e-09	9e-09	8e-09	1.1e-08	1.1e-08
ZBTB8OS	chr1	32600172	32650903	-	32650903	32652903	32640903	3e-09	1e-09	6e-09	5e-09	7e-09	1.2e-08	9e-09	2e-09	9e-09	7e-09	1.3e-08	1e-08	5e-09	9e-09	9e-09	2e-09	7e-09	6e-09	7e-09	6e-09	1.3e-08	1.7e-08	1.3e-08	1.7e-08	8e-09	7e-09	1.3e-08	3e-09	3e-09	9e-09	1.8e-08	8e-09	6e-09	1.1e-08	1.5e-08	1.3e-08	5e-09	6e-09	7e-09	8e-09	7e-09	1.2e-08
RBBP4	chr1	32651142	32686211	+	32651142	32649142	32661142	2e-09	9e-09	3e-09	1.2e-08	2e-09	7e-09	3e-09	4e-09	8e-09	4e-09	6e-09	8e-09	8e-09	7e-09	7e-09	8e-09	7e-09	6e-09	9e-09	2e-09	4e-09	6e-09	1e-08	1.6e-08	1.3e-08	7e-09	8e-09	6e-09	7e-09	8e-09	7e-09	5e-09	6e-09	5e-09	3e-09	1e-08	1.1e-08	2e-09	2e-09	1e-09	1e-09	3e-09
SYNC	chr1	32680360	32703596	-	32703596	32705596	32693596	4e-09	9e-09	5e-09	1e-08	1.8e-08	9e-09	2e-09	2.6e-08	1.8e-08	4.7e-08	3.3e-08	2.5e-08	1e-08	1e-08	5e-09	1.4e-08	1.1e-08	7e-09	8e-09	7e-09	6e-09	6e-09	8e-09	1.7e-08	4e-09	8e-09	6e-09	1e-08	7e-09	4e-09	8e-09	8e-09	2e-09	1e-09	9e-09	5e-09	1e-08	3e-09	2e-09	8e-09	8e-09	7e-09
KIAA1522	chr1	32741885	32774970	+	32741885	32739885	32751885	2e-09	7e-09	7e-09	4e-09	1e-08	8e-09	6e-09	3e-09	7e-09	2e-09	2e-09	7e-09	6e-09	1e-08	6e-09	1.4e-08	7e-09	1.4e-08	1.1e-08	6e-09	2e-09	1e-08	9e-09	1e-08	9e-09	7e-09	1.3e-08	1.5e-08	1e-08	1.9e-08	1.9e-08	1e-08	1.5e-08	9e-09	7e-09	9e-09	5e-09	9e-09	1.3e-08	8e-09	1.5e-08	8e-09
YARS	chr1	32775239	32818153	-	32818153	32820153	32808153	8e-09	9e-09	1.1e-08	1.7e-08	1.7e-08	1.5e-08	2e-09	3e-09	1.5e-08	2.8e-08	4e-08	1.9e-08	9e-09	4e-09	7e-09	8e-09	1.5e-08	1.2e-08	9e-09	8e-09	9e-09	5e-09	7e-09	1.2e-08	1e-08	1.6e-08	1.8e-08	2e-08	1.4e-08	1.6e-08	1e-09	5e-09	1e-09	2e-09	1.2e-08	1.3e-08	1.6e-08	5e-09	9e-09	6e-09	7e-09	2e-09
S100PBP	chr1	32816767	32858879	+	32816767	32814767	32826767	7e-09	3e-09	5e-09	1.2e-08	1.1e-08	9e-09	5e-09	6e-09	8e-09	1.4e-08	9e-09	8e-09	2e-09	9e-09	1.5e-08	1.2e-08	6e-09	2e-09	7e-09	1.1e-08	6e-09	4e-09	3e-09	5e-09	7e-09	7e-09	1.4e-08	1.9e-08	8e-09	2.6e-08	1e-08	1.3e-08	1.5e-08	1.1e-08	1.4e-08	9e-09	7e-09	3e-09	4e-09	2e-09	2e-09	1.8e-08
FNDC5	chr1	32862268	32872480	-	32872480	32874480	32862480	6e-09	7e-09	1e-08	6e-09	1e-08	5e-09	2e-09	6e-09	3e-09	5e-09	9e-09	1e-08	1.3e-08	1e-08	6e-09	6e-09	9e-09	1.1e-08	6e-09	8e-09	7e-09	3e-09	1.1e-08	7e-09	9e-09	6e-09	5e-09	1e-08	6e-09	6e-09	9e-09	1.2e-08	9e-09	6e-09	8e-09	1.4e-08	8e-09	1.4e-08	9e-09	1.2e-08	1.6e-08	1.9e-08
HPCA	chr1	32886435	32894646	+	32886435	32884435	32896435	1.1e-08	4e-09	8e-09	8e-09	1.8e-08	1.4e-08	1.6e-08	6e-09	8e-09	1.1e-08	9e-09	1.2e-08	1.7e-08	1.6e-08	1.7e-08	1.2e-08	6e-09	3e-09	3e-09	7e-09	1.1e-08	6e-09	2e-09	2e-09	1.2e-08	9e-09	1.7e-08	1e-08	1.8e-08	1.5e-08	1.1e-08	1.2e-08	7e-09	8e-09	1.1e-08	9e-09	5e-09	1e-09	2e-09	2e-09	1.1e-08	7e-09
TMEM54	chr1	32894595	32901389	-	32901389	32903389	32891389	1.3e-08	1.7e-08	9e-09	5e-09	2e-09	5e-09	1e-08	1.5e-08	2.9e-08	1.1e-08	4e-09	4e-09	5e-09	4e-09	5e-09	6e-09	1.3e-08	1.6e-08	9e-09	1e-08	1.2e-08	1e-08	1.5e-08	1.3e-08	1.1e-08	7e-09	4e-09	7e-09	9e-09	9e-09	7e-09	8e-09	5e-09	9e-09	6e-09	7e-09	1.7e-08	9e-09	8e-09	4e-09	1.1e-08	9e-09
RNF19B	chr1	32936445	32964685	-	32964685	32966685	32954685	3e-09	1e-08	1.6e-08	4e-09	6e-09	4e-09	1.4e-08	1.4e-08	1.4e-08	1.4e-08	9e-09	1e-08	8e-09	4e-09	5e-09	5e-09	2e-09	9e-09	8e-09	1.7e-08	5e-09	4e-09	5e-09	1.5e-08	1e-08	9e-09	1.7e-08	6e-09	6e-09	3e-09	2e-09	5e-09	9e-09	1.2e-08	1.4e-08	1e-08	5e-09	1.1e-08	8e-09	3e-09	2e-09	1.4e-08
AK2	chr1	33007940	33036992	-	33036992	33038992	33026992	3e-09	1e-09	2e-09	2e-09	5e-09	1e-08	2e-09	1.4e-08	1.4e-08	1.4e-08	1.3e-08	1.6e-08	1.4e-08	7e-09	9e-09	4e-09	7e-09	6e-09	6e-09	2.1e-08	4e-09	9e-09	8e-09	4e-09	6e-09	3e-09	6e-09	6e-09	1.5e-08	1.4e-08	5e-09	2e-09	3e-09	1.3e-08	1.1e-08	4e-09	1e-08	7e-09	5e-09	1.4e-08	1e-08	3e-09
AZIN2	chr1	33081113	33120529	+	33081113	33079113	33091113	1.5e-08	1.1e-08	1e-08	7e-09	1e-08	7e-09	1e-08	3.2e-08	2e-08	8e-09	3e-09	9e-09	1.1e-08	4e-09	1e-09	5e-09	6e-09	4e-09	1.1e-08	6e-09	2e-09	3e-09	2e-09	1e-08	5e-09	7e-09	1.3e-08	1.8e-08	9e-09	1e-08	1e-08	1.3e-08	1.1e-08	9e-09	1.4e-08	1.1e-08	8e-09	1.2e-08	5e-09	5e-09	1.1e-08	8e-09
TRIM62	chr1	33145402	33181666	-	33181666	33183666	33171666	1e-08	7e-09	2e-09	5e-09	1.2e-08	9e-09	5e-09	7e-09	4e-09	2e-09	4e-09	4e-09	5e-09	9e-09	1.1e-08	2.2e-08	7e-09	7e-09	5e-09	6e-09	1.1e-08	6e-09	6e-09	3e-09	4e-09	1.7e-08	1.1e-08	8e-09	5e-09	3e-09	6e-09	9e-09	7e-09	4.5e-08	4e-08	1.7e-08	1.4e-08	1.2e-08	4e-09	5e-09	2e-09	2e-09
ZNF362	chr1	33256545	33300719	+	33256545	33254545	33266545	2e-09	5e-09	2e-09	6e-09	1.2e-08	1.5e-08	6e-09	7e-09	1.7e-08	2.3e-08	5.2e-08	1.6e-08	6e-09	1.9e-08	1.3e-08	2e-08	1e-08	8e-09	1e-08	1e-08	8e-09	7e-09	4e-09	9e-09	1.2e-08	1e-09	5e-09	7e-09	7e-09	4e-09	4e-09	5e-09	1e-09	4e-09	6e-09	1.5e-08	3e-09	1.5e-08	6e-09	2e-09	6e-09	3e-09
A3GALT2	chr1	33306766	33321098	-	33321098	33323098	33311098	2e-09	8e-09	7e-09	1.2e-08	6e-09	3e-09	5e-09	1.1e-08	4e-09	7e-09	8e-09	9e-09	1.4e-08	1.5e-08	1.2e-08	1.1e-08	1.5e-08	1.3e-08	1.2e-08	8e-09	5e-09	3e-09	1.6e-08	1.2e-08	7e-09	1.1e-08	6e-09	9e-09	1e-08	4e-09	7e-09	1.2e-08	1.7e-08	1.4e-08	1.6e-08	1e-08	1.4e-08	6e-09	4e-09	7e-09	3e-09	1.1e-08
PHC2	chr1	33323623	33375593	-	33375593	33377593	33365593	8e-09	1.5e-08	6e-09	9e-09	4e-09	4e-09	7e-09	6e-09	1.6e-08	8e-09	1.5e-08	7e-09	2e-08	8e-09	1.1e-08	1.3e-08	2.3e-08	2.1e-08	8e-09	7e-09	1e-08	1.1e-08	7e-09	4e-09	3e-09	4e-09	4e-09	1e-08	1.4e-08	7e-09	5e-09	8e-09	6e-09	5e-09	5e-09	1.8e-08	9e-09	1.1e-08	1.9e-08	5e-09	1.1e-08	9e-09
ZSCAN20	chr1	33472645	33496507	+	33472645	33470645	33482645	6e-09	3e-09	1.6e-08	1.1e-08	7e-09	4.3e-08	6.5e-08	4.2e-08	1.9e-08	6e-09	4e-09	8e-09	1.2e-08	4e-09	8e-09	1.4e-08	8e-09	4e-09	9e-09	9e-09	8e-09	3e-09	6e-09	5e-09	6e-09	5e-09	3e-09	5e-09	4e-09	7e-09	3e-09	5e-09	3e-09	5e-09	1.2e-08	1e-08	9e-09	1.3e-08	5e-09	8e-09	4e-09	1e-09
CSMD2	chr1	33513999	34165842	-	34165842	34167842	34155842	1e-08	3e-09	1.1e-08	6e-09	1.1e-08	1.4e-08	1.6e-08	1.8e-08	1.8e-08	3.7e-08	2.3e-08	1.5e-08	1.9e-08	1e-08	1e-08	3e-09	2e-09	1e-09	7e-09	2e-09	6e-09	3e-09	6e-09	7e-09	1.6e-08	4e-09	5e-09	9e-09	2e-09	5e-09	1.2e-08	5e-09	0	6e-09	7e-09	9e-09	4e-09	6e-09	9e-09	1e-09	1e-09	4e-09
HMGB4	chr1	33860475	33864791	+	33860475	33858475	33870475	9e-09	5e-09	7e-09	7e-09	6e-09	5e-09	1e-08	7e-09	5e-09	9e-09	4e-09	1.1e-08	2.1e-08	7e-09	8e-09	7e-09	1.5e-08	1.9e-08	6e-09	8e-09	5e-09	1.4e-08	1e-08	8e-09	9e-09	5e-09	8e-09	7e-09	1.7e-08	2e-09	1.2e-08	1.3e-08	5e-09	4e-09	6e-09	1e-08	4e-09	6e-09	1.7e-08	9e-09	4e-09	1e-09
C1orf94	chr1	34166883	34219131	+	34166883	34164883	34176883	7e-09	1.1e-08	1.8e-08	8e-09	7e-09	1.7e-08	1.6e-08	3e-08	2.9e-08	2.1e-08	3.2e-08	6e-09	6e-09	5e-09	1.1e-08	1.2e-08	1.1e-08	7e-09	5e-09	7e-09	1e-09	1.1e-08	4e-09	4e-09	1e-09	3e-09	1e-09	5e-09	8e-09	4e-09	2e-09	9e-09	1e-08	6e-09	9e-09	1.1e-08	9e-09	9e-09	2e-09	3e-09	5e-09	6e-09
SMIM12	chr1	34712737	34859816	-	34859816	34861816	34849816	4e-09	5e-09	1.7e-08	1.7e-08	8e-09	2.2e-08	9e-09	1e-08	1.4e-08	1e-08	4e-09	2.1e-08	2e-09	5e-09	8e-09	7e-09	1.2e-08	6e-09	5e-09	6e-09	1.4e-08	7e-09	5e-09	3e-09	5e-09	7e-09	5e-09	1.5e-08	9e-09	3e-09	5e-09	1.9e-08	9e-09	9e-09	1.1e-08	1.5e-08	9e-09	1.6e-08	6e-09	5e-09	7e-09	2.1e-08
GJB5	chr1	34755047	34758512	+	34755047	34753047	34765047	8e-09	4e-09	1e-08	1.4e-08	1.1e-08	3e-09	5e-09	1e-08	8e-09	1.2e-08	7e-09	2e-09	8e-09	5e-09	1.2e-08	6e-09	0	2e-09	6e-09	1e-08	1.6e-08	1.3e-08	1.5e-08	9e-09	2e-09	1e-08	1e-08	4e-09	5e-09	4e-09	5e-09	1.1e-08	5e-09	1e-09	8e-09	1.5e-08	4e-09	3e-09	6e-09	3e-09	9e-09	7e-09
GJB4	chr1	34759741	34763724	+	34759741	34757741	34769741	7e-09	7e-09	6e-09	9e-09	1e-08	7e-09	3e-09	1.4e-08	1.8e-08	1.3e-08	4e-09	6e-09	1.1e-08	1.4e-08	1.2e-08	2.1e-08	2e-08	2e-08	9e-09	4e-09	6e-09	2e-08	1.4e-08	1.2e-08	4e-09	5e-09	5e-09	5e-09	6e-09	4e-09	9e-09	1e-09	2e-09	1e-08	1.9e-08	1.1e-08	1.2e-08	8e-09	8e-09	6e-09	7e-09	7e-09
GJB3	chr1	34781189	34786369	+	34781189	34779189	34791189	6e-09	6e-09	1.4e-08	4e-09	4e-09	1.5e-08	1.2e-08	1.2e-08	2.4e-08	5e-08	2.1e-08	1.2e-08	1.2e-08	1.2e-08	5e-09	1e-08	8e-09	1e-08	4e-09	4e-09	4e-09	1e-09	4e-09	4e-09	1.5e-08	1.4e-08	7e-09	1.3e-08	1e-08	5e-09	1e-08	9e-09	1.1e-08	9e-09	7e-09	1.3e-08	6e-09	1e-08	1.2e-08	9e-09	9e-09	5e-09
GJA4	chr1	34792998	34795747	+	34792998	34790998	34802998	1.1e-08	9e-09	1.2e-08	1.6e-08	9e-09	9e-09	1.3e-08	1.3e-08	2e-08	1.6e-08	1e-08	5e-09	2e-09	1e-09	0	1e-09	0	2e-09	7e-09	1.3e-08	8e-09	1e-09	7e-09	4e-09	1.1e-08	6e-09	1.7e-08	1.3e-08	1.2e-08	5e-09	9e-09	1e-08	7e-09	7e-09	1.1e-08	5e-09	3e-09	4e-09	7e-09	0	2e-09	1.5e-08
DLGAP3	chr1	34865436	34929585	-	34929585	34931585	34919585	1e-08	1.1e-08	1.3e-08	1.5e-08	1.2e-08	1.3e-08	1.5e-08	1.4e-08	5e-09	1.3e-08	1.5e-08	7e-09	3e-09	7e-09	6e-09	6e-09	5e-09	6e-09	5e-09	7e-09	1.3e-08	7e-09	1.2e-08	1.4e-08	7e-09	7e-09	4e-09	6e-09	6e-09	7e-09	1.3e-08	6e-09	2e-09	4e-09	1.3e-08	8e-09	5e-09	1.1e-08	8e-09	1.4e-08	8e-09	7e-09
RP11	chr1	34981533	35031741	-	35031741	35033741	35021741	1e-09	7e-09	6e-09	9e-09	1.1e-08	6e-09	6e-09	5e-09	1.3e-08	2.3e-08	3.4e-08	2.3e-08	1.6e-08	6e-09	9e-09	6e-09	1e-08	5e-09	1.7e-08	5e-09	1.7e-08	5e-09	1.2e-08	9e-09	1e-08	3e-09	6e-09	4e-09	1.2e-08	8e-09	7e-09	4e-09	2e-09	1e-09	1.1e-08	1.3e-08	4e-09	4e-09	4e-09	5e-09	8e-09	1e-08
ZMYM6NB	chr1	34981535	34985353	-	34985353	34987353	34975353	1e-08	7e-09	2e-09	3e-09	8e-09	6e-09	1e-08	8e-09	2.1e-08	5e-09	5e-09	1e-08	5e-09	6e-09	9e-09	1.2e-08	1.1e-08	5e-09	1.8e-08	5e-09	1.2e-08	7e-09	9e-09	1.5e-08	2.4e-08	7e-09	1.7e-08	7e-09	4e-09	5e-09	1.4e-08	6e-09	7e-09	8e-09	4e-09	5e-09	3e-09	9e-09	2e-09	5e-09	2e-09	3e-09
ZMYM6	chr1	34986980	35031968	-	35031968	35033968	35021968	1.2e-08	1.2e-08	1.1e-08	5e-09	6e-09	1.2e-08	6e-09	1.1e-08	7e-09	4e-09	9e-09	2.4e-08	1.2e-08	9e-09	7e-09	2e-09	5e-09	6e-09	5e-09	2e-09	7e-09	2e-08	1e-08	5e-09	8e-09	5e-09	1.7e-08	9e-09	1.1e-08	4e-09	2e-09	5e-09	3e-09	5e-09	6e-09	5e-09	3e-09	9e-09	1.4e-08	1e-08	2.1e-08	1.1e-08
ZMYM1	chr1	35059786	35115859	+	35059786	35057786	35069786	5e-09	2e-09	2e-09	4e-09	5e-09	6e-09	0	2e-09	9e-09	2e-09	3e-09	7e-09	7e-09	4e-09	1.1e-08	7e-09	8e-09	6e-09	5e-09	1e-08	1.9e-08	1.4e-08	1.4e-08	1.5e-08	1.3e-08	6e-09	2e-09	9e-09	9e-09	1.5e-08	1.3e-08	1.4e-08	9e-09	7e-09	1.9e-08	2.6e-08	1.1e-08	1.3e-08	2e-09	6e-09	7e-09	1.5e-08
SFPQ	chr1	35176378	35193148	-	35193148	35195148	35183148	1e-09	9e-09	1.3e-08	1e-09	8e-09	1.2e-08	7e-09	1.1e-08	2e-08	2.3e-08	4e-09	8e-09	2.9e-08	1.8e-08	1.9e-08	2.3e-08	6e-09	7e-09	1.7e-08	1.8e-08	4e-09	1.4e-08	1e-08	1.5e-08	5e-09	3e-09	8e-09	1.7e-08	5e-09	8e-09	6e-09	3e-09	4e-09	1.1e-08	6e-09	9e-09	8e-09	5e-09	1.2e-08	6e-09	7e-09	3e-09
ZMYM4	chr1	35268967	35422058	+	35268967	35266967	35278967	9e-09	3e-09	8e-09	1.6e-08	9e-09	1e-08	8e-09	1e-08	1.3e-08	2e-09	7e-09	1.4e-08	1.1e-08	9e-09	5e-09	8e-09	1.3e-08	8e-09	5e-09	9e-09	1.3e-08	1.3e-08	1.2e-08	1.1e-08	1.7e-08	1.2e-08	9e-09	4e-09	1.8e-08	1.4e-08	1e-08	9e-09	1.2e-08	4e-09	7e-09	1.6e-08	1.6e-08	5e-09	5e-09	5e-09	5e-09	6e-09
KIAA0319L	chr1	35433490	35557950	-	35557950	35559950	35547950	1.2e-08	4e-09	1e-08	7e-09	6e-09	6e-09	8e-09	7e-09	2.4e-08	4e-08	1.3e-08	1.2e-08	1.1e-08	7e-09	1.6e-08	1.3e-08	1.4e-08	4e-09	6e-09	5e-09	3e-09	5e-09	4e-09	6e-09	1.1e-08	1.5e-08	7e-09	1.6e-08	7e-09	8e-09	7e-09	3e-09	1.4e-08	1.7e-08	9e-09	4e-09	4e-09	3e-09	2e-09	7e-09	9e-09	6e-09
NCDN	chr1	35557473	35567274	+	35557473	35555473	35567473	8e-09	1e-08	1.1e-08	1.4e-08	8e-09	1.7e-08	9e-09	6e-09	3e-09	7e-09	2e-09	6e-09	4e-09	8e-09	1.3e-08	8e-09	5e-09	5e-09	1.2e-08	9e-09	7e-09	1.7e-08	1.1e-08	2e-09	3e-09	1e-08	1.1e-08	9e-09	5e-09	2e-09	5e-09	7e-09	9e-09	1.5e-08	6e-09	6e-09	1.2e-08	9e-09	7e-09	6e-09	7e-09	9e-09
TFAP2E	chr1	35573370	35595328	+	35573370	35571370	35583370	8e-09	1e-08	1.3e-08	1.1e-08	8e-09	7e-09	1.5e-08	2.1e-08	3.9e-08	2.4e-08	9e-09	4e-09	7e-09	2.2e-08	0	2e-09	9e-09	1e-08	9e-09	1e-08	1.1e-08	9e-09	8e-09	4e-09	4e-09	1e-09	7e-09	1.2e-08	6e-09	7e-09	4e-09	3e-09	9e-09	1e-08	8e-09	5e-09	7e-09	5e-09	1.1e-08	2.3e-08	8e-09	6e-09
PSMB2	chr1	35599544	35641844	-	35641844	35643844	35631844	7e-09	1.7e-08	9e-09	1e-08	1.9e-08	5e-09	1.2e-08	1.1e-08	1e-08	1.7e-08	1.6e-08	2.2e-08	2e-08	1e-08	1e-08	9e-09	5e-09	7e-09	3e-09	1.2e-08	9e-09	1e-08	6e-09	5e-09	6e-09	1e-08	6e-09	3e-09	5e-09	6e-09	9e-09	6e-09	2e-09	6e-09	1.2e-08	1.7e-08	1.4e-08	1.1e-08	6e-09	1.4e-08	6e-09	6e-09
C1orf216	chr1	35713875	35719472	-	35719472	35721472	35709472	5e-09	7e-09	2e-09	1.2e-08	2.9e-08	2.2e-08	2.9e-08	1.5e-08	1.9e-08	9e-09	1.8e-08	1.6e-08	1.2e-08	3e-09	1e-09	1.2e-08	1.2e-08	2e-09	1e-09	5e-09	1.6e-08	1.1e-08	6e-09	6e-09	3e-09	6e-09	1.1e-08	7e-09	1e-09	1.1e-08	1.4e-08	8e-09	8e-09	8e-09	6e-09	2e-09	4e-09	7e-09	5e-09	1.6e-08	7e-09	6e-09
CLSPN	chr1	35720218	35769967	-	35769967	35771967	35759967	5e-09	1e-08	2e-09	6e-09	5e-09	4e-09	5e-09	1e-08	1e-08	1e-08	2.6e-08	2.2e-08	1.9e-08	7e-09	7e-09	7e-09	2e-09	8e-09	1.3e-08	7e-09	8e-09	7e-09	6e-09	5e-09	2.5e-08	8e-09	6e-09	3e-09	6e-09	5e-09	5e-09	4e-09	4e-09	6e-09	1.6e-08	5e-09	8e-09	1.1e-08	6e-09	1.4e-08	7e-09	9e-09
2004-08-01	chr1	35808172	35857890	+	35808172	35806172	35818172	1.2e-08	9e-09	1.8e-08	2e-09	1e-09	4e-09	1.5e-08	2.3e-08	1.9e-08	3.4e-08	7e-09	5e-09	6e-09	6e-09	4e-09	4e-09	2e-09	7e-09	4e-09	1e-08	5e-09	7e-09	7e-09	1e-08	1e-08	1e-08	6e-09	1e-09	7e-09	1e-08	9e-09	9e-09	1.3e-08	7e-09	7e-09	4e-09	9e-09	1.2e-08	1.5e-08	5e-09	1.4e-08	5e-09
2001-08-01	chr1	35869808	35930528	+	35869808	35867808	35879808	3e-09	1.1e-08	5e-09	1e-09	2e-09	5e-09	7e-09	8e-09	1.4e-08	2.3e-08	1e-08	3.7e-08	1.6e-08	1.8e-08	1.2e-08	1.5e-08	9e-09	1.3e-08	6e-09	7e-09	8e-09	5e-09	2e-09	3e-09	1.2e-08	2.1e-08	1.4e-08	1.4e-08	1.6e-08	1.9e-08	7e-09	5e-09	5e-09	7e-09	8e-09	5e-09	4e-09	1.1e-08	1.3e-08	1.3e-08	1.2e-08	6e-09
2003-08-01	chr1	35930718	36072500	+	35930718	35928718	35940718	1.4e-08	1e-08	1.2e-08	1.5e-08	1.8e-08	9e-09	3e-09	4e-09	2e-09	5e-09	8e-09	6e-09	8e-09	5e-09	6e-09	8e-09	1.4e-08	2.1e-08	1.3e-08	1.2e-08	3e-09	6e-09	8e-09	7e-09	6e-09	4e-09	5e-09	2e-09	6e-09	8e-09	8e-09	3e-09	1e-08	1.1e-08	5e-09	1.2e-08	1.3e-08	2e-08	5e-09	4e-09	7e-09	7e-09
TEKT2	chr1	36084075	36088275	+	36084075	36082075	36094075	6e-09	2e-08	1.1e-08	1e-08	6e-09	3e-09	9e-09	1e-08	9e-09	2.2e-08	1.5e-08	8e-09	4e-09	7e-09	2.2e-08	2.4e-08	1.6e-08	6e-09	1e-09	6e-09	9e-09	1.6e-08	1.2e-08	1.8e-08	1.9e-08	2.3e-08	1.6e-08	1.1e-08	1.2e-08	7e-09	3e-09	2e-09	4e-09	9e-09	1.3e-08	4e-09	4e-09	2e-09	1e-09	1e-09	5e-09	6e-09
ADPRHL2	chr1	36088875	36093932	+	36088875	36086875	36098875	7e-09	1.2e-08	9e-09	8e-09	4e-09	4e-09	1.8e-08	1.9e-08	1e-08	1.7e-08	3e-08	2.1e-08	1.1e-08	5e-09	9e-09	4e-09	3e-09	9e-09	1.8e-08	2e-09	8e-09	6e-09	8e-09	4e-09	8e-09	9e-09	1e-08	6e-09	5e-09	9e-09	7e-09	6e-09	5e-09	3e-09	5e-09	5e-09	7e-09	1.1e-08	1e-08	2e-09	1.1e-08	5e-09
COL8A2	chr1	36095236	36125220	-	36125220	36127220	36115220	4e-09	8e-09	3e-09	4e-09	1.1e-08	1.4e-08	1.1e-08	9e-09	1.1e-08	1.1e-08	1.4e-08	1.2e-08	1.8e-08	6e-09	4e-09	9e-09	8e-09	6e-09	3e-09	1.4e-08	1.4e-08	1.1e-08	4e-09	3e-09	6e-09	7e-09	4e-09	3e-09	1e-09	0	0	3e-09	3e-09	3e-09	2e-09	4e-09	9e-09	9e-09	6e-09	8e-09	4e-09	1e-08
TRAPPC3	chr1	36136570	36156053	-	36156053	36158053	36146053	8e-09	9e-09	9e-09	1.2e-08	2.1e-08	2.1e-08	8e-09	9e-09	1.6e-08	5e-09	8e-09	2.4e-08	1.1e-08	6e-09	1.5e-08	7e-09	6e-09	4e-09	1.8e-08	1.1e-08	8e-09	5e-09	5e-09	2e-09	4e-09	1.3e-08	1e-08	7e-09	7e-09	9e-09	5e-09	4e-09	4e-09	1.3e-08	7e-09	4e-09	7e-09	2e-09	3e-09	5e-09	4e-09	6e-09
MAP7D1	chr1	36155579	36180849	+	36155579	36153579	36165579	1.1e-08	1e-08	9e-09	6e-09	1.3e-08	6e-09	1.6e-08	2.6e-08	1.9e-08	1.3e-08	1.9e-08	2.1e-08	1.6e-08	1.7e-08	2.2e-08	1.1e-08	1e-08	8e-09	8e-09	1.2e-08	8e-09	7e-09	3e-09	4e-09	8e-09	4e-09	5e-09	1e-08	4e-09	7e-09	5e-09	1.2e-08	8e-09	2.1e-08	1.1e-08	1.3e-08	5e-09	6e-09	1.8e-08	3e-09	6e-09	7e-09
THRAP3	chr1	36224416	36305357	+	36224416	36222416	36234416	3e-09	4e-09	2e-09	2e-09	2e-09	2e-09	0	6e-09	8e-09	5e-09	6e-09	1.2e-08	1.2e-08	9e-09	1.1e-08	4e-09	1e-09	2e-09	5e-09	7e-09	6e-09	1.4e-08	1.3e-08	2.2e-08	1.1e-08	7e-09	1.3e-08	1.5e-08	6e-09	7e-09	1.2e-08	7e-09	1e-08	3.1e-08	1e-08	7e-09	1.3e-08	1.1e-08	7e-09	9e-09	2e-08	1.3e-08
SH3D21	chr1	36306387	36324886	+	36306387	36304387	36316387	6e-09	1e-08	9e-09	1.2e-08	1.4e-08	1.2e-08	1.1e-08	1.2e-08	1.1e-08	5e-09	1e-09	3e-09	6e-09	1.1e-08	2.1e-08	4e-09	1e-08	5e-09	8e-09	1.3e-08	1.4e-08	5e-09	3e-09	5e-09	1.2e-08	1.7e-08	8e-09	6e-09	8e-09	1e-08	1.3e-08	7e-09	1.8e-08	1.6e-08	1.2e-08	4e-09	9e-09	6e-09	5e-09	2e-08	3.2e-08	9e-09
EVA1B	chr1	36322031	36324154	-	36324154	36326154	36314154	4e-09	1.6e-08	2.1e-08	1.4e-08	2.1e-08	1.7e-08	1.2e-08	1.4e-08	1.9e-08	1.6e-08	1.4e-08	5e-09	3e-09	6e-09	1.6e-08	4e-09	2e-09	1.1e-08	2.7e-08	8e-09	4e-09	4e-09	6e-09	3e-09	5e-09	1e-08	7e-09	4e-09	7e-09	7e-09	5e-09	7e-09	1e-09	7e-09	6e-09	1.3e-08	3e-09	1.1e-08	9e-09	2e-09	7e-09	5e-09
STK40	chr1	36339624	36385896	-	36385896	36387896	36375896	9e-09	7e-09	3e-09	9e-09	9e-09	1.7e-08	1.4e-08	1e-09	7e-09	2e-09	1e-08	7e-09	1e-08	8e-09	5e-09	2e-09	9e-09	1.2e-08	1.4e-08	1.1e-08	7e-09	4e-09	4e-09	1.3e-08	1e-08	2.5e-08	1.3e-08	9e-09	1.1e-08	4e-09	1.2e-08	1.3e-08	9e-09	1.4e-08	7e-09	4e-09	3e-09	2e-09	8e-09	1.2e-08	6e-09	1.6e-08
LSM10	chr1	36393430	36397892	-	36397892	36399892	36387892	1.7e-08	1.4e-08	5e-09	7e-09	5e-09	1.4e-08	2e-08	1.8e-08	1.3e-08	2.4e-08	1.6e-08	6e-09	4e-09	2e-09	4e-09	4e-09	5e-09	3e-09	7e-09	3e-09	6e-09	8e-09	8e-09	1.2e-08	8e-09	6e-09	1.3e-08	1.7e-08	1e-08	8e-09	1.2e-08	5e-09	8e-09	1.2e-08	1.3e-08	6e-09	1.2e-08	1.9e-08	4e-09	1.1e-08	1.2e-08	8e-09
OSCP1	chr1	36415827	36450451	-	36450451	36452451	36440451	2e-09	9e-09	1.3e-08	2e-09	1.6e-08	1.8e-08	1.2e-08	9e-09	1.5e-08	1.3e-08	1.4e-08	1.2e-08	7e-09	7e-09	1.7e-08	1.2e-08	5e-09	1.5e-08	1e-08	5e-09	5e-09	5e-09	7e-09	6e-09	3e-09	2e-09	2e-09	7e-09	4e-09	7e-09	2e-09	3e-09	1e-08	4e-09	7e-09	4e-09	5e-09	1e-08	2e-08	3.1e-08	1.2e-08	8e-09
MRPS15	chr1	36455718	36464437	-	36464437	36466437	36454437	8e-09	1.8e-08	7e-09	1e-08	1.6e-08	1.4e-08	8e-09	1.6e-08	6e-09	1.8e-08	9e-09	1.2e-08	7e-09	5e-09	2e-09	7e-09	5e-09	8e-09	1.3e-08	1.4e-08	1.1e-08	7e-09	4e-09	7e-09	9e-09	6e-09	7e-09	1e-08	1.8e-08	6e-09	4e-09	3e-09	5e-09	3e-09	4e-09	5e-09	4e-09	1.3e-08	1.2e-08	2.1e-08	1.3e-08	5e-09
CSF3R	chr1	36466043	36483278	-	36483278	36485278	36473278	5e-09	4e-09	5e-09	8e-09	1.1e-08	6e-09	1e-08	9e-09	9e-09	1.1e-08	1e-09	6e-09	8e-09	1.2e-08	5e-09	1.3e-08	3e-09	6e-09	7e-09	9e-09	1.3e-08	1e-08	1e-08	1.5e-08	1e-08	7e-09	4e-09	1.3e-08	1.2e-08	1.4e-08	6e-09	1.4e-08	5e-09	5e-09	9e-09	1e-08	1.3e-08	1.8e-08	1.9e-08	1.6e-08	5e-09	9e-09
GRIK3	chr1	36795527	37034129	-	37034129	37036129	37024129	5e-09	3e-09	1e-08	1.4e-08	1.4e-08	1.7e-08	2.9e-08	1.9e-08	1.8e-08	8e-09	4e-09	1e-08	1.2e-08	2e-09	7e-09	9e-09	2e-08	9e-09	4e-09	8e-09	4e-09	7e-09	1.2e-08	1.4e-08	1.9e-08	1.1e-08	1.8e-08	1e-08	7e-09	5e-09	1.1e-08	8e-09	1.2e-08	3e-09	8e-09	5e-09	7e-09	2.1e-08	2.4e-08	8e-09	1.4e-08	7e-09
ZC3H12A	chr1	37474552	37484379	+	37474552	37472552	37484552	8e-09	2e-09	7e-09	6e-09	8e-09	5e-09	6e-09	5e-09	8e-09	2e-08	1e-08	1.3e-08	1e-08	1.1e-08	9e-09	1e-08	8e-09	9e-09	7e-09	7e-09	7e-09	5e-09	1.1e-08	1.8e-08	7e-09	6e-09	4e-09	7e-09	4e-09	5e-09	1.1e-08	9e-09	3e-09	9e-09	1.4e-08	4e-09	1e-08	1.3e-08	8e-09	7e-09	7e-09	5e-09
MEAF6	chr1	37492575	37514774	-	37514774	37516774	37504774	5e-09	3e-09	3e-09	9e-09	9e-09	1.9e-08	5e-09	9e-09	9e-09	4e-09	4e-09	9e-09	4e-09	2e-09	8e-09	8e-09	9e-09	8e-09	7e-09	1.3e-08	6e-09	7e-09	3e-09	9e-09	3e-09	1.1e-08	3e-09	5e-09	6e-09	1.1e-08	6e-09	6e-09	7e-09	8e-09	8e-09	6e-09	1.1e-08	8e-09	6e-09	1.1e-08	4e-09	1.1e-08
SNIP1	chr1	37534449	37554302	-	37554302	37556302	37544302	6e-09	1.2e-08	4e-09	1.2e-08	3.2e-08	2.9e-08	1.9e-08	1.5e-08	1e-08	1.1e-08	1.1e-08	1e-08	1.3e-08	7e-09	7e-09	1.1e-08	7e-09	3e-09	9e-09	8e-09	1.7e-08	1.2e-08	1.1e-08	7e-09	1e-09	1.5e-08	5e-09	1.6e-08	3e-09	4e-09	4e-09	3e-09	2e-09	1e-09	3e-09	7e-09	7e-09	6e-09	8e-09	7e-09	8e-09	6e-09
DNALI1	chr1	37556919	37566857	+	37556919	37554919	37566919	6e-09	4e-09	5e-09	4e-09	6e-09	9e-09	1.4e-08	1.6e-08	1.5e-08	1.8e-08	7e-09	1.7e-08	1e-08	8e-09	1.3e-08	7e-09	7e-09	5e-09	8e-09	4e-09	5e-09	7e-09	3e-09	1e-09	9e-09	1.1e-08	6e-09	7e-09	1.1e-08	1.1e-08	9e-09	1.4e-08	7e-09	8e-09	8e-09	2e-09	7e-09	1.1e-08	1.2e-08	1.1e-08	5e-09	7e-09
GNL2	chr1	37566816	37595921	-	37595921	37597921	37585921	4e-09	6e-09	3e-09	8e-09	6e-09	1.4e-08	2e-09	9e-09	1.1e-08	1.1e-08	3e-09	1e-08	1.1e-08	1.5e-08	8e-09	6e-09	2e-09	1.1e-08	4e-09	3e-09	1.4e-08	6e-09	9e-09	4e-09	5e-09	4e-09	1.6e-08	1.8e-08	1.3e-08	6e-09	3.5e-08	2e-08	1.6e-08	1.3e-08	6e-09	1.6e-08	2.3e-08	7e-09	5e-09	2e-09	1e-08	7e-09
RSPO1	chr1	37611350	37634923	-	37634923	37636923	37624923	4e-09	6e-09	2e-09	5e-09	4e-09	7e-09	8e-09	2e-09	1.9e-08	3e-08	2e-08	2.1e-08	1e-08	2e-09	0	8e-09	1.7e-08	6e-09	1.4e-08	7e-09	3e-09	5e-09	1e-08	2e-09	7e-09	2e-09	1e-09	3e-09	0	7e-09	8e-09	4e-09	9e-09	6e-09	1.6e-08	9e-09	1.6e-08	8e-09	1e-08	7e-09	3e-09	7e-09
C1orf109	chr1	37681570	37692249	-	37692249	37694249	37682249	8e-09	6e-09	3e-09	6e-09	8e-09	1.5e-08	2.2e-08	2.6e-08	5e-09	2.7e-08	3.6e-08	1.4e-08	1.9e-08	2.3e-08	3.3e-08	1.1e-08	2e-09	2e-09	3e-09	2e-09	1e-09	6e-09	1.1e-08	1e-08	7e-09	1.4e-08	1e-09	3e-09	3e-09	7e-09	4e-09	6e-09	2e-09	5e-09	4e-09	1.4e-08	9e-09	5e-09	8e-09	3e-09	5e-09	5e-09
CDCA8	chr1	37692418	37709719	+	37692418	37690418	37702418	3e-09	4e-09	4e-09	6e-09	7e-09	8e-09	8e-09	9e-09	2.3e-08	2.9e-08	4.1e-08	3.7e-08	1.8e-08	1.3e-08	1.9e-08	3e-09	7e-09	3e-09	3e-09	5e-09	2.3e-08	1.7e-08	3e-09	9e-09	4e-09	5e-09	9e-09	4e-09	5e-09	2e-09	1e-08	2e-09	4e-09	3e-09	4e-09	3e-09	4e-09	2e-09	3e-09	8e-09	1.2e-08	2e-09
EPHA10	chr1	37713880	37765133	-	37765133	37767133	37755133	1e-08	2e-09	6e-09	5e-09	4e-09	5e-09	1e-08	1e-08	1e-08	2.5e-08	2.2e-08	1.9e-08	7e-09	7e-09	7e-09	2e-09	7e-09	1.4e-08	7e-09	7e-09	8e-09	5e-09	5e-09	2.5e-08	9e-09	6e-09	3e-09	6e-09	5e-09	5e-09	3e-09	4e-09	5e-09	1.6e-08	5e-09	8e-09	1.1e-08	6e-09	1.4e-08	7e-09	9e-09	4e-09
MANEAL	chr1	37793802	37801137	+	37793802	37791802	37803802	1.4e-08	1.5e-08	3e-08	2.5e-08	1.9e-08	1.3e-08	5e-09	1.9e-08	1.5e-08	8e-09	2e-08	1.7e-08	1.2e-08	2e-09	6e-09	2e-09	3e-09	6e-09	2e-09	1.3e-08	4e-09	4e-09	1.1e-08	1.9e-08	8e-09	4e-09	3e-09	1.7e-08	7e-09	1.1e-08	6e-09	6e-09	1e-09	8e-09	5e-09	6e-09	5e-09	6e-09	4e-09	8e-09	9e-09	5e-09
YRDC	chr1	37802944	37808185	-	37808185	37810185	37798185	1e-09	1.2e-08	1.6e-08	1.7e-08	1.1e-08	3e-09	0	1e-09	3e-09	1e-08	2e-08	1.9e-08	2.4e-08	1.1e-08	2.3e-08	1.8e-08	1e-09	1e-09	4e-09	4e-09	1.5e-08	2e-08	2.7e-08	5e-09	1.8e-08	9e-09	3e-09	6e-09	1.3e-08	1.3e-08	1.6e-08	1.2e-08	1e-08	3e-09	2e-09	5e-09	1e-09	4e-09	4e-09	7e-09	4e-09	5e-09
C1orf122	chr1	37806979	37809454	+	37806979	37804979	37816979	1.1e-08	1.5e-08	1.3e-08	1.2e-08	1e-08	5e-09	9e-09	1.5e-08	4e-09	4e-09	6e-09	1.1e-08	8e-09	6e-09	5e-09	5e-09	1.2e-08	1.4e-08	1.1e-08	4e-09	4e-09	6e-09	4e-09	6e-09	2e-09	2e-09	9e-09	8e-09	6e-09	4e-09	1e-08	3e-09	7e-09	4e-09	2e-09	5e-09	1.5e-08	1.1e-08	9e-09	8e-09	7e-09	2e-08
MTF1	chr1	37809567	37859620	-	37859620	37861620	37849620	0	3e-09	7e-09	1e-08	5e-09	0	3e-09	5e-09	1.3e-08	1.2e-08	2e-09	4e-09	9e-09	9e-09	1.8e-08	2.5e-08	1.6e-08	1.1e-08	1e-08	1e-08	6e-09	9e-09	9e-09	1.2e-08	4e-09	3e-09	7e-09	1e-08	1.2e-08	1.3e-08	1e-08	1.5e-08	7e-09	7e-09	7e-09	8e-09	5e-09	0	3e-09	1e-09	4e-09	5e-09
INPP5B	chr1	37860697	37947057	-	37947057	37949057	37937057	3e-09	8e-09	7e-09	3e-09	1.2e-08	1e-08	5e-09	1.1e-08	7e-09	1e-08	1.3e-08	5e-09	4e-09	2e-09	3e-09	4e-09	7e-09	1e-08	6e-09	7e-09	6e-09	7e-09	1.4e-08	1.3e-08	1.8e-08	8e-09	9e-09	1.2e-08	1e-08	7e-09	1.5e-08	8e-09	8e-09	9e-09	7e-09	2e-09	3e-09	9e-09	3e-09	4e-09	7e-09	4e-09
SF3A3	chr1	37956975	37990921	-	37990921	37992921	37980921	9e-09	9e-09	1.1e-08	4e-09	1.6e-08	4e-09	8e-09	9e-09	1.7e-08	1.1e-08	7e-09	9e-09	1.1e-08	9e-09	8e-09	5e-09	6e-09	1.1e-08	1.1e-08	8e-09	9e-09	8e-09	8e-09	0	3e-09	7e-09	8e-09	5e-09	4e-09	3e-09	1e-08	1.3e-08	2.5e-08	5e-09	1e-08	3e-09	7e-09	7e-09	3e-09	1e-08	1.3e-08	1.8e-08
FHL3	chr1	37996770	38005505	-	38005505	38007505	37995505	8e-09	8e-09	9e-09	9e-09	9e-09	5e-09	4e-09	4e-09	2e-09	1e-09	1e-09	6e-09	7e-09	1.4e-08	1.5e-08	6e-09	9e-09	7e-09	1.5e-08	1.1e-08	1.5e-08	1.2e-08	7e-09	6e-09	4e-09	1.1e-08	1.8e-08	7e-09	5e-09	1.5e-08	9e-09	4e-09	3e-09	5e-09	6e-09	8e-09	3e-09	6e-09	1.2e-08	1.4e-08	7e-09	1.7e-08
UTP11L	chr1	38012742	38024824	+	38012742	38010742	38022742	5e-09	7e-09	5e-09	5e-09	5e-09	1e-08	1.8e-08	2.7e-08	1.1e-08	3.2e-08	2.4e-08	1.6e-08	3e-09	6e-09	1.1e-08	1.2e-08	8e-09	1.2e-08	6e-09	4e-09	7e-09	7e-09	8e-09	8e-09	8e-09	1.1e-08	6e-09	6e-09	2.2e-08	2.1e-08	8e-09	1.3e-08	9e-09	1.7e-08	8e-09	7e-09	5e-09	3e-09	7e-09	6e-09	0	1e-09
POU3F1	chr1	38043827	38046794	-	38046794	38048794	38036794	4e-09	2e-09	0	2e-09	8e-09	1.2e-08	4e-09	5e-09	6e-09	2.4e-08	2.2e-08	1.3e-08	2.3e-08	1e-08	1e-08	3e-09	7e-09	6e-09	1.1e-08	1.1e-08	8e-09	6e-09	7e-09	1e-08	1.8e-08	2.3e-08	1.7e-08	1.2e-08	4e-09	1.4e-08	8e-09	6e-09	1.2e-08	8e-09	6e-09	8e-09	2e-09	1e-08	1.6e-08	1e-09	6e-09	2e-09
RRAGC	chr1	38838198	38859823	-	38859823	38861823	38849823	0	0	2e-09	1.1e-08	5e-09	3e-09	4e-09	6e-09	1.6e-08	4e-09	8e-09	6e-09	5e-09	1e-08	6e-09	9e-09	1.8e-08	1.2e-08	4e-09	9e-09	1e-08	6e-09	6e-09	1e-08	1.4e-08	2e-08	1.7e-08	8e-09	8e-09	1.5e-08	2.3e-08	1.2e-08	1.2e-08	6e-09	1.3e-08	8e-09	1.2e-08	6e-09	1e-08	1.1e-08	1.2e-08	2.1e-08
MYCBP	chr1	38862964	38874105	-	38874105	38876105	38864105	1.1e-08	7e-09	5e-09	1.2e-08	8e-09	4e-09	8e-09	1.6e-08	5e-09	8e-09	1.1e-08	8e-09	1.5e-08	1.2e-08	1.7e-08	2.5e-08	2.5e-08	6e-09	5e-09	2e-09	3e-09	8e-09	5e-09	4e-09	4e-09	7e-09	1e-09	4e-09	9e-09	1e-08	7e-09	9e-09	5e-09	7e-09	1e-08	3e-09	3e-09	6e-09	1.6e-08	5e-09	6e-09	8e-09
RP5	chr1	38864503	38881617	-	38881617	38883617	38871617	1e-09	2e-09	7e-09	1e-08	6e-09	3e-09	4e-09	3e-09	1.7e-08	2e-08	3.3e-08	1.7e-08	2.4e-08	4.3e-08	3.2e-08	1.8e-08	1.9e-08	1.6e-08	3e-09	1e-09	2e-09	6e-09	5e-09	8e-09	8e-09	8e-09	6e-09	7e-09	5e-09	3e-09	6e-09	5e-09	1e-09	0	4e-09	2e-09	2e-09	5e-09	8e-09	1.5e-08	1.1e-08	3e-09
GJA9	chr1	38874451	38881587	-	38881587	38883587	38871587	5e-09	9e-09	7e-09	6e-09	9e-09	2e-09	5e-09	4e-09	3e-09	1.7e-08	1.1e-08	6e-09	1e-09	8e-09	2e-08	1.2e-08	1.2e-08	1e-08	1.2e-08	9e-09	7e-09	9e-09	1e-08	4e-09	2e-09	3e-09	3e-09	7e-09	1.7e-08	1.8e-08	6e-09	7e-09	9e-09	1.1e-08	1.4e-08	4e-09	4e-09	1.4e-08	7e-09	7e-09	6e-09	1.1e-08
RHBDL2	chr1	38885807	38941799	-	38941799	38943799	38931799	2e-09	8e-09	9e-09	1e-08	7e-09	1.4e-08	8e-09	1.5e-08	2.2e-08	1.7e-08	1.2e-08	1e-08	9e-09	1e-08	8e-09	3e-09	2e-09	8e-09	6e-09	9e-09	6e-09	1.6e-08	2.4e-08	5e-09	5e-09	1e-08	1.5e-08	2.4e-08	1e-08	4e-09	1e-08	1.2e-08	6e-09	5e-09	1.1e-08	1.8e-08	8e-09	1.3e-08	4e-09	8e-09	1e-09	2e-09
AKIRIN1	chr1	38991223	39006059	+	38991223	38989223	39001223	2e-09	4e-09	1.4e-08	9e-09	4e-09	1.5e-08	9e-09	1.5e-08	1.4e-08	6e-09	5e-09	6e-09	1.2e-08	9e-09	5e-09	1e-08	1.6e-08	1.5e-08	2.3e-08	1.1e-08	1.7e-08	7e-09	1.1e-08	1.1e-08	2e-09	2e-09	9e-09	7e-09	6e-09	8e-09	1e-08	9e-09	6e-09	5e-09	7e-09	3e-09	6e-09	4e-09	1.3e-08	1.1e-08	1.9e-08	6e-09
NDUFS5	chr1	39026318	39034636	+	39026318	39024318	39036318	1.9e-08	1.5e-08	1.3e-08	1.4e-08	1.2e-08	8e-09	1.1e-08	5e-09	3.1e-08	4.3e-08	1.5e-08	1.4e-08	7e-09	1.6e-08	1e-08	5e-09	9e-09	1.1e-08	2e-09	7e-09	9e-09	7e-09	2e-09	1e-09	1e-09	4e-09	6e-09	8e-09	9e-09	7e-09	5e-09	4e-09	3e-09	7e-09	1.2e-08	2e-09	1e-09	3e-09	4e-09	1e-08	7e-09	3e-09
MACF1	chr1	39081316	39487177	+	39081316	39079316	39091316	7e-09	1e-08	1.7e-08	1e-08	1.3e-08	3e-09	6e-09	7e-09	8e-09	5e-09	1e-08	2e-08	3.7e-08	8e-09	4e-09	4e-09	6e-09	2e-09	1.2e-08	1.1e-08	4e-09	3e-09	2e-09	7e-09	5e-09	5e-09	1e-09	1e-08	9e-09	8e-09	1.4e-08	1.9e-08	3.1e-08	1.4e-08	3.8e-08	4e-08	1.4e-08	1.5e-08	1.8e-08	1.2e-08	1.8e-08	1.8e-08
BMP8A	chr1	39491646	39525935	+	39491646	39489646	39501646	9e-09	9e-09	3e-09	3e-09	1.2e-08	5e-09	5e-09	2e-09	1.5e-08	1.3e-08	7e-09	8e-09	5e-09	8e-09	6e-09	6e-09	5e-09	2e-09	7e-09	8e-09	4e-09	5e-09	7e-09	1.2e-08	7e-09	1.2e-08	1.4e-08	1.2e-08	1.7e-08	5e-09	5e-09	7e-09	8e-09	2e-09	8e-09	9e-09	1.4e-08	7e-09	4e-09	3e-09	4e-09	3e-09
PABPC4	chr1	39560816	39576790	-	39576790	39578790	39566790	1.1e-08	1.6e-08	1.1e-08	1.3e-08	3e-09	5e-09	1.7e-08	4e-09	1.1e-08	1.4e-08	2.1e-08	8e-09	1.1e-08	3e-09	5e-09	4e-09	1e-08	6e-09	2e-09	4e-09	4e-09	5e-09	1e-08	4e-09	7e-09	1.8e-08	8e-09	8e-09	8e-09	8e-09	4e-09	9e-09	2e-08	7e-09	9e-09	1.4e-08	6e-09	5e-09	6e-09	6e-09	1.1e-08	7e-09
HEYL	chr1	39624153	39639945	-	39639945	39641945	39629945	7e-09	7e-09	1.7e-08	8e-09	5e-09	3e-09	3e-09	8e-09	6e-09	1.4e-08	9e-09	1.2e-08	7e-09	5e-09	7e-09	5e-09	8e-09	2e-09	2e-09	1.4e-08	9e-09	6e-09	1e-08	7e-09	9e-09	1e-09	9e-09	1.5e-08	4e-09	5e-09	7e-09	6e-09	7e-09	9e-09	5e-09	6e-09	1e-08	1.7e-08	1.1e-08	1.6e-08	1.5e-08	1e-08
NT5C1A	chr1	39659121	39672038	-	39672038	39674038	39662038	3e-09	2e-09	2e-09	5e-09	1e-08	1.6e-08	1.6e-08	1.7e-08	3.1e-08	3.1e-08	1.6e-08	1.9e-08	1.2e-08	1.3e-08	9e-09	8e-09	9e-09	2e-09	1.2e-08	4e-09	4e-09	3e-09	8e-09	6e-09	9e-09	4e-09	6e-09	1.4e-08	1.1e-08	1.1e-08	6e-09	4e-09	4e-09	8e-09	1.2e-08	8e-09	1e-08	1.1e-08	4e-09	8e-09	2e-09	1.2e-08
HPCAL4	chr1	39678648	39691689	-	39691689	39693689	39681689	2e-09	6e-09	1e-08	4e-09	8e-09	9e-09	7e-09	3e-09	1.5e-08	8e-09	1.2e-08	7e-09	3e-09	8e-09	5e-09	3e-09	3e-09	5e-09	3e-09	7e-09	4e-09	0	1.5e-08	8e-09	1e-08	1.6e-08	1.3e-08	1.3e-08	5e-09	1.6e-08	1.7e-08	1.3e-08	5e-09	7e-09	1.2e-08	4e-09	6e-09	5e-09	8e-09	6e-09	1.2e-08	7e-09
PPIE	chr1	39692182	39763914	+	39692182	39690182	39702182	2e-09	5e-09	8e-09	6e-09	4e-09	6e-09	9e-09	7e-09	1.1e-08	1.1e-08	1.6e-08	8e-09	2e-09	3e-09	1.3e-08	1.5e-08	8e-09	8e-09	7e-09	4e-09	9e-09	9e-09	1.4e-08	1.2e-08	2e-09	2e-09	4e-09	1.6e-08	9e-09	3e-09	1e-08	1e-08	8e-09	5e-09	3e-09	6e-09	1.1e-08	4e-09	7e-09	7e-09	5e-09	6e-09
BMP8B	chr1	39757182	39788861	-	39788861	39790861	39778861	2e-09	5e-09	8e-09	6e-09	5e-09	6e-09	9e-09	7e-09	1.1e-08	1.1e-08	1.6e-08	8e-09	2e-09	3e-09	1.3e-08	1.5e-08	8e-09	8e-09	7e-09	4e-09	9e-09	9e-09	1.4e-08	1.2e-08	2e-09	2e-09	4e-09	1.5e-08	9e-09	3e-09	1e-08	9e-09	8e-09	5e-09	3e-09	6e-09	1.1e-08	4e-09	7e-09	7e-09	5e-09	6e-09
OXCT2	chr1	39769523	39771348	-	39771348	39773348	39761348	1.2e-08	7e-09	3e-09	8e-09	1.3e-08	7e-09	6e-09	1.1e-08	9e-09	2.1e-08	9e-09	1.6e-08	1.2e-08	1e-08	1e-08	1.5e-08	9e-09	8e-09	1e-09	1e-09	6e-09	1e-08	3e-09	7e-09	9e-09	9e-09	1.3e-08	6e-09	3e-09	3e-09	1.4e-08	6e-09	8e-09	1.2e-08	1.8e-08	5e-09	6e-09	1e-08	6e-09	2e-09	1.1e-08	1e-08
TRIT1	chr1	39841022	39883511	-	39883511	39885511	39873511	3e-09	3e-09	5e-09	4e-09	6e-09	1.3e-08	1.8e-08	1.6e-08	1.2e-08	1.5e-08	1e-09	8e-09	3e-09	4e-09	8e-09	7e-09	5e-09	6e-09	1.7e-08	1.2e-08	2e-09	7e-09	3e-09	4e-09	2e-09	1.1e-08	9e-09	7e-09	2e-09	0	2e-09	1.1e-08	1.4e-08	5e-09	5e-09	9e-09	3e-09	3e-09	1.5e-08	6e-09	1.3e-08	1.8e-08
MYCL	chr1	39895426	39902256	-	39902256	39904256	39892256	5e-09	4e-09	3e-09	7e-09	6e-09	1.4e-08	1.4e-08	2.6e-08	7e-09	1.1e-08	1.2e-08	8e-09	1.5e-08	2.4e-08	5e-09	7e-09	6e-09	1.2e-08	7e-09	8e-09	7e-09	1.4e-08	1.5e-08	1.5e-08	9e-09	4e-09	2e-09	4e-09	3e-09	1.3e-08	6e-09	7e-09	1.1e-08	4e-09	7e-09	5e-09	1.1e-08	5e-09	6e-09	4e-09	5e-09	7e-09
MFSD2A	chr1	39955112	39969968	+	39955112	39953112	39965112	5e-09	1.1e-08	7e-09	3e-09	7e-09	1.2e-08	1e-08	5e-09	5e-09	2.1e-08	6e-09	9e-09	1e-08	9e-09	1.4e-08	1.5e-08	1.2e-08	1.6e-08	2.2e-08	1.4e-08	1.3e-08	2e-08	1.4e-08	9e-09	5e-09	1.1e-08	1.3e-08	1.2e-08	6e-09	5e-09	3e-09	4e-09	1e-09	5e-09	1.9e-08	5e-09	2e-09	3e-09	8e-09	4e-09	5e-09	5e-09
CAP1	chr1	40040233	40072649	+	40040233	40038233	40050233	5e-09	4e-09	1.5e-08	9e-09	7e-09	5e-09	1.6e-08	1.3e-08	8e-09	1e-08	1.7e-08	1e-08	0	3e-09	4e-09	7e-09	7e-09	2.1e-08	1.2e-08	6e-09	5e-09	4e-09	8e-09	1.6e-08	7e-09	3e-09	9e-09	1e-08	8e-09	1.8e-08	8e-09	4e-09	2e-09	1.2e-08	3e-09	5e-09	1.3e-08	2e-08	5e-09	5e-09	1e-08	1.8e-08
PPT1	chr1	40072705	40097703	-	40097703	40099703	40087703	0	1e-09	3e-09	1e-09	5e-09	1.3e-08	8e-09	1.2e-08	1.4e-08	5e-09	8e-09	6e-09	7e-09	1.2e-08	1.5e-08	9e-09	8e-09	1e-08	1.7e-08	1.2e-08	7e-09	8e-09	4e-09	3e-09	5e-09	7e-09	6e-09	1.3e-08	2.4e-08	1.7e-08	1e-08	8e-09	1.5e-08	1.1e-08	2.1e-08	1e-08	5e-09	4e-09	1.2e-08	9e-09	1.5e-08	9e-09
RLF	chr1	40161373	40240921	+	40161373	40159373	40171373	7e-09	4e-09	1e-09	7e-09	8e-09	4e-09	2e-09	7e-09	2.5e-08	2.4e-08	9e-09	2e-08	1.9e-08	4.4e-08	1.7e-08	2.5e-08	8e-09	7e-09	4e-09	1e-09	2e-09	3e-09	8e-09	2e-09	2e-09	8e-09	5e-09	6e-09	1.8e-08	1.6e-08	9e-09	4e-09	5e-09	6e-09	4e-09	8e-09	4e-09	9e-09	3e-09	4e-09	1.1e-08	9e-09
TMCO2	chr1	40247901	40251691	+	40247901	40245901	40257901	4e-09	1.6e-08	7e-09	8e-09	1e-08	4e-09	4e-09	9e-09	1.4e-08	3e-09	2e-09	1.1e-08	1e-08	2.1e-08	8e-09	7e-09	1.8e-08	1.6e-08	1.1e-08	9e-09	1e-08	2e-09	1.6e-08	8e-09	4e-09	8e-09	6e-09	6e-09	8e-09	8e-09	2e-09	1e-09	2e-09	7e-09	5e-09	6e-09	1e-08	5e-08	3e-08	1.5e-08	1e-08	6e-09
ZMPSTE24	chr1	40258107	40294184	+	40258107	40256107	40268107	9e-09	6e-09	1.1e-08	9e-09	1.2e-08	2.3e-08	7e-09	9e-09	2.6e-08	3.8e-08	1e-08	9e-09	8e-09	3e-09	1e-09	2e-09	4e-09	4e-09	1.1e-08	6e-09	3e-09	1e-09	1e-09	2e-09	8e-09	9e-09	1e-08	4e-09	3e-09	6e-09	9e-09	7e-09	1.1e-08	1.4e-08	1.2e-08	1e-08	2e-09	7e-09	9e-09	3e-09	1.4e-08	8e-09
COL9A2	chr1	40300487	40317294	-	40317294	40319294	40307294	4e-09	3e-09	5e-09	4e-09	2e-09	3e-09	6e-09	1.6e-08	6e-09	6e-09	2e-09	1e-08	6e-09	4e-09	8e-09	1.7e-08	8e-09	1.5e-08	7e-09	5e-09	9e-09	9e-09	9e-09	1.5e-08	6e-09	8e-09	4e-09	6e-09	7e-09	4e-09	8e-09	8e-09	1.2e-08	1.1e-08	4e-09	5e-09	1.1e-08	5e-09	2.4e-08	1.3e-08	4e-09	8e-09
SMAP2	chr1	40344850	40423326	+	40344850	40342850	40354850	1e-09	3e-09	9e-09	1.9e-08	1.7e-08	1.1e-08	1e-09	9e-09	5e-09	1.6e-08	1.8e-08	1.9e-08	1.2e-08	1e-08	8e-09	5e-09	5e-09	1.4e-08	6e-09	1.4e-08	1.2e-08	1.2e-08	4e-09	7e-09	1.1e-08	1.4e-08	1e-08	1e-08	1.3e-08	8e-09	8e-09	5e-09	3e-09	1.3e-08	5e-09	1.2e-08	8e-09	5e-09	1e-09	1.1e-08	9e-09	8e-09
ZFP69B	chr1	40450107	40463718	+	40450107	40448107	40460107	2e-09	3e-09	1e-09	1e-08	7e-09	7e-09	2e-09	3e-09	5e-09	3e-09	2e-08	2.8e-08	2.2e-08	1.3e-08	5e-09	4e-09	1.1e-08	7e-09	6e-09	1e-08	4e-09	1.4e-08	1.2e-08	1e-09	3e-09	7e-09	3e-09	1.1e-08	1.5e-08	9e-09	9e-09	7e-09	1.6e-08	3e-09	1e-09	6e-09	6e-09	7e-09	8e-09	1.4e-08	1.6e-08	1.1e-08
ZFP69	chr1	40477215	40496343	+	40477215	40475215	40487215	1.2e-08	1e-08	6e-09	7e-09	2.5e-08	2e-08	2e-08	1.3e-08	1.1e-08	2.9e-08	1.7e-08	6e-09	8e-09	7e-09	5e-09	6e-09	9e-09	6e-09	6e-09	3e-09	2e-09	1e-08	1e-08	1.5e-08	4e-09	3e-09	2e-09	1.3e-08	8e-09	3e-09	3e-09	4e-09	1.3e-08	1.3e-08	1.5e-08	1.9e-08	2e-08	2.1e-08	2e-09	9e-09	4e-09	6e-09
EXO5	chr1	40508741	40516556	+	40508741	40506741	40518741	9e-09	5e-09	6e-09	8e-09	7e-09	3e-09	1e-08	6e-09	5e-09	1e-09	3e-09	6e-09	1.6e-08	2.7e-08	1.5e-08	1.1e-08	1e-08	1.2e-08	1.1e-08	7e-09	2.3e-08	1.4e-08	6e-09	3e-09	6e-09	9e-09	5e-09	7e-09	6e-09	7e-09	4e-09	3e-09	1e-08	1.3e-08	9e-09	3e-09	1.3e-08	3e-09	5e-09	8e-09	1.2e-08	1.4e-08
ZNF684	chr1	40531561	40548169	+	40531561	40529561	40541561	2e-09	3e-09	5e-09	5e-09	2e-09	1.3e-08	6e-09	1.3e-08	2.2e-08	5e-09	8e-09	1e-08	8e-09	1e-08	7e-09	4e-09	9e-09	1.1e-08	1.8e-08	1e-08	6e-09	7e-09	8e-09	5e-09	6e-09	4e-09	3e-09	1.1e-08	9e-09	8e-09	3e-09	3e-09	8e-09	1.2e-08	2.8e-08	1.2e-08	1.3e-08	6e-09	3e-09	2e-09	1.4e-08	2e-09
RIMS3	chr1	40620679	40665657	-	40665657	40667657	40655657	5e-09	3e-09	6e-09	1e-09	3e-09	1e-09	4e-09	7e-09	6e-09	7e-09	1.7e-08	1.1e-08	1.7e-08	1e-08	1.9e-08	9e-09	9e-09	5e-09	6e-09	5e-09	6e-09	2.1e-08	6e-09	8e-09	9e-09	4e-09	7e-09	2e-09	5e-09	7e-09	9e-09	1.8e-08	8e-09	3e-09	3e-09	1e-08	1.1e-08	8e-09	5e-09	1.3e-08	4e-09	8e-09
NFYC	chr1	40691570	40771603	+	40691570	40689570	40701570	5e-09	4e-09	4e-09	1.3e-08	1e-09	3e-09	1.5e-08	1.5e-08	1.6e-08	8e-09	4e-09	5e-09	5e-09	1e-09	3e-09	4e-09	1.5e-08	4e-09	3e-09	2.1e-08	1.1e-08	4e-09	9e-09	1.5e-08	1.4e-08	4e-09	4e-09	1e-08	1.3e-08	5e-09	1.7e-08	1.7e-08	3e-09	8e-09	1.7e-08	1.2e-08	6e-09	7e-09	9e-09	3e-09	8e-09	5e-09
KCNQ4	chr1	40784012	40840452	+	40784012	40782012	40794012	7e-09	5e-09	8e-09	5e-09	1e-09	1e-09	2e-09	1.2e-08	9e-09	1.2e-08	1.7e-08	1.4e-08	1.4e-08	1.2e-08	1.8e-08	1.2e-08	9e-09	3e-09	7e-09	8e-09	4e-09	9e-09	1e-08	6e-09	1.1e-08	2e-09	3e-09	2e-09	7e-09	1.1e-08	4e-09	3e-09	9e-09	9e-09	6e-09	1.2e-08	8e-09	1.1e-08	9e-09	6e-09	6e-09	5e-09
CITED4	chr1	40861051	40862366	-	40862366	40864366	40852366	0	7e-09	5e-09	9e-09	8e-09	1.1e-08	8e-09	4e-09	6e-09	9e-09	9e-09	1.3e-08	3e-08	2e-08	2.1e-08	2.1e-08	3.4e-08	1.4e-08	1.4e-08	6e-09	1.4e-08	1.5e-08	7e-09	1e-08	4e-09	5e-09	1e-09	7e-09	3e-09	3e-09	1.1e-08	1.7e-08	2e-08	3e-09	2e-09	0	9e-09	2e-09	6e-09	4e-09	2e-09	1e-09
CTPS1	chr1	40979335	41012565	+	40979335	40977335	40989335	8e-09	3e-09	1.1e-08	1.1e-08	8e-09	1e-08	5e-09	2e-08	1.4e-08	1.4e-08	1.3e-08	1.4e-08	5e-09	7e-09	1.2e-08	1.4e-08	5e-09	1.7e-08	1.8e-08	1.6e-08	3e-09	6e-09	3e-09	7e-09	3e-09	5e-09	5e-09	5e-09	9e-09	9e-09	8e-09	5e-09	2e-09	5e-09	9e-09	4e-09	9e-09	4e-09	6e-09	4e-09	6e-09	3e-09
SLFNL1	chr1	41015597	41023237	-	41023237	41025237	41013237	4e-09	0	4e-09	4e-09	2e-09	7e-09	1.6e-08	1.4e-08	5e-09	7e-09	1.2e-08	1.3e-08	7e-09	1.5e-08	8e-09	5e-09	8e-09	2e-09	1.2e-08	7e-09	1.2e-08	9e-09	9e-09	8e-09	7e-09	1e-08	3e-09	9e-09	6e-09	7e-09	8e-09	1.6e-08	1.3e-08	7e-09	7e-09	7e-09	1.1e-08	1.1e-08	6e-09	1e-08	9e-09	1.2e-08
SCMH1	chr1	41027200	41242116	-	41242116	41244116	41232116	1e-08	1.1e-08	8e-09	2e-09	8e-09	6e-09	4e-09	4e-09	6e-09	8e-09	2.2e-08	1.3e-08	1.6e-08	2.1e-08	1.4e-08	1e-08	6e-09	6e-09	1.3e-08	5e-09	1.2e-08	1e-08	3e-09	1e-08	1.2e-08	6e-09	5e-09	6e-09	8e-09	2.8e-08	1.1e-08	9e-09	4e-09	7e-09	7e-09	5e-09	7e-09	3e-09	1.3e-08	1e-08	5e-09	5e-09
FOXO6	chr1	41361922	41383590	+	41361922	41359922	41371922	8e-09	5e-09	1.3e-08	9e-09	6e-09	8e-09	3e-09	9e-09	1.2e-08	1.9e-08	7e-09	1.5e-08	9e-09	1.5e-08	1.2e-08	1e-08	1.1e-08	1.3e-08	4e-09	1e-08	6e-09	9e-09	1.2e-08	7e-09	7e-09	8e-09	1.5e-08	9e-09	5e-09	9e-09	1.1e-08	7e-09	3e-09	7e-09	6e-09	2.1e-08	1.2e-08	1.2e-08	6e-09	5e-09	8e-09	5e-09
EDN2	chr1	41478775	41484671	-	41484671	41486671	41474671	1.1e-08	1.9e-08	2.7e-08	3.1e-08	3.1e-08	2.2e-08	1.8e-08	1e-09	6e-09	7e-09	6e-09	8e-09	8e-09	1.1e-08	1.1e-08	5e-09	4e-09	6e-09	3e-09	1.1e-08	3e-09	1.8e-08	7e-09	5e-09	3e-09	5e-09	1e-09	7e-09	8e-09	5e-09	4e-09	5e-09	9e-09	5e-09	2e-09	4e-09	3e-09	9e-09	1.4e-08	7e-09	8e-09	3e-09
HIVEP3	chr1	41506365	41918707	-	41918707	41920707	41908707	2e-09	3e-09	4e-09	1.1e-08	1.6e-08	1.1e-08	1.5e-08	2.8e-08	4.5e-08	3.9e-08	1.4e-08	9e-09	3e-09	4e-09	4e-09	1e-09	4e-09	7e-09	4e-09	4e-09	6e-09	1e-08	6e-09	1.7e-08	6e-09	0	1e-09	5e-09	3e-09	3e-09	5e-09	5e-09	6e-09	1e-08	4e-09	2e-09	1.2e-08	1.2e-08	1e-08	1.5e-08	1.4e-08	1.3e-08
GUCA2B	chr1	42153421	42155824	+	42153421	42151421	42163421	1e-08	1.6e-08	1.2e-08	1.6e-08	4e-09	5e-09	7e-09	8e-09	9e-09	1.1e-08	9e-09	4e-09	4e-09	8e-09	4e-09	6e-09	7e-09	8e-09	2e-09	6e-09	6e-09	1.9e-08	1.1e-08	1.3e-08	1e-08	1.2e-08	8e-09	9e-09	1.4e-08	9e-09	1.9e-08	1.7e-08	1.1e-08	8e-09	6e-09	5e-09	1.4e-08	9e-09	1e-08	9e-09	6e-09	4e-09
GUCA2A	chr1	42162691	42164718	-	42164718	42166718	42154718	1e-08	7e-09	1.8e-08	8e-09	1.4e-08	1.7e-08	1.2e-08	1.7e-08	1.2e-08	5e-09	1.1e-08	1.5e-08	1.8e-08	1.5e-08	1.3e-08	5e-09	9e-09	8e-09	9e-09	5e-09	1.6e-08	1.1e-08	4e-09	1e-09	5e-09	6e-09	4e-09	4e-09	3e-09	2e-09	7e-09	8e-09	1.1e-08	3e-09	4e-09	1e-08	5e-09	2e-09	4e-09	5e-09	1e-09	3e-09
FOXJ3	chr1	42176539	42335877	-	42335877	42337877	42325877	1e-08	2.1e-08	9e-09	1.1e-08	1.3e-08	6e-09	5e-09	9e-09	1.2e-08	2.3e-08	7e-09	5e-09	6e-09	8e-09	8e-09	1.1e-08	1e-08	1.8e-08	9e-09	1.4e-08	9e-09	7e-09	9e-09	1e-08	1.2e-08	8e-09	3e-09	6e-09	2e-09	3e-09	5e-09	3e-09	2e-09	6e-09	5e-09	1e-09	1.2e-08	8e-09	7e-09	2e-09	0	0
RIMKLA	chr1	42380795	42422578	+	42380795	42378795	42390795	9e-09	3e-09	3e-09	1.6e-08	1.1e-08	7e-09	1.8e-08	1.4e-08	1.1e-08	1e-08	1.9e-08	1.8e-08	1.1e-08	1.3e-08	6e-09	7e-09	5e-09	1.7e-08	8e-09	1.3e-08	4e-09	2e-09	9e-09	6e-09	1.1e-08	8e-09	2e-09	5e-09	3e-09	2e-09	3e-09	1.4e-08	1.2e-08	1.1e-08	1.3e-08	7e-09	7e-09	4e-09	1e-09	1.2e-08	1.6e-08	1e-08
ZMYND12	chr1	42430329	42456267	-	42456267	42458267	42446267	1.7e-08	5e-09	8e-09	8e-09	1.1e-08	1.2e-08	1.8e-08	5e-09	1e-08	1e-08	1.8e-08	4e-09	3e-09	1.4e-08	1.2e-08	3e-09	5e-09	5e-09	5e-09	4e-09	8e-09	1.3e-08	7e-09	3e-09	9e-09	1e-08	7e-09	9e-09	2e-09	6e-09	1.8e-08	6e-09	1.4e-08	1.2e-08	6e-09	1.7e-08	1.8e-08	8e-09	2.1e-08	1e-08	6e-09	3e-09
PPCS	chr1	42456117	42460414	+	42456117	42454117	42466117	4e-09	1e-09	3e-09	7e-09	8e-09	7e-09	2.5e-08	2.1e-08	1.4e-08	3.4e-08	2.5e-08	1.3e-08	2e-09	1e-08	1.2e-08	4e-09	5e-09	3e-09	1e-08	1e-08	6e-09	1e-08	1.3e-08	4e-09	4e-09	1e-09	2e-09	2e-09	7e-09	8e-09	1e-09	4e-09	1.2e-08	1.2e-08	1.3e-08	9e-09	8e-09	7e-09	6e-09	1.2e-08	1e-08	1.1e-08
CCDC30	chr1	42463354	42654664	+	42463354	42461354	42473354	9e-09	6e-09	9e-09	1.1e-08	8e-09	1.2e-08	8e-09	5e-09	1.2e-08	9e-09	1e-09	5e-09	6e-09	1.5e-08	7e-09	1.3e-08	3e-09	1e-09	1.5e-08	8e-09	1e-08	4e-09	5e-09	7e-09	1.1e-08	6e-09	1e-08	1.3e-08	5e-09	5e-09	3e-09	5e-09	1.6e-08	1.3e-08	5e-09	2e-09	4e-09	7e-09	2e-09	7e-09	1.6e-08	1.1e-08
PPIH	chr1	42658425	42676758	+	42658425	42656425	42668425	5e-09	5e-09	9e-09	1.1e-08	2e-09	1.3e-08	3.1e-08	2.2e-08	1.3e-08	3.1e-08	6e-09	1.3e-08	8e-09	5e-09	8e-09	7e-09	5e-09	6e-09	4e-09	1e-09	5e-09	4e-09	3e-09	2e-09	1e-09	4e-09	8e-09	1e-08	1.6e-08	5e-09	3e-09	5e-09	3e-09	7e-09	7e-09	8e-09	6e-09	3e-09	3e-09	1.2e-08	2.2e-08	7e-09
YBX1	chr1	42682427	42702349	+	42682427	42680427	42692427	7e-09	9e-09	1.1e-08	1.4e-08	1.1e-08	1.2e-08	9e-09	4e-09	8e-09	1.3e-08	1e-09	1.1e-08	5e-09	1.4e-08	1.1e-08	8e-09	1.4e-08	1.4e-08	4e-09	3e-09	7e-09	1.3e-08	1e-08	9e-09	1e-09	6e-09	1.4e-08	2e-09	2e-09	3e-09	6e-09	1e-08	5e-09	9e-09	1.2e-08	1.7e-08	7e-09	7e-09	1e-08	8e-09	4e-09	9e-09
CLDN19	chr1	42733093	42740254	-	42740254	42742254	42730254	1.4e-08	9e-09	9e-09	5e-09	2.1e-08	1.6e-08	6e-09	1e-08	1.6e-08	7e-09	1.8e-08	8e-09	1.1e-08	1.4e-08	8e-09	2.1e-08	6e-09	7e-09	4e-09	1.2e-08	9e-09	7e-09	2e-09	6e-09	4e-09	8e-09	7e-09	1.1e-08	2e-09	9e-09	4.5e-08	5e-09	3e-09	9e-09	5e-09	5e-09	1e-09	5e-09	1.4e-08	7e-09	2e-08	7e-09
P3H1	chr1	42746335	42767084	-	42767084	42769084	42757084	4e-09	5e-09	1.1e-08	9e-09	1e-08	1.6e-08	7e-09	1.1e-08	8e-09	1.5e-08	1.5e-08	3.1e-08	2e-08	1.2e-08	5e-09	3e-09	4e-09	1.2e-08	1.5e-08	1.1e-08	1.4e-08	6e-09	1.7e-08	7e-09	8e-09	1.5e-08	7e-09	1.3e-08	1.9e-08	5e-09	3e-09	5e-09	6e-09	7e-09	8e-09	6e-09	1.1e-08	6e-09	5e-09	5e-09	2e-09	9e-09
C1orf50	chr1	42767269	42794493	+	42767269	42765269	42777269	6e-09	5e-09	1e-08	1.6e-08	9e-09	1e-08	9e-09	4e-09	7e-09	1.4e-08	7e-09	1e-08	1.5e-08	1.2e-08	1.1e-08	7e-09	1e-08	1e-08	3e-09	2e-09	1.1e-08	9e-09	1.5e-08	1.5e-08	4e-09	6e-09	5e-09	1.1e-08	1.4e-08	7e-09	7e-09	3e-09	5e-09	8e-09	5e-09	7e-09	1.4e-08	9e-09	1.6e-08	9e-09	9e-09	7e-09
SVBP	chr1	42807052	42817252	-	42817252	42819252	42807252	6e-09	1.2e-08	1e-08	1.2e-08	7e-09	7e-09	1e-08	6e-09	5e-09	7e-09	6e-09	9e-09	1.3e-08	1.3e-08	7e-09	4e-09	5e-09	1e-08	9e-09	4e-09	5e-09	1.2e-08	1e-08	8e-09	5e-09	4e-09	6e-09	5e-09	2e-09	1e-09	2e-09	3e-09	4e-09	6e-09	8e-09	6e-09	1.4e-08	2.8e-08	1.2e-08	6e-09	1.1e-08	6e-09
ERMAP	chr1	42817131	42844989	+	42817131	42815131	42827131	5e-09	5e-09	8e-09	9e-09	1.2e-08	9e-09	9e-09	6e-09	1.1e-08	1.2e-08	7e-09	2.4e-08	1.9e-08	8e-09	8e-09	8e-09	8e-09	1.1e-08	5e-09	1.7e-08	5e-09	1.6e-08	2.2e-08	7e-09	8e-09	9e-09	1.1e-08	8e-09	8e-09	4e-09	5e-09	5e-09	3e-09	1e-08	1.1e-08	1.1e-08	8e-09	1.4e-08	2e-09	5e-09	3e-09	3e-09
ZNF691	chr1	42846573	42852477	+	42846573	42844573	42856573	6e-09	7e-09	1.3e-08	1.3e-08	2.4e-08	2.2e-08	2.8e-08	2.3e-08	4.6e-08	3.3e-08	3.9e-08	3.5e-08	7e-09	5e-09	5e-09	4e-09	4e-09	2e-09	1e-09	5e-09	7e-09	4e-09	3e-09	3e-09	4e-09	1e-08	4e-09	3e-09	2e-09	3e-09	1e-09	4e-09	4e-09	8e-09	8e-09	9e-09	3e-09	2e-09	1e-09	9e-09	1.2e-08	1.1e-08
SLC2A1	chr1	42925375	42959173	-	42959173	42961173	42949173	9e-09	2.4e-08	8e-09	1e-08	2e-09	1e-08	7e-09	8e-09	5e-09	8e-09	1.6e-08	1.8e-08	8e-09	8e-09	4e-09	6e-09	1.3e-08	5e-09	3e-09	1e-09	3e-09	3e-09	3e-09	2e-09	4e-09	9e-09	7e-09	6e-09	1.2e-08	3e-09	4e-09	3e-09	2e-09	2e-09	1.8e-08	4e-09	1e-09	1e-09	3e-09	7e-09	5e-09	5e-09
FAM183A	chr1	43145153	43156396	+	43145153	43143153	43155153	6e-09	3e-09	4e-09	1.1e-08	9e-09	1.8e-08	1.6e-08	3.4e-08	1.3e-08	2e-09	1.4e-08	7e-09	1.6e-08	1e-08	1.1e-08	1e-08	1.1e-08	1.4e-08	6e-09	1e-08	9e-09	2e-09	7e-09	4e-09	7e-09	9e-09	1e-08	4e-09	1e-09	2e-09	3e-09	0	7e-09	7e-09	7e-09	4e-09	4e-09	4e-09	6e-09	1.1e-08	1.8e-08	7e-09
EBNA1BP2	chr1	43164175	43172570	-	43172570	43174570	43162570	2e-09	2e-09	7e-09	8e-09	1.2e-08	3e-09	4e-09	8e-09	1.3e-08	1.2e-08	2.3e-08	1.1e-08	5e-09	1.5e-08	8e-09	1.6e-08	8e-09	7e-09	1.4e-08	1.2e-08	7e-09	3e-09	1.2e-08	1.1e-08	7e-09	8e-09	1.6e-08	1.5e-08	8e-09	6e-09	7e-09	1.1e-08	5e-09	5e-09	3e-09	6e-09	9e-09	2.1e-08	5e-09	5e-09	7e-09	5e-09
CFAP57	chr1	43172149	43254358	+	43172149	43170149	43182149	3e-09	5e-09	1.2e-08	1.2e-08	1.5e-08	8e-09	6e-09	6e-09	5e-09	7e-09	3e-09	7e-09	7e-09	1.1e-08	1.1e-08	9e-09	1e-08	1.3e-08	1.2e-08	5e-09	9e-09	6e-09	5e-09	1.1e-08	6e-09	4e-09	2e-09	1e-09	2e-09	5e-09	1e-08	3.3e-08	9e-09	1.5e-08	6e-09	9e-09	1e-08	7e-09	4e-09	1.4e-08	1e-08	1.4e-08
TMEM125	chr1	43269994	43274002	+	43269994	43267994	43279994	3e-09	4e-09	1e-09	4e-09	4e-09	4e-09	7e-09	6e-09	4e-09	1.3e-08	8e-09	1e-08	8e-09	9e-09	1.1e-08	1e-08	2.4e-08	2e-08	1.2e-08	4e-09	5e-09	8e-09	8e-09	5e-09	3e-09	3e-09	2e-09	3e-09	7e-09	1e-08	2e-09	5e-09	3e-09	4e-09	1.5e-08	1.4e-08	1.6e-08	6e-09	3e-09	6e-09	6e-09	4e-09
C1orf210	chr1	43281883	43285617	-	43285617	43287617	43275617	3e-09	3e-09	1e-09	1.3e-08	2.6e-08	9e-09	2.3e-08	1.7e-08	2.3e-08	1.4e-08	5e-09	1e-09	1e-09	1e-09	6e-09	1.7e-08	1.7e-08	1.7e-08	0	4e-09	8e-09	9e-09	2e-08	1e-08	9e-09	9e-09	7e-09	5e-09	3e-09	5e-09	2e-09	5e-09	9e-09	8e-09	1.1e-08	4e-09	1.4e-08	6e-09	8e-09	6e-09	8e-09	5e-09
TIE1	chr1	43300993	43323108	+	43300993	43298993	43310993	1e-09	1.5e-08	1.2e-08	7e-09	1.7e-08	8e-09	8e-09	1.1e-08	1e-08	1.1e-08	8e-09	6e-09	6e-09	1.2e-08	9e-09	7e-09	1.5e-08	1.5e-08	8e-09	7e-09	6e-09	8e-09	5e-09	5e-09	9e-09	1e-08	8e-09	8e-09	7e-09	1.1e-08	1.5e-08	1.9e-08	1e-08	2e-09	3e-09	1e-08	5e-09	4e-09	3e-09	5e-09	8e-09	1.5e-08
MPL	chr1	43337807	43352772	+	43337807	43335807	43347807	1e-08	1e-08	9e-09	7e-09	6e-09	1.3e-08	5e-09	1e-09	3e-09	1.3e-08	6e-09	2e-09	7e-09	4e-09	1.3e-08	5e-09	1.4e-08	5e-09	6e-09	5e-09	7e-09	3e-09	8e-09	1.2e-08	8e-09	0	1e-08	3e-09	1e-09	5e-09	1.2e-08	2e-08	8e-09	6e-09	8e-09	9e-09	8e-09	6e-09	9e-09	4e-09	6e-09	1.8e-08
CDC20	chr1	43358955	43363203	+	43358955	43356955	43368955	1e-08	7e-09	9e-09	1.4e-08	6e-09	6e-09	1.4e-08	8e-09	2e-09	3e-09	6e-09	7e-09	1.9e-08	1e-08	1.1e-08	1.7e-08	8e-09	2e-09	8e-09	6e-09	1.2e-08	1.3e-08	1.6e-08	1.1e-08	6e-09	0	5e-09	1e-08	3e-09	9e-09	7e-09	8e-09	1e-08	1.5e-08	1.1e-08	2e-08	9e-09	5e-09	2e-09	6e-09	1.8e-08	8e-09
ELOVL1	chr1	43363397	43368074	-	43368074	43370074	43358074	6e-09	7e-09	1e-08	1.9e-08	1.6e-08	8e-09	1.5e-08	5e-09	6e-09	7e-09	1.2e-08	1.5e-08	9e-09	1.2e-08	1.2e-08	9e-09	1.3e-08	1e-08	1.5e-08	8e-09	6e-09	5e-09	4e-09	8e-09	6e-09	9e-09	1.3e-08	1.6e-08	5e-09	1.3e-08	1e-08	1.2e-08	8e-09	5e-09	4e-09	1e-08	1.3e-08	5e-09	1e-08	6e-09	8e-09	4e-09
MED8	chr1	43383917	43389808	-	43389808	43391808	43379808	2e-08	1.6e-08	1.1e-08	8e-09	8e-09	1.4e-08	8e-09	1.5e-08	3e-09	7e-09	2e-09	4e-09	5e-09	1e-08	9e-09	2.4e-08	1e-08	9e-09	7e-09	4e-09	5e-09	5e-09	7e-09	1.2e-08	7e-09	1.4e-08	4e-09	5e-09	3e-09	4e-09	9e-09	2.5e-08	1e-08	4e-09	1.5e-08	1.6e-08	8e-09	2.8e-08	1.9e-08	4e-09	2e-09	4e-09
SZT2	chr1	43389882	43452633	+	43389882	43387882	43399882	2e-09	1.1e-08	9e-09	1e-08	8e-09	4e-09	2e-09	2e-09	1e-08	2.1e-08	5e-09	5e-09	6e-09	4e-09	3e-09	2e-09	7e-09	6e-09	1.7e-08	3.3e-08	6e-09	1e-09	7e-09	3e-09	0	1e-09	5e-09	5e-09	7e-09	2e-09	9e-09	1.1e-08	5e-09	4e-09	3e-09	6e-09	9e-09	1.2e-08	6e-09	4e-09	8e-09	7e-09
HYI	chr1	43451003	43453989	-	43453989	43455989	43443989	6e-09	6e-09	2.2e-08	6e-09	1.4e-08	6e-09	7e-09	7e-09	3e-09	5e-09	9e-09	3e-09	7e-09	1.1e-08	5e-09	1e-08	8e-09	2e-08	1.2e-08	5e-09	1e-08	3e-09	7e-09	4e-09	5e-09	1.6e-08	2e-08	1.3e-08	1.1e-08	1.3e-08	6e-09	8e-09	2e-09	9e-09	8e-09	1e-09	6e-09	1.1e-08	2e-09	6e-09	3e-09	1e-08
PTPRF	chr1	43530876	43623666	+	43530876	43528876	43540876	1e-09	2e-09	1.7e-08	2.1e-08	2.5e-08	1.6e-08	2.1e-08	1.3e-08	9e-09	6e-09	9e-09	4e-09	4e-09	1.1e-08	5e-09	5e-09	5e-09	4e-09	1.5e-08	4e-09	6e-09	5e-09	5e-09	9e-09	6e-09	1e-09	5e-09	6e-09	1.8e-08	1.1e-08	1.2e-08	5e-09	9e-09	5e-09	3e-09	1.1e-08	3e-09	5e-09	4e-09	4e-09	8e-09	1.4e-08
KDM4A	chr1	43650158	43705515	+	43650158	43648158	43660158	4e-09	4e-09	9e-09	7e-09	1.3e-08	8e-09	1.2e-08	1.8e-08	1.3e-08	1.3e-08	6e-09	7e-09	1.1e-08	7e-09	8e-09	5e-09	3e-09	2e-09	5e-09	5e-09	5e-09	1e-09	9e-09	9e-09	1.2e-08	1.1e-08	9e-09	5e-09	2e-09	6e-09	5e-09	1e-09	7e-09	1e-08	4e-09	1.6e-08	7e-09	9e-09	8e-09	4e-09	1.3e-08	1.9e-08
ST3GAL3	chr1	43705824	43931165	+	43705824	43703824	43715824	6e-09	7e-09	1.8e-08	7e-09	9e-09	4e-09	1.5e-08	1.9e-08	1.4e-08	2.2e-08	7e-09	3e-09	1.1e-08	1.4e-08	1.4e-08	1.3e-08	1.2e-08	1.9e-08	1.2e-08	4e-09	8e-09	9e-09	5e-09	4e-09	1.1e-08	1.1e-08	1.3e-08	9e-09	8e-09	9e-09	6e-09	1.4e-08	1.4e-08	2.3e-08	1.5e-08	7e-09	1.5e-08	3e-09	5e-09	3e-09	2e-09	6e-09
ARTN	chr1	43933320	43937241	+	43933320	43931320	43943320	4e-09	4e-09	1.1e-08	1e-08	1.8e-08	4e-09	1e-08	5e-09	7e-09	1.1e-08	5e-09	1.2e-08	1e-08	6e-09	1.1e-08	4e-09	2e-09	1e-09	5e-09	4e-09	7e-09	4e-09	4e-09	4e-09	7e-09	3e-09	8e-09	1.2e-08	1.2e-08	6e-09	1.5e-08	1.3e-08	8e-09	1.4e-08	1.5e-08	1.1e-08	9e-09	1.7e-08	1.8e-08	1.3e-08	1.2e-08	5e-09
IPO13	chr1	43946939	43968022	+	43946939	43944939	43956939	6e-09	5e-09	4e-09	7e-09	1.2e-08	8e-09	1.3e-08	2.4e-08	2.1e-08	2.5e-08	3.8e-08	1.1e-08	1.6e-08	1.5e-08	1.4e-08	5e-09	1.2e-08	6e-09	3e-09	1.4e-08	2e-09	4e-09	4e-09	1.8e-08	8e-09	7e-09	3e-09	2e-09	5e-09	1.9e-08	1e-08	5e-09	4e-09	5e-09	5e-09	5e-09	6e-09	2e-09	9e-09	5e-09	1.6e-08	9e-09
DPH2	chr1	43970000	43973369	+	43970000	43968000	43980000	1.9e-08	1e-08	8e-09	4e-09	6e-09	3e-09	9e-09	3e-09	9e-09	1.1e-08	1e-08	1e-08	2.6e-08	1.5e-08	7e-09	6e-09	1e-08	1e-08	2e-09	7e-09	3e-09	5e-09	9e-09	1e-08	1.6e-08	1.7e-08	6e-09	8e-09	1e-08	1.8e-08	1.5e-08	4e-09	2e-09	6e-09	4e-09	2e-09	4e-09	5e-09	1.3e-08	4e-09	1e-08	1.3e-08
ATP6V0B	chr1	43974487	43978295	+	43974487	43972487	43984487	1e-09	1.1e-08	9e-09	8e-09	1.9e-08	9e-09	6e-09	1e-08	9e-09	2e-09	1e-09	2e-09	8e-09	1.7e-08	5e-09	1.2e-08	5e-09	1e-09	6e-09	1.1e-08	1.5e-08	5e-09	6e-09	5e-09	1.4e-08	1.8e-08	9e-09	7e-09	9e-09	6e-09	6e-09	5e-09	1e-08	1.4e-08	8e-09	1e-08	1.5e-08	7e-09	1.4e-08	9e-09	5e-09	9e-09
B4GALT2	chr1	43979202	43991170	+	43979202	43977202	43989202	6e-09	4e-09	9e-09	4e-09	7e-09	1e-08	1.1e-08	1.5e-08	4e-08	3.7e-08	1.9e-08	1e-08	8e-09	1.4e-08	1.3e-08	1.4e-08	1.3e-08	1.9e-08	2e-09	4e-09	1e-09	2e-09	2e-09	4e-09	5e-09	3e-09	0	4e-09	5e-09	4e-09	7e-09	4e-09	5e-09	8e-09	2e-09	8e-09	8e-09	6e-09	3e-09	6e-09	5e-09	1e-08
CCDC24	chr1	43991359	43996528	+	43991359	43989359	44001359	5e-09	9e-09	9e-09	8e-09	5e-09	1e-08	1.8e-08	4e-09	4e-09	1.2e-08	6e-09	1.3e-08	9e-09	3e-09	1.1e-08	9e-09	7e-09	8e-09	1.2e-08	1.6e-08	1e-08	1.5e-08	6e-09	6e-09	7e-09	1.3e-08	1.8e-08	1.1e-08	7e-09	9e-09	7e-09	8e-09	5e-09	1.5e-08	9e-09	2e-09	4e-09	2e-09	1e-09	5e-09	1.4e-08	7e-09
SLC6A9	chr1	43991500	44031462	-	44031462	44033462	44021462	1e-08	1.1e-08	1.2e-08	1.2e-08	1.8e-08	6e-09	6e-09	3e-09	1.1e-08	1.2e-08	1.1e-08	2e-08	6e-09	7e-09	1.3e-08	1.1e-08	8e-09	3e-09	5e-09	6e-09	4e-09	5e-09	2e-09	3e-09	1.7e-08	7e-09	1.1e-08	2e-09	2e-09	5e-09	1.2e-08	9e-09	9e-09	1e-08	1.3e-08	9e-09	3e-09	1.5e-08	2e-08	4e-09	4e-09	5e-09
KLF17	chr1	44118850	44135140	+	44118850	44116850	44128850	9e-09	5e-09	8e-09	7e-09	6e-09	7e-09	8e-09	7e-09	9e-09	2e-09	4e-09	2e-09	2e-09	6e-09	1.1e-08	1.2e-08	5e-09	4e-09	7e-09	1e-08	7e-09	4e-09	8e-09	6e-09	5e-09	6e-09	6e-09	1e-08	4e-09	5e-09	2e-09	1.2e-08	6e-09	6e-09	1.2e-08	5e-09	6e-09	1e-08	1.5e-08	1.1e-08	9e-09	9e-09
KLF18	chr1	44137821	44141631	-	44141631	44143631	44131631	1e-08	7e-09	1.2e-08	1.3e-08	4e-09	7e-09	7e-09	5e-09	1.3e-08	4e-09	6e-09	8e-09	4e-09	4e-09	1e-08	9e-09	1e-08	2.5e-08	1.3e-08	2.7e-08	1.4e-08	1e-08	8e-09	1.6e-08	1e-08	1.1e-08	8e-09	1.1e-08	8e-09	3e-09	3e-09	1.3e-08	2e-09	2e-09	4e-09	3e-09	3e-09	5e-09	8e-09	3e-09	6e-09	7e-09
DMAP1	chr1	44213455	44220681	+	44213455	44211455	44223455	4e-09	4e-09	7e-09	1e-09	0	3e-09	5e-09	5e-09	0	7e-09	1.2e-08	7e-09	9e-09	4e-09	4e-09	7e-09	8e-09	8e-09	8e-09	1.6e-08	1.7e-08	2e-09	3e-09	1.2e-08	7e-09	1e-08	1.2e-08	5e-09	1e-09	1e-08	8e-09	5e-09	5e-09	9e-09	1e-08	1.2e-08	1.3e-08	1e-08	1.2e-08	1.3e-08	1.2e-08	1.3e-08
ERI3	chr1	44221070	44355260	-	44355260	44357260	44345260	2e-09	3e-09	1e-09	2e-09	2e-09	1.3e-08	7e-09	1e-09	1.5e-08	3e-08	1.6e-08	8e-09	4e-09	1e-08	1.4e-08	3e-09	5e-09	8e-09	7e-09	6e-09	1e-09	4e-09	7e-09	7e-09	1.4e-08	7e-09	1.1e-08	1e-08	5e-09	1.3e-08	1e-08	3e-09	5e-09	3e-09	6e-09	5e-09	3e-09	7e-09	4e-09	2.8e-08	6e-09	6e-09
RNF220	chr1	44405194	44651724	+	44405194	44403194	44415194	8e-09	7e-09	4e-09	6e-09	5e-09	1.7e-08	1e-08	4e-09	3e-09	4e-09	1.3e-08	1.4e-08	1.2e-08	1.2e-08	1.6e-08	5e-09	1e-08	4e-09	7e-09	5e-09	1.1e-08	6e-09	1.2e-08	8e-09	5e-09	2e-09	1e-09	0	1e-09	1.1e-08	1e-08	1.9e-08	2e-08	1.3e-08	6e-09	8e-09	7e-09	6e-09	3e-09	7e-09	6e-09	9e-09
TMEM53	chr1	44635238	44674555	-	44674555	44676555	44664555	4e-09	5e-09	1.3e-08	8e-09	7e-09	5e-09	6e-09	3e-09	3e-09	1.3e-08	5e-09	1.4e-08	4e-09	1e-08	1.1e-08	1e-08	1.9e-08	1.1e-08	1.7e-08	5e-09	1.1e-08	4e-09	5e-09	2e-09	5e-09	2e-09	7e-09	1e-09	6e-09	6e-09	4e-09	8e-09	4e-09	8e-09	1e-09	1.3e-08	8e-09	6e-09	8e-09	6e-09	1.2e-08	7e-09
C1orf228	chr1	44674713	44725591	+	44674713	44672713	44684713	7e-09	2e-09	8e-09	5e-09	6e-09	6e-09	1e-08	4e-09	4e-09	1.1e-08	1.8e-08	1.5e-08	1e-08	6e-09	3e-09	1e-09	5e-09	9e-09	2e-09	4e-09	3e-09	1e-09	9e-09	2e-09	1e-09	9e-09	1e-08	6e-09	5e-09	2e-08	1.1e-08	8e-09	7e-09	5e-09	1e-08	1.3e-08	1.9e-08	2.5e-08	1.7e-08	6e-09	9e-09	8e-09
KIF2C	chr1	44739818	44767767	+	44739818	44737818	44749818	7e-09	2e-09	1.2e-08	9e-09	9e-09	4e-09	6e-09	1.2e-08	3e-09	1e-08	7e-09	3e-09	5e-09	1.6e-08	9e-09	7e-09	1.1e-08	5e-09	5e-09	6e-09	3e-09	2e-09	2e-09	1.8e-08	1.3e-08	7e-09	2e-09	5e-09	1e-09	1.1e-08	3e-09	2e-09	1.9e-08	1.5e-08	1.1e-08	7e-09	1.1e-08	2e-08	1.6e-08	1.4e-08	1.4e-08	7e-09
RPS8	chr1	44775437	44778779	+	44775437	44773437	44785437	2e-09	5e-09	5e-09	4e-09	5e-09	5e-09	5e-09	2e-09	3e-09	9e-09	4e-09	6e-09	6e-09	6e-09	8e-09	5e-09	9e-09	3e-09	4e-09	4e-09	2e-08	9e-09	6e-09	1.2e-08	1.5e-08	1.7e-08	7e-09	6e-09	6e-09	1.1e-08	5e-09	1.6e-08	1.1e-08	4e-09	1.5e-08	6e-09	8e-09	6e-09	9e-09	2e-09	8e-09	1.9e-08
BEST4	chr1	44783585	44787705	-	44787705	44789705	44777705	9e-09	5e-09	5e-09	1e-08	7e-09	6e-09	5e-09	4e-09	7e-09	8e-09	1.1e-08	1.5e-08	3e-09	1e-08	3e-09	2e-09	5e-09	1.3e-08	8e-09	1.1e-08	5e-09	7e-09	5e-09	3e-09	1e-09	4e-09	4e-09	1e-08	6e-09	1.5e-08	1.5e-08	1.5e-08	7e-09	1e-08	9e-09	9e-09	1e-08	1.4e-08	2.1e-08	7e-09	1e-08	6e-09
PLK3	chr1	44800225	44805990	+	44800225	44798225	44810225	7e-09	4e-09	8e-09	2e-09	1e-09	3e-09	9e-09	3e-09	4e-09	2e-09	1.6e-08	6e-09	1.2e-08	1.2e-08	9e-09	6e-09	6e-09	8e-09	6e-09	3e-09	7e-09	1.4e-08	1e-08	5e-09	2e-09	4e-09	1.4e-08	1.2e-08	4e-09	5e-09	1.3e-08	7e-09	3e-09	1.3e-08	1.9e-08	1.7e-08	1.1e-08	1.1e-08	8e-09	7e-09	8e-09	5e-09
TCTEX1D4	chr1	44805913	44806675	-	44806675	44808675	44796675	3e-09	3e-09	1e-09	8e-09	1e-08	9e-09	6e-09	3e-09	7e-09	1.9e-08	4e-09	4e-09	5e-09	2e-09	3e-09	6e-09	6e-09	8e-09	6e-09	1.2e-08	4e-09	1.1e-08	2e-08	1.1e-08	9e-09	1.5e-08	2.8e-08	3e-08	1.7e-08	1.6e-08	1e-08	1.6e-08	8e-09	4e-09	6e-09	1.1e-08	1.6e-08	6e-09	5e-09	4e-09	1.3e-08	6e-09
BTBD19	chr1	44808482	44814129	+	44808482	44806482	44818482	7e-09	7e-09	3e-09	1.1e-08	1.1e-08	1.1e-08	1.7e-08	2.3e-08	2.1e-08	2.5e-08	1.3e-08	1e-08	1e-08	1.1e-08	4e-09	5e-09	4e-09	3e-09	6e-09	1.1e-08	1e-09	7e-09	1.2e-08	8e-09	5e-09	2e-09	3e-09	1.7e-08	5e-09	2.7e-08	1.9e-08	1.8e-08	6e-09	6e-09	5e-09	6e-09	4e-09	0	2e-09	0	0	3e-09
PTCH2	chr1	44819844	44843063	-	44843063	44845063	44833063	8e-09	6e-09	5e-09	8e-09	1.3e-08	1e-08	5e-09	3e-09	3e-09	5e-09	3e-09	2e-09	2e-09	5e-09	1.1e-08	1.2e-08	9e-09	6e-09	1.1e-08	1.8e-08	4e-09	4e-09	7e-09	1.1e-08	1.5e-08	2.3e-08	5e-09	1.5e-08	3.3e-08	8e-09	4e-09	5e-09	5e-09	1.4e-08	1.3e-08	5e-09	5e-09	6e-09	6e-09	4e-09	5e-09	9e-09
EIF2B3	chr1	44850522	44986722	-	44986722	44988722	44976722	6e-09	5e-09	9e-09	0	7e-09	7e-09	6e-09	7e-09	6e-09	1e-08	2e-08	8e-09	1.1e-08	1.5e-08	9e-09	1e-08	8e-09	7e-09	2e-09	1.5e-08	8e-09	6e-09	7e-09	4e-09	7e-09	7e-09	5e-09	9e-09	5e-09	8e-09	2.1e-08	9e-09	1.6e-08	1.2e-08	1e-08	9e-09	9e-09	2.1e-08	1.3e-08	1e-08	9e-09	6e-09
HECTD3	chr1	45002540	45011329	-	45011329	45013329	45001329	2e-09	7e-09	1.6e-08	7e-09	3e-09	4e-09	6e-09	5e-09	1.7e-08	1.6e-08	3e-08	2.1e-08	3.3e-08	2.2e-08	9e-09	1.8e-08	9e-09	1.3e-08	1e-08	6e-09	7e-09	6e-09	6e-09	4e-09	5e-09	3e-09	1.4e-08	1.4e-08	8e-09	2e-09	9e-09	5e-09	6e-09	5e-09	6e-09	3e-09	4e-09	3e-09	3e-09	1.6e-08	2e-09	1e-09
UROD	chr1	45012147	45015575	+	45012147	45010147	45022147	2e-09	3e-09	5e-09	2e-09	8e-09	4e-09	3e-09	1e-08	3e-09	4e-09	5e-09	3e-09	5e-09	1e-08	1e-08	1e-08	1.3e-08	9e-09	1e-08	6e-09	7e-09	7e-09	6e-09	1.1e-08	1e-08	7e-09	7e-09	1.2e-08	1.4e-08	6e-09	4e-09	6e-09	1e-08	1.1e-08	7e-09	5e-09	1e-08	4e-09	2e-08	1e-08	6e-09	9e-09
ZSWIM5	chr1	45016399	45206556	-	45206556	45208556	45196556	1.6e-08	1.5e-08	1.6e-08	4e-09	1.3e-08	1.6e-08	9e-09	5e-09	7e-09	9e-09	6e-09	1e-08	6e-09	4e-09	1.3e-08	1.3e-08	1.6e-08	1.3e-08	7e-09	1.3e-08	2.4e-08	3e-09	3e-09	1.2e-08	1.5e-08	1.3e-08	9e-09	1.5e-08	5e-09	1.1e-08	1e-08	8e-09	3e-09	3e-09	1e-09	1e-09	8e-09	3e-09	8e-09	3e-09	3e-09	1e-09
HPDL	chr1	45326905	45328533	+	45326905	45324905	45336905	4e-09	2e-09	4e-09	6e-09	8e-09	2e-09	9e-09	1.2e-08	6e-09	5e-09	3e-09	1.4e-08	1e-08	1.1e-08	9e-09	7e-09	4e-09	1.1e-08	8e-09	4e-09	2e-09	6e-09	1.2e-08	1.8e-08	7e-09	8e-09	1.7e-08	9e-09	5e-09	5e-09	6e-09	1.3e-08	1.7e-08	6e-09	1e-08	5e-09	1.3e-08	7e-09	9e-09	3e-09	5e-09	1.4e-08
MUTYH	chr1	45329163	45340470	-	45340470	45342470	45330470	6e-09	1.1e-08	6e-09	1e-09	5e-09	1.3e-08	1e-08	9e-09	7e-09	8e-09	6e-09	4e-09	1.1e-08	2.1e-08	1.5e-08	1.2e-08	7e-09	9e-09	4e-09	7e-09	3e-09	5e-09	4e-09	5e-09	8e-09	9e-09	6e-09	4e-09	4e-09	1e-08	9e-09	1.3e-08	4e-09	1.5e-08	9e-09	1.2e-08	1.2e-08	9e-09	1.3e-08	4e-09	1.2e-08	1e-08
TOE1	chr1	45339670	45343975	+	45339670	45337670	45349670	7e-09	1e-09	2e-09	2e-09	2e-09	3e-09	8e-09	1.3e-08	6e-09	8e-09	6e-09	3e-09	7e-09	4e-09	1e-09	7e-09	2.1e-08	1.6e-08	1.2e-08	1e-08	7e-09	5e-09	2.1e-08	1.2e-08	5e-09	5e-09	1.4e-08	6e-09	8e-09	6e-09	4e-09	1e-08	9e-09	1.5e-08	8e-09	6e-09	7e-09	2e-09	3e-09	9e-09	7e-09	1.9e-08
TESK2	chr1	45343883	45491166	-	45491166	45493166	45481166	8e-09	9e-09	3e-09	0	6e-09	1.5e-08	1e-08	1.5e-08	2.3e-08	3.5e-08	1.2e-08	6e-09	4e-09	8e-09	1.2e-08	1.2e-08	6e-09	7e-09	1.2e-08	1.1e-08	1.3e-08	4e-09	6e-09	1.2e-08	1.2e-08	2.6e-08	2.4e-08	2.2e-08	5e-09	4e-09	0	2e-09	0	4e-09	3e-09	4e-09	9e-09	3e-09	2e-09	2e-09	3e-09	2e-09
CCDC163P	chr1	45493866	45500079	-	45500079	45502079	45490079	2.2e-08	1.2e-08	1.9e-08	7e-09	4e-09	7e-09	1e-08	3e-09	1.1e-08	1.6e-08	1e-08	4e-09	7e-09	9e-09	1e-08	2e-08	1.1e-08	9e-09	5e-09	1.2e-08	1.3e-08	5e-09	3e-09	8e-09	1.3e-08	6e-09	4e-09	1e-09	7e-09	1e-08	5e-09	7e-09	1e-08	5e-09	5e-09	7e-09	4e-09	1.5e-08	1.1e-08	5e-09	7e-09	8e-09
MMACHC	chr1	45500053	45513382	+	45500053	45498053	45510053	3e-09	6e-09	7e-09	7e-09	8e-09	4e-09	1.1e-08	2e-08	1.5e-08	6e-09	9e-09	4e-09	2.4e-08	4e-09	5e-09	5e-09	8e-09	6e-09	3e-09	3e-09	2e-09	5e-09	3e-09	1.4e-08	1.4e-08	2.2e-08	1.2e-08	2.6e-08	1.7e-08	1.1e-08	6e-09	6e-09	3e-09	1.7e-08	1.1e-08	3e-09	6e-09	4e-09	3e-09	1.1e-08	3e-09	3e-09
PRDX1	chr1	45511036	45523047	-	45523047	45525047	45513047	4e-09	1.2e-08	1.1e-08	9e-09	7e-09	1e-08	9e-09	5e-09	2e-09	4e-09	1.7e-08	4e-08	3.5e-08	2e-08	1.1e-08	1e-08	1.6e-08	1.7e-08	5e-09	1.2e-08	7e-09	4e-09	9e-09	4e-09	4e-09	5e-09	7e-09	5e-09	5e-09	5e-09	1.1e-08	5e-09	8e-09	2e-09	6e-09	1e-08	4e-09	6e-09	4e-09	1e-08	6e-09	1e-08
AKR1A1	chr1	45550543	45570049	+	45550543	45548543	45560543	5e-09	1.3e-08	7e-09	8e-09	3e-09	5e-09	9e-09	1.5e-08	1.3e-08	1.3e-08	1.1e-08	1.1e-08	1.4e-08	4e-09	1.1e-08	1.5e-08	9e-09	1.3e-08	7e-09	8e-09	1.4e-08	8e-09	8e-09	9e-09	4e-09	9e-09	9e-09	9e-09	7e-09	1.4e-08	1.7e-08	1.1e-08	1.1e-08	1.6e-08	1.1e-08	7e-09	3e-09	6e-09	1.3e-08	2e-09	8e-09	8e-09
NASP	chr1	45583846	45618904	+	45583846	45581846	45593846	7e-09	7e-09	5e-09	5e-09	1e-08	1.4e-08	1.8e-08	2.9e-08	6.1e-08	6.7e-08	2.6e-08	3e-09	1.2e-08	4e-09	4e-09	6e-09	5e-09	2e-09	2e-09	5e-09	2e-09	5e-09	8e-09	1e-09	3e-09	1.2e-08	1e-09	0	1e-09	3e-09	7e-09	4e-09	3e-09	1.1e-08	3e-09	4e-09	2e-09	1e-09	5e-09	4e-09	5e-09	8e-09
CCDC17	chr1	45620044	45624057	-	45624057	45626057	45614057	8e-09	7e-09	7e-09	7e-09	1.2e-08	6e-09	8e-09	1.6e-08	1.3e-08	9e-09	2e-09	2e-09	5e-09	3e-09	4e-09	6e-09	7e-09	8e-09	4e-09	9e-09	1.3e-08	1.6e-08	7e-09	1e-08	9e-09	4e-09	3e-09	6e-09	5e-09	1.5e-08	8e-09	5e-09	4e-09	5e-09	4e-09	1.7e-08	4e-09	5e-09	2e-09	3e-09	1e-09	0
GPBP1L1	chr1	45627304	45686630	-	45686630	45688630	45676630	3e-09	2e-09	7e-09	9e-09	7e-09	1.8e-08	6e-09	4e-09	1.9e-08	2.2e-08	1.5e-08	1.7e-08	1.1e-08	2.3e-08	7e-09	4e-09	8e-09	7e-09	3e-09	1e-09	1.1e-08	1.2e-08	1e-08	1.4e-08	7e-09	6e-09	9e-09	5e-09	5e-09	8e-09	1e-08	1e-08	1.9e-08	6e-09	5e-09	1.2e-08	1.4e-08	6e-09	4e-09	6e-09	8e-09	6e-09
TMEM69	chr1	45687214	45694443	+	45687214	45685214	45697214	1.1e-08	4e-09	5e-09	8e-09	3e-09	4e-09	3e-09	3e-09	1.4e-08	1.8e-08	3e-09	9e-09	1.2e-08	8e-09	9e-09	1.2e-08	4e-09	5e-09	9e-09	3e-09	4e-09	2e-09	4e-09	3e-09	5e-09	3e-09	1e-09	4e-09	7e-09	4e-09	1e-08	1.1e-08	1.1e-08	7e-09	1.7e-08	1.2e-08	3e-09	3e-09	1.1e-08	2e-08	2e-09	3e-09
IPP	chr1	45694324	45750650	-	45750650	45752650	45740650	6e-09	5e-09	8e-09	1e-08	7e-09	6e-09	9e-09	9e-09	2.2e-08	3e-08	1.1e-08	2.2e-08	7e-09	1.1e-08	6e-09	7e-09	4e-09	5e-09	1.3e-08	7e-09	1.7e-08	1e-08	3e-09	4e-09	3e-09	1.1e-08	1e-08	5e-09	5e-09	5e-09	8e-09	4e-09	5e-09	2e-09	9e-09	4e-09	4e-09	7e-09	7e-09	7e-09	1.5e-08	1.2e-08
MAST2	chr1	45803613	46036124	+	45803613	45801613	45813613	7e-09	6e-09	6e-09	5e-09	8e-09	1.6e-08	1.8e-08	2.8e-08	5.7e-08	7.1e-08	2.6e-08	5e-09	1.1e-08	4e-09	4e-09	6e-09	5e-09	2e-09	1e-09	5e-09	2e-09	5e-09	9e-09	1e-09	3e-09	1.2e-08	2e-09	0	0	3e-09	7e-09	4e-09	3e-09	1e-08	4e-09	4e-09	2e-09	1e-09	5e-09	4e-09	5e-09	7e-09
PIK3R3	chr1	46040140	46176488	-	46176488	46178488	46166488	6e-09	1.1e-08	2e-09	1e-09	4e-09	4e-09	3e-09	7e-09	3e-09	1.7e-08	6e-09	5e-09	5e-09	1.2e-08	1e-08	2e-09	5e-09	3e-09	1.7e-08	1.9e-08	1.5e-08	1.2e-08	1e-08	7e-09	1.6e-08	1.5e-08	8e-09	5e-09	2e-09	1.3e-08	1e-08	5e-09	5e-09	1e-08	3e-09	8e-09	4e-09	7e-09	3e-09	9e-09	5e-09	6e-09
TSPAN1	chr1	46175087	46185958	+	46175087	46173087	46185087	1e-09	1e-08	1.4e-08	9e-09	5e-09	6e-09	3e-09	5e-09	2e-09	6e-09	1.4e-08	1.1e-08	1e-08	1e-08	9e-09	6e-09	5e-09	1e-09	5e-09	1.6e-08	1.2e-08	1.1e-08	3e-09	8e-09	1.3e-08	7e-09	8e-09	1.7e-08	7e-09	2.3e-08	4.2e-08	2.5e-08	7e-09	2e-09	6e-09	8e-09	1e-08	4e-09	2e-09	4e-09	2e-09	4e-09
RP11	chr1	46175486	46176478	-	46176478	46178478	46166478	2e-09	3e-09	3e-09	7e-09	1.1e-08	1.2e-08	8e-09	1e-08	1.7e-08	1.7e-08	4e-09	1.1e-08	9e-09	8e-09	2e-09	3e-09	9e-09	2e-09	4e-09	6e-09	5e-09	5e-09	7e-09	6e-09	9e-09	7e-09	1.1e-08	1.4e-08	1.8e-08	1.4e-08	1.8e-08	6e-09	3e-09	7e-09	4e-09	6e-09	1.1e-08	6e-09	8e-09	5e-09	7e-09	9e-09
POMGNT1	chr1	46188682	46220305	-	46220305	46222305	46210305	5e-09	4e-09	5e-09	3e-09	1.1e-08	8e-09	1.9e-08	2.3e-08	4e-09	1.3e-08	4.3e-08	7e-09	1.4e-08	1.8e-08	6e-09	8e-09	1.3e-08	9e-09	7e-09	1.9e-08	1.4e-08	7e-09	1.1e-08	4e-09	3e-09	7e-09	1.7e-08	1.3e-08	8e-09	1.3e-08	4e-09	4e-09	1e-09	5e-09	1e-09	5e-09	6e-09	1.4e-08	1.2e-08	4e-09	5e-09	1.2e-08
LURAP1	chr1	46203334	46221261	+	46203334	46201334	46213334	1e-08	1.3e-08	1.7e-08	3.3e-08	4.8e-08	1.3e-08	7e-09	9e-09	2e-09	6e-09	7e-09	1.1e-08	1.6e-08	8e-09	2e-09	6e-09	6e-09	1e-08	6e-09	4e-09	7e-09	6e-09	2.1e-08	1.4e-08	9e-09	5e-09	4e-09	3e-09	2e-09	4e-09	5e-09	6e-09	7e-09	1.3e-08	6e-09	2e-09	5e-09	1.1e-08	6e-09	5e-09	3e-09	7e-09
RAD54L	chr1	46247688	46278473	+	46247688	46245688	46257688	1e-09	2e-09	1.6e-08	1.3e-08	1.9e-08	6e-09	8e-09	6e-09	3e-09	1.1e-08	2e-08	1.5e-08	1.6e-08	1.7e-08	5e-09	5e-09	1.4e-08	1.6e-08	3e-09	1.3e-08	8e-09	1.1e-08	8e-09	1.6e-08	8e-09	7e-09	1e-09	6e-09	1e-09	7e-09	1e-08	1.1e-08	3e-09	1.6e-08	6e-09	4e-09	2e-09	4e-09	8e-09	8e-09	8e-09	1e-08
LRRC41	chr1	46261196	46303608	-	46303608	46305608	46293608	9e-09	9e-09	2e-09	7e-09	6e-09	5e-09	2e-09	5e-09	1.2e-08	1.6e-08	1.7e-08	1.8e-08	6e-09	1.4e-08	4e-09	1.2e-08	6e-09	7e-09	7e-09	2.1e-08	5e-09	6e-09	7e-09	9e-09	1e-08	1e-08	1e-09	4e-09	9e-09	1.3e-08	2e-09	1e-08	3e-09	1e-08	2e-09	9e-09	8e-09	3e-09	5e-09	8e-09	3e-09	2e-09
UQCRH	chr1	46303631	46316776	+	46303631	46301631	46313631	4e-09	8e-09	1.4e-08	5e-09	5e-09	3e-09	5e-09	1e-08	8e-09	1.6e-08	1.2e-08	1e-08	9e-09	2.1e-08	1.4e-08	2e-09	8e-09	4e-09	9e-09	9e-09	5e-09	6e-09	9e-09	3e-09	7e-09	1.1e-08	9e-09	8e-09	1.1e-08	6e-09	9e-09	1e-09	1e-09	6e-09	4e-09	7e-09	1e-08	6e-09	3e-09	8e-09	1.7e-08	1.6e-08
NSUN4	chr1	46340177	46365152	+	46340177	46338177	46350177	1.1e-08	1.8e-08	1.3e-08	3e-09	4e-09	6e-09	5e-09	7e-09	8e-09	1.8e-08	9e-09	6e-09	6e-09	3e-09	7e-09	5e-09	8e-09	1.1e-08	3e-09	4e-09	5e-09	6e-09	6e-09	8e-09	1.2e-08	9e-09	2e-08	9e-09	6e-09	1.1e-08	1.2e-08	1.2e-08	3e-09	7e-09	1.1e-08	7e-09	6e-09	1e-08	2e-09	3e-09	5e-09	8e-09
FAAH	chr1	46394265	46413848	+	46394265	46392265	46404265	1.6e-08	1.1e-08	7e-09	1e-08	9e-09	4e-09	6e-09	2e-09	9e-09	8e-09	1.3e-08	8e-09	7e-09	1e-08	8e-09	1.7e-08	1.1e-08	1.9e-08	6e-09	5e-09	4e-09	4e-09	6e-09	4e-09	7e-09	1e-09	6e-09	9e-09	3e-09	1.8e-08	1.5e-08	1.3e-08	7e-09	5e-09	9e-09	8e-09	7e-09	3e-09	6e-09	2e-09	6e-09	1.3e-08
DMBX1	chr1	46506996	46514226	+	46506996	46504996	46516996	4e-09	4e-09	3e-09	8e-09	5e-09	9e-09	1e-09	3e-09	3e-09	8e-09	4.2e-08	2e-08	2.4e-08	6e-09	3e-09	7e-09	6e-09	6e-09	4e-09	5e-09	8e-09	1.4e-08	2e-09	1e-09	7e-09	1e-09	1e-09	5e-09	1e-09	5e-09	1.3e-08	5e-09	4e-09	4e-09	9e-09	2.7e-08	1.4e-08	1.5e-08	1.4e-08	9e-09	1.2e-08	4e-09
RP11	chr1	46532166	46533614	-	46533614	46535614	46523614	5e-09	9e-09	1.7e-08	1.2e-08	2e-09	2e-09	5e-09	1e-08	1.6e-08	2.9e-08	1.9e-08	6e-09	4e-09	3e-09	7e-09	6e-09	7e-09	9e-09	8e-09	2e-09	5e-09	8e-09	8e-09	1.3e-08	7e-09	5e-09	4e-09	5e-09	6e-09	2.4e-08	5e-09	6e-09	1e-08	5e-09	8e-09	1.5e-08	2.1e-08	4e-09	6e-09	1e-08	6e-09	3e-09
KNCN	chr1	46547380	46551527	-	46551527	46553527	46541527	7e-09	9e-09	1.1e-08	5e-09	9e-09	9e-09	1.6e-08	7e-09	9e-09	6e-09	2e-08	1.1e-08	9e-09	8e-09	8e-09	1.4e-08	9e-09	1.2e-08	6e-09	3e-09	7e-09	2e-09	3e-09	7e-09	5e-09	8e-09	6e-09	5e-09	2e-09	3e-09	4e-09	4e-09	6e-09	4e-09	7e-09	1e-08	1.6e-08	1.4e-08	6e-09	7e-09	8e-09	1e-08
MKNK1	chr1	46557408	46616843	-	46616843	46618843	46606843	6e-09	9e-09	4e-09	8e-09	1.2e-08	8e-09	1.9e-08	2.1e-08	2.1e-08	2.4e-08	1.5e-08	1.4e-08	9e-09	9e-09	5e-09	6e-09	4e-09	2e-09	7e-09	8e-09	4e-09	6e-09	1.2e-08	8e-09	6e-09	2e-09	2e-09	1.7e-08	7e-09	2.1e-08	2.4e-08	1.7e-08	8e-09	5e-09	7e-09	4e-09	7e-09	0	1e-09	1e-09	0	2e-09
MOB3C	chr1	46607715	46616891	-	46616891	46618891	46606891	1.1e-08	1.3e-08	8e-09	1e-08	1e-08	1.3e-08	1e-08	8e-09	1.4e-08	9e-09	6e-09	3e-09	4e-09	4e-09	5e-09	1.2e-08	7e-09	3e-09	8e-09	4e-09	1e-08	7e-09	1.1e-08	8e-09	6e-09	6e-09	7e-09	4e-09	7e-09	1.4e-08	3e-09	3e-09	2e-09	4e-09	2e-09	7e-09	2e-09	1e-08	6e-09	7e-09	1e-09	3e-09
ATPAF1	chr1	46632737	46668454	-	46668454	46670454	46658454	1.5e-08	9e-09	1.2e-08	1.7e-08	1.2e-08	5e-09	1e-08	1.2e-08	1.4e-08	1.4e-08	1.6e-08	1.7e-08	1.8e-08	1e-08	3e-09	1e-08	9e-09	1.6e-08	6e-09	1.2e-08	2.5e-08	2.1e-08	5e-09	4e-09	1.2e-08	1.1e-08	1.4e-08	2e-09	8e-09	5e-09	2e-09	9e-09	3e-09	2e-09	3e-09	3e-09	3e-09	2e-09	3e-09	5e-09	2e-09	5e-09
TEX38	chr1	46668855	46673594	+	46668855	46666855	46678855	1e-08	6e-09	5e-09	1e-08	3e-09	7e-09	4e-09	7e-09	3e-09	9e-09	5e-09	6e-09	1e-08	7e-09	1.4e-08	2.5e-08	1.3e-08	1.6e-08	7e-09	8e-09	1.2e-08	6e-09	9e-09	3e-09	3e-09	5e-09	5e-09	8e-09	1.2e-08	8e-09	7e-09	1.4e-08	1.2e-08	9e-09	6e-09	8e-09	7e-09	8e-09	3e-09	1e-09	4e-09	7e-09
EFCAB14	chr1	46675159	46719064	-	46719064	46721064	46709064	1.2e-08	1.8e-08	1.3e-08	1.1e-08	1e-08	7e-09	1.5e-08	2.3e-08	1.8e-08	2.9e-08	2e-08	2.1e-08	9e-09	2e-09	2e-09	5e-09	6e-09	6e-09	7e-09	5e-09	6e-09	1.7e-08	6e-09	8e-09	7e-09	1e-09	3e-09	8e-09	1e-08	9e-09	1.1e-08	1.4e-08	4e-09	3e-09	6e-09	6e-09	6e-09	4e-09	4e-09	9e-09	2e-09	2e-09
CYP4B1	chr1	46798998	46819413	+	46798998	46796998	46808998	1e-08	5e-09	4e-09	3e-09	1.4e-08	1e-08	4e-09	9e-09	1.7e-08	4e-08	2e-08	7e-09	6e-09	2.5e-08	9e-09	1.5e-08	1.4e-08	6e-09	7e-09	2e-09	1.1e-08	5e-09	6e-09	1.5e-08	9e-09	7e-09	7e-09	2e-09	2e-09	4e-09	7e-09	2e-09	0	4e-09	1.2e-08	5e-09	5e-09	4e-09	2e-09	2e-09	2e-09	9e-09
CYP4A11	chr1	46929177	46941484	-	46941484	46943484	46931484	8e-09	9e-09	2.1e-08	9e-09	1e-08	7e-09	1.3e-08	1.5e-08	2.4e-08	3.3e-08	1.2e-08	5e-09	5e-09	3e-09	1e-08	4e-09	2e-09	6e-09	1.8e-08	8e-09	7e-09	1e-08	1.3e-08	7e-09	9e-09	1.2e-08	4e-09	9e-09	0	2e-09	1.2e-08	3e-09	5e-09	1e-08	1.3e-08	1.4e-08	5e-09	1e-09	1.4e-08	4e-09	6e-09	1e-09
CYP4X1	chr1	47023568	47050751	+	47023568	47021568	47033568	6e-09	3e-09	3e-09	6e-09	4e-09	2e-09	1e-09	1e-09	1.3e-08	1.9e-08	5e-09	1.3e-08	1.1e-08	1e-08	8e-09	6e-09	1.3e-08	9e-09	5e-09	4e-09	2e-09	2e-09	2e-09	6e-09	4e-09	5e-09	5e-09	1e-08	1.5e-08	1.3e-08	1.4e-08	1.3e-08	5e-09	6e-09	1.1e-08	1.4e-08	8e-09	1.1e-08	1.2e-08	1.7e-08	4e-09	2e-09
CYP4Z1	chr1	47067488	47118319	+	47067488	47065488	47077488	1e-08	9e-09	1.3e-08	7e-09	8e-09	1.2e-08	4e-09	6e-09	3e-09	7e-09	9e-09	7e-09	4e-09	2e-09	1.5e-08	6e-09	1.8e-08	9e-09	1.2e-08	2.2e-08	1e-08	5e-09	1.4e-08	1.6e-08	7e-09	1e-09	4e-09	9e-09	1.9e-08	1e-08	1.8e-08	1.2e-08	1.7e-08	1.3e-08	9e-09	9e-09	5e-09	8e-09	4e-09	9e-09	1e-08	5e-09
CYP4A22	chr1	47137450	47149741	+	47137450	47135450	47147450	1.1e-08	6e-09	8e-09	9e-09	6e-09	4e-09	1.2e-08	1.6e-08	2.4e-08	8e-09	1.3e-08	5e-09	1.1e-08	1.2e-08	5e-09	6e-09	7e-09	4e-09	4e-09	4e-09	4e-09	2e-09	2e-09	9e-09	1.8e-08	8e-09	6e-09	5e-09	1e-08	4e-09	9e-09	1e-09	5e-09	1.1e-08	7e-09	1.5e-08	5e-09	7e-09	7e-09	7e-09	7e-09	1.3e-08
PDZK1IP1	chr1	47183593	47191044	-	47191044	47193044	47181044	8e-09	5e-09	3e-09	2e-09	6e-09	4e-09	1.1e-08	1.5e-08	7e-09	1.6e-08	1.4e-08	3e-09	6e-09	8e-09	8e-09	8e-09	7e-09	6e-09	1.8e-08	4e-09	1.4e-08	4e-09	1e-08	6e-09	8e-09	2e-09	3e-09	3e-09	3e-09	5e-09	7e-09	8e-09	2e-09	2e-09	9e-09	1.1e-08	0	1e-09	1e-08	4e-09	1e-09	1e-08
TAL1	chr1	47216290	47231715	-	47231715	47233715	47221715	1.9e-08	1.3e-08	7e-09	3e-09	1.2e-08	1.6e-08	1.6e-08	1e-08	1.6e-08	1.6e-08	1.4e-08	1.5e-08	8e-09	1.2e-08	1.2e-08	1.8e-08	2.4e-08	6e-09	3e-09	7e-09	1.1e-08	6e-09	3e-09	8e-09	5e-09	6e-09	6e-09	7e-09	8e-09	6e-09	2e-09	0	0	2e-09	3e-09	5e-09	9e-09	6e-09	4e-09	7e-09	7e-09	8e-09
STIL	chr1	47250139	47314147	-	47314147	47316147	47304147	6e-09	1.1e-08	6e-09	5e-09	7e-09	7e-09	2e-09	6e-09	2e-09	5e-09	4e-09	5e-09	8e-09	1.2e-08	7e-09	1.2e-08	1.5e-08	1.2e-08	2.9e-08	1.4e-08	1.2e-08	5.2e-08	3.3e-08	3.2e-08	7e-09	3e-09	3e-09	2e-09	1e-08	3e-09	2e-09	1e-09	7e-09	8e-09	6e-09	6e-09	8e-09	4e-09	6e-09	7e-09	3e-09	5e-09
CMPK1	chr1	47333797	47378839	+	47333797	47331797	47343797	7e-09	9e-09	3e-09	9e-09	9e-09	2e-08	1.1e-08	3e-09	5e-09	8e-09	2e-09	1.5e-08	2.6e-08	9e-09	8e-09	2e-09	2e-09	3e-09	1.4e-08	4e-09	8e-09	1.3e-08	1.4e-08	5e-09	1.7e-08	9e-09	3.7e-08	2.6e-08	2.9e-08	1.2e-08	1.8e-08	6e-09	6e-09	1e-09	2e-09	5e-09	5e-09	1e-09	2e-09	3e-09	1e-09	1e-09
FOXE3	chr1	47416072	47418052	+	47416072	47414072	47426072	3e-09	5e-09	3e-09	7e-09	7e-09	4e-09	6e-09	4e-09	1.9e-08	3.6e-08	1.4e-08	8e-09	1.8e-08	1e-09	7e-09	5e-09	6e-09	8e-09	9e-09	5e-09	9e-09	8e-09	4e-09	6e-09	8e-09	4e-09	7e-09	5e-09	1.6e-08	9e-09	6e-09	6e-09	3e-09	6e-09	1.2e-08	1.1e-08	1e-08	8e-09	1.1e-08	4e-09	1.4e-08	2.1e-08
FOXD2	chr1	47436017	47440691	+	47436017	47434017	47446017	5e-09	9e-09	2e-09	4e-09	1.3e-08	1.4e-08	9e-09	8e-09	3e-09	1.2e-08	2.1e-08	1.5e-08	5e-09	6e-09	1e-08	1.7e-08	1.3e-08	2.9e-08	2e-08	4e-09	7e-09	1.1e-08	1.5e-08	4e-09	1.4e-08	6e-09	1.1e-08	3e-09	2e-09	1.3e-08	5e-09	5e-09	3e-09	7e-09	1.1e-08	1.5e-08	4e-09	6e-09	6e-09	6e-09	1.4e-08	7e-09
TRABD2B	chr1	47760528	47996895	-	47996895	47998895	47986895	1e-09	9e-09	1.5e-08	7e-09	6e-09	2e-09	6e-09	3e-09	1.1e-08	8e-09	8e-09	6e-09	8e-09	1.2e-08	0	1e-09	4e-09	7e-09	4e-09	8e-09	5e-09	0	5e-09	9e-09	6e-09	1.2e-08	5e-09	7e-09	2.1e-08	6e-09	1.8e-08	1.7e-08	5e-09	2e-09	4e-09	1.1e-08	2.2e-08	1.8e-08	1.2e-08	1.4e-08	4e-09	8e-09
AL356289.1	chr1	48102068	48104707	+	48102068	48100068	48112068	1.1e-08	6e-09	4e-09	1e-09	6e-09	1.6e-08	1.9e-08	9e-09	1.5e-08	1.2e-08	9e-09	1.2e-08	1.2e-08	1.1e-08	1.1e-08	9e-09	1.1e-08	9e-09	8e-09	1.4e-08	9e-09	1.4e-08	3e-09	8e-09	5e-09	1.1e-08	1.3e-08	1.2e-08	1.1e-08	8e-09	9e-09	1e-08	6e-09	3e-09	1e-09	3e-09	1e-09	4e-09	4e-09	2e-09	4e-09	7e-09
SLC5A9	chr1	48222685	48248644	+	48222685	48220685	48232685	3e-09	1.6e-08	3e-09	1.3e-08	7e-09	1.2e-08	1.6e-08	9e-09	1.1e-08	2.2e-08	1.4e-08	9e-09	7e-09	1.8e-08	1.8e-08	6e-09	9e-09	1.3e-08	1.7e-08	1.3e-08	8e-09	1e-08	7e-09	2e-09	2e-09	5e-09	3e-09	3e-09	1.4e-08	5e-09	2e-09	8e-09	7e-09	1e-08	4e-09	9e-09	5e-09	8e-09	5e-09	8e-09	7e-09	8e-09
SPATA6	chr1	48295372	48472208	-	48472208	48474208	48462208	2e-09	3e-09	5e-09	5e-09	4e-09	8e-09	4e-09	5e-09	2e-09	3e-09	2e-09	7e-09	7e-09	7e-09	5e-09	6e-09	6e-09	5e-09	4e-09	1e-08	8e-09	3e-09	1e-09	4e-09	2e-08	1.4e-08	1.1e-08	1.1e-08	1e-08	7e-09	1.5e-08	9e-09	3e-09	5e-09	9e-09	8e-09	2.4e-08	8e-09	2.2e-08	2.3e-08	7e-09	1e-08
AGBL4	chr1	48532855	50023913	-	50023913	50025913	50013913	6e-09	1.7e-08	1.2e-08	4e-09	6e-09	9e-09	1.6e-08	6e-09	9e-09	2e-09	1e-09	2e-09	1.1e-08	1.2e-08	1.1e-08	7e-09	8e-09	4e-09	3e-09	7e-09	1e-08	3e-09	4e-09	5e-09	6e-09	9e-09	1.5e-08	9e-09	6e-09	9e-09	8e-09	9e-09	1.3e-08	1e-08	1.2e-08	1e-08	1.3e-08	2e-09	6e-09	8e-09	1e-08	5e-09
BEND5	chr1	48727523	48776918	-	48776918	48778918	48766918	6e-09	1.5e-08	8e-09	1.2e-08	1.1e-08	6e-09	4e-09	8e-09	1.9e-08	2.2e-08	5e-09	9e-09	8e-09	9e-09	8e-09	2e-09	4e-09	5e-09	1.1e-08	1e-08	9e-09	9e-09	4e-09	3e-09	8e-09	1.2e-08	1e-08	1.1e-08	1.5e-08	1.2e-08	5e-09	5e-09	6e-09	3e-09	7e-09	7e-09	1e-08	2e-09	5e-09	5e-09	4e-09	3e-09
ELAVL4	chr1	50048014	50203786	+	50048014	50046014	50058014	1e-08	6e-09	1.8e-08	7e-09	1.5e-08	8e-09	1.1e-08	3e-09	1e-09	0	2e-09	3e-09	6e-09	9e-09	3e-09	4e-09	9e-09	5e-09	0	7e-09	3e-09	5e-09	9e-09	8e-09	1.3e-08	8e-09	1e-08	8e-09	1e-08	1.2e-08	8e-09	3e-08	1.5e-08	5e-09	1.3e-08	1.9e-08	1.3e-08	1.9e-08	1.6e-08	4e-09	5e-09	5e-09
DMRTA2	chr1	50417550	50423500	-	50423500	50425500	50413500	1.3e-08	5e-09	1.3e-08	6e-09	5e-09	7e-09	2e-09	4e-09	5e-09	4e-09	7e-09	1.5e-08	2.2e-08	1.3e-08	7e-09	9e-09	2.2e-08	7e-09	1e-08	1.5e-08	7e-09	5e-09	4e-09	9e-09	1.5e-08	8e-09	7e-09	7e-09	4e-09	1.3e-08	4e-09	6e-09	1e-08	1.5e-08	7e-09	6e-09	8e-09	5e-09	1.3e-08	4e-09	4e-09	4e-09
FAF1	chr1	50437028	50960263	-	50960263	50962263	50950263	3e-09	5e-09	9e-09	9e-09	0	2e-09	5e-09	2e-09	1.1e-08	4e-09	5e-09	4e-09	2e-08	3.2e-08	8e-09	1.3e-08	8e-09	9e-09	5e-09	8e-09	3e-09	1e-08	7e-09	1e-08	1.1e-08	6e-09	7e-09	7e-09	7e-09	1.6e-08	9e-09	1.5e-08	1.8e-08	7e-09	8e-09	5e-09	7e-09	1.4e-08	5e-09	7e-09	9e-09	6e-09
CDKN2C	chr1	50960745	50974633	+	50960745	50958745	50970745	9e-09	4e-09	6e-09	6e-09	6e-09	6e-09	5e-09	8e-09	7e-09	1e-09	1e-09	5e-09	5e-09	1.5e-08	1e-08	1e-08	9e-09	1.5e-08	1e-08	1.1e-08	9e-09	1.2e-08	7e-09	6e-09	1e-08	6e-09	8e-09	5e-09	4e-09	5e-09	7e-09	5e-09	1e-08	5e-09	7e-09	1.1e-08	1.2e-08	1e-08	2.5e-08	7e-09	5e-09	2e-09
C1orf185	chr1	51102234	51148086	+	51102234	51100234	51112234	2e-09	9e-09	5e-09	7e-09	1e-09	4e-09	2e-09	9e-09	2.9e-08	2.4e-08	8e-09	6e-09	1.5e-08	1e-08	1.9e-08	6e-09	7e-09	7e-09	1.7e-08	8e-09	1.2e-08	2e-08	2.2e-08	9e-09	1.9e-08	1.3e-08	2.8e-08	1.1e-08	4e-09	1.2e-08	8e-09	6e-09	4e-09	1.3e-08	6e-09	5e-09	2e-09	5e-09	4e-09	5e-09	9e-09	4e-09
RNF11	chr1	51236271	51273455	+	51236271	51234271	51246271	3e-09	1.8e-08	1.4e-08	6e-09	3e-09	2e-09	3e-09	5e-09	6e-09	1.6e-08	2.7e-08	2.3e-08	1.2e-08	3e-09	3e-09	1.1e-08	9e-09	1.5e-08	1.5e-08	9e-09	7e-09	1.3e-08	2.1e-08	1.1e-08	4e-09	6e-09	1.2e-08	1.2e-08	5e-09	1.1e-08	1.2e-08	8e-09	2e-09	3e-09	5e-09	4e-09	3e-09	4e-09	3e-09	1.1e-08	7e-09	3e-09
TTC39A	chr1	51287258	51345116	-	51345116	51347116	51335116	6e-09	5e-09	4e-09	8e-09	5e-09	3e-09	4e-09	4e-09	0	5e-09	1e-08	6e-09	7e-09	1.1e-08	1.4e-08	1.1e-08	3e-09	1e-09	4e-09	2e-09	1e-08	1.5e-08	1e-08	5e-09	4e-09	2e-09	2e-09	6e-09	2.2e-08	7e-09	1e-09	2e-09	1e-08	5e-09	8e-09	5e-09	4e-09	5e-09	7e-09	1e-09	8e-09	6e-09
EPS15	chr1	51354263	51519328	-	51519328	51521328	51509328	8e-09	1.1e-08	2.4e-08	1.5e-08	2.5e-08	3.1e-08	1.4e-08	1.2e-08	1.1e-08	6e-09	9e-09	2e-09	6e-09	1e-08	1.4e-08	1.4e-08	0	8e-09	9e-09	5e-09	9e-09	4e-09	2e-09	3e-09	1e-09	0	1e-09	3e-09	4e-09	2e-09	4e-09	4e-09	1e-09	3e-09	1e-09	4e-09	5e-09	8e-09	1.5e-08	3e-09	1e-09	2e-09
OSBPL9	chr1	51577179	51798427	+	51577179	51575179	51587179	1.1e-08	4e-09	5e-09	6e-09	7e-09	1.3e-08	9e-09	1.1e-08	1e-08	1e-09	2e-09	7e-09	9e-09	1.1e-08	1.9e-08	9e-09	5e-09	4e-09	1.1e-08	1.2e-08	1.4e-08	7e-09	1e-08	1e-09	1.1e-08	7e-09	3e-09	5e-09	1.8e-08	7e-09	5e-09	1.2e-08	9e-09	1.4e-08	1.4e-08	1.7e-08	4e-09	1e-09	1e-09	3e-09	9e-09	5e-09
NRD1	chr1	51789191	51878937	-	51878937	51880937	51868937	1.1e-08	4e-09	3e-09	8e-09	1.3e-08	5e-09	1.1e-08	1e-08	6e-09	2e-09	5e-09	6e-09	5e-09	7e-09	1e-08	1e-08	7e-09	8e-09	1.1e-08	7e-09	8e-09	5e-09	3e-09	7e-09	9e-09	1.3e-08	1.3e-08	1.1e-08	1.1e-08	1.3e-08	1.6e-08	9e-09	8e-09	8e-09	1.2e-08	8e-09	7e-09	3e-09	6e-09	1e-08	8e-09	9e-09
RAB3B	chr1	51907956	51990764	-	51990764	51992764	51980764	5e-09	1.4e-08	5e-09	1.1e-08	1.3e-08	3e-09	4e-09	9e-09	9e-09	1.6e-08	8e-09	1.1e-08	1.1e-08	8e-09	4e-09	5e-09	9e-09	5e-09	8e-09	1.1e-08	1.1e-08	1.5e-08	2e-09	9e-09	3e-09	1.1e-08	1.9e-08	1.3e-08	5e-09	3e-09	5e-09	7e-09	7e-09	5e-09	2.3e-08	5e-09	1e-09	3e-09	3e-09	4e-09	2e-09	1.6e-08
TXNDC12	chr1	52020131	52056171	-	52056171	52058171	52046171	4e-09	3e-09	3e-09	1.6e-08	1.9e-08	2.2e-08	1.1e-08	1.3e-08	1e-08	5e-09	3e-09	3e-09	4e-09	8e-09	5e-09	1.7e-08	6e-09	4e-09	5e-09	3e-09	7e-09	9e-09	2e-09	9e-09	9e-09	8e-09	1.1e-08	1.1e-08	1e-08	5e-09	4e-09	8e-09	1.2e-08	4e-09	1e-08	1.4e-08	1.1e-08	8e-09	1.2e-08	8e-09	1.2e-08	0
KTI12	chr1	52032103	52033816	-	52033816	52035816	52023816	6e-09	2e-09	3e-09	1e-09	0	7e-09	5e-09	1e-09	1.9e-08	3.8e-08	2e-08	9e-09	1.2e-08	7e-09	7e-09	8e-09	8e-09	5e-09	5e-09	1.5e-08	1.9e-08	8e-09	4e-09	0	0	4e-09	4e-09	8e-09	9e-09	1.1e-08	6e-09	2e-09	2e-09	0	3e-09	9e-09	8e-09	5e-09	1.8e-08	1.1e-08	1.2e-08	1.4e-08
BTF3L4	chr1	52056125	52090716	+	52056125	52054125	52066125	1e-09	2e-09	2e-09	4e-09	1e-09	2e-09	6e-09	3e-09	2e-09	1e-09	7e-09	8e-09	3e-09	4e-09	1e-09	3e-09	3e-09	3e-09	0	2e-09	1.1e-08	2e-09	0	4e-09	2e-09	0	3e-09	5e-09	3e-09	6e-09	2e-09	1.92e-07	1.3e-08	1e-09	8e-09	9e-09	3e-09	0	2e-09	1e-09	1e-09	1e-09
ZFYVE9	chr1	52142094	52346686	+	52142094	52140094	52152094	6e-09	4e-09	5e-09	6e-09	4e-09	6e-09	1.2e-08	7e-09	2e-09	5e-09	2e-09	4e-09	9e-09	3.4e-08	7e-09	1.1e-08	9e-09	6e-09	4e-09	8e-09	6e-09	7e-09	1.1e-08	3e-09	3e-09	7e-09	4e-09	1e-09	5e-09	4e-09	6e-09	1.9e-08	2.6e-08	6e-09	1.2e-08	6e-09	1.5e-08	8e-09	5e-09	1.2e-08	8e-09	8e-09
CC2D1B	chr1	52350593	52366193	-	52366193	52368193	52356193	5e-09	4e-09	7e-09	5e-09	3e-09	1.3e-08	4e-09	4e-09	1e-08	9e-09	5e-09	4e-09	4e-09	2e-09	1.3e-08	1.1e-08	1e-08	6e-09	8e-09	6e-09	6e-09	6e-09	1.1e-08	1e-08	2e-09	4e-09	5e-09	7e-09	1.1e-08	7e-09	1.8e-08	5e-09	2e-09	7e-09	8e-09	2.1e-08	1.1e-08	1.5e-08	7e-09	8e-09	7e-09	9e-09
ORC1	chr1	52372829	52404459	-	52404459	52406459	52394459	1.1e-08	4e-09	9e-09	4e-09	2e-09	1e-09	1.2e-08	9e-09	1.2e-08	8e-09	1.1e-08	1.2e-08	6e-09	8e-09	7e-09	3e-09	1e-08	4e-09	1e-08	1.1e-08	7e-09	7e-09	8e-09	3e-09	3e-09	6e-09	6e-09	1.5e-08	7e-09	2e-09	7e-09	1.4e-08	3e-09	6e-09	9e-09	9e-09	4e-09	1e-09	3e-09	1.4e-08	1.3e-08	2.3e-08
PRPF38A	chr1	52404564	52420839	+	52404564	52402564	52414564	1e-08	3e-09	3e-09	1e-09	4e-09	8e-09	3.8e-08	2.9e-08	1.9e-08	1.1e-08	3e-09	3e-09	5e-09	5e-09	1.4e-08	4e-09	7e-09	1.8e-08	1e-08	7e-09	1.3e-08	3e-09	2e-09	7e-09	1e-08	6e-09	6e-09	8e-09	6e-09	1e-08	8e-09	7e-09	7e-09	5e-09	6e-09	3e-09	1.3e-08	8e-09	2e-09	2e-09	2e-09	1e-09
ZCCHC11	chr1	52408282	52553487	-	52553487	52555487	52543487	1e-08	4e-09	1.1e-08	4e-09	8e-09	1e-09	2e-09	8e-09	7e-09	1e-08	3e-09	2.1e-08	1.1e-08	7e-09	7e-09	4e-09	1e-09	3e-09	5e-09	7e-09	1e-08	4e-09	1.3e-08	1e-08	7e-09	1e-09	2e-09	3e-09	9e-09	1e-08	7e-09	8e-09	1.2e-08	3e-09	1.2e-08	8e-09	2.1e-08	1.6e-08	3.2e-08	1.3e-08	5e-09	1.3e-08
GPX7	chr1	52602372	52609051	+	52602372	52600372	52612372	6e-09	1e-08	1.3e-08	3e-09	4e-09	1.2e-08	1.3e-08	7e-09	1.7e-08	9e-09	6e-09	6e-09	1.5e-08	3.1e-08	7e-09	1e-08	5e-09	7e-09	1.4e-08	8e-09	1e-08	9e-09	7e-09	9e-09	9e-09	8e-09	9e-09	3e-09	1.1e-08	3e-09	1e-08	8e-09	3e-09	1e-08	1.9e-08	7e-09	1e-09	2e-09	1.2e-08	6e-09	1e-09	9e-09
FAM159A	chr1	52633344	52657065	+	52633344	52631344	52643344	7e-09	1.6e-08	6e-09	1e-08	8e-09	1.7e-08	7e-09	8e-09	1.3e-08	1.8e-08	6e-09	1e-08	5e-09	2e-09	5e-09	1e-08	1.2e-08	1.6e-08	4e-09	1.2e-08	3e-09	4e-09	7e-09	2e-09	1.4e-08	1.3e-08	1.4e-08	3e-09	5e-09	5e-09	3e-08	1.2e-08	4e-09	1.1e-08	7e-09	5e-09	8e-09	1e-08	7e-09	2e-09	3e-09	6e-09
COA7	chr1	52684451	52698366	-	52698366	52700366	52688366	6e-09	0	5e-09	3e-09	6e-09	8e-09	1.5e-08	2.1e-08	3.9e-08	3.2e-08	2e-08	1.1e-08	8e-09	1.4e-08	8e-09	1.7e-08	1e-08	6e-09	8e-09	5e-09	6e-09	7e-09	6e-09	7e-09	5e-09	2e-09	5e-09	4e-09	5e-09	7e-09	6e-09	7e-09	6e-09	1.6e-08	7e-09	6e-09	1e-08	1.8e-08	1.3e-08	1.9e-08	6e-09	1.2e-08
ZYG11B	chr1	52726467	52827342	+	52726467	52724467	52736467	1.8e-08	1.7e-08	1.1e-08	5e-09	1.1e-08	6e-09	3e-09	8e-09	6e-09	3e-09	2e-09	5e-09	1e-08	1.3e-08	1e-08	3e-09	1e-09	3e-09	2e-09	0	7e-09	9e-09	1e-09	2e-09	5e-09	6e-09	1e-08	6e-09	1e-09	1e-09	5e-09	3e-09	7e-09	1.1e-08	5e-09	8e-09	6e-09	2e-09	3e-09	1.7e-08	3e-09	7e-09
ZYG11A	chr1	52842511	52894998	+	52842511	52840511	52852511	8e-09	1.9e-08	1e-08	1.1e-08	1e-08	1.1e-08	7e-09	8e-09	3.2e-08	2e-08	1.6e-08	1.6e-08	1.5e-08	8e-09	7e-09	5e-09	1.6e-08	8e-09	1e-08	1.2e-08	4e-09	4e-09	1.1e-08	1.6e-08	6e-09	2e-09	2e-09	4e-09	4e-09	6e-09	1e-08	3e-09	1.1e-08	5e-09	1e-09	6e-09	1e-09	3e-09	3e-09	3e-09	3e-09	7e-09
ECHDC2	chr1	52895910	52927212	-	52927212	52929212	52917212	4e-09	5e-09	6e-09	3e-09	2e-09	1.1e-08	1e-08	1.4e-08	1.2e-08	7e-09	1.3e-08	2.4e-08	2.3e-08	1.3e-08	1.5e-08	8e-09	8e-09	4e-09	5e-09	1.1e-08	1.1e-08	1.3e-08	6e-09	8e-09	2e-09	2e-09	6e-09	1.1e-08	6e-09	4e-09	4e-09	4e-09	9e-09	1.5e-08	6e-09	1.1e-08	9e-09	5e-09	1.1e-08	8e-09	8e-09	1.4e-08
SCP2	chr1	52927229	53051703	+	52927229	52925229	52937229	1.1e-08	9e-09	1e-08	2e-09	3e-09	3e-09	2e-09	3e-09	4e-09	6e-09	4e-09	6e-09	9e-09	2.2e-08	4e-09	8e-09	4e-09	7e-09	3e-09	5e-09	6e-09	5e-09	5e-09	6e-09	1.6e-08	9e-09	4e-09	1.1e-08	8e-09	4e-09	8e-09	8e-09	8e-09	5e-09	7e-09	9e-09	6e-09	6e-09	1e-08	1.7e-08	2.8e-08	3.3e-08
AL445183.1	chr1	53053624	53054949	-	53054949	53056949	53044949	1.3e-08	7e-09	7e-09	2.2e-08	3.1e-08	1e-08	1e-08	1.9e-08	1.8e-08	8e-09	2e-09	3e-09	3e-09	7e-09	6e-09	1.5e-08	1e-08	5e-09	8e-09	1.1e-08	3e-09	1.2e-08	6e-09	2.2e-08	5e-09	1.7e-08	6e-09	5e-09	1.8e-08	1.2e-08	1.1e-08	9e-09	8e-09	5e-09	7e-09	1.3e-08	3e-09	3e-09	2e-09	1e-09	1e-08	2e-09
PODN	chr1	53062052	53085502	+	53062052	53060052	53072052	5e-09	1.1e-08	1.2e-08	6e-09	4e-09	1e-08	1.2e-08	8e-09	6e-09	1.9e-08	6e-09	2e-09	7e-09	9e-09	1.2e-08	5e-09	4e-09	3e-09	5e-09	1e-08	9e-09	1.3e-08	6e-09	9e-09	9e-09	8e-09	7e-09	7e-09	6e-09	1.3e-08	1e-08	1.8e-08	9e-09	1.5e-08	8e-09	1e-08	1.4e-08	1.3e-08	2e-08	1.9e-08	1.3e-08	9e-09
SLC1A7	chr1	53087179	53142632	-	53142632	53144632	53132632	3e-09	6e-09	7e-09	1.1e-08	9e-09	8e-09	2e-08	1.2e-08	1.2e-08	1e-08	6e-09	2e-08	1.4e-08	2e-09	1e-09	4e-09	1.1e-08	1.8e-08	9e-09	1e-08	1.5e-08	6e-09	1.3e-08	4e-09	9e-09	1.1e-08	6e-09	8e-09	7e-09	1.1e-08	6e-09	3e-09	5e-09	4e-09	9e-09	8e-09	5e-09	4e-09	8e-09	9e-09	9e-09	3e-09
CPT2	chr1	53196429	53214197	+	53196429	53194429	53206429	8e-09	1.3e-08	5e-09	6e-09	3e-09	3e-09	1.4e-08	7e-09	3e-09	1.4e-08	5e-09	2.3e-08	1.6e-08	1.1e-08	6e-09	3e-09	7e-09	9e-09	3e-09	3e-09	1.1e-08	9e-09	9e-09	1.2e-08	3e-09	2e-09	7e-09	1e-08	5e-09	1.2e-08	6e-09	3e-09	2e-09	5e-09	2e-09	4e-09	4e-09	1.2e-08	1.3e-08	1.3e-08	1.2e-08	5e-09
C1orf123	chr1	53214099	53220617	-	53220617	53222617	53210617	1e-09	6e-09	6e-09	9e-09	1.5e-08	5e-09	6e-09	1e-08	3.5e-08	2.6e-08	1.3e-08	1.6e-08	6e-09	9e-09	6e-09	9e-09	4e-09	7e-09	2e-09	1.5e-08	1.8e-08	3.1e-08	8e-09	8e-09	7e-09	6e-09	1.2e-08	1.4e-08	5e-09	2e-09	3e-09	6e-09	2e-09	6e-09	3e-09	3e-09	1.2e-08	4e-09	7e-09	1e-08	8e-09	6e-09
MAGOH	chr1	53226892	53238610	-	53238610	53240610	53228610	5e-09	9e-09	3e-09	6e-09	1.1e-08	5e-09	2e-09	8e-09	3e-09	1.6e-08	2e-08	4.2e-08	1.4e-08	9e-09	7e-09	4e-09	0	4e-09	3e-09	6e-09	3e-09	5e-09	1e-09	1e-09	3e-09	5e-09	5e-09	2e-09	6e-09	4e-09	3e-09	2e-09	2e-09	7e-09	4e-09	5e-09	2e-09	6e-09	6e-09	7e-09	1.8e-08	1.8e-08
LRP8	chr1	53242364	53328070	-	53328070	53330070	53318070	1e-09	1e-09	1.3e-08	9e-09	1.8e-08	1.1e-08	1.1e-08	8e-09	3e-09	6e-09	8e-09	1.8e-08	1.1e-08	1.4e-08	1.5e-08	5e-09	3e-09	3e-09	5e-09	1.4e-08	7e-09	7e-09	9e-09	1.4e-08	8e-09	1e-08	4e-09	1.5e-08	2.1e-08	9e-09	1.7e-08	2e-09	6e-09	5e-09	3e-09	1.4e-08	6e-09	6e-09	5e-09	3e-09	1.1e-08	7e-09
DMRTB1	chr1	53459399	53467488	+	53459399	53457399	53469399	4e-09	1.1e-08	9e-09	9e-09	1.2e-08	5e-09	9e-09	8e-09	6e-09	4e-09	4e-09	2e-09	3e-09	2e-09	4e-09	1e-09	4e-09	1.7e-08	1.9e-08	1.7e-08	5e-09	8e-09	4e-09	3e-09	2e-09	1.5e-08	1e-08	7e-09	4e-09	7e-09	9e-09	5e-09	1.3e-08	6e-09	2e-09	3e-09	5e-09	4e-09	3e-09	7e-09	2.1e-08	1.2e-08
GLIS1	chr1	53506237	53738106	-	53738106	53740106	53728106	4e-09	1.4e-08	1.2e-08	1e-08	2.1e-08	1.8e-08	9e-09	1.2e-08	1.3e-08	3e-08	1.1e-08	1.3e-08	1e-08	2e-08	1.6e-08	1e-08	2.8e-08	1e-08	9e-09	1.3e-08	6e-09	1.3e-08	4e-09	5e-09	1e-08	4e-09	2e-09	9e-09	8e-09	1.1e-08	3e-09	7e-09	0	3e-09	6e-09	3e-09	1e-09	2e-09	5e-09	2e-08	1e-08	8e-09
NDC1	chr1	53765460	53838860	-	53838860	53840860	53828860	8e-09	3e-09	2e-09	2e-09	4e-09	1.2e-08	7e-09	5e-09	1e-08	2.4e-08	2.1e-08	1.2e-08	1.6e-08	1.1e-08	1e-09	3e-09	8e-09	2e-08	5e-09	4e-09	4e-09	1e-08	1e-08	9e-09	1.1e-08	7e-09	7e-09	4e-09	1.2e-08	7e-09	7e-09	6e-09	1e-08	1.2e-08	8e-09	9e-09	1.1e-08	8e-09	6e-09	3e-09	2e-09	5e-09
YIPF1	chr1	53851719	53889834	-	53889834	53891834	53879834	1.1e-08	1.3e-08	5e-09	3e-09	8e-09	5e-09	1.1e-08	1.1e-08	7e-09	1.3e-08	1.7e-08	5e-09	4e-09	9e-09	1.5e-08	1.5e-08	1.4e-08	1.3e-08	5e-09	2e-09	9e-09	2e-08	1.1e-08	6e-09	1e-08	1e-08	1e-09	8e-09	3e-09	0	1e-09	6e-09	5e-09	3e-09	1.3e-08	1.1e-08	1e-08	1e-09	5e-09	1.3e-08	5e-09	5e-09
DIO1	chr1	53892167	53911086	+	53892167	53890167	53902167	3e-09	3e-09	8e-09	1.3e-08	1.3e-08	6e-09	3e-09	1.4e-08	1.2e-08	9e-09	3e-09	6e-09	9e-09	1.1e-08	9e-09	5e-09	3e-09	8e-09	5e-09	1.2e-08	5e-09	1e-09	3e-09	6e-09	1.1e-08	1.8e-08	8e-09	1.9e-08	5e-09	3e-09	1.2e-08	8e-09	3e-09	5e-09	5e-09	6e-09	1.1e-08	4e-09	3e-09	9e-09	1.3e-08	3e-09
HSPB11	chr1	53916574	53945929	-	53945929	53947929	53935929	8e-09	2e-09	1e-09	7e-09	8e-09	8e-09	1.2e-08	2.1e-08	2.7e-08	3.3e-08	1.9e-08	8e-09	6e-09	1.2e-08	4e-09	5e-09	9e-09	2e-09	1e-08	4e-09	7e-09	7e-09	6e-09	1.1e-08	1.3e-08	4e-09	6e-09	6e-09	3e-09	8e-09	3e-09	3e-09	2e-09	3e-09	6e-09	1.1e-08	9e-09	4e-09	7e-09	3e-09	1e-09	2e-09
LRRC42	chr1	53946077	53968168	+	53946077	53944077	53956077	8e-09	1.1e-08	5e-09	4e-09	8e-09	8e-09	1.1e-08	1.1e-08	1.4e-08	2.6e-08	1.5e-08	1e-08	7e-09	5e-09	1e-08	4e-09	8e-09	1.9e-08	1.1e-08	5e-09	6e-09	2.2e-08	3e-09	1e-09	8e-09	8e-09	8e-09	7e-09	1.3e-08	1.5e-08	1.1e-08	1e-08	5e-09	9e-09	1.3e-08	5e-09	1.5e-08	5e-09	6e-09	7e-09	6e-09	1e-09
LDLRAD1	chr1	54007299	54018186	-	54018186	54020186	54008186	8e-09	1e-08	3e-09	4e-09	6e-09	1.2e-08	9e-09	1.7e-08	4e-09	1e-09	5e-09	5e-09	9e-09	7e-09	7e-09	6e-09	3e-09	1.4e-08	1e-08	9e-09	1.6e-08	1.1e-08	1.6e-08	2e-08	1.4e-08	7e-09	1.6e-08	1.4e-08	1.4e-08	5e-09	4e-09	7e-09	2e-09	5e-09	1.1e-08	1.8e-08	8e-09	6e-09	1.2e-08	1e-08	2e-09	7e-09
TMEM59	chr1	54026681	54053504	-	54053504	54055504	54043504	9e-09	1.1e-08	4e-09	7e-09	1.8e-08	9e-09	3e-09	3e-09	7e-09	3e-09	8e-09	4e-09	1.2e-08	6e-09	5e-09	4e-09	1.1e-08	9e-09	7e-09	1.8e-08	1.1e-08	6e-09	4e-09	4e-09	8e-09	5e-09	7e-09	1.4e-08	3e-09	3e-09	1e-08	3e-09	2e-09	6e-09	2e-09	7e-09	9e-09	3e-09	1e-09	7e-09	3e-09	7e-09
TCEANC2	chr1	54053601	54106082	+	54053601	54051601	54063601	3e-09	1.1e-08	3e-09	9e-09	7e-09	7e-09	1.2e-08	6e-09	1.7e-08	2.1e-08	2.1e-08	1e-08	8e-09	5e-09	7e-09	1.1e-08	3e-09	1.1e-08	1e-08	6e-09	5e-09	2e-09	5e-09	1.5e-08	4e-09	1e-09	6e-09	2.2e-08	1.1e-08	4e-09	5e-09	1e-09	5e-09	7e-09	3e-09	3e-09	2e-09	1e-08	2.1e-08	1.2e-08	6e-09	9e-09
CDCP2	chr1	54138995	54153770	-	54153770	54155770	54143770	8e-09	7e-09	2e-08	2e-08	2.2e-08	5e-09	9e-09	3e-09	1.7e-08	3e-08	2e-08	3e-08	1.1e-08	4e-09	3e-09	8e-09	2e-09	7e-09	5e-09	3e-09	2e-09	4e-09	1.3e-08	1.2e-08	1.1e-08	1.1e-08	8e-09	1.2e-08	1.4e-08	6e-09	3e-09	6e-09	1e-08	5e-09	6e-09	7e-09	1.3e-08	1e-09	2e-09	4e-09	2e-09	5e-09
RP11	chr1	54143392	54200073	-	54200073	54202073	54190073	8e-09	2e-09	3e-09	8e-09	3e-09	4e-09	7e-09	5e-09	9e-09	1.7e-08	3.2e-08	1.3e-08	1e-09	7e-09	4e-09	3e-09	4e-09	1e-09	1e-09	7e-09	4e-09	1.2e-08	9e-09	7e-09	4e-09	4e-09	2e-09	6e-09	2e-09	4e-09	8e-09	2e-09	2e-09	6e-09	5e-09	4e-09	8e-09	6e-09	9e-09	2.4e-08	2e-08	1.7e-08
CYB5RL	chr1	54172336	54200036	-	54200036	54202036	54190036	3e-09	5e-09	2e-08	2.6e-08	1.3e-08	6e-09	1.6e-08	1e-08	9e-09	3e-09	1e-08	1.8e-08	1.7e-08	1.6e-08	1.3e-08	1.4e-08	1.3e-08	1e-08	5e-09	1.1e-08	1.7e-08	1.2e-08	9e-09	1.5e-08	7e-09	8e-09	5e-09	2e-09	4e-09	6e-09	0	4e-09	5e-09	7e-09	6e-09	8e-09	4e-09	4e-09	2e-09	1e-08	1.1e-08	3e-09
MRPL37	chr1	54200167	54225464	+	54200167	54198167	54210167	1.1e-08	9e-09	9e-09	3e-09	8e-09	1.4e-08	1.9e-08	2e-08	3.1e-08	3.5e-08	2.4e-08	7e-09	8e-09	8e-09	5e-09	8e-09	6e-09	4e-09	2e-09	2e-09	8e-09	2e-09	1e-09	5e-09	2e-09	6e-09	3e-09	8e-09	5e-09	2e-08	8e-09	4e-09	7e-09	1.3e-08	6e-09	4e-09	4e-09	4e-09	3e-09	3e-09	7e-09	1e-08
SSBP3	chr1	54225433	54413479	-	54413479	54415479	54403479	1.5e-08	5e-09	4e-09	1e-09	7e-09	7e-09	8e-09	2e-09	1.2e-08	1.6e-08	3e-09	4e-09	5e-09	6e-09	5e-09	5e-09	3e-09	1e-08	6e-09	1.5e-08	5e-09	1e-09	2e-09	1.1e-08	4e-09	1e-08	7e-09	8e-09	8e-09	7e-09	5e-09	8e-09	1.3e-08	1e-08	9e-09	5e-09	1.1e-08	8e-09	8e-09	1e-08	2e-08	1.2e-08
ACOT11	chr1	54548228	54639192	+	54548228	54546228	54558228	7e-09	5e-09	1.2e-08	1.3e-08	1.9e-08	1.1e-08	7e-09	8e-09	1.3e-08	1.3e-08	1.3e-08	5e-09	1.4e-08	8e-09	4e-09	2e-09	4e-09	1.1e-08	6e-09	6e-09	3e-09	5e-09	1.1e-08	5e-09	2e-09	2e-09	3e-09	2e-09	3e-09	7e-09	9e-09	1e-09	1.2e-08	1.4e-08	3.6e-08	5e-09	1e-08	6e-09	4e-09	2e-09	7e-09	2.4e-08
FAM151A	chr1	54609182	54623556	-	54623556	54625556	54613556	7e-09	6e-09	3e-09	6e-09	7e-09	5e-09	7e-09	2e-09	3e-09	4e-09	6e-09	5e-09	3e-09	9e-09	1e-08	7e-09	3e-09	1e-09	1.1e-08	2.2e-08	5e-09	1.1e-08	7e-09	1.7e-08	1.2e-08	3e-09	1.1e-08	9e-09	4e-09	4e-09	4e-09	2e-09	7e-09	1.4e-08	1.5e-08	1.3e-08	4e-09	6e-09	5e-09	9e-09	7e-09	1e-08
MROH7	chr1	54641754	54710266	+	54641754	54639754	54651754	3e-09	8e-09	3e-09	1e-09	0	4e-09	9e-09	3e-09	5e-09	7e-09	6e-09	3e-09	5e-09	6e-09	5e-09	7e-09	8e-09	3e-09	8e-09	1.6e-08	6e-09	8e-09	1.2e-08	4e-09	1e-09	9e-09	5e-09	3e-09	8e-09	1.3e-08	1.1e-08	9e-09	7e-09	6e-09	1.1e-08	1.4e-08	1e-08	8e-09	1.1e-08	3e-09	6e-09	1.5e-08
MROH7	chr1	54641786	54742308	+	54641786	54639786	54651786	7e-09	7e-09	7e-09	1.1e-08	5e-09	8e-09	7e-09	8e-09	1.8e-08	1e-08	4e-09	3e-09	1.4e-08	1.3e-08	1.5e-08	6e-09	6e-09	6e-09	8e-09	1.2e-08	3e-09	7e-09	5e-09	3e-09	8e-09	3e-09	9e-09	1.5e-08	1.2e-08	1.4e-08	1.1e-08	7e-09	6e-09	7e-09	5e-09	4e-09	6e-09	9e-09	9e-09	4e-09	6e-09	1.7e-08
TTC4	chr1	54715822	54742657	+	54715822	54713822	54725822	3e-09	2e-09	2e-09	6e-09	7e-09	9e-09	1.8e-08	2.8e-08	3.8e-08	4.7e-08	3.2e-08	2e-08	2.4e-08	6e-09	4e-09	7e-09	2.4e-08	3e-09	0	1e-09	3e-09	3e-09	1e-09	1.3e-08	3e-09	6e-09	3e-09	2e-09	3e-09	2e-09	0	9e-09	8e-09	6e-09	4e-09	3e-09	4e-09	6e-09	4e-09	7e-09	1.1e-08	4e-09
PARS2	chr1	54756898	54764514	-	54764514	54766514	54754514	3e-09	6e-09	5e-09	6e-09	0	1e-09	4e-09	7e-09	1e-08	1.1e-08	8e-09	4e-09	3e-09	1e-08	2.5e-08	1e-08	9e-09	1e-08	9e-09	6e-09	1.6e-08	4e-09	2e-09	3e-09	1e-09	5e-09	1.3e-08	1.2e-08	1.2e-08	1e-08	6e-09	9e-09	1.5e-08	2.4e-08	4e-09	1.4e-08	1.6e-08	7e-09	8e-09	9e-09	7e-09	6e-09
TTC22	chr1	54779712	54801267	-	54801267	54803267	54791267	2e-09	5e-09	1.1e-08	8e-09	9e-09	1e-08	1e-08	6e-09	5e-09	3.1e-08	2.2e-08	3.2e-08	1.9e-08	5e-09	5e-09	4e-09	4e-09	0	1.2e-08	7e-09	4e-09	0	3e-09	4e-09	2e-09	2e-09	1.3e-08	6e-09	1.2e-08	1.1e-08	1.3e-08	4e-09	1.4e-08	8e-09	1.1e-08	4e-09	0	6e-09	1.9e-08	6e-09	3e-09	9e-09
LEXM	chr1	54806063	54842252	+	54806063	54804063	54816063	5e-09	5e-09	4e-09	1.6e-08	1.2e-08	8e-09	8e-09	1e-08	1.2e-08	4e-09	5e-09	7e-09	1.1e-08	1.4e-08	1.4e-08	2e-09	4e-09	1.4e-08	1.2e-08	5e-09	4e-09	4e-09	3e-09	1e-08	1.5e-08	6e-09	1e-08	1.8e-08	5e-09	6e-09	1.1e-08	4e-09	1.5e-08	9e-09	1.5e-08	5e-09	4e-09	8e-09	1.5e-08	1.2e-08	7e-09	1.3e-08
DHCR24	chr1	54849633	54887218	-	54887218	54889218	54877218	3e-09	7e-09	9e-09	6e-09	1.1e-08	1.6e-08	2.2e-08	3e-08	1.8e-08	1.4e-08	2.4e-08	1.1e-08	7e-09	1e-08	1.1e-08	3e-09	8e-09	1e-08	5e-09	1.1e-08	6e-09	1.2e-08	1.1e-08	1.4e-08	7e-09	4e-09	5e-09	5e-09	9e-09	4e-09	5e-09	7e-09	1.1e-08	1.5e-08	5e-09	4e-09	6e-09	3e-09	2e-09	4e-09	1.2e-08	5e-09
TMEM61	chr1	54980792	54992293	+	54980792	54978792	54990792	1.6e-08	1.3e-08	7e-09	7e-09	5e-09	4e-09	1.8e-08	9e-09	8e-09	8e-09	1e-08	1.8e-08	1.9e-08	1.3e-08	4e-09	1.5e-08	1.1e-08	9e-09	3e-09	3e-09	4e-09	2e-09	0	3e-09	1.1e-08	2.1e-08	1e-08	6e-09	1.1e-08	1.6e-08	9e-09	1.2e-08	5e-09	2e-09	1e-08	1.8e-08	3e-09	2e-09	6e-09	1.5e-08	6e-09	5e-09
BSND	chr1	54998933	55010883	+	54998933	54996933	55008933	4e-09	2e-09	3e-09	9e-09	6e-09	3e-09	2e-09	8e-09	1e-08	1.2e-08	2.1e-08	1.1e-08	1.2e-08	2.8e-08	1.1e-08	1.3e-08	1.1e-08	2e-09	7e-09	7e-09	2e-09	1e-09	4e-09	4e-09	4e-09	1.3e-08	8e-09	1e-08	1.2e-08	8e-09	5e-09	8e-09	4e-09	7e-09	7e-09	7e-09	4e-09	7e-09	2e-09	1e-08	1.5e-08	6e-09
PCSK9	chr1	55039548	55064852	+	55039548	55037548	55049548	3e-09	1e-09	1e-08	1e-08	1.3e-08	5e-09	3e-09	1e-08	2.2e-08	3.2e-08	1.9e-08	9e-09	1.4e-08	1.3e-08	1.5e-08	2e-08	8e-09	1.7e-08	5e-09	2e-09	3e-09	1e-09	3e-09	1e-09	6e-09	1e-09	6e-09	5e-09	2e-09	2e-09	5e-09	8e-09	7e-09	8e-09	4e-09	8e-09	6e-09	3e-09	4e-09	5e-09	1.3e-08	1.3e-08
USP24	chr1	55066359	55215113	-	55215113	55217113	55205113	1.4e-08	7e-09	5e-09	4e-09	7e-09	8e-09	5e-09	3e-09	1e-09	3e-09	8e-09	5e-09	1.3e-08	9e-09	2.2e-08	1.2e-08	3e-09	1.3e-08	8e-09	8e-09	8e-09	7e-09	3e-09	1.4e-08	1e-08	9e-09	1e-08	5e-09	1e-08	5e-09	3e-09	5e-09	1.6e-08	1.5e-08	1.2e-08	9e-09	4e-09	6e-09	6e-09	1e-08	8e-09	1.2e-08
PLPP3	chr1	56494747	56579568	-	56579568	56581568	56569568	4e-09	1e-08	4e-09	4e-09	7e-09	4e-09	5e-09	3e-09	7e-09	3e-09	6e-09	5e-09	3e-09	2e-09	5e-09	1e-08	1.1e-08	9e-09	1e-08	6e-09	8e-09	8e-09	2e-09	8e-09	9e-09	1.5e-08	1.9e-08	5e-09	6e-09	1.2e-08	1.8e-08	8e-09	7e-09	1.2e-08	4e-09	1.2e-08	3e-09	2e-09	6e-09	2e-09	8e-09	7e-09
PRKAA2	chr1	56645322	56715335	+	56645322	56643322	56655322	2e-09	4e-09	1e-09	3e-09	7e-09	5e-09	8e-09	1e-09	7e-09	1.3e-08	8e-09	1.7e-08	1.2e-08	3e-09	6e-09	7e-09	1e-09	1e-08	1e-09	3e-09	7e-09	1.1e-08	1e-08	1.2e-08	1.6e-08	4e-09	5e-09	7e-09	1.2e-08	1e-08	9e-09	8e-09	1.1e-08	4e-09	8e-09	6e-09	1.9e-08	1e-08	5e-09	9e-09	5e-09	7e-09
C1orf168	chr1	56718804	56819371	-	56819371	56821371	56809371	1e-08	7e-09	2e-09	1e-09	4e-09	8e-09	1.2e-08	9e-09	8e-09	1.1e-08	8e-09	4e-09	5e-09	1.6e-08	1.4e-08	7e-09	8e-09	7e-09	6e-09	6e-09	8e-09	1.4e-08	1.4e-08	8e-09	2e-09	3e-09	4e-09	6e-09	1.7e-08	1.5e-08	1.1e-08	1.1e-08	6e-09	1.1e-08	6e-09	3e-09	9e-09	9e-09	6e-09	1.2e-08	8e-09	1.9e-08
C8A	chr1	56854806	56918221	+	56854806	56852806	56864806	5e-09	4e-09	4e-09	3e-09	6e-09	1e-08	9e-09	6e-09	1.2e-08	8e-09	3e-09	7e-09	7e-09	8e-09	6e-09	1e-08	4e-09	2e-09	1.4e-08	5e-09	3e-09	6e-09	5e-09	7e-09	1.4e-08	7e-09	1.2e-08	1.3e-08	6e-09	6e-09	4e-09	9e-09	1.5e-08	1.6e-08	1e-08	1.2e-08	1.1e-08	2.2e-08	8e-09	1.1e-08	1.1e-08	4e-09
C8B	chr1	56929210	56966140	-	56966140	56968140	56956140	7e-09	4e-09	8e-09	1.2e-08	1.2e-08	2e-09	2e-09	5e-09	9e-09	1e-08	6e-09	4e-09	9e-09	8e-09	6e-09	8e-09	1.2e-08	1.5e-08	5e-09	1e-08	7e-09	6e-09	8e-09	1e-08	6e-09	1.3e-08	1.9e-08	5e-09	5e-09	1.4e-08	1.4e-08	6e-09	3e-09	7e-09	1.2e-08	8e-09	4e-09	5e-09	1e-08	6e-09	3e-09	2e-09
DAB1	chr1	56994778	57424057	-	57424057	57426057	57414057	3e-09	5e-09	1e-09	1e-09	1e-09	6e-09	2e-09	5e-09	6e-09	1.3e-08	2.3e-08	1.1e-08	1.3e-08	3e-09	2e-09	3e-09	1e-08	3e-09	1e-09	2e-09	2e-09	2e-09	4e-09	1.2e-08	2.3e-08	6e-09	6e-09	7e-09	1.2e-08	7e-09	7e-09	1.4e-08	7e-09	3.9e-08	3.8e-08	1.7e-08	1e-08	5e-09	1.2e-08	8e-09	1.3e-08	5e-09
OMA1	chr1	58467927	58546802	-	58546802	58548802	58536802	2e-09	1.1e-08	6e-09	7e-09	3e-09	2e-09	0	5e-09	3e-08	2.4e-08	2e-08	2e-09	8e-09	7e-09	4e-09	3e-09	3e-09	7e-09	6e-09	6e-09	1.7e-08	8e-09	3e-09	2e-09	4e-09	1e-09	5e-09	3e-09	6e-09	1.4e-08	1e-08	6e-09	2e-09	1e-09	2e-09	2e-08	4e-09	1.1e-08	7e-09	1e-08	6e-09	1.4e-08
TACSTD2	chr1	58575423	58577773	-	58577773	58579773	58567773	1.7e-08	2.3e-08	2.3e-08	1.8e-08	2.9e-08	1.2e-08	8e-09	7e-09	2e-09	3e-09	4e-09	1e-08	9e-09	5e-09	1e-08	7e-09	6e-09	1.1e-08	3e-09	9e-09	1.1e-08	2e-09	5e-09	5e-09	1.4e-08	0	0	5e-09	4e-09	1e-08	1e-08	7e-09	3e-09	2e-09	9e-09	1.6e-08	1.2e-08	4e-09	9e-09	6e-09	1e-09	3e-09
MYSM1	chr1	58654739	58700092	-	58700092	58702092	58690092	1.3e-08	6e-09	2e-09	7e-09	2.9e-08	1.8e-08	2.8e-08	2.8e-08	9e-09	2.4e-08	7e-09	2.1e-08	1.1e-08	7e-09	1.5e-08	9e-09	5e-09	2.1e-08	9e-09	8e-09	4e-09	1.3e-08	6e-09	5e-09	4e-09	1e-08	2e-09	1e-09	0	6e-09	8e-09	0	7e-09	2e-09	4e-09	1e-08	1e-08	7e-09	3e-09	1e-09	6e-09	2e-09
JUN	chr1	58780788	58784327	-	58784327	58786327	58774327	5e-09	8e-09	1.8e-08	9e-09	1.4e-08	6e-09	7e-09	8e-09	5e-09	1.4e-08	1.1e-08	1e-08	9e-09	1.5e-08	6e-09	1.3e-08	8e-09	9e-09	6e-09	1.5e-08	1e-08	2e-09	7e-09	3e-09	3e-09	9e-09	1e-08	2e-09	2e-09	4e-09	3e-09	1.2e-08	4e-09	4e-09	1.2e-08	1.4e-08	2.1e-08	1.6e-08	4e-09	1.1e-08	6e-09	4e-09
FGGY	chr1	59296638	59810647	+	59296638	59294638	59306638	5e-09	2e-09	7e-09	6e-09	0	6e-09	2e-09	5e-09	1.6e-08	1e-08	1e-08	1.1e-08	7e-09	1e-09	2e-09	2e-09	9e-09	7e-09	1.2e-08	9e-09	9e-09	1e-09	9e-09	5e-09	7e-09	5e-09	6e-09	1.1e-08	1e-09	7e-09	7e-09	5e-09	9e-09	6e-09	1.3e-08	1.8e-08	1e-08	4e-09	9e-09	5e-09	6e-09	1.5e-08
HOOK1	chr1	59814786	59876378	+	59814786	59812786	59824786	2e-09	1e-09	2e-09	5e-09	6e-09	3e-09	5e-09	1.4e-08	4.2e-08	3.6e-08	3.8e-08	4.2e-08	2.2e-08	2.7e-08	2.3e-08	2.2e-08	1e-08	1.2e-08	6e-09	5e-09	8e-09	1.4e-08	6e-09	9e-09	3e-09	0	0	1e-08	4e-09	2e-09	4e-09	1e-09	0	4e-09	1e-09	9e-09	5e-09	1.7e-08	5e-09	3e-09	3e-09	4e-09
CYP2J2	chr1	59893308	59926790	-	59926790	59928790	59916790	6e-09	2e-09	6e-09	3e-09	9e-09	1.7e-08	9e-09	3e-09	8e-09	2e-09	6e-09	3e-09	4e-09	5e-09	3e-09	2e-09	1e-09	8e-09	9e-09	8e-09	6e-09	1e-08	1.1e-08	8e-09	2e-08	7e-09	6e-09	1.5e-08	3e-09	9e-09	8e-09	4e-09	3e-09	9e-09	1.2e-08	2e-08	7e-09	4e-09	1.1e-08	1.5e-08	4e-09	1.2e-08
C1orf87	chr1	59990394	60073770	-	60073770	60075770	60063770	5e-09	1.5e-08	2.3e-08	6e-09	9e-09	1.4e-08	1e-08	1.3e-08	1.2e-08	1e-08	1.5e-08	6e-09	1.9e-08	9e-09	8e-09	4e-09	1.1e-08	7e-09	9e-09	2e-09	5e-09	5e-09	7e-09	6e-09	8e-09	5e-09	8e-09	3.4e-08	1.5e-08	4e-09	7e-09	7e-09	4e-09	3e-09	2e-09	1.5e-08	7e-09	1.7e-08	1.1e-08	1e-08	1.2e-08	8e-09
NFIA	chr1	60865259	61462793	+	60865259	60863259	60875259	1.4e-08	1.7e-08	8e-09	5e-09	1e-08	5e-09	2e-09	3e-09	4e-09	1.1e-08	5e-09	8e-09	4e-09	3e-09	1e-09	9e-09	1.2e-08	4e-09	5e-09	1.8e-08	2.7e-08	1.9e-08	6e-09	6e-09	1e-08	8e-09	1.2e-08	1.4e-08	8e-09	2e-09	4e-09	5e-09	1e-09	4e-09	1.1e-08	1.4e-08	1e-08	6e-09	8e-09	9e-09	8e-09	8e-09
TM2D1	chr1	61681046	61725423	-	61725423	61727423	61715423	1.1e-08	1.1e-08	3e-09	7e-09	5e-09	1e-08	1.1e-08	3e-09	9e-09	9e-09	5e-09	2e-09	3e-09	6e-09	7e-09	1e-08	5e-09	4e-09	1e-08	5e-09	1.4e-08	1.3e-08	1.4e-08	1.4e-08	9e-09	2.6e-08	2.6e-08	1.7e-08	1.4e-08	5e-09	7e-09	0	8e-09	8e-09	5e-09	2e-09	4e-09	1e-08	1.4e-08	7e-09	1.6e-08	4e-09
INADL	chr1	61742477	62178675	+	61742477	61740477	61752477	1.4e-08	0	1e-09	2e-09	2e-09	3e-09	3e-09	5e-09	1.5e-08	4e-09	0	6e-09	8e-09	1.6e-08	1e-08	2.6e-08	1.2e-08	8e-09	1e-08	1.8e-08	8e-09	1.1e-08	5e-09	6e-09	8e-09	7e-09	3e-09	5e-09	1e-08	2e-09	3e-09	3e-09	1.1e-08	2e-08	8e-09	3e-09	9e-09	3e-09	4e-09	6e-09	7e-09	1.3e-08
L1TD1	chr1	62194831	62212328	+	62194831	62192831	62204831	8e-09	8e-09	7e-09	1.2e-08	3e-09	6e-09	1e-08	1.7e-08	3.5e-08	6e-09	1.1e-08	7e-09	1.4e-08	7e-09	8e-09	9e-09	5e-09	5e-09	5e-09	6e-09	1e-09	1.3e-08	3.2e-08	1e-08	2e-09	3e-09	4e-09	5e-09	9e-09	2e-09	6e-09	9e-09	5e-09	2e-09	0	5e-09	1e-08	4e-09	7e-09	7e-09	1.2e-08	1.1e-08
KANK4	chr1	62236979	62319414	-	62319414	62321414	62309414	1.4e-08	1.2e-08	1e-08	1.3e-08	9e-09	1.5e-08	1.5e-08	1.4e-08	1.1e-08	2e-09	6e-09	3e-09	5e-09	1.2e-08	1e-08	5e-09	8e-09	2e-08	1.3e-08	5e-09	5e-09	4e-09	6e-09	1e-08	1e-08	6e-09	8e-09	6e-09	2e-09	7e-09	2e-09	7e-09	1.3e-08	5e-09	8e-09	1e-08	1e-08	1.3e-08	1e-08	8e-09	6e-09	8e-09
USP1	chr1	62436297	62451804	+	62436297	62434297	62446297	2e-09	4e-09	7e-09	2e-09	3e-09	7e-09	4e-09	2e-09	3e-09	2.1e-08	3.4e-08	1.4e-08	1.1e-08	1.3e-08	7e-09	1.1e-08	6e-09	9e-09	3e-09	7e-09	7e-09	1.1e-08	1e-08	1.3e-08	8e-09	7e-09	8e-09	4e-09	8e-09	6e-09	6e-09	4e-09	5e-09	9e-09	4e-09	7e-09	7e-09	4e-09	6e-09	5e-09	9e-09	5e-09
DOCK7	chr1	62454726	62688368	-	62688368	62690368	62678368	6e-09	1e-09	4e-09	8e-09	7e-09	1e-09	4e-09	5e-09	1.9e-08	4.3e-08	3.1e-08	5e-09	4e-09	1.1e-08	4e-09	4e-09	6e-09	1.4e-08	3.2e-08	1.1e-08	2.7e-08	4.4e-08	9e-09	1.3e-08	7e-09	4e-09	4e-09	3e-09	1e-09	3e-09	5e-09	4e-09	8e-09	1.7e-08	4e-09	9e-09	4e-09	5e-09	5e-09	4e-09	0	0
ANGPTL3	chr1	62597487	62606159	+	62597487	62595487	62607487	4e-09	6e-09	3e-09	4e-09	4e-09	8e-09	5e-09	2e-09	7e-09	9e-09	1.3e-08	6e-09	1e-08	1.9e-08	1.4e-08	1e-08	6e-09	1.1e-08	6e-09	8e-09	4e-09	3e-09	1.3e-08	4e-09	8e-09	9e-09	9e-09	4e-09	3e-09	7e-09	5e-09	3e-09	4e-09	9e-09	5e-09	1.1e-08	1.3e-08	7e-09	7e-09	7e-09	7e-09	6e-09
ATG4C	chr1	62784135	62865513	+	62784135	62782135	62794135	4e-09	2e-09	4e-09	1.1e-08	7e-09	9e-09	5e-09	6e-09	6e-09	9e-09	4e-09	4e-09	2e-09	2e-09	1.1e-08	1.3e-08	8e-09	6e-09	5e-09	3e-09	5e-09	2e-09	6e-09	1.4e-08	1.1e-08	1e-08	1e-08	9e-09	6e-09	5e-09	1e-09	6e-09	1.5e-08	1.3e-08	1.1e-08	3e-09	8e-09	1.4e-08	6e-09	1e-08	1.6e-08	7e-09
FOXD3	chr1	63323041	63325126	+	63323041	63321041	63333041	7e-09	5e-09	3e-09	1e-09	4e-09	2e-09	4e-09	2e-08	2.4e-08	3.6e-08	1.9e-08	1e-08	1.5e-08	7e-09	1.2e-08	6e-09	8e-09	5e-09	1e-08	1e-08	1.3e-08	8e-09	5e-09	9e-09	3e-09	1e-09	3e-09	8e-09	8e-09	6e-09	1.1e-08	1.3e-08	1e-08	6e-09	4e-09	8e-09	1.1e-08	7e-09	5e-09	3e-09	6e-09	2e-09
ALG6	chr1	63367590	63438562	+	63367590	63365590	63377590	0	4e-09	1e-09	2e-09	1e-08	8e-09	1.4e-08	2e-08	1.2e-08	1.9e-08	1.9e-08	1.7e-08	1.4e-08	3.5e-08	1.4e-08	3.9e-08	3.8e-08	2.3e-08	1.2e-08	7e-09	9e-09	6e-09	4e-09	5e-09	4e-09	2e-09	2e-09	1e-09	2e-09	4e-09	2e-09	2e-09	1e-09	0	2e-09	1e-09	5e-09	1e-08	3e-09	1e-09	1e-09	3e-09
ITGB3BP	chr1	63440773	63523502	-	63523502	63525502	63513502	2.4e-08	1e-08	1.4e-08	1.1e-08	5e-09	6e-09	5e-09	1.3e-08	8e-09	4e-09	3e-09	3e-09	9e-09	7e-09	7e-09	4e-09	9e-09	7e-09	6e-09	2e-09	5e-09	6e-09	4e-09	6e-09	6e-09	4e-09	1.5e-08	9e-09	9e-09	5e-09	9e-09	6e-09	5e-09	8e-09	8e-09	9e-09	1.1e-08	9e-09	1e-08	5e-09	4e-09	1.1e-08
EFCAB7	chr1	63523390	63572693	+	63523390	63521390	63533390	1e-08	6e-09	1.2e-08	8e-09	6e-09	2e-09	2e-09	5e-09	1.4e-08	1.1e-08	3e-09	4e-09	2.3e-08	2.3e-08	1.5e-08	1e-09	4e-09	1.1e-08	1.2e-08	8e-09	7e-09	2e-09	6e-09	3e-09	2e-09	6e-09	9e-09	4e-09	1.7e-08	1e-08	1.2e-08	3e-09	1.5e-08	1.8e-08	8e-09	2e-09	1e-08	1.6e-08	7e-09	1.1e-08	1e-09	2e-09
PGM1	chr1	63593276	63660245	+	63593276	63591276	63603276	9e-09	4e-09	7e-09	1.5e-08	5e-09	4e-09	3e-09	1e-08	5e-09	1.7e-08	3e-08	5e-08	4.7e-08	1.5e-08	3e-09	6e-09	5e-09	8e-09	6e-09	3e-09	2e-09	3e-09	9e-09	9e-09	1.2e-08	1.1e-08	1e-08	7e-09	9e-09	4e-09	6e-09	6e-09	1e-09	3e-09	1e-09	1e-09	5e-09	1e-09	3e-09	8e-09	7e-09	1.1e-08
ROR1	chr1	63774022	64181498	+	63774022	63772022	63784022	5e-09	6e-09	2e-09	2e-09	7e-09	1.3e-08	1.8e-08	2.3e-08	3.4e-08	2.4e-08	1.9e-08	3e-09	7e-09	7e-09	5e-09	7e-09	9e-09	6e-09	8e-09	7e-09	3e-09	1.1e-08	9e-09	2e-09	2e-08	8e-09	5e-09	5e-09	5e-09	8e-09	5e-09	4e-09	6e-09	6e-09	6e-09	1.2e-08	1.7e-08	7e-09	5e-09	3e-09	6e-09	6e-09
UBE2U	chr1	64203627	64267368	+	64203627	64201627	64213627	6e-09	2.1e-08	8e-09	9e-09	1.2e-08	1.1e-08	2e-09	2e-09	5e-09	6e-09	2e-09	1.1e-08	8e-09	1.4e-08	9e-09	6e-09	7e-09	2e-09	4e-09	1.3e-08	1.3e-08	7e-09	1.5e-08	1.4e-08	1.2e-08	7e-09	4e-09	2e-09	2e-09	9e-09	1.5e-08	1.4e-08	1.2e-08	7e-09	3e-09	7e-09	4e-09	1.4e-08	6e-09	7e-09	5e-09	6e-09
CACHD1	chr1	64470792	64693058	+	64470792	64468792	64480792	1.1e-08	1.5e-08	8e-09	1e-08	8e-09	4e-09	6e-09	2e-09	9e-09	1.5e-08	2.8e-08	2.4e-08	1.1e-08	1e-08	1e-08	1.1e-08	1.5e-08	2e-09	7e-09	3e-09	3e-09	1.1e-08	9e-09	5e-09	6e-09	4e-09	6e-09	1e-08	4e-09	4e-09	5e-09	9e-09	6e-09	6e-09	7e-09	5e-09	5e-09	4e-09	1e-08	9e-09	4e-09	4e-09
RAVER2	chr1	64745095	64833232	+	64745095	64743095	64755095	5e-09	6e-09	5e-09	3e-09	3e-09	2e-09	1.2e-08	3e-09	3e-09	9e-09	1.9e-08	3.2e-08	3.5e-08	2.9e-08	1.2e-08	1.2e-08	1e-08	3e-09	3e-09	4e-09	4e-09	7e-09	0	2e-09	1e-08	4e-09	2e-09	6e-09	2e-09	3e-09	4e-09	4e-09	5e-09	1.2e-08	2e-09	5e-09	4e-09	1.4e-08	1.4e-08	1.2e-08	8e-09	1.5e-08
JAK1	chr1	64833229	64966504	-	64966504	64968504	64956504	4e-09	7e-09	6e-09	7e-09	9e-09	1.2e-08	6e-09	7e-09	7e-09	2e-08	6e-09	3e-09	3e-09	8e-09	1.8e-08	1e-08	1.1e-08	9e-09	3e-09	1e-08	7e-09	1e-09	1e-09	1.2e-08	6e-09	9e-09	9e-09	6e-09	7e-09	4e-09	1.3e-08	4e-09	2e-09	4e-09	5e-09	1.6e-08	2e-08	1.5e-08	2.1e-08	9e-09	7e-09	1.1e-08
AK4	chr1	65147549	65232145	+	65147549	65145549	65157549	2e-09	3e-09	2e-09	1.9e-08	1.4e-08	1e-08	7e-09	4e-09	6e-09	1.1e-08	9e-09	0	4e-09	3e-09	1e-08	5e-09	5e-09	3e-09	6e-09	2e-09	2e-09	7e-09	6e-09	1.6e-08	2e-08	2e-09	1.1e-08	1.6e-08	9e-09	6e-09	3e-09	5e-09	5e-09	3e-09	1.1e-08	8e-09	1.8e-08	1.2e-08	2e-08	9e-09	1.8e-08	7e-09
DNAJC6	chr1	65254462	65415869	+	65254462	65252462	65264462	8e-09	1.2e-08	1e-08	9e-09	1.6e-08	1.1e-08	1.4e-08	9e-09	1.3e-08	8e-09	6e-09	5e-09	2e-09	3e-09	2e-09	4e-09	5e-09	6e-09	1.3e-08	4e-09	6e-09	6e-09	8e-09	2e-09	5e-09	1.1e-08	1.8e-08	9e-09	5e-09	3e-09	8e-09	1e-09	1e-08	7e-09	1.5e-08	1.2e-08	3e-09	7e-09	7e-09	1.4e-08	2e-08	5e-09
LEPROT	chr1	65420587	65436007	+	65420587	65418587	65430587	5e-09	1e-08	2e-09	8e-09	5e-09	5e-09	0	2e-09	9e-09	4e-09	0	3e-09	4e-09	1e-09	1e-08	7e-09	7e-09	1.8e-08	5e-09	1.1e-08	1e-08	5e-09	3e-09	3e-09	4e-09	4e-09	1.6e-08	1.3e-08	6e-09	9e-09	1.6e-08	6e-09	1.6e-08	1.8e-08	1.2e-08	7e-09	1.8e-08	3e-09	2e-09	7e-09	9e-09	1.2e-08
LEPR	chr1	65420652	65641559	+	65420652	65418652	65430652	1.1e-08	7e-09	2.2e-08	1.3e-08	6e-09	1.6e-08	1.6e-08	1.8e-08	1e-08	1.8e-08	1.1e-08	4e-09	5e-09	1.1e-08	2.3e-08	7e-09	4e-09	1.3e-08	8e-09	2e-09	6e-09	9e-09	2.2e-08	6e-09	6e-09	6e-09	1e-09	9e-09	7e-09	5e-09	1.3e-08	2e-09	5e-09	1.2e-08	7e-09	5e-09	7e-09	3e-09	6e-09	4e-09	1.1e-08	5e-09
PDE4B	chr1	65792514	66374579	+	65792514	65790514	65802514	9e-09	5e-09	7e-09	7e-09	1e-08	9e-09	7e-09	1.9e-08	1.9e-08	5e-09	6e-09	7e-09	1.2e-08	2.6e-08	1.3e-08	1.5e-08	1.3e-08	1.2e-08	1.6e-08	5e-09	7e-09	1e-08	1.1e-08	1.3e-08	5e-09	4e-09	3e-09	6e-09	1e-09	1e-09	1e-08	1e-08	3e-09	1.9e-08	1.6e-08	1.7e-08	8e-09	6e-09	6e-09	6e-09	2e-09	2e-09
SGIP1	chr1	66533383	66748299	+	66533383	66531383	66543383	6e-09	7e-09	4e-09	4e-09	2.1e-08	1.7e-08	1.6e-08	2.1e-08	1.4e-08	2.8e-08	3.4e-08	3.3e-08	2.6e-08	1.1e-08	5e-09	5e-09	4e-09	5e-09	4e-09	2e-09	1.3e-08	1.3e-08	7e-09	4e-09	2e-09	7e-09	4e-09	6e-09	4e-09	3e-09	2e-09	7e-09	1.1e-08	5e-09	4e-09	5e-09	5e-09	4e-09	1e-09	1e-09	1e-09	1e-09
TCTEX1D1	chr1	66752460	66778787	+	66752460	66750460	66762460	1.1e-08	8e-09	2.1e-08	8e-09	1.2e-08	2e-08	8e-09	4e-09	3e-09	1.3e-08	9e-09	7e-09	9e-09	6e-09	5e-09	1e-09	4e-09	5e-09	1e-08	6e-09	1.5e-08	8e-09	8e-09	1.1e-08	1.9e-08	1.3e-08	5e-09	7e-09	4e-09	1.3e-08	4e-09	1.4e-08	1.3e-08	1.1e-08	4e-09	1.1e-08	1e-08	6e-09	6e-09	6e-09	7e-09	1.9e-08
INSL5	chr1	66797741	66801256	-	66801256	66803256	66791256	1.2e-08	1.1e-08	4e-09	6e-09	9e-09	1.3e-08	6e-09	5e-09	6e-09	1e-08	1.6e-08	2.7e-08	1.5e-08	6e-09	1.2e-08	1.2e-08	1.1e-08	1.8e-08	6e-09	9e-09	2e-09	8e-09	1.6e-08	1.4e-08	1.5e-08	1.4e-08	1.9e-08	6e-09	6e-09	6e-09	8e-09	5e-09	1e-08	6e-09	6e-09	6e-09	3e-09	3e-09	9e-09	1e-09	1e-09	7e-09
WDR78	chr1	66812885	66924887	-	66924887	66926887	66914887	2e-09	4e-09	2e-09	3e-09	9e-09	1.4e-08	3.7e-08	1.7e-08	1.9e-08	6e-09	8e-09	3e-09	9e-09	1e-08	6e-09	1.5e-08	5e-09	6e-09	5e-09	1.9e-08	2e-09	8e-09	1.5e-08	1.1e-08	8e-09	9e-09	2.1e-08	5e-09	6e-09	9e-09	7e-09	1.2e-08	1e-08	4e-09	6e-09	5e-09	7e-09	3e-09	2e-09	1e-09	1e-09	1e-09
MIER1	chr1	66924895	66988619	+	66924895	66922895	66934895	7e-09	1e-08	1.3e-08	4e-09	8e-09	3e-09	4e-09	1.3e-08	1.7e-08	1.4e-08	5e-09	8e-09	1.1e-08	7e-09	1.6e-08	1.1e-08	1.2e-08	1e-08	4e-09	7e-09	7e-09	8e-09	6e-09	4e-09	2e-09	4e-09	5e-09	8e-09	2e-09	3e-09	6e-09	4e-09	5e-09	6e-09	5e-09	7e-09	6e-09	5e-09	1.3e-08	4e-09	9e-09	5e-09
SLC35D1	chr1	66999332	67054099	-	67054099	67056099	67044099	2e-09	6e-09	2e-09	3e-09	8e-09	4e-09	2e-09	1.5e-08	2.8e-08	2.8e-08	2.1e-08	8e-09	3e-09	8e-09	7e-09	1.1e-08	7e-09	1.1e-08	8e-09	1.2e-08	3e-09	7e-09	1.1e-08	1e-08	1e-08	1e-08	8e-09	5e-09	0	7e-09	1.1e-08	8e-09	1.6e-08	1e-08	7e-09	8e-09	3e-09	3e-09	6e-09	6e-09	4e-09	6e-09
C1orf141	chr1	67092165	67231853	-	67231853	67233853	67221853	2e-09	4e-09	5e-09	1.1e-08	8e-09	6e-09	5e-09	3e-09	1.2e-08	3.2e-08	3.2e-08	1.5e-08	5e-09	8e-09	1.4e-08	5.2e-08	2.8e-08	1.9e-08	1.5e-08	1.2e-08	3e-09	3e-09	4e-09	3e-09	1e-09	4e-09	1.2e-08	1e-08	5e-09	4e-09	3e-09	1e-09	2e-09	1e-09	3e-09	5e-09	6e-09	6e-09	0	2e-09	4e-09	6e-09
IL23R	chr1	67166400	67259979	+	67166400	67164400	67176400	6e-09	1.2e-08	6e-09	8e-09	8e-09	1e-09	9e-09	1.7e-08	1.3e-08	3.5e-08	2.2e-08	1.3e-08	8e-09	8e-09	4e-09	3e-09	7e-09	1.2e-08	1e-08	1.7e-08	5e-09	1.3e-08	1e-08	1.1e-08	1.4e-08	1.1e-08	3e-09	1e-09	3e-09	4e-09	1.5e-08	1e-08	8e-09	8e-09	8e-09	3e-09	7e-09	2e-09	1e-09	3e-09	4e-09	2e-09
IL12RB2	chr1	67307364	67396900	+	67307364	67305364	67317364	4e-09	1.2e-08	5e-09	1e-09	3e-09	4e-09	7e-09	9e-09	1.4e-08	2.9e-08	2.5e-08	2.6e-08	6e-09	3e-09	1.2e-08	1.3e-08	1.1e-08	8e-09	1.5e-08	4e-09	3e-09	1.2e-08	5e-09	0	5e-09	7e-09	1e-08	5e-09	1.3e-08	1.1e-08	4e-09	7e-09	6e-09	7e-09	7e-09	5e-09	6e-09	1e-09	3e-09	7e-09	2.2e-08	1e-08
SERBP1	chr1	67407810	67430415	-	67430415	67432415	67420415	1e-09	6e-09	6e-09	6e-09	7e-09	1.1e-08	1.1e-08	7e-09	5e-09	7e-09	6e-09	1.5e-08	1.7e-08	1.3e-08	9e-09	6e-09	1.4e-08	7e-09	7e-09	3e-09	5e-09	4e-09	7e-09	4e-09	1e-09	2e-09	1.3e-08	1.4e-08	1e-08	5e-09	3e-09	4e-09	1.1e-08	6e-09	7e-09	1e-09	3e-09	7e-09	1.5e-08	9e-09	8e-09	1.9e-08
GADD45A	chr1	67685061	67688338	+	67685061	67683061	67695061	6e-09	2e-09	8e-09	7e-09	1e-09	4e-09	2e-09	5e-09	5e-09	6e-09	6e-09	1e-08	1e-08	9e-09	1.1e-08	4e-09	8e-09	1e-08	1.5e-08	7e-09	3e-09	8e-09	9e-09	5e-09	6e-09	1.4e-08	8e-09	1e-08	4e-09	1e-08	9e-09	1.1e-08	1e-08	9e-09	7e-09	1.1e-08	1e-08	8e-09	7e-09	7e-09	1.2e-08	1.6e-08
GNG12	chr1	67701466	67833467	-	67833467	67835467	67823467	2.9e-08	8e-09	5e-09	1e-09	5e-09	8e-09	8e-09	9e-09	9e-09	1.6e-08	6e-09	5e-09	1.5e-08	7e-09	1e-08	5e-09	1.4e-08	1.5e-08	7e-09	6e-09	3e-09	8e-09	1.3e-08	6e-09	2e-09	6e-09	3e-09	1.2e-08	6e-09	3e-09	1.3e-08	8e-09	2e-09	6e-09	7e-09	2e-09	1e-09	3e-09	9e-09	2e-09	4e-09	7e-09
DIRAS3	chr1	68045962	68051631	-	68051631	68053631	68041631	1e-09	8e-09	8e-09	1.3e-08	1.2e-08	1.4e-08	1.4e-08	1e-08	1.8e-08	2.1e-08	1.1e-08	1e-08	1.2e-08	5e-09	1.4e-08	1e-08	9e-09	2.1e-08	6e-09	5e-09	6e-09	9e-09	3e-09	3e-09	4e-09	1.7e-08	1.3e-08	4e-09	4e-09	1.7e-08	6e-09	3e-09	5e-09	3e-09	3e-09	5e-09	7e-09	6e-09	4e-09	5e-09	7e-09	3e-09
WLS	chr1	68098473	68233120	-	68233120	68235120	68223120	3e-09	1.6e-08	6e-09	6e-09	9e-09	5e-09	8e-09	5e-09	1.1e-08	1.9e-08	1.8e-08	1.8e-08	7e-09	1e-08	1.2e-08	5e-09	2e-08	5e-09	4e-09	6e-09	3e-09	6e-09	3e-09	4e-09	9e-09	5e-09	6e-09	6e-09	7e-09	1.1e-08	9e-09	1.4e-08	5e-09	1.2e-08	6e-09	5e-09	2e-08	1.6e-08	8e-09	2e-09	5e-09	1.2e-08
RPE65	chr1	68428822	68449959	-	68449959	68451959	68439959	4e-09	3e-09	2e-09	3e-09	7e-09	5e-09	8e-09	1e-08	1.5e-08	6e-09	1e-08	9e-09	1.1e-08	1.5e-08	8e-09	1.9e-08	1.6e-08	1.4e-08	1.6e-08	4e-09	1.1e-08	8e-09	2e-09	4e-09	8e-09	5e-09	7e-09	1.3e-08	6e-09	2.1e-08	1.1e-08	6e-09	8e-09	1.4e-08	1.3e-08	8e-09	6e-09	1.5e-08	1.4e-08	1e-08	9e-09	2e-09
DEPDC1	chr1	68474152	68497221	-	68497221	68499221	68487221	1e-09	3e-09	1e-09	7e-09	3.3e-08	1.1e-08	9e-09	2.8e-08	3.1e-08	2.2e-08	1.1e-08	3e-09	8e-09	3e-09	9e-09	8e-09	8e-09	7e-09	1.2e-08	4e-09	1e-09	3e-09	6e-09	1.3e-08	6e-09	6e-09	1.2e-08	2e-09	5e-09	9e-09	5e-09	9e-09	1.3e-08	2e-09	3e-09	1.3e-08	1e-09	1e-09	1.9e-08	5e-09	3e-09	6e-09
LRRC7	chr1	69568398	70148005	+	69568398	69566398	69578398	2e-09	4e-09	7e-09	2e-09	3e-09	5e-09	5e-09	2e-09	3e-09	1.9e-08	3.3e-08	1.6e-08	1.1e-08	1.4e-08	8e-09	1.1e-08	6e-09	7e-09	5e-09	7e-09	7e-09	9e-09	1.1e-08	1.3e-08	9e-09	6e-09	8e-09	5e-09	7e-09	7e-09	6e-09	3e-09	6e-09	8e-09	5e-09	6e-09	8e-09	4e-09	6e-09	4e-09	9e-09	6e-09
LRRC40	chr1	70144805	70205620	-	70205620	70207620	70195620	1.2e-08	5e-09	2e-09	1.5e-08	4e-09	1.8e-08	1.2e-08	2e-09	2e-09	1.4e-08	3e-09	5e-09	8e-09	1.2e-08	1.2e-08	1.4e-08	8e-09	1.3e-08	1e-08	1e-08	1e-08	1.8e-08	6e-09	4e-09	2e-09	7e-09	1.4e-08	1.7e-08	3e-09	6e-09	5e-09	1.5e-08	9e-09	1e-09	3e-09	5e-09	1e-08	9e-09	9e-09	9e-09	9e-09	4e-09
SRSF11	chr1	70205682	70253052	+	70205682	70203682	70215682	7e-09	1e-08	1.9e-08	5e-09	2e-09	5e-09	9e-09	1.9e-08	8e-09	1e-08	8e-09	3e-09	1.2e-08	5e-09	1e-09	1e-09	1.1e-08	8e-09	8e-09	9e-09	6e-09	6e-09	5e-09	1.2e-08	4e-09	2e-09	5e-09	5e-09	2e-08	1.6e-08	1.7e-08	1.9e-08	7e-09	8e-09	1e-08	5e-09	6e-09	1.4e-08	1.1e-08	1.3e-08	6e-09	9e-09
ANKRD13C	chr1	70260588	70354734	-	70354734	70356734	70344734	0	2e-09	0	3e-09	1e-09	2e-09	1e-09	1e-09	1e-09	3e-09	1e-09	0	3e-09	1e-09	0	2e-09	1e-09	0	0	3e-09	2e-09	1e-09	0	2e-09	3e-09	5e-09	6e-09	4e-09	5e-09	9e-09	1.2e-08	4e-09	3e-09	1e-09	2e-09	4e-09	6e-09	1.5e-08	1.1e-08	1.7e-08	8e-09	5e-09
HHLA3	chr1	70354805	70385339	+	70354805	70352805	70364805	2e-09	5e-09	6e-09	7e-09	1.1e-08	1e-09	5e-09	1.5e-08	9e-09	3e-09	2e-09	1e-09	5e-09	3e-09	5e-09	6e-09	3e-09	9e-09	1.2e-08	3e-09	5e-09	1.2e-08	1e-08	7e-09	5e-09	5e-09	6e-09	4e-09	3e-09	1e-08	1.2e-08	1e-08	5e-09	7e-09	1e-09	9e-09	1.4e-08	3e-09	3e-09	4e-09	3e-09	1.4e-08
AL158839.1	chr1	70363780	70366135	-	70366135	70368135	70356135	3e-09	3e-09	6e-09	6e-09	8e-09	1.2e-08	1.9e-08	1.7e-08	1.3e-08	1.3e-08	7e-09	9e-09	5e-09	5e-09	8e-09	6e-09	1.7e-08	1.8e-08	6e-09	1.5e-08	7e-09	7e-09	1e-08	1.2e-08	6e-09	1.1e-08	1.3e-08	7e-09	5e-09	7e-09	1e-08	2e-09	1.6e-08	1.3e-08	1e-09	3e-09	1.4e-08	1.1e-08	6e-09	6e-09	8e-09	1.8e-08
CTH	chr1	70411218	70439851	+	70411218	70409218	70421218	1e-08	2e-09	1e-09	0	9e-09	6e-09	4e-09	1.1e-08	9e-09	5e-09	2e-09	6e-09	2e-09	3e-09	3e-09	6e-09	5e-09	6e-09	6e-09	8e-09	1e-08	1.9e-08	9e-09	4e-09	8e-09	1e-08	1.8e-08	1.2e-08	8e-09	6e-09	9e-09	4e-09	8e-09	6e-09	1e-08	8e-09	7e-09	3e-09	5e-09	1.5e-08	5e-09	9e-09
PTGER3	chr1	70852353	71047808	-	71047808	71049808	71037808	3e-09	4e-09	3e-09	5e-09	5e-09	1.2e-08	1e-08	1.9e-08	7e-09	7e-09	1.4e-08	1.4e-08	1.8e-08	6e-09	6e-09	1.2e-08	6e-09	7e-09	1.7e-08	7e-09	6e-09	9e-09	4e-09	1.3e-08	8e-09	5e-09	4e-09	9e-09	8e-09	8e-09	7e-09	6e-09	7e-09	6e-09	7e-09	1.3e-08	1e-08	1.7e-08	8e-09	5e-09	5e-09	1.7e-08
ZRANB2	chr1	71063291	71081297	-	71081297	71083297	71071297	4e-09	1.5e-08	9e-09	9e-09	1e-08	5e-09	6e-09	7e-09	7e-09	4e-09	1.2e-08	3e-09	8e-09	1e-08	1.3e-08	1.4e-08	1.6e-08	4e-09	1.2e-08	1.8e-08	8e-09	7e-09	5e-09	9e-09	7e-09	1e-09	5e-09	6e-09	5e-09	1.1e-08	4e-09	4e-09	8e-09	3e-09	4e-09	5e-09	4e-09	1.2e-08	2e-09	6e-09	3e-09	5e-09
NEGR1	chr1	71395940	72282734	-	72282734	72284734	72272734	5e-09	5e-09	5e-09	3e-09	3e-09	1.1e-08	8e-09	1e-09	1.2e-08	9e-09	4e-09	7e-09	6e-09	6e-09	2.3e-08	2e-08	1.1e-08	6e-09	6e-09	3e-09	1.1e-08	7e-09	3e-09	2e-09	1.5e-08	7e-09	1.2e-08	7e-09	5e-09	1.3e-08	5e-09	1.2e-08	8e-09	8e-09	9e-09	2e-09	8e-09	9e-09	9e-09	7e-09	6e-09	5e-09
LRRIQ3	chr1	74026015	74198187	-	74198187	74200187	74188187	9e-09	7e-09	4e-09	6e-09	1.2e-08	2.1e-08	1.8e-08	1.6e-08	2.8e-08	3.2e-08	1.9e-08	5e-09	5e-09	5e-09	5e-09	3e-09	1e-08	5e-09	4e-09	3e-09	9e-09	3e-09	6e-09	4e-09	5e-09	6e-09	3e-09	8e-09	1e-09	1e-09	1e-08	5e-09	4e-09	6e-09	1.4e-08	1.1e-08	4e-09	1e-09	1e-09	4e-09	7e-09	2e-09
FPGT	chr1	74198212	74207234	+	74198212	74196212	74208212	7e-09	9e-09	6e-09	6e-09	7e-09	6e-09	3e-09	9e-09	1.1e-08	1.6e-08	1e-08	6e-09	1e-08	9e-09	1.5e-08	1.1e-08	1.2e-08	4e-09	1.2e-08	1.2e-08	1.1e-08	8e-09	6e-09	2e-09	4e-09	1.2e-08	1.1e-08	9e-09	9e-09	1.2e-08	2e-09	1.1e-08	5e-09	5e-09	5e-09	8e-09	3e-09	2e-09	5e-09	1e-08	1.4e-08	1.9e-08
FPGT	chr1	74198235	74543982	+	74198235	74196235	74208235	1.3e-08	8e-09	6e-09	8e-09	9e-09	1.8e-08	9e-09	1.9e-08	1.6e-08	1e-09	1e-09	7e-09	7e-09	6e-09	1.1e-08	1.1e-08	4e-09	6e-09	7e-09	4e-09	1e-08	8e-09	1e-09	4e-09	7e-09	1.2e-08	7e-09	1e-08	4e-09	5e-09	1.8e-08	1e-08	1.4e-08	1.6e-08	4e-09	8e-09	5e-09	4e-09	4e-09	8e-09	8e-09	5e-09
TNNI3K	chr1	74235401	74544424	+	74235401	74233401	74245401	1.2e-08	1.6e-08	2.6e-08	1.5e-08	1.7e-08	6e-09	5e-09	1e-08	2.3e-08	9e-09	1e-08	3e-09	5e-09	3e-09	8e-09	5e-09	6e-09	6e-09	1e-09	5e-09	1.4e-08	1.5e-08	1.2e-08	1.1e-08	7e-09	7e-09	5e-09	8e-09	7e-09	5e-09	1e-08	7e-09	5e-09	1e-08	9e-09	1.2e-08	2e-09	1.1e-08	1.2e-08	3e-09	7e-09	7e-09
LRRC53	chr1	74469878	74512614	-	74512614	74514614	74502614	3e-09	2e-09	2e-09	1e-09	1.3e-08	1.2e-08	1.3e-08	9e-09	6e-09	1.1e-08	1.1e-08	1.6e-08	8e-09	8e-09	4e-09	2e-09	0	6e-09	9e-09	1e-08	1e-08	1.5e-08	1.4e-08	9e-09	1.4e-08	1.3e-08	1.1e-08	2e-09	3e-09	8e-09	1.8e-08	7e-09	5e-09	9e-09	5e-09	5e-09	4e-09	3e-09	1e-08	8e-09	5e-09	1e-09
ERICH3	chr1	74568111	74673738	-	74673738	74675738	74663738	3e-09	9e-09	6e-09	6e-09	5e-09	1e-08	8e-09	1.2e-08	9e-09	1.7e-08	1.5e-08	3e-09	5e-09	1e-08	6e-09	7e-09	3e-09	7e-09	5e-09	4e-09	1e-08	9e-09	9e-09	4e-09	5e-09	1.4e-08	7e-09	7e-09	4e-09	1.2e-08	2.7e-08	1.6e-08	7e-09	9e-09	1e-08	5e-09	5e-09	6e-09	7e-09	1.1e-08	8e-09	1.3e-08
CRYZ	chr1	74705482	74733408	-	74733408	74735408	74723408	1.4e-08	1.1e-08	1e-09	3e-09	9e-09	1e-09	7e-09	1.9e-08	9e-09	5e-09	4e-09	9e-09	4e-09	1e-08	5e-09	3e-09	5e-09	4e-09	1.4e-08	1.1e-08	7e-09	1e-09	2e-09	2e-09	4e-09	6e-09	3e-09	2e-09	3e-09	3e-09	1e-08	1.6e-08	1.5e-08	1.9e-08	8e-09	3e-09	8e-09	1.9e-08	2.3e-08	1e-08	6e-09	1e-08
TYW3	chr1	74733152	74766674	+	74733152	74731152	74743152	3e-09	2e-09	3e-09	4e-09	2e-09	3e-09	4e-09	8e-09	5e-09	1.8e-08	1.5e-08	1.6e-08	1.1e-08	1.1e-08	5e-09	5e-09	6e-09	2e-09	4e-09	6e-09	4e-09	5e-09	5e-09	1.5e-08	1e-08	6e-09	1.3e-08	1e-08	9e-09	9e-09	1e-09	6e-09	4e-09	7e-09	1.1e-08	1.1e-08	7e-09	7e-09	2e-08	1.5e-08	1.9e-08	8e-09
LHX8	chr1	75128434	75161533	+	75128434	75126434	75138434	1.1e-08	1.6e-08	1e-08	6e-09	3e-09	3e-09	9e-09	1.4e-08	1.3e-08	1.5e-08	1.7e-08	8e-09	8e-09	1.3e-08	9e-09	9e-09	7e-09	4e-09	8e-09	3e-09	1.3e-08	1.5e-08	1.7e-08	1.9e-08	2e-09	1e-09	1e-09	7e-09	7e-09	1e-08	5e-09	2e-09	1.9e-08	1.7e-08	1.5e-08	6e-09	0	4e-09	5e-09	1.3e-08	3e-09	6e-09
SLC44A5	chr1	75202131	75611116	-	75611116	75613116	75601116	1e-09	6e-09	1.3e-08	1.5e-08	7e-09	4e-09	6e-09	6e-09	1.2e-08	2.5e-08	1.5e-08	1.2e-08	8e-09	7e-09	7e-09	6e-09	3e-09	1.1e-08	8e-09	7e-09	7e-09	5e-09	9e-09	4e-09	5e-09	4e-09	5e-09	7e-09	4e-09	6e-09	5e-09	3e-09	2e-09	4e-09	0	4e-09	6e-09	1e-08	7e-09	4e-09	2.1e-08	1.3e-08
ACADM	chr1	75724347	75787575	+	75724347	75722347	75734347	2.9e-08	2.7e-08	1.4e-08	1.7e-08	7e-09	1.7e-08	9e-09	3e-09	4e-09	1e-08	9e-09	1.1e-08	1.3e-08	2.9e-08	8e-09	3e-09	7e-09	3e-09	7e-09	1.3e-08	2.1e-08	1.3e-08	7e-09	5e-09	9e-09	3e-09	5e-09	6e-09	1e-09	2e-09	3e-09	6e-09	1.2e-08	6e-09	1.3e-08	0	1e-09	1e-09	5e-09	3e-09	1.3e-08	1.1e-08
RABGGTB	chr1	75786201	75795079	+	75786201	75784201	75796201	1.7e-08	4e-09	1e-09	5e-09	1.1e-08	4e-09	8e-09	1.3e-08	1.2e-08	1.9e-08	1e-08	7e-09	4e-09	8e-09	5e-09	6e-09	1.4e-08	1.8e-08	1e-08	6e-09	8e-09	7e-09	7e-09	7e-09	1.2e-08	6e-09	8e-09	1.6e-08	1.3e-08	9e-09	2e-09	2e-09	5e-09	3e-09	4e-09	6e-09	7e-09	8e-09	4e-09	9e-09	1.3e-08	1.6e-08
MSH4	chr1	75796882	75913238	+	75796882	75794882	75806882	6e-09	7e-09	7e-09	1e-09	4e-09	6e-09	9e-09	8e-09	7e-09	4e-09	1.4e-08	1.4e-08	2.8e-08	2.2e-08	8e-09	2.2e-08	1.1e-08	1.2e-08	1.2e-08	7e-09	2e-09	3e-09	1e-08	6e-09	3e-09	6e-09	6e-09	2.2e-08	1.3e-08	1.1e-08	5e-09	8e-09	6e-09	1e-09	7e-09	9e-09	1e-08	8e-09	1.1e-08	7e-09	1.4e-08	1e-08
ASB17	chr1	75918873	75932431	-	75932431	75934431	75922431	4e-09	1.4e-08	4e-09	1.4e-08	4e-09	5e-09	1e-08	6e-09	3e-09	1.4e-08	1.3e-08	1.6e-08	9e-09	1.9e-08	1.3e-08	1.4e-08	1.1e-08	1.3e-08	6e-09	1e-09	1e-09	1e-09	7e-09	6e-09	7e-09	8e-09	5e-09	1e-08	8e-09	1.3e-08	9e-09	5e-09	5e-09	1.4e-08	1e-08	4e-09	1.3e-08	7e-09	6e-09	7e-09	2e-09	7e-09
ST6GALNAC3	chr1	76074719	76634601	+	76074719	76072719	76084719	4e-09	7e-09	1.1e-08	1.5e-08	3e-09	3e-09	3e-09	8e-09	5e-09	1.7e-08	1.9e-08	1.8e-08	5e-09	1e-09	4e-09	2e-09	3e-09	2e-09	4e-09	4e-09	6e-09	8e-09	9e-09	5e-09	1.2e-08	1e-08	9e-09	1.1e-08	5e-09	1e-08	4e-09	5e-09	4e-09	1.4e-08	1.4e-08	1e-08	3e-09	8e-09	1.5e-08	2e-09	5e-09	6e-09
ST6GALNAC5	chr1	76867441	77065711	+	76867441	76865441	76877441	8e-09	3e-09	1.5e-08	3e-09	3e-09	4e-09	1e-08	6e-09	7e-09	1.4e-08	8e-09	7e-09	1.5e-08	1e-08	1.9e-08	4e-09	7e-09	9e-09	9e-09	8e-09	1.2e-08	1.1e-08	1.1e-08	1.4e-08	6e-09	5e-09	2e-09	1.7e-08	1.2e-08	9e-09	1.5e-08	1.2e-08	5e-09	0	2e-09	3e-09	1e-08	9e-09	8e-09	5e-09	6e-09	9e-09
PIGK	chr1	77088990	77219430	-	77219430	77221430	77209430	6e-09	1.4e-08	1.2e-08	4e-09	9e-09	4e-09	2e-09	8e-09	7e-09	3e-09	8e-09	1.1e-08	2e-09	1.3e-08	1.3e-08	1.3e-08	1.1e-08	2.1e-08	1.4e-08	5e-09	9e-09	5e-09	5e-09	2e-08	1.6e-08	1.3e-08	2.1e-08	1.6e-08	1.4e-08	6e-09	3e-09	2e-09	5e-09	7e-09	4e-09	5e-09	6e-09	5e-09	3e-09	5e-09	1.8e-08	6e-09
AK5	chr1	77282051	77559969	+	77282051	77280051	77292051	1.4e-08	1.4e-08	4e-09	5e-09	7e-09	1e-08	1e-09	1.2e-08	3e-09	7e-09	7e-09	5e-09	1e-08	2.1e-08	5e-09	9e-09	1.2e-08	1.1e-08	1.8e-08	7e-09	8e-09	5e-09	1e-09	1.4e-08	5e-09	3e-09	5e-09	7e-09	1.3e-08	6e-09	4e-09	5e-09	1e-08	4e-09	6e-09	9e-09	4e-09	2e-09	5e-09	5e-09	3e-09	6e-09
ZZZ3	chr1	77564500	77683419	-	77683419	77685419	77673419	1e-08	6e-09	1e-09	1e-09	4e-09	2e-09	3e-09	9e-09	2.4e-08	2.6e-08	2e-08	8e-09	6e-09	1e-09	9e-09	3e-09	4e-09	7e-09	1.5e-08	3e-09	1.2e-08	8e-09	1.2e-08	1.1e-08	1.3e-08	4e-09	9e-09	1.8e-08	1e-08	9e-09	1e-08	6e-09	1.8e-08	1.1e-08	1.5e-08	7e-09	1.3e-08	9e-09	3e-09	8e-09	4e-09	5e-09
USP33	chr1	77695987	77759852	-	77759852	77761852	77749852	1e-09	4e-09	8e-09	2e-09	3e-09	6e-09	8e-09	9e-09	4e-09	2e-08	3.5e-08	3.8e-08	2.1e-08	1.2e-08	4e-09	1e-08	5e-09	6e-09	5e-09	5e-09	4e-09	2e-09	3e-09	3e-09	3e-09	7e-09	1e-09	0	0	3e-09	4e-09	1e-08	1e-08	4e-09	0	1e-09	3e-09	4e-09	1.5e-08	2e-08	2.6e-08	2.5e-08
FAM73A	chr1	77779624	77879539	+	77779624	77777624	77789624	9e-09	8e-09	9e-09	8e-09	8e-09	1e-09	9e-09	3e-09	1e-09	1.3e-08	5e-09	4e-09	7e-09	2e-09	1e-09	5e-09	6e-09	6e-09	1.3e-08	1.5e-08	1.1e-08	3e-09	8e-09	8e-09	1.2e-08	1.7e-08	2.7e-08	1.4e-08	8e-09	1.2e-08	2e-09	3e-09	9e-09	1e-08	7e-09	6e-09	6e-09	5e-09	1.2e-08	9e-09	5e-09	2e-09
NEXN	chr1	77888513	77943895	+	77888513	77886513	77898513	2.5e-08	1.7e-08	2.1e-08	1e-08	1.4e-08	1.4e-08	1.1e-08	4e-09	9e-09	1.3e-08	6e-09	8e-09	2e-09	1e-09	3e-09	1e-09	1.1e-08	1e-08	1.1e-08	1e-08	1.7e-08	2.2e-08	1.1e-08	1.1e-08	1e-08	2.6e-08	1.7e-08	4e-09	3e-09	5e-09	9e-09	8e-09	9e-09	6e-09	7e-09	1e-09	4e-09	5e-09	6e-09	6e-09	5e-09	7e-09
FUBP1	chr1	77946482	77979110	-	77979110	77981110	77969110	3e-09	2e-09	8e-09	7e-09	1.5e-08	1e-08	7e-09	1e-09	5e-09	2e-09	7e-09	8e-09	1.6e-08	9e-09	1e-08	4e-09	1e-08	7e-09	2e-08	7e-09	2.1e-08	1.4e-08	7e-09	7e-09	4e-09	5e-09	5e-09	6e-09	5e-09	3e-09	6e-09	1e-08	5e-09	1.4e-08	1e-09	2e-09	1.3e-08	9e-09	7e-09	1.8e-08	1e-08	1.6e-08
DNAJB4	chr1	77980184	78017964	+	77980184	77978184	77990184	6e-09	4e-09	2e-09	5e-09	1.4e-08	1.3e-08	1.6e-08	1.6e-08	5e-09	3e-09	3e-09	1.2e-08	6e-09	1e-09	8e-09	3e-09	6e-09	2e-09	6e-09	8e-09	1.2e-08	1.2e-08	6e-09	1.2e-08	1.4e-08	3e-09	3e-09	4e-09	2e-09	5e-09	2e-09	3e-09	7e-09	9e-09	6e-09	8e-09	7e-09	8e-09	4e-09	4e-09	1.6e-08	1.3e-08
GIPC2	chr1	78045902	78138449	+	78045902	78043902	78055902	5e-09	5e-09	6e-09	4e-09	1e-09	1.6e-08	1.5e-08	7e-09	2.9e-08	2.8e-08	2.3e-08	1e-08	7e-09	5e-09	1.4e-08	2e-09	2e-09	5e-09	6e-09	3e-09	2e-09	2e-09	5e-09	4e-09	4e-09	1.2e-08	1.1e-08	3e-09	9e-09	6e-09	8e-09	8e-09	5e-09	1.1e-08	8e-09	5e-09	4e-09	9e-09	1.8e-08	1.7e-08	6e-09	6e-09
PTGFR	chr1	78303884	78539749	+	78303884	78301884	78313884	1.1e-08	6e-09	1.1e-08	1.2e-08	5e-09	1.2e-08	3e-09	7e-09	2e-09	4e-09	1.8e-08	1.5e-08	1.1e-08	1e-08	2e-09	7e-09	4e-09	3e-09	1.1e-08	7e-09	1e-09	3e-09	2e-09	2e-09	7e-09	3e-09	6e-09	9e-09	8e-09	5e-09	3e-09	1e-08	9e-09	7e-09	4e-09	8e-09	4e-09	1.4e-08	1e-08	7e-09	6e-09	4e-09
IFI44L	chr1	78619922	78646145	+	78619922	78617922	78629922	1e-09	8e-09	2e-09	4e-09	2e-09	5e-09	4e-09	8e-09	1.3e-08	6e-09	9e-09	1.6e-08	2.5e-08	1.2e-08	7e-09	1e-08	4e-09	3e-09	3e-09	5e-09	9e-09	4e-09	7e-09	9e-09	3.3e-08	3.1e-08	1.1e-08	1.3e-08	8e-09	4e-09	5e-09	4e-09	8e-09	9e-09	5e-09	4e-09	6e-09	7e-09	5e-09	9e-09	4e-09	3e-09
IFI44	chr1	78649831	78664078	+	78649831	78647831	78659831	1e-08	2e-09	3e-09	2e-09	7e-09	8e-09	1.4e-08	2.9e-08	2e-08	2e-08	2.3e-08	1.8e-08	1.2e-08	3e-09	1e-08	5e-09	1.7e-08	9e-09	5e-09	8e-09	4e-09	1e-09	1e-08	1e-09	2e-09	1e-09	5e-09	2.3e-08	1e-08	3e-09	1e-08	8e-09	8e-09	7e-09	5e-09	4e-09	2e-09	1.6e-08	1.3e-08	4e-09	0	1e-09
ADGRL4	chr1	78889764	79006718	-	79006718	79008718	78996718	7e-09	1e-08	6e-09	7e-09	7e-09	1e-08	1.1e-08	1.8e-08	4e-09	1.3e-08	9e-09	4e-09	4e-09	1e-08	1e-08	3e-09	7e-09	7e-09	4e-09	7e-09	1.4e-08	3e-09	5e-09	9e-09	9e-09	2e-09	1.1e-08	5e-09	4e-09	7e-09	6e-09	1.4e-08	8e-09	6e-09	3e-09	9e-09	1.6e-08	4e-09	1.2e-08	1.5e-08	1.5e-08	1.9e-08
ADGRL2	chr1	81306166	81992423	+	81306166	81304166	81316166	7e-09	1.2e-08	5e-09	8e-09	1e-08	6e-09	1.2e-08	6e-09	4e-09	1.4e-08	4e-09	5e-09	3e-09	5e-09	6e-09	1.1e-08	4e-09	8e-09	1.6e-08	2.1e-08	6e-09	1.8e-08	6e-09	9e-09	1.5e-08	1.4e-08	1.6e-08	6e-09	5e-09	1.2e-08	1e-08	3e-09	4e-09	1e-08	5e-09	6e-09	5e-09	7e-09	1.6e-08	7e-09	4e-09	7e-09
TTLL7	chr1	83865028	83999150	-	83999150	84001150	83989150	7e-09	8e-09	1.1e-08	7e-09	7e-09	1.2e-08	5e-09	4e-09	4e-09	9e-09	3e-09	1e-08	1.1e-08	4e-09	3e-09	1.4e-08	1.4e-08	2e-08	1.3e-08	7e-09	1.1e-08	6e-09	5e-09	1.2e-08	1.2e-08	3e-09	2e-09	1e-09	8e-09	8e-09	7e-09	6e-09	8e-09	4e-09	2e-09	4e-09	1.9e-08	8e-09	6e-09	1e-09	8e-09	1.8e-08
PRKACB	chr1	84078062	84238498	+	84078062	84076062	84088062	3e-09	1.1e-08	7e-09	1.3e-08	1.6e-08	5e-09	1.3e-08	1.4e-08	3.2e-08	2.3e-08	1.9e-08	2.1e-08	3e-08	1.3e-08	1e-08	1e-08	6e-09	4e-09	6e-09	1.2e-08	9e-09	9e-09	5e-09	7e-09	0	1e-09	3e-09	4e-09	1e-09	2e-09	5e-09	1e-09	1e-09	2e-09	2e-09	8e-09	8e-09	1e-08	5e-09	1.3e-08	1.8e-08	1e-09
SAMD13	chr1	84298366	84389957	+	84298366	84296366	84308366	4e-09	2e-09	1e-09	5e-09	4e-09	3e-09	6e-09	4e-09	3e-09	5e-09	5e-09	2e-09	6e-09	1e-09	2e-09	1e-09	5e-09	8e-09	9e-09	8e-09	1e-09	4e-09	3e-09	5e-09	9e-09	1.5e-08	4e-09	1.1e-08	1.2e-08	7e-09	1e-08	1.1e-08	1.1e-08	4e-09	4e-09	3e-09	4e-09	1e-08	1.8e-08	5e-09	6e-09	3e-09
DNASE2B	chr1	84398532	84415018	+	84398532	84396532	84408532	7e-09	8e-09	6e-09	5e-09	1.3e-08	1.1e-08	9e-09	9e-09	1.2e-08	2.2e-08	8e-09	4e-09	6e-09	1.3e-08	5e-09	1e-08	9e-09	6e-09	1.4e-08	1e-08	1.3e-08	3e-09	2e-09	0	5e-09	1.6e-08	1.6e-08	5e-09	1.2e-08	4e-09	1.2e-08	8e-09	3e-09	1.1e-08	8e-09	1e-08	3e-09	4e-09	5e-09	6e-09	5e-09	9e-09
RPF1	chr1	84479259	84497790	+	84479259	84477259	84489259	1e-08	9e-09	8e-09	1.6e-08	1.4e-08	2.2e-08	2.3e-08	1.1e-08	2.1e-08	2.2e-08	8e-09	5e-09	8e-09	5e-09	1.1e-08	1.1e-08	1.8e-08	1e-08	1.2e-08	7e-09	1.7e-08	1e-08	5e-09	1.5e-08	1.8e-08	3e-09	2e-09	2e-09	1e-09	5e-09	6e-09	0	1e-09	5e-09	4e-09	1e-09	2e-09	3e-09	3e-09	8e-09	6e-09	2e-09
GNG5	chr1	84498325	84506565	-	84506565	84508565	84496565	5e-09	9e-09	3e-09	1.4e-08	1.2e-08	3e-09	8e-09	1.1e-08	1.2e-08	6e-09	1.1e-08	6e-09	1.1e-08	4e-09	1.3e-08	4e-09	1.9e-08	1.2e-08	1.4e-08	8e-09	5e-09	5e-09	4e-09	8e-09	6e-09	4e-09	1e-08	1.3e-08	1.1e-08	8e-09	1.1e-08	4e-09	2.1e-08	8e-09	1e-08	3e-09	6e-09	8e-09	7e-09	4e-09	1e-08	9e-09
CTBS	chr1	84549606	84574464	-	84574464	84576464	84564464	3e-09	5e-09	4e-09	3e-09	7e-09	3e-09	7e-09	3e-09	3e-09	9e-09	2.4e-08	1.2e-08	7e-09	8e-09	6e-09	8e-09	1.7e-08	3e-09	2e-09	1e-08	6e-09	8e-09	4e-09	1.2e-08	4e-09	2e-09	2e-09	3e-09	6e-09	1.3e-08	8e-09	1.1e-08	9e-09	1.1e-08	3e-09	4e-09	8e-09	2e-09	4e-09	2e-09	2e-09	7e-09
SSX2IP	chr1	84643707	84690803	-	84690803	84692803	84680803	2.2e-08	9e-09	1.3e-08	1.8e-08	1.1e-08	1.5e-08	1.3e-08	1.1e-08	5e-09	7e-09	1.8e-08	1.1e-08	1e-08	5e-09	3e-09	7e-09	1e-09	3e-09	1.1e-08	5e-09	2e-09	2e-09	1e-09	8e-09	2e-09	0	6e-09	5e-09	4e-09	8e-09	5e-09	7e-09	9e-09	1.1e-08	6e-09	6e-09	1.2e-08	5.6e-08	1.6e-08	7e-09	4e-09	8e-09
LPAR3	chr1	84811602	84893213	-	84893213	84895213	84883213	1.5e-08	4e-09	4e-09	3e-09	7e-09	1e-08	1.1e-08	1e-08	1.2e-08	1.1e-08	2e-09	1e-09	2e-09	3e-09	1.7e-08	1.9e-08	1e-08	1.3e-08	1.4e-08	1e-08	7e-09	9e-09	1.4e-08	8e-09	1e-08	1.4e-08	5e-09	4e-09	5e-09	7e-09	4e-09	4e-09	3e-09	4e-09	4e-09	4e-09	9e-09	9e-09	1.1e-08	8e-09	7e-09	7e-09
MCOLN2	chr1	84925583	84997113	-	84997113	84999113	84987113	1e-09	1e-09	1e-09	2e-09	2e-09	1e-09	2e-09	4e-09	5e-09	9e-09	4e-09	9e-09	1.4e-08	1e-08	1.7e-08	8e-09	1.1e-08	4e-09	1.6e-08	1.6e-08	2.3e-08	1e-08	1.2e-08	1e-08	4e-09	3e-09	5e-09	5e-09	1e-09	0	4e-09	6e-09	1.2e-08	5e-09	8e-09	5e-09	7e-09	7e-09	4e-09	7e-09	1.4e-08	1.5e-08
WDR63	chr1	84999147	85133138	+	84999147	84997147	85009147	1.2e-08	2e-09	3e-09	6e-09	4e-09	1.5e-08	1.2e-08	4e-09	4e-09	9e-09	1.3e-08	7e-09	8e-09	1.3e-08	5e-09	8e-09	2e-09	3e-09	5e-09	5e-09	4e-09	7e-09	1e-08	1.5e-08	6e-09	5e-09	5e-09	8e-09	7e-09	1.2e-08	7e-09	7e-09	1.8e-08	1.6e-08	1.1e-08	1.4e-08	9e-09	7e-09	1.3e-08	8e-09	8e-09	1.5e-08
MCOLN3	chr1	85018082	85048499	-	85048499	85050499	85038499	0	2e-09	1.8e-08	4e-09	1e-09	1e-09	7e-09	1.6e-08	2.7e-08	2.4e-08	2e-09	2e-09	1e-09	2e-09	2e-09	5e-09	4e-09	6e-09	8e-09	8e-09	5e-09	8e-09	1.8e-08	7e-09	7e-09	3e-09	7e-09	1e-08	7e-09	5e-09	1.5e-08	1.6e-08	7e-09	5e-09	2e-09	2.2e-08	1e-08	9e-09	1.3e-08	6e-09	8e-09	1.5e-08
SYDE2	chr1	85156873	85201046	-	85201046	85203046	85191046	9e-09	7e-09	5e-09	4e-09	4e-09	8e-09	1.2e-08	7e-09	8e-09	1.3e-08	8e-09	1.4e-08	1.6e-08	1.7e-08	9e-09	8e-09	1.5e-08	4e-09	7e-09	6e-09	8e-09	7e-09	1.1e-08	6e-09	1.1e-08	1.8e-08	1.8e-08	1.5e-08	1e-08	2e-09	1e-08	4e-09	9e-09	8e-09	9e-09	0	0	5e-09	7e-09	9e-09	6e-09	7e-09
C1orf52	chr1	85251968	85259642	-	85259642	85261642	85249642	2e-09	1.5e-08	7e-09	4e-09	8e-09	2.1e-08	1.3e-08	5e-09	1.1e-08	5e-09	1.7e-08	1.3e-08	8e-09	4e-09	9e-09	7e-09	1.3e-08	5e-09	6e-09	4e-09	8e-09	3e-09	5e-09	9e-09	8e-09	6e-09	5e-09	3e-09	2e-09	5e-09	1e-08	5e-09	1e-08	6e-09	8e-09	7e-09	8e-09	1e-08	5e-09	0	5e-09	1.5e-08
BCL10	chr1	85266248	85277090	-	85277090	85279090	85267090	7e-09	3e-09	4e-09	4e-09	1.3e-08	5e-09	1.2e-08	1.6e-08	3.6e-08	4.5e-08	1.7e-08	1.2e-08	5e-09	6e-09	8e-09	8e-09	8e-09	5e-09	1.7e-08	1.6e-08	1.1e-08	2e-09	0	3e-09	6e-09	2e-09	3e-09	4e-09	6e-09	9e-09	6e-09	5e-09	3e-09	3e-09	2e-09	1e-09	1e-09	1e-09	2e-09	7e-09	5e-09	1e-08
DDAH1	chr1	85318481	85578363	-	85578363	85580363	85568363	1.1e-08	4e-09	1e-09	2e-09	5e-09	3e-09	3e-09	2e-09	1.8e-08	4.8e-08	2e-08	6e-09	6e-09	1e-09	5e-09	5e-09	7e-09	5e-09	6e-09	2e-09	2e-09	1.3e-08	1.4e-08	1.4e-08	1e-08	5e-09	5e-09	7e-09	5e-09	6e-09	5e-09	5e-09	5e-09	1.1e-08	4e-09	7e-09	9e-09	7e-09	5e-09	1.3e-08	1.7e-08	1.7e-08
CYR61	chr1	85580761	85583962	+	85580761	85578761	85590761	3e-08	1.8e-08	6e-09	5e-09	3e-09	1.2e-08	5e-09	4e-09	2.8e-08	3.9e-08	2.6e-08	6e-09	4e-09	1e-09	7e-09	8e-09	4e-09	1e-09	6e-09	2e-09	2e-09	6e-09	2e-09	3e-09	4e-09	1.3e-08	6e-09	7e-09	1e-09	4e-09	2e-09	8e-09	1.3e-08	6e-09	4e-09	3e-09	4e-09	5e-09	1.7e-08	9e-09	1.5e-08	6e-09
ZNHIT6	chr1	85649423	85708433	-	85708433	85710433	85698433	2e-09	3e-09	3e-09	8e-09	5e-09	4e-09	6e-09	7e-09	1e-08	1e-08	1.1e-08	1.1e-08	3e-09	6e-09	5e-09	4e-09	6e-09	5e-09	1.7e-08	1.4e-08	7e-09	2e-08	1.6e-08	2e-09	3e-09	9e-09	8e-09	4e-09	8e-09	9e-09	5e-09	1e-09	7e-09	2e-09	9e-09	8e-09	2e-09	1e-08	9e-09	1.3e-08	1.6e-08	4e-09
COL24A1	chr1	85729233	86156943	-	86156943	86158943	86146943	1e-09	1e-09	9e-09	2.7e-08	1.3e-08	4e-09	4e-09	4e-09	6e-09	1.3e-08	8e-09	1e-08	5e-09	1.2e-08	1.5e-08	7e-09	6e-09	2e-09	8e-09	4e-09	4e-09	1.2e-08	1e-08	3e-09	8e-09	1e-09	1e-09	1e-09	9e-09	2e-09	3e-09	6e-09	2e-09	1.5e-08	1.1e-08	4e-09	8e-09	4e-09	1.1e-08	1.3e-08	3e-09	1e-08
ODF2L	chr1	86346824	86396342	-	86396342	86398342	86386342	5e-09	2e-09	1e-08	4e-09	4e-09	1.5e-08	1.5e-08	2.6e-08	2e-08	1e-09	4e-09	5e-09	5e-09	6e-09	1.8e-08	7e-09	1.1e-08	2.2e-08	1.5e-08	5e-09	5e-09	9e-09	1e-08	1e-08	5e-09	3e-09	4e-09	8e-09	9e-09	1.1e-08	6e-09	3e-09	5e-09	7e-09	6e-09	1e-09	5e-09	2e-09	6e-09	1e-09	7e-09	4e-09
CLCA2	chr1	86424086	86456558	+	86424086	86422086	86434086	4e-09	7e-09	8e-09	1e-08	6e-09	9e-09	1.3e-08	7e-09	8e-09	7e-09	7e-09	6e-09	5e-09	4e-09	7e-09	1e-08	2e-09	6e-09	9e-09	8e-09	6e-09	1.3e-08	2e-09	1.3e-08	6e-09	1.1e-08	3.8e-08	9e-09	3e-09	6e-09	5e-09	3e-09	3e-09	9e-09	6e-09	1.2e-08	6e-09	1e-09	2e-09	1e-09	8e-09	1.1e-08
CLCA1	chr1	86468368	86500289	+	86468368	86466368	86478368	8e-09	7e-09	8e-09	1.1e-08	1.4e-08	7e-09	4e-09	4e-09	6e-09	7e-09	7e-09	1.2e-08	5e-09	7e-09	3e-09	1e-09	1e-09	5e-09	7e-09	1e-09	3e-09	7e-09	5e-09	1.8e-08	6e-09	7e-09	5e-09	8e-09	1e-08	1e-08	5e-09	1e-08	1.4e-08	1.3e-08	5e-09	1.2e-08	4e-09	8e-09	6e-09	1.4e-08	1.9e-08	1e-08
CLCA4	chr1	86547078	86580754	+	86547078	86545078	86557078	4e-09	9e-09	3e-09	8e-09	3e-09	2e-09	3e-09	8e-09	8e-09	2.1e-08	1.2e-08	1.1e-08	1.5e-08	1.4e-08	1.1e-08	1.6e-08	2e-09	5e-09	4e-09	7e-09	4e-09	4e-09	7e-09	8e-09	1.3e-08	7e-09	7e-09	3e-09	2e-09	8e-09	6e-09	7e-09	1.4e-08	1.4e-08	9e-09	1.3e-08	1.3e-08	1.3e-08	1.1e-08	8e-09	1.2e-08	1.2e-08
SH3GLB1	chr1	86704570	86748184	+	86704570	86702570	86714570	8e-09	9e-09	1.5e-08	2.1e-08	1.1e-08	1.4e-08	6e-09	7e-09	5e-09	1.6e-08	3e-09	4e-09	8e-09	8e-09	4e-09	5e-09	1.2e-08	8e-09	1.5e-08	2e-09	1e-09	6e-09	1.4e-08	3e-09	5e-09	8e-09	1.3e-08	1e-08	1e-09	7e-09	5e-09	1e-08	2e-08	1.2e-08	7e-09	2e-09	4e-09	9e-09	1e-08	8e-09	1.6e-08	1.4e-08
SEP15	chr1	86862445	86914424	-	86914424	86916424	86904424	8e-09	6e-09	3e-09	4e-09	5e-09	9e-09	5e-09	5e-09	2e-09	5e-09	1.2e-08	1.3e-08	1.5e-08	2.5e-08	1.1e-08	4e-09	3e-09	3e-09	3e-09	3e-09	2e-09	5e-09	5e-09	7e-09	1.2e-08	1.9e-08	4e-09	7e-09	9e-09	4e-09	1e-09	1.6e-08	6e-09	8e-09	6e-09	7e-09	6e-09	1.5e-08	1.2e-08	1e-08	7e-09	1e-08
HS2ST1	chr1	86914648	87109998	+	86914648	86912648	86924648	3e-09	7e-09	6e-09	9e-09	1.8e-08	1.6e-08	8e-09	9e-09	6e-09	1e-09	6e-09	3e-09	3e-09	3e-09	1.1e-08	7e-09	1.1e-08	9e-09	7e-09	1.1e-08	1.4e-08	7e-09	1e-08	1.4e-08	6e-09	7e-09	1.3e-08	9e-09	1.4e-08	8e-09	6e-09	4e-09	1e-08	4e-09	9e-09	1.3e-08	1.5e-08	4e-09	1e-08	6e-09	1.3e-08	1.5e-08
RP5	chr1	86993009	87169204	+	86993009	86991009	87003009	5e-09	6e-09	3e-09	6e-09	6e-09	1e-08	1.3e-08	1.4e-08	1.3e-08	4e-09	7e-09	6e-09	7e-09	1.2e-08	7e-09	5e-09	6e-09	1.5e-08	1.1e-08	5e-09	1e-08	5e-09	8e-09	5e-09	4e-09	6e-09	1.4e-08	1e-08	8e-09	1.2e-08	7e-09	4e-09	6e-09	7e-09	1.1e-08	9e-09	6e-09	9e-09	4e-09	1e-09	1.2e-08	6e-09
LMO4	chr1	87328468	87348923	+	87328468	87326468	87338468	7e-09	2e-09	4e-09	1.7e-08	3e-09	5e-09	3e-09	1.3e-08	3e-09	2e-09	3e-09	5e-09	1.2e-08	1.2e-08	9e-09	2.5e-08	2.2e-08	1.6e-08	1.9e-08	8e-09	1e-09	5e-09	3e-09	4e-09	8e-09	6e-09	1e-08	3e-09	6e-09	2e-09	3e-09	5e-09	1.9e-08	8e-09	6e-09	9e-09	4e-09	4e-09	4e-09	1.3e-08	4e-09	1.5e-08
PKN2	chr1	88684222	88836255	+	88684222	88682222	88694222	9e-09	6e-09	4e-09	2e-09	4e-09	9e-09	5e-09	4e-09	9e-09	2.9e-08	2.9e-08	1.8e-08	1.4e-08	8e-09	3e-09	6e-09	3e-09	9e-09	8e-09	6e-09	3e-09	8e-09	5e-09	7e-09	7e-09	8e-09	1e-09	1.1e-08	1.4e-08	4e-09	5e-09	5e-09	7e-09	5e-09	2e-09	5e-09	1.3e-08	8e-09	9e-09	4e-09	5e-09	6e-09
GTF2B	chr1	88852932	88891618	-	88891618	88893618	88881618	7e-09	7e-09	9e-09	7e-09	9e-09	7e-09	1e-08	1.6e-08	8e-09	2e-09	1.3e-08	1.7e-08	1.2e-08	1.1e-08	2.1e-08	9e-09	4e-09	2e-09	2e-08	2.5e-08	1.1e-08	6e-09	3e-09	9e-09	7e-09	7e-09	1e-09	5e-09	5e-09	3e-09	3e-09	9e-09	7e-09	7e-09	3e-09	4e-09	5e-09	2e-09	4e-09	7e-09	3e-09	5e-09
CCBL2	chr1	88935773	88992953	-	88992953	88994953	88982953	1.1e-08	7e-09	1.4e-08	1.5e-08	5e-09	1.3e-08	1.4e-08	3.3e-08	2.3e-08	1.9e-08	2e-08	3e-08	1.3e-08	9e-09	1e-08	6e-09	4e-09	7e-09	1.1e-08	8e-09	9e-09	5e-09	7e-09	0	1e-09	3e-09	4e-09	1e-09	2e-09	5e-09	1e-09	1e-09	1e-09	2e-09	8e-09	8e-09	1e-08	5e-09	1.3e-08	1.7e-08	2e-09	5e-09
RBMXL1	chr1	88979456	88992960	-	88992960	88994960	88982960	2e-09	2e-09	2e-09	1e-09	3e-09	7e-09	6e-09	1.5e-08	1.8e-08	7e-09	1.4e-08	3.1e-08	1.7e-08	1.5e-08	2.6e-08	1.2e-08	1.1e-08	3e-09	4e-09	4e-09	7e-09	1.3e-08	9e-09	3e-09	5e-09	9e-09	5e-09	3e-09	5e-09	3e-09	6e-09	6e-09	3e-09	3e-09	4e-09	9e-09	1.5e-08	8e-09	1.3e-08	1.5e-08	3e-09	1e-08
GBP3	chr1	89006666	89022894	-	89022894	89024894	89012894	5e-09	9e-09	4e-09	3e-09	1e-09	4e-09	1e-08	6e-09	2.3e-08	5e-09	4e-09	9e-09	1.3e-08	1.2e-08	8e-09	6e-09	1.6e-08	9e-09	2e-09	7e-09	8e-09	3e-09	7e-09	6e-09	9e-09	2.2e-08	1e-08	1.5e-08	1.2e-08	1e-08	1.1e-08	9e-09	7e-09	3e-09	6e-09	1e-08	4e-09	2e-09	9e-09	3e-09	2e-09	5e-09
GBP1	chr1	89052319	89065360	-	89065360	89067360	89055360	2e-09	1.7e-08	2.4e-08	1.7e-08	9e-09	6e-09	6e-09	1.5e-08	1.3e-08	1.7e-08	1e-08	1.1e-08	1.3e-08	9e-09	1.1e-08	1e-08	3e-09	4e-09	6e-09	1.8e-08	6e-09	1.5e-08	9e-09	6e-09	8e-09	3e-09	4e-09	2e-09	2e-09	2e-09	1e-09	3e-09	8e-09	8e-09	8e-09	2e-09	8e-09	2e-09	8e-09	7e-09	5e-09	6e-09
GBP2	chr1	89106132	89150456	-	89150456	89152456	89140456	9e-09	9e-09	8e-09	7e-09	7e-09	9e-09	5e-09	1.1e-08	1e-08	9e-09	5e-09	1e-08	1.1e-08	8e-09	1.1e-08	6e-09	4e-09	7e-09	1e-08	2e-08	3e-09	8e-09	2e-09	3e-09	1e-09	7e-09	8e-09	5e-09	1.7e-08	4e-09	3e-09	2e-09	3e-09	4e-09	5e-09	5e-09	1.4e-08	1.2e-08	1.4e-08	1.1e-08	1.2e-08	2.1e-08
GBP7	chr1	89131751	89176040	-	89176040	89178040	89166040	4e-09	6e-09	1.8e-08	1e-08	1e-08	1e-08	1.3e-08	8e-09	1.4e-08	1.2e-08	1.2e-08	8e-09	5e-09	3e-09	1.4e-08	2e-09	2e-09	1.2e-08	1.8e-08	4e-09	1.5e-08	2e-09	5e-09	1.2e-08	4e-09	3e-09	4e-09	2e-09	9e-09	8e-09	6e-09	5e-09	1e-08	5e-09	2e-09	8e-09	2.3e-08	1e-08	1.1e-08	2e-08	5e-09	8e-09
GBP4	chr1	89181148	89198932	-	89198932	89200932	89188932	1e-09	8e-09	6e-09	2e-08	2e-09	0	2e-09	9e-09	1.2e-08	1.3e-08	2.2e-08	1.7e-08	7e-09	6e-09	7e-09	3e-09	1e-09	2e-09	2e-09	5e-09	4e-09	3e-09	0	2e-09	3e-09	3e-09	7e-09	1e-08	2.2e-08	4e-09	5e-09	1.7e-08	2.1e-08	1.4e-08	2e-08	1.5e-08	9e-09	3e-09	4e-09	6e-09	7e-09	5e-09
GBP5	chr1	89260582	89272804	-	89272804	89274804	89262804	8e-09	1e-08	3e-09	1e-09	8e-09	1.7e-08	1.1e-08	7e-09	1.4e-08	2.4e-08	2.8e-08	1.6e-08	9e-09	4e-09	1.1e-08	1.1e-08	7e-09	5e-09	2e-09	8e-09	1.2e-08	7e-09	2e-09	3e-09	6e-09	2e-09	5e-09	2e-09	1.1e-08	2e-09	4e-09	1.1e-08	1.5e-08	8e-09	5e-09	3e-09	4e-09	2e-09	2e-09	1.4e-08	1.6e-08	7e-09
GBP6	chr1	89364058	89386461	+	89364058	89362058	89374058	4e-09	2e-09	5e-09	3e-09	1.2e-08	7e-09	2e-09	1e-08	1.2e-08	1e-08	1.4e-08	1.1e-08	2e-08	1.5e-08	7e-09	7e-09	1.2e-08	1.3e-08	6e-09	8e-09	3e-09	5e-09	3e-09	1.1e-08	1e-08	1e-08	2.2e-08	1.2e-08	1.2e-08	1.6e-08	1.3e-08	5e-09	8e-09	1.6e-08	6e-09	6e-09	9e-09	9e-09	3e-09	5e-09	6e-09	7e-09
LRRC8B	chr1	89524836	89597864	+	89524836	89522836	89534836	4e-09	5e-09	1.5e-08	1.1e-08	5e-09	4e-09	4e-09	4e-09	1.2e-08	4e-09	2.1e-08	1.7e-08	1.4e-08	1.5e-08	9e-09	3e-09	6e-09	6e-09	6e-09	1e-09	3e-09	3e-09	6e-09	4e-09	2e-09	3e-09	8e-09	6e-09	5e-09	1.2e-08	5e-09	7e-09	5e-09	1.2e-08	5e-09	8e-09	1e-09	1e-09	0	3e-09	2e-09	4e-09
LRRC8C	chr1	89633072	89719533	+	89633072	89631072	89643072	7e-09	5e-09	5e-09	9e-09	7e-09	1.2e-08	3e-09	1.3e-08	1.4e-08	1.7e-08	1.4e-08	1.3e-08	5e-09	1e-08	1.8e-08	7e-09	1.6e-08	1e-08	1.1e-08	8e-09	9e-09	1.1e-08	7e-09	8e-09	4e-09	8e-09	1.3e-08	1e-08	1.6e-08	1e-08	7e-09	2e-09	3e-09	7e-09	8e-09	7e-09	4e-09	4e-09	3e-09	9e-09	1.6e-08	8e-09
RP11	chr1	89633140	89933250	+	89633140	89631140	89643140	1e-09	4e-09	1.3e-08	5e-09	6e-09	5e-09	1.5e-08	1.1e-08	6e-09	1e-08	2.9e-08	4e-09	6e-09	1e-09	3e-09	1.2e-08	6e-09	1.3e-08	6e-09	6e-09	5e-09	3e-09	1e-08	6e-09	6e-09	6e-09	1.3e-08	9e-09	1.9e-08	1.8e-08	5e-09	6e-09	8e-09	1.7e-08	1.2e-08	6e-09	1.1e-08	1.5e-08	1.3e-08	6e-09	1.4e-08	5e-09
LRRC8D	chr1	89821014	89936611	+	89821014	89819014	89831014	0	3e-09	1e-08	8e-09	6e-09	1e-08	2e-09	1e-08	2.5e-08	6e-09	3e-09	6e-09	7e-09	2e-08	4e-09	8e-09	2e-09	1e-08	8e-09	9e-09	6e-09	5e-09	4e-09	1.5e-08	8e-09	1.6e-08	8e-09	6e-09	3e-09	5e-09	1.2e-08	7e-09	2e-09	3e-09	1.3e-08	1e-08	1e-08	7e-09	7e-09	7e-09	4e-09	9e-09
ZNF326	chr1	89995112	90035531	+	89995112	89993112	90005112	7e-09	3e-09	8e-09	1.4e-08	1.2e-08	5e-09	2.1e-08	8e-09	8e-09	1.6e-08	1.3e-08	1.1e-08	6e-09	7e-09	1e-08	9e-09	1.3e-08	1.6e-08	1.5e-08	5e-09	4e-09	1e-09	3e-09	1.6e-08	1.6e-08	6e-09	8e-09	4e-09	1e-09	1e-09	8e-09	7e-09	8e-09	5e-09	5e-09	3e-09	6e-09	4e-09	6e-09	5e-09	1.1e-08	6e-09
BARHL2	chr1	90711539	90717237	-	90717237	90719237	90707237	4e-09	6e-09	7e-09	6e-09	9e-09	3e-09	3e-09	4e-09	3e-09	5e-09	1.2e-08	1.7e-08	1.5e-08	1.9e-08	7e-09	5e-09	1.2e-08	8e-09	5e-09	9e-09	8e-09	5e-09	5e-09	1.4e-08	1.8e-08	5e-09	3e-09	3e-09	7e-09	1.1e-08	8e-09	2.1e-08	6e-09	5e-09	1.1e-08	6e-09	5e-09	7e-09	5e-09	5e-09	6e-09	2e-09
ZNF644	chr1	90915298	91022272	-	91022272	91024272	91012272	1e-09	6e-09	8e-09	7e-09	5e-09	1.1e-08	7e-09	1e-09	3e-09	4e-09	4e-09	7e-09	7e-09	7e-09	1.2e-08	1.3e-08	1.5e-08	1.4e-08	4e-09	6e-09	4e-09	8e-09	7e-09	8e-09	6e-09	8e-09	1.4e-08	1e-08	9e-09	1.2e-08	5e-09	6e-09	7e-09	7e-09	9e-09	7e-09	6e-09	1.2e-08	7e-09	5e-09	1e-08	4e-09
HFM1	chr1	91260766	91404869	-	91404869	91406869	91394869	1.1e-08	5e-09	1.1e-08	1e-09	8e-09	1.1e-08	1.5e-08	4e-09	8e-09	6e-09	4e-09	8e-09	4e-09	3e-09	5e-09	5e-09	1e-08	3e-09	1.6e-08	1.6e-08	1.4e-08	4e-09	3e-09	6e-09	9e-09	1.2e-08	5e-09	8e-09	8e-09	3e-09	2e-09	3e-09	1e-09	1e-09	2e-09	1.4e-08	9e-09	1.4e-08	1.6e-08	1.6e-08	5e-09	8e-09
CDC7	chr1	91500893	91525764	+	91500893	91498893	91510893	5e-09	1.4e-08	7e-09	1.1e-08	8e-09	1.1e-08	5e-09	9e-09	3e-09	4e-09	7e-09	1.2e-08	1.5e-08	7e-09	5e-09	2e-09	5e-09	5e-09	8e-09	5e-09	6e-09	1.2e-08	8e-09	6e-09	1.1e-08	1.2e-08	1.2e-08	1.1e-08	4e-09	9e-09	3e-09	1e-09	5e-09	6e-09	5e-09	1.1e-08	2e-09	5e-09	1e-08	1.4e-08	1.9e-08	1.1e-08
TGFBR3	chr1	91680343	91906335	-	91906335	91908335	91896335	8e-09	9e-09	5e-09	1.8e-08	5e-09	5e-09	3e-09	1.1e-08	1e-08	9e-09	1.1e-08	8e-09	8e-09	3e-09	7e-09	7e-09	7e-09	5e-09	1.4e-08	9e-09	9e-09	2e-08	7e-09	3e-09	8e-09	5e-09	6e-09	3e-09	2e-09	4e-09	1.1e-08	5e-09	2e-09	4e-09	5e-09	2e-09	8e-09	7e-09	1.3e-08	1e-08	1e-08	1.6e-08
BRDT	chr1	91949371	92014426	+	91949371	91947371	91959371	1.4e-08	2e-09	7e-09	9e-09	1.7e-08	1.4e-08	1.2e-08	2.5e-08	3.6e-08	1.8e-08	2e-09	4e-09	8e-09	0	3e-09	3e-09	5e-09	6e-09	1e-09	5e-09	3e-09	2e-09	7e-09	1.1e-08	9e-09	5e-09	2e-09	3e-09	7e-09	9e-09	5e-09	4e-09	9e-09	1.4e-08	1.7e-08	8e-09	5e-09	1.4e-08	7e-09	5e-09	6e-09	5e-09
EPHX4	chr1	92029982	92063536	+	92029982	92027982	92039982	1e-08	5e-09	2e-09	2e-09	0	6e-09	9e-09	1.1e-08	5e-09	8e-09	9e-09	6e-09	1.2e-08	1.1e-08	1.1e-08	1e-08	1.3e-08	7e-09	7e-09	3e-09	2e-09	6e-09	9e-09	8e-09	2e-09	8e-09	4e-09	4e-09	5e-09	1.1e-08	2.1e-08	6e-09	7e-09	6e-09	7e-09	1.3e-08	5e-09	4e-09	8e-09	5e-09	1.2e-08	1.3e-08
SETSIP	chr1	92074533	92075441	-	92075441	92077441	92065441	6e-09	1.7e-08	1e-08	1.6e-08	1.1e-08	1.4e-08	7e-09	1.3e-08	1.5e-08	6e-08	4.5e-08	1e-08	5e-09	4e-09	9e-09	1.3e-08	1.3e-08	7e-09	1.6e-08	4e-09	1e-09	4e-09	0	0	2e-09	4e-09	5e-09	8e-09	4e-09	4e-09	6e-09	8e-09	2e-09	3e-09	7e-09	3e-09	4e-09	6e-09	6e-09	3e-09	1e-09	4e-09
BTBD8	chr1	92080305	92147836	+	92080305	92078305	92090305	5e-09	6e-09	3e-09	0	6e-09	8e-09	9e-09	1e-08	1.4e-08	1.4e-08	1.6e-08	1.1e-08	2.4e-08	4e-09	3e-09	6e-09	5e-09	8e-09	5e-09	7e-09	5e-09	4e-09	5e-09	8e-09	6e-09	1e-08	2e-09	2e-09	8e-09	2e-09	8e-09	4e-09	7e-09	1e-08	2.2e-08	1e-09	3e-09	5e-09	1.5e-08	8e-09	2e-08	1.7e-08
KIAA1107	chr1	92167052	92184723	+	92167052	92165052	92177052	3e-09	4e-09	1.5e-08	1e-08	6e-09	2e-09	1.5e-08	2.8e-08	7e-09	1.2e-08	1.2e-08	1.1e-08	5e-09	1.4e-08	3e-09	1.7e-08	1.7e-08	3e-09	2e-09	5e-09	4e-09	3e-09	4e-09	9e-09	5e-09	5e-09	9e-09	8e-09	3e-09	3e-09	1.2e-08	7e-09	8e-09	1.2e-08	1.3e-08	5e-09	6e-09	1e-09	1e-08	1.2e-08	1.4e-08	1e-08
C1orf146	chr1	92217940	92245813	+	92217940	92215940	92227940	6e-09	1.7e-08	9e-09	2e-09	2e-09	5e-09	1e-08	9e-09	1.6e-08	1.3e-08	1.9e-08	1.5e-08	9e-09	7e-09	8e-09	1e-08	7e-09	8e-09	1.2e-08	7e-09	5e-09	5e-09	4e-09	4e-09	9e-09	8e-09	4e-09	8e-09	1e-09	2e-09	4e-09	5e-09	7e-09	8e-09	7e-09	6e-09	1.1e-08	9e-09	7e-09	3e-09	1.1e-08	1.2e-08
GLMN	chr1	92246402	92298987	-	92298987	92300987	92288987	8e-09	3e-09	5e-09	6e-09	1.4e-08	1.2e-08	2e-09	3e-09	8e-09	7e-09	0	7e-09	1.1e-08	4e-09	8e-09	1.1e-08	1.3e-08	7e-09	8e-09	5e-09	4e-09	7e-09	1.9e-08	1e-08	4e-09	3e-09	1.1e-08	8e-09	7e-09	5e-09	6e-09	4e-09	9e-09	4e-09	3e-09	9e-09	7e-09	6e-09	5e-09	9e-09	1.1e-08	1.9e-08
RPAP2	chr1	92298965	92402056	+	92298965	92296965	92308965	1.9e-08	7e-09	7e-09	7e-09	3e-09	7e-09	2e-09	2e-09	1e-08	4e-09	6e-09	5e-09	3e-09	1.4e-08	6e-09	1.3e-08	5e-09	1.2e-08	3e-09	9e-09	6e-09	5e-09	6e-09	3e-09	1e-08	5e-09	3e-09	2e-09	0	8e-09	2e-08	2e-08	1.3e-08	3e-09	2e-09	1.9e-08	1.9e-08	4e-09	8e-09	1e-08	1.1e-08	1.7e-08
GFI1	chr1	92474762	92486876	-	92486876	92488876	92476876	2e-09	6e-09	3e-09	2e-09	0	0	9e-09	2e-09	4e-09	2.3e-08	1.7e-08	5e-09	1e-08	7e-09	1e-08	1e-09	1.1e-08	1.7e-08	1.5e-08	1.1e-08	1e-08	6e-09	5e-09	3e-09	2e-09	9e-09	6e-09	6e-09	8e-09	8e-09	5e-09	8e-09	4e-09	9e-09	1.1e-08	1e-08	1.3e-08	8e-09	7e-09	8e-09	5e-09	9e-09
EVI5	chr1	92508696	92792404	-	92792404	92794404	92782404	1e-09	3e-09	3e-09	1.3e-08	7e-09	9e-09	2e-09	9e-09	7e-09	5e-09	3e-09	1e-08	3e-09	5e-09	9e-09	5e-09	1.3e-08	1e-08	5e-09	6e-09	4e-09	8e-09	6e-09	6e-09	1.2e-08	8e-09	6e-09	7e-09	4e-09	8e-09	4e-09	1.8e-08	6e-09	3e-09	1.2e-08	9e-09	2e-09	1e-09	1.2e-08	1.7e-08	1.4e-08	3e-09
RPL5	chr1	92832025	92841924	+	92832025	92830025	92842025	1e-09	4e-09	1.1e-08	1.4e-08	2.3e-08	1.5e-08	1.1e-08	1.2e-08	1.2e-08	3e-09	8e-09	1e-08	7e-09	1.2e-08	1e-09	5e-09	8e-09	1.7e-08	4e-09	3e-09	2e-09	1e-09	7e-09	7e-09	3e-09	5e-09	1.3e-08	8e-09	1.2e-08	5e-09	8e-09	9e-09	8e-09	2e-09	2e-09	7e-09	5e-09	1e-08	8e-09	4e-09	1.1e-08	5e-09
FAM69A	chr1	92832737	92961522	-	92961522	92963522	92951522	6e-09	9e-09	5e-09	4e-09	3e-09	4e-09	1e-08	1.1e-08	1.4e-08	1.3e-08	1.6e-08	8e-09	1.7e-08	1.2e-08	1e-08	3e-09	2e-09	4e-09	1e-08	1.1e-08	1.2e-08	1.2e-08	4e-09	1.8e-08	1e-08	4e-09	7e-09	4e-09	5e-09	6e-09	3e-09	5e-09	5e-09	5e-09	5e-09	1e-08	1.2e-08	9e-09	1e-08	8e-09	1.4e-08	1.3e-08
MTF2	chr1	93079235	93139081	+	93079235	93077235	93089235	4e-09	7e-09	3e-09	4e-09	1.5e-08	4e-09	6e-09	1.2e-08	8e-09	7e-09	6e-09	1.1e-08	4e-09	1.4e-08	9e-09	8e-09	4e-09	9e-09	1e-08	1.1e-08	1.7e-08	1.6e-08	1.2e-08	8e-09	8e-09	6e-09	8e-09	5e-09	4e-09	6e-09	1.3e-08	2e-09	3e-09	6e-09	4e-09	1.5e-08	1.3e-08	3e-09	5e-09	8e-09	1.3e-08	7e-09
TMED5	chr1	93149742	93180728	-	93180728	93182728	93170728	3e-09	4e-09	8e-09	1.3e-08	9e-09	9e-09	3e-09	7e-09	7e-09	1.5e-08	9e-09	1.5e-08	1.2e-08	1.8e-08	7e-09	1.1e-08	5e-09	1.2e-08	1.9e-08	4e-09	1e-08	5e-09	1.7e-08	1.7e-08	6e-09	9e-09	1.2e-08	3e-09	3e-09	8e-09	1.1e-08	8e-09	2.5e-08	4e-09	8e-09	4e-09	4e-09	1e-09	1e-08	1.1e-08	7e-09	7e-09
CCDC18	chr1	93179919	93278730	+	93179919	93177919	93189919	4e-09	5e-09	7e-09	8e-09	1.1e-08	1e-08	8e-09	8e-09	1.6e-08	1.1e-08	1.1e-08	4e-09	1e-08	9e-09	6e-09	3e-09	1e-08	5e-09	1.1e-08	1.2e-08	3e-09	1.1e-08	9e-09	4e-09	1e-09	5e-09	7e-09	1.3e-08	7e-09	6e-09	5e-09	9e-09	1.3e-08	1.1e-08	1.1e-08	1.2e-08	9e-09	8e-09	1e-08	8e-09	3e-09	1.2e-08
DR1	chr1	93345888	93369498	+	93345888	93343888	93355888	7e-09	2e-09	3e-09	2e-09	1e-09	3e-09	2e-09	6e-09	9e-09	1.9e-08	5e-09	7e-09	1.3e-08	1.6e-08	8e-09	6e-09	1.1e-08	1.1e-08	7e-09	2e-08	3e-09	7e-09	1e-08	7e-09	4e-09	6e-09	1.2e-08	1.1e-08	1.2e-08	1.4e-08	5e-09	1.9e-08	1.3e-08	7e-09	4e-09	3e-09	2e-09	3e-09	3e-09	1.1e-08	6e-09	1e-09
FNBP1L	chr1	93448131	93554661	+	93448131	93446131	93458131	1.1e-08	4e-09	1.1e-08	7e-09	8e-09	1.3e-08	1.7e-08	1.3e-08	1.8e-08	3.8e-08	2e-08	2.5e-08	2.1e-08	9e-09	9e-09	1e-08	5e-09	4e-09	7e-09	7e-09	9e-09	1.1e-08	5e-09	2e-09	6e-09	2e-09	3e-09	1e-09	1e-09	2e-09	4e-09	4e-09	6e-09	5e-09	2e-09	5e-09	2e-09	7e-09	6e-09	4e-09	1e-09	6e-09
BCAR3	chr1	93561786	93847150	-	93847150	93849150	93837150	2e-09	8e-09	3e-09	2e-09	3e-09	6e-09	1.1e-08	4e-09	5e-09	1.1e-08	1.5e-08	1.4e-08	2.4e-08	1.1e-08	1.1e-08	4e-09	9e-09	3.1e-08	7e-09	5e-09	2e-09	9e-09	7e-09	8e-09	4e-09	8e-09	3e-09	7e-09	3e-09	1e-08	9e-09	6e-09	1.3e-08	3e-09	3e-09	1.1e-08	1e-08	1e-09	5e-09	4e-09	3e-09	1.4e-08
DNTTIP2	chr1	93866283	93879206	-	93879206	93881206	93869206	4e-09	5e-09	8e-09	1.1e-08	9e-09	5e-09	1e-09	5e-09	9e-09	1.6e-08	6e-09	2e-09	6e-09	4e-09	4e-09	5e-09	3e-09	2e-09	2e-09	8e-09	7e-09	8e-09	3e-09	1e-09	3e-09	2e-09	7e-09	4e-09	2e-09	1e-09	8e-09	9e-09	9e-09	1.7e-08	9e-09	1.8e-08	1e-08	6e-09	1.2e-08	1.6e-08	7e-09	1.5e-08
GCLM	chr1	93885205	93909456	-	93909456	93911456	93899456	8e-09	5e-09	7e-09	5e-09	1.4e-08	8e-09	7e-09	1.4e-08	1.1e-08	2.2e-08	4.4e-08	1.5e-08	9e-09	1.2e-08	3e-09	5e-09	5e-09	1e-09	2e-09	1e-09	2e-09	5e-09	8e-09	4e-09	3e-09	2e-09	5e-09	1.1e-08	8e-09	5e-09	4e-09	6e-09	4e-09	2e-09	1e-09	7e-09	1e-09	2e-09	7e-09	8e-09	1e-08	5e-09
ABCA4	chr1	93992835	94121132	-	94121132	94123132	94111132	4e-09	2e-09	1e-09	1.3e-08	7e-09	1.3e-08	1.2e-08	7e-09	7e-09	1e-08	3.1e-08	1.5e-08	2.9e-08	8e-09	1.4e-08	1.4e-08	1.8e-08	9e-09	1.3e-08	1.2e-08	2.1e-08	8e-09	1.5e-08	5e-09	5e-09	1e-09	1e-09	1.9e-08	8e-09	1e-09	1e-09	2e-09	4e-09	6e-09	5e-09	8e-09	5e-09	6e-09	0	1e-09	3e-09	2e-09
ARHGAP29	chr1	94149847	94275068	-	94275068	94277068	94265068	2.5e-08	1.5e-08	1.5e-08	1.8e-08	1.8e-08	5e-09	7e-09	5e-09	1.1e-08	2.1e-08	4e-09	7e-09	1e-08	3e-09	2e-09	1.4e-08	6e-09	2e-08	7e-09	6e-09	5e-09	5e-09	4e-09	7e-09	4e-09	4e-09	3e-09	3e-09	1e-09	2e-09	2e-09	3e-09	5e-09	4e-09	1e-08	1.5e-08	1.5e-08	9e-09	1.3e-08	3e-09	5e-09	4e-09
ABCD3	chr1	94418455	94518663	+	94418455	94416455	94428455	3e-09	5e-09	4e-09	7e-09	4e-09	5e-09	4e-09	9e-09	3e-09	3e-09	4e-09	2e-09	1.1e-08	1.6e-08	9e-09	4e-09	1e-08	1.5e-08	7e-09	6e-09	6e-09	1e-08	7e-09	1.5e-08	1.7e-08	7e-09	1.1e-08	5e-09	1.1e-08	6e-09	7e-09	3e-09	1.5e-08	9e-09	9e-09	5e-09	6e-09	5e-09	9e-09	9e-09	1.3e-08	1.3e-08
F3	chr1	94529225	94541800	-	94541800	94543800	94531800	0	1e-09	1e-09	3e-09	2e-09	1.1e-08	1.1e-08	1e-08	6e-09	5e-09	1.4e-08	1.3e-08	1.9e-08	2.9e-08	2.7e-08	1.1e-08	1e-08	2.5e-08	6e-09	6e-09	9e-09	1e-08	5e-09	1.3e-08	5e-09	3e-09	4e-09	9e-09	5e-09	1.1e-08	9e-09	1.3e-08	7e-09	7e-09	5e-09	9e-09	3e-09	5e-09	3e-09	6e-09	9e-09	4e-09
SLC44A3	chr1	94820342	94895246	+	94820342	94818342	94830342	7e-09	1e-08	1.3e-08	6e-09	1.3e-08	8e-09	9e-09	4e-09	8e-09	6e-09	8e-09	1e-08	7e-09	1.3e-08	1.2e-08	1.4e-08	9e-09	1.2e-08	1.1e-08	7e-09	7e-09	6e-09	8e-09	7e-09	3e-09	6e-09	1.1e-08	1.4e-08	7e-09	1.1e-08	7e-09	8e-09	8e-09	6e-09	6e-09	1.1e-08	7e-09	5e-09	1.2e-08	1.2e-08	7e-09	7e-09
CNN3	chr1	94896949	94927278	-	94927278	94929278	94917278	8e-09	3.3e-08	2.2e-08	8e-09	1.2e-08	1.8e-08	2e-08	1.6e-08	5e-09	2e-09	7e-09	6e-09	2e-09	4e-09	6e-09	5e-09	2e-09	7e-09	8e-09	2e-08	7e-09	5e-09	5e-09	3e-09	3e-09	3e-09	7e-09	6e-09	3e-09	1e-09	2e-09	1.8e-08	7e-09	9e-09	5e-09	7e-09	7e-09	1.7e-08	1.1e-08	7e-09	4e-09	1.3e-08
ALG14	chr1	94974407	95072945	-	95072945	95074945	95062945	3e-09	2e-09	4e-09	1.1e-08	1.8e-08	9e-09	6e-09	5e-09	5e-09	2.7e-08	9e-09	6e-09	7e-09	1.2e-08	4e-09	9e-09	4e-09	7e-09	7e-09	1.4e-08	1e-08	9e-09	5e-09	1.2e-08	1e-08	1.6e-08	2e-08	1.3e-08	8e-09	1.1e-08	6e-09	8e-09	7e-09	1.4e-08	1.2e-08	4e-09	1.3e-08	3e-09	6e-09	6e-09	1e-09	7e-09
TMEM56	chr1	95117338	95197607	+	95117338	95115338	95127338	9e-09	1.4e-08	8e-09	2e-09	2e-09	7e-09	9e-09	1e-08	1.7e-08	1.4e-08	2e-08	1.4e-08	8e-09	6e-09	9e-09	8e-09	9e-09	5e-09	1.4e-08	4e-09	6e-09	4e-09	4e-09	5e-09	1e-08	5e-09	4e-09	8e-09	1e-09	3e-09	5e-09	5e-09	8e-09	8e-09	6e-09	8e-09	1.2e-08	7e-09	5e-09	5e-09	1e-08	1.3e-08
TMEM56	chr1	95117923	95247225	+	95117923	95115923	95127923	1e-09	9e-09	1e-09	0	6e-09	3e-09	2e-09	7e-09	3e-09	4e-09	7e-09	2e-09	5e-09	2e-09	9e-09	1.4e-08	1e-08	3e-09	5e-09	3e-09	4e-09	5e-09	8e-09	1.2e-08	1.3e-08	1e-08	1.4e-08	1e-08	2.4e-08	1.9e-08	1.5e-08	1.3e-08	9e-09	1.1e-08	1.2e-08	1.5e-08	1e-08	1.1e-08	6e-09	9e-09	5e-09	5e-09
RWDD3	chr1	95234155	95247225	+	95234155	95232155	95244155	8e-09	3e-09	1.2e-08	1.4e-08	1e-08	5e-09	8e-09	1.6e-08	1.8e-08	1.3e-08	3e-09	5e-09	9e-09	1.7e-08	8e-09	4e-09	8e-09	5e-09	4e-09	1e-08	2.2e-08	1.9e-08	1.4e-08	5e-09	2e-09	6e-09	1e-08	4e-09	6e-09	4e-09	3e-09	2e-09	6e-09	3e-09	6e-09	1.3e-08	7e-09	5e-09	1.8e-08	8e-09	4e-09	7e-09
PTBP2	chr1	96721783	96823738	+	96721783	96719783	96731783	5e-09	1.8e-08	1.3e-08	5e-09	1.7e-08	1e-08	1.2e-08	9e-09	6e-09	1.1e-08	4e-09	4e-09	1.7e-08	1e-08	7e-09	5e-09	8e-09	8e-09	2e-09	7e-09	8e-09	8e-09	6e-09	1.2e-08	1e-08	2e-08	1.3e-08	1.1e-08	1e-08	2e-09	3e-09	5e-09	7e-09	6e-09	8e-09	9e-09	4e-09	1.4e-08	3e-09	0	1e-09	8e-09
DPYD	chr1	97077743	97921049	-	97921049	97923049	97911049	1e-08	5e-09	7e-09	1.1e-08	1e-08	1.7e-08	1.2e-08	1.2e-08	1.6e-08	2.2e-08	2.3e-08	1.8e-08	7e-09	6e-09	4e-09	1.2e-08	3e-09	7e-09	1.3e-08	9e-09	8e-09	8e-09	1.8e-08	3e-09	4e-09	6e-09	7e-09	3e-09	5e-09	6e-09	6e-09	4e-09	7e-09	6e-09	6e-09	8e-09	4e-09	3e-09	4e-09	9e-09	1.6e-08	8e-09
SNX7	chr1	98661701	98760500	+	98661701	98659701	98671701	2e-09	5e-09	7e-09	5e-09	1.2e-08	5e-09	4e-09	5e-09	2e-09	2e-09	2e-09	2e-09	1e-08	1e-09	7e-09	1.2e-08	8e-09	6e-09	4e-09	5e-09	7e-09	5e-09	3e-09	4e-09	8e-09	5e-09	8e-09	7e-09	8e-09	1.1e-08	1.6e-08	4e-09	8e-09	8e-09	1.4e-08	2.1e-08	1.5e-08	1e-08	1e-08	6e-09	2e-09	6e-09
PLPPR5	chr1	98890245	99005032	-	99005032	99007032	98995032	1e-08	7e-09	6e-09	1.4e-08	1.7e-08	1.3e-08	7e-09	9e-09	7e-09	7e-09	1.4e-08	9e-09	5e-09	9e-09	1.2e-08	1.2e-08	1.1e-08	7e-09	1.5e-08	2.1e-08	1e-08	5e-09	5e-09	7e-09	1.1e-08	7e-09	9e-09	7e-09	1.6e-08	6e-09	5e-09	7e-09	1.8e-08	6e-09	9e-09	3e-09	1.1e-08	1.6e-08	3e-09	3e-09	1.1e-08	4e-09
PLPPR4	chr1	99263953	99309590	+	99263953	99261953	99273953	5e-09	9e-09	1.5e-08	1e-08	9e-09	1.4e-08	9e-09	1.2e-08	2e-08	1.2e-08	9e-09	3e-09	3e-09	4e-09	1.1e-08	2e-09	1e-09	1e-09	3e-09	4e-09	9e-09	1e-08	9e-09	2.2e-08	1e-08	1.6e-08	1.9e-08	5e-09	7e-09	6e-09	9e-09	2e-09	1e-09	8e-09	8e-09	7e-09	7e-09	9e-09	3e-09	4e-09	3e-09	4e-09
PALMD	chr1	99645943	99694541	+	99645943	99643943	99655943	6e-09	3e-08	2.5e-08	9e-09	1.3e-08	1.6e-08	1.9e-08	2e-08	5e-09	2e-09	6e-09	7e-09	1e-09	5e-09	6e-09	6e-09	1e-09	7e-09	7e-09	2e-08	8e-09	6e-09	4e-09	3e-09	3e-09	3e-09	7e-09	6e-09	4e-09	1e-09	2e-09	1.5e-08	1.1e-08	8e-09	6e-09	7e-09	6e-09	1.7e-08	1.1e-08	8e-09	5e-09	1.3e-08
FRRS1	chr1	99708703	99765793	-	99765793	99767793	99755793	1.5e-08	1.4e-08	1.3e-08	2.7e-08	1.1e-08	3e-09	3e-09	4e-09	3e-09	2.2e-08	9e-09	1.3e-08	1.3e-08	5e-09	1e-08	1.2e-08	5e-09	7e-09	3e-09	3e-09	1.4e-08	5e-09	4e-09	4e-09	4e-09	6e-09	6e-09	2e-09	4e-09	1.1e-08	4e-09	9e-09	5e-09	6e-09	4e-09	9e-09	5e-09	8e-09	4e-09	1e-08	1e-08	1.1e-08
AGL	chr1	99850084	99924023	+	99850084	99848084	99860084	2.2e-08	1.7e-08	2.1e-08	1.8e-08	2.3e-08	2.5e-08	3e-09	3e-09	2e-09	3e-09	4e-09	3e-09	1e-09	4e-09	4e-09	9e-09	1.4e-08	2e-09	2e-09	9e-09	1.2e-08	5e-09	3e-09	3e-09	6e-09	1e-08	1.4e-08	8e-09	1e-09	5e-09	2e-09	7e-09	5e-09	8e-09	3e-09	4e-09	3e-09	5e-09	3e-09	3e-09	1e-09	1e-09
SLC35A3	chr1	99969789	100026979	+	99969789	99967789	99979789	9e-09	9e-09	4e-09	1.3e-08	2e-09	3e-09	1.3e-08	5e-09	8e-09	8e-09	1.1e-08	1.7e-08	2.5e-08	1.1e-08	6e-09	5e-09	8e-09	3e-09	8e-09	1e-08	4e-09	7e-09	1e-08	1.1e-08	8e-09	7e-09	4e-09	3e-09	2e-09	1e-09	1.6e-08	1e-08	7e-09	1e-08	6e-09	1e-08	4e-09	1.1e-08	3e-09	3e-09	6e-09	1e-08
HIAT1	chr1	100038097	100083377	+	100038097	100036097	100048097	4e-09	5e-09	5e-09	9e-09	7e-09	1.2e-08	1e-08	1e-08	3.5e-08	2.9e-08	2.4e-08	1.6e-08	7e-09	7e-09	1.6e-08	1.1e-08	3e-09	8e-09	1e-09	1.2e-08	6e-09	8e-09	5e-09	9e-09	2e-09	1e-09	3e-09	3e-09	2e-09	2.2e-08	7e-09	2e-09	2e-09	3e-09	3e-09	6e-09	1e-08	1e-09	4e-09	1.5e-08	1e-08	1.2e-08
SASS6	chr1	100083563	100132955	-	100132955	100134955	100122955	3e-09	5e-09	7e-09	4e-09	5e-09	9e-09	1.1e-08	4e-09	8e-09	7e-09	3e-09	3e-09	8e-09	1.8e-08	1.4e-08	8e-09	4e-09	3e-09	8e-09	1.3e-08	1e-08	5e-09	4e-09	5e-09	6e-09	2e-09	9e-09	2.5e-08	6e-09	5e-09	1.2e-08	1.1e-08	1.1e-08	6e-09	1.1e-08	1e-08	5e-09	1e-09	5e-09	1.1e-08	1.2e-08	1.1e-08
TRMT13	chr1	100133150	100150497	+	100133150	100131150	100143150	2e-09	1e-08	6e-09	2e-09	4e-09	2e-08	7e-09	1.8e-08	1.8e-08	5e-09	1e-08	1e-08	2e-09	9e-09	1.4e-08	1.1e-08	1.3e-08	1.5e-08	8e-09	5e-09	1.1e-08	1.5e-08	1.1e-08	8e-09	1e-09	2e-09	6e-09	1e-08	9e-09	9e-09	6e-09	7e-09	4e-09	1.3e-08	1.2e-08	7e-09	4e-09	5e-09	1e-09	2e-09	3e-09	4e-09
LRRC39	chr1	100148449	100178273	-	100178273	100180273	100168273	1e-09	3e-09	9e-09	0	3e-09	5e-09	7e-09	4e-09	5e-09	8e-09	2.6e-08	1.6e-08	1.8e-08	9e-09	6e-09	7e-09	2e-08	5e-09	3e-09	5e-09	7e-09	2e-09	3e-09	2e-09	1e-09	3e-09	7e-09	7e-09	1.1e-08	9e-09	1.6e-08	9e-09	1e-08	2.1e-08	5e-09	6e-09	1.3e-08	5e-09	4e-09	4e-09	4e-09	1.2e-08
DBT	chr1	100186919	100249834	-	100249834	100251834	100239834	1.3e-08	4e-09	1.5e-08	5e-09	4e-09	2e-09	0	8e-09	3e-09	2.3e-08	7e-09	2.2e-08	1.1e-08	3e-09	7e-09	1.8e-08	1.4e-08	1e-08	1.4e-08	9e-09	1.3e-08	8e-09	8e-09	6e-09	3e-09	4e-09	6e-09	8e-09	4e-09	3e-09	4e-09	6e-09	7e-09	2e-09	2e-09	4e-09	4e-09	1.2e-08	1.2e-08	6e-09	7e-09	5e-09
RTCA	chr1	100266207	100292769	+	100266207	100264207	100276207	1e-09	4e-09	1.1e-08	1.9e-08	2.4e-08	2.2e-08	1.4e-08	5e-09	2e-09	5e-09	4e-09	4e-09	1e-09	3e-09	5e-09	7e-09	1.1e-08	6e-09	7e-09	1e-08	6e-09	5e-09	8e-09	7e-09	1.5e-08	1e-08	6e-09	7e-09	1e-08	1.3e-08	1.2e-08	8e-09	8e-09	4e-09	6e-09	2.2e-08	8e-09	1.3e-08	3e-09	3e-09	1.1e-08	4e-09
CDC14A	chr1	100345025	100520277	+	100345025	100343025	100355025	1.4e-08	7e-09	6e-09	2.5e-08	1.1e-08	1.6e-08	1.5e-08	8e-09	1.1e-08	1e-08	1e-09	3e-09	2e-09	4e-09	1.1e-08	1.7e-08	1e-08	2e-09	1.6e-08	1.3e-08	1.2e-08	5e-09	7e-09	6e-09	0	2e-09	1e-09	3e-09	2e-09	1e-09	2e-08	1.1e-08	8e-09	1e-08	9e-09	1e-08	4e-09	1.1e-08	7e-09	1e-08	4e-09	3e-09
GPR88	chr1	100538137	100542018	+	100538137	100536137	100548137	5e-09	1e-08	7e-09	1.2e-08	8e-09	9e-09	8e-09	1e-08	2e-08	1.3e-08	9e-09	1.4e-08	1.3e-08	1.8e-08	6e-09	1.1e-08	1.7e-08	1.9e-08	1.3e-08	4e-09	7e-09	1.2e-08	8e-09	7e-09	3e-09	2e-09	3e-09	4e-09	7e-09	3e-09	5e-09	8e-09	8e-09	3e-09	8e-09	5e-09	2e-09	3e-09	1.3e-08	5e-09	5e-09	2e-09
VCAM1	chr1	100719742	100739045	+	100719742	100717742	100729742	1e-09	7e-09	5e-09	6e-09	4e-09	3e-09	3e-09	7e-09	8e-09	1.7e-08	9e-09	7e-09	5e-09	1e-08	9e-09	9e-09	4e-09	3e-09	3e-09	9e-09	1.2e-08	4e-09	2e-09	8e-09	6e-09	4e-09	9e-09	1e-08	3e-09	5e-09	5e-09	1e-09	1.3e-08	8e-09	2e-09	4e-09	1.3e-08	7e-09	8e-09	1e-08	5e-09	5e-09
EXTL2	chr1	100872372	100895998	-	100895998	100897998	100885998	1e-09	3e-09	6e-09	2e-09	5e-09	9e-09	8e-09	8e-09	2.1e-08	9e-09	1.4e-08	7e-09	7e-09	1e-09	6e-09	7e-09	4e-09	1e-08	9e-09	1.4e-08	5e-09	9e-09	8e-09	8e-09	5e-09	7e-09	2e-09	5e-09	1.8e-08	1e-08	7e-09	2e-09	6e-09	9e-09	1.6e-08	1.2e-08	6e-09	3e-09	9e-09	8e-09	1e-08	8e-09
SLC30A7	chr1	100896076	100981753	+	100896076	100894076	100906076	1.8e-08	2.2e-08	1.7e-08	1e-08	1.4e-08	1.1e-08	5e-09	3.2e-08	3.8e-08	3.3e-08	6e-09	6e-09	4e-09	1.2e-08	2.1e-08	1.7e-08	1e-08	1.7e-08	4e-09	5e-09	4e-09	1e-09	3e-09	3e-09	2e-09	5e-09	5e-09	0	3e-09	2e-09	5e-09	2e-09	1e-09	7e-09	5e-09	1e-09	3e-09	3e-09	1.3e-08	5e-09	1e-09	0
DPH5	chr1	100990063	101025775	-	101025775	101027775	101015775	3e-09	6e-09	4e-09	1e-08	6e-09	7e-09	6e-09	1.1e-08	9e-09	9e-09	6e-09	2e-09	7e-09	1e-08	9e-09	9e-09	1.3e-08	8e-09	7e-09	4e-09	9e-09	1.1e-08	1.5e-08	5e-09	1.5e-08	4e-09	5e-09	3e-09	9e-09	6e-09	1.2e-08	7e-09	1.4e-08	9e-09	6e-09	3e-09	2e-09	1.2e-08	1.3e-08	8e-09	1e-08	6e-09
S1PR1	chr1	101236888	101241518	+	101236888	101234888	101246888	2e-09	2e-09	5e-09	8e-09	2e-09	5e-09	1.1e-08	1.7e-08	1.2e-08	1.4e-08	1.4e-08	1.7e-08	9e-09	3e-09	7e-09	5e-09	1e-08	9e-09	2e-09	4e-09	5e-09	4e-09	5e-09	3e-09	7e-09	8e-09	8e-09	5e-09	5e-09	9e-09	1.3e-08	2.2e-08	5e-09	9e-09	3e-09	4e-09	7e-09	6e-09	7e-09	1e-08	1e-08	1.1e-08
OLFM3	chr1	101802574	101997030	-	101997030	101999030	101987030	2e-09	1e-09	5e-09	9e-09	5e-09	9e-09	7e-09	6e-09	7e-09	1.5e-08	8e-09	1e-08	5e-09	9e-09	1.2e-08	1.1e-08	8e-09	1e-09	3e-09	5e-09	8e-09	2e-09	2e-09	1e-08	1.3e-08	1.2e-08	5e-09	8e-09	2e-09	4e-09	3e-09	6e-09	6e-09	9e-09	4e-09	2e-09	6e-09	8e-09	1.2e-08	4e-09	5e-09	1.1e-08
COL11A1	chr1	102876467	103108496	-	103108496	103110496	103098496	3e-09	2e-09	7e-09	4e-09	2e-09	2e-09	2e-09	9e-09	1.2e-08	5e-09	1.2e-08	9e-09	1.1e-08	1.4e-08	8e-09	1.5e-08	4e-09	1.2e-08	1e-08	8e-09	6e-09	3e-09	5e-09	1e-08	7e-09	6e-09	2e-09	7e-09	2e-09	8e-09	3e-09	9e-09	7e-09	1.2e-08	1.3e-08	2.2e-08	1.3e-08	5e-09	5e-09	8e-09	7e-09	8e-09
RNPC3	chr1	103525691	103555239	+	103525691	103523691	103535691	9e-09	5e-09	1.2e-08	7e-09	6e-09	8e-09	4e-09	5e-09	2.2e-08	3.1e-08	2.7e-08	3.1e-08	7e-09	1e-08	1e-08	6e-09	2e-09	2e-09	4e-09	2e-09	3e-09	4e-09	1e-08	2.2e-08	8e-09	2e-09	1e-09	4e-09	1e-09	1e-09	2e-09	1e-08	2e-09	6e-09	5e-09	8e-09	6e-09	8e-09	6e-09	6e-09	1.5e-08	2e-09
AMY2B	chr1	103553815	103579530	+	103553815	103551815	103563815	1e-09	4e-09	4e-09	7e-09	7e-09	1.3e-08	1e-09	3e-09	1.8e-08	2.2e-08	1.9e-08	2.4e-08	1.3e-08	1.1e-08	4e-09	4e-09	1e-09	6e-09	6e-09	3e-09	4e-09	9e-09	1.1e-08	5e-09	5e-09	3e-09	0	1e-09	8e-09	1e-08	4e-09	8e-09	1e-09	6e-09	6e-09	5e-09	1.1e-08	2.1e-08	1.8e-08	1.3e-08	1.7e-08	5e-09
AMY2A	chr1	103616811	103625780	+	103616811	103614811	103626811	3e-09	1.3e-08	1.8e-08	1.5e-08	7e-09	1.5e-08	1.1e-08	9e-09	8e-09	8e-09	1.1e-08	6e-09	3e-09	1e-09	4e-09	5e-09	5e-09	2e-09	5e-09	1e-09	8e-09	1.1e-08	1e-08	1e-09	7e-09	9e-09	7e-09	1.2e-08	4e-09	3e-09	1.4e-08	6e-09	5e-09	3e-09	7e-09	1e-08	1.3e-08	1.5e-08	1.3e-08	1.1e-08	1e-08	9e-09
AMY1A	chr1	103655290	103664554	+	103655290	103653290	103665290	8e-09	8e-09	3e-09	1e-09	1e-09	9e-09	1.2e-08	1e-08	1.3e-08	1.2e-08	2.3e-08	1.9e-08	1.6e-08	1e-08	7e-09	4e-09	6e-09	1.1e-08	1.1e-08	8e-09	5e-09	1e-08	1e-08	5e-09	7e-09	7e-09	7e-09	5e-09	5e-09	1.1e-08	1e-09	5e-09	8e-09	5e-09	1.4e-08	9e-09	4e-09	9e-09	1e-08	7e-09	6e-09	1.3e-08
AMY1B	chr1	103687415	103696680	-	103696680	103698680	103686680	3e-09	3e-09	3e-09	2e-09	4e-09	2e-09	1.3e-08	4e-09	1.9e-08	2.2e-08	9e-09	1e-08	7e-09	6e-09	1.3e-08	2.2e-08	1.2e-08	7e-09	6e-09	8e-09	8e-09	2e-09	8e-09	1.2e-08	6e-09	9e-09	9e-09	7e-09	1.4e-08	3.1e-08	3.5e-08	1.3e-08	4e-09	3e-09	5e-09	0	2e-09	7e-09	9e-09	3e-09	2e-09	2e-09
AMY1C	chr1	103750406	103758690	+	103750406	103748406	103760406	3e-09	1.6e-08	8e-09	8e-09	5e-09	9e-09	6e-09	1.1e-08	1.9e-08	5e-09	3e-09	2e-09	3e-09	4e-09	1e-09	8e-09	1.3e-08	2e-09	7e-09	1.5e-08	9e-09	7e-09	1.4e-08	1.3e-08	4e-09	6e-09	8e-09	1.2e-08	1.4e-08	1.8e-08	1.7e-08	1.5e-08	9e-09	5e-09	6e-09	1.2e-08	3e-09	5e-09	8e-09	1e-09	0	6e-09
PRMT6	chr1	107056679	107059294	+	107056679	107054679	107066679	1.3e-08	1.2e-08	1e-08	5e-09	5e-09	1.4e-08	2.5e-08	6e-09	9e-09	1.3e-08	6e-09	7e-09	5e-09	8e-09	8e-09	1.8e-08	1.4e-08	1.4e-08	1.4e-08	8e-09	6e-09	1.1e-08	9e-09	7e-09	3e-09	1.3e-08	9e-09	1.5e-08	9e-09	5e-09	6e-09	1e-09	5e-09	7e-09	9e-09	5e-09	9e-09	4e-09	5e-09	6e-09	3e-09	4e-09
NTNG1	chr1	107140007	107483458	+	107140007	107138007	107150007	1e-09	2e-09	3e-09	1e-09	9e-09	2e-09	8e-09	9e-09	9e-09	1.4e-08	3e-09	4e-09	1e-08	5e-09	4e-09	8e-09	2e-09	9e-09	1e-08	5e-09	6e-09	6e-09	7e-09	3e-09	9e-09	2.1e-08	5e-09	1.2e-08	1.2e-08	3e-09	5e-09	4e-09	3e-09	5e-09	1e-08	2e-09	2e-09	4e-09	2e-09	6e-09	1.1e-08	8e-09
VAV3	chr1	107571160	107965144	-	107965144	107967144	107955144	0	5e-09	8e-09	1.2e-08	0	3e-09	1e-09	0	3e-09	8e-09	6e-09	1.3e-08	2e-09	5e-09	3e-09	8e-09	6e-09	5e-09	7e-09	8e-09	8e-09	2e-09	3e-09	4e-09	1.1e-08	2e-09	2e-09	7e-09	9e-09	6e-09	2e-09	1e-08	1e-09	0	1e-09	0	2e-09	1e-09	5e-09	4e-09	9e-09	1e-08
SLC25A24	chr1	108134036	108200849	-	108200849	108202849	108190849	7e-09	8e-09	7e-09	6e-09	5e-09	8e-09	7e-09	6e-09	4e-09	1.9e-08	1.3e-08	1.8e-08	1.3e-08	1.7e-08	5e-09	8e-09	1e-08	5e-09	7e-09	2e-09	8e-09	0	1.1e-08	6e-09	1e-08	3e-09	8e-09	5e-09	4e-09	9e-09	7e-09	8e-09	1e-08	8e-09	4e-09	7e-09	4e-09	7e-09	8e-09	6e-09	8e-09	5e-09
NBPF4	chr1	108223341	108244081	-	108244081	108246081	108234081	3e-09	9e-09	5e-09	6e-09	6e-09	6e-09	8e-09	7e-09	4e-09	1.4e-08	7e-09	5e-09	1.2e-08	1.6e-08	1.3e-08	6e-09	6e-09	1.3e-08	2.2e-08	6e-09	1.5e-08	5e-09	5e-09	1.1e-08	8e-09	4e-09	7e-09	7e-09	1.3e-08	1.1e-08	8e-09	9e-09	2e-09	3e-09	4e-09	1.3e-08	1.9e-08	1.1e-08	4e-09	1e-09	1e-09	2e-09
NBPF6	chr1	108375799	108471002	+	108375799	108373799	108385799	2e-09	7e-09	5e-09	3e-09	3e-09	1e-09	3e-09	6e-09	1.1e-08	1.7e-08	2e-09	8e-09	2e-08	4e-09	1.1e-08	7e-09	6e-09	1.6e-08	7e-09	5e-09	8e-09	6e-09	1.4e-08	1.3e-08	1.5e-08	4e-09	1.1e-08	3e-09	5e-09	5e-09	6e-09	5e-09	1e-09	2e-09	1e-09	1e-09	1.6e-08	6e-09	9e-09	4e-09	6e-09	4e-09
FAM102B	chr1	108560089	108644900	+	108560089	108558089	108570089	3e-09	4e-09	2e-09	3e-09	1e-09	5e-09	8e-09	1.8e-08	2.8e-08	1.2e-08	2.3e-08	3e-08	3.4e-08	5e-09	6e-09	3e-09	2e-09	9e-09	2e-09	1e-09	3e-09	1e-09	8e-09	1e-09	1e-09	5e-09	1.1e-08	1.1e-08	1.2e-08	5e-09	1e-08	1.2e-08	6e-09	4e-09	1.5e-08	9e-09	2e-09	3e-09	5e-09	9e-09	1.3e-08	1.1e-08
HENMT1	chr1	108648290	108661526	-	108661526	108663526	108651526	9e-09	7e-09	4e-09	4e-09	6e-09	6e-09	1.3e-08	9e-09	7e-09	1.6e-08	1.2e-08	4e-09	1.1e-08	3e-09	6e-09	9e-09	8e-09	1.2e-08	5e-09	9e-09	6e-09	6e-09	2e-09	1e-09	7e-09	4e-09	8e-09	5e-09	5e-09	6e-09	6e-09	5e-09	5e-09	8e-09	1.1e-08	1.1e-08	4e-09	1e-08	2.2e-08	1e-08	4e-09	2.4e-08
PRPF38B	chr1	108692323	108701803	+	108692323	108690323	108702323	7e-09	8e-09	1e-08	7e-09	1.6e-08	1.5e-08	4e-09	1e-08	9e-09	1.1e-08	6e-09	9e-09	6e-09	1e-08	1.4e-08	7e-09	3e-09	1.7e-08	1.1e-08	5e-09	7e-09	6e-09	5e-09	2e-09	1.2e-08	2e-08	6e-09	5e-09	3e-09	1e-09	5e-09	1e-09	0	6e-09	4e-09	6e-09	1.1e-08	1e-09	7e-09	6e-09	5e-09	3e-09
FNDC7	chr1	108712657	108742740	+	108712657	108710657	108722657	5e-09	8e-09	1.9e-08	8e-09	1e-08	2.5e-08	9e-09	3e-09	1.1e-08	9e-09	2.1e-08	7e-09	7e-09	8e-09	1e-08	7e-09	1.1e-08	8e-09	1.1e-08	8e-09	1.3e-08	9e-09	9e-09	3e-09	4e-09	7e-09	9e-09	1.5e-08	8e-09	6e-09	3e-09	9e-09	9e-09	1.7e-08	9e-09	6e-09	4e-09	1e-09	1e-09	1e-09	3e-09	3e-09
STXBP3	chr1	108746688	108809526	+	108746688	108744688	108756688	1.6e-08	5e-09	1e-09	1e-09	4e-09	3e-09	8e-09	7e-09	1.3e-08	1.1e-08	4e-09	1e-08	1.4e-08	5e-09	5e-09	1e-09	1e-09	1e-08	3e-09	1e-08	1e-08	8e-09	4e-09	5e-09	6e-09	5e-09	8e-09	2e-09	1e-09	1e-09	2e-09	6e-09	4e-09	4e-09	8e-09	1.4e-08	2.4e-08	2.8e-08	7e-09	9e-09	4e-09	6e-09
AKNAD1	chr1	108815898	108858228	-	108858228	108860228	108848228	6e-09	6e-09	9e-09	1.2e-08	1.3e-08	9e-09	1.9e-08	2.6e-08	3.3e-08	7e-09	5e-09	6e-09	6e-09	2e-09	1e-09	3e-09	1.1e-08	1.2e-08	1e-09	2e-09	3e-09	5e-09	4e-09	4e-09	0	1.2e-08	1.1e-08	8e-09	1.2e-08	1e-08	3e-09	6e-09	4e-09	8e-09	5e-09	5e-09	1e-08	7e-09	5e-09	1e-08	1.3e-08	8e-09
RP11	chr1	108837660	108963484	-	108963484	108965484	108953484	6e-09	6e-09	2e-09	4e-09	3e-09	5e-09	1.4e-08	1e-08	9e-09	2.2e-08	2e-08	1.5e-08	9e-09	1.4e-08	9e-09	1.9e-08	1.2e-08	4e-09	4e-09	1e-09	1.4e-08	8e-09	5e-09	7e-09	8e-09	1e-08	2e-09	4e-09	3e-09	2e-09	4e-09	4e-09	2e-09	0	1.5e-08	1.2e-08	1.1e-08	3e-09	9e-09	4e-09	4e-09	5e-09
GPSM2	chr1	108875350	108934545	+	108875350	108873350	108885350	4e-09	6e-09	1e-08	2e-09	1e-09	1e-08	5e-09	9e-09	8e-09	8e-09	5e-09	1.2e-08	6e-09	7e-09	9e-09	7e-09	3e-09	6e-09	2.4e-08	9e-09	2.7e-08	8e-09	1.2e-08	1.1e-08	8e-09	9e-09	8e-09	1.1e-08	2e-09	4e-09	6e-09	8e-09	1.5e-08	5e-09	3e-09	1.4e-08	1e-08	6e-09	2e-09	3e-09	3e-09	5e-09
CLCC1	chr1	108929508	108963457	-	108963457	108965457	108953457	1e-08	5e-09	8e-09	1.1e-08	1e-08	7e-09	9e-09	8e-09	1.2e-08	2e-08	3e-09	1.1e-08	1.2e-08	4e-09	9e-09	1.4e-08	8e-09	6e-09	9e-09	3e-09	1.9e-08	1.8e-08	1.4e-08	1e-09	3e-09	5e-09	7e-09	9e-09	6e-09	3e-09	8e-09	4e-09	1e-09	4e-09	5e-09	3e-09	3e-09	8e-09	1e-09	7e-09	7e-09	1.2e-08
WDR47	chr1	108970214	109042113	-	109042113	109044113	109032113	6e-09	5e-09	1.2e-08	3e-09	5e-09	2e-09	2e-09	2e-09	1e-09	7e-09	1e-09	9e-09	4e-09	4e-09	6e-09	4e-09	8e-09	9e-09	7e-09	7e-09	4e-09	6e-09	7e-09	9e-09	2e-09	6e-09	1.3e-08	1e-08	1.2e-08	1.2e-08	5e-09	8e-09	8e-09	1.6e-08	2e-08	9e-09	1.2e-08	6e-09	1e-08	8e-09	8e-09	7e-09
TAF13	chr1	109062486	109076002	-	109076002	109078002	109066002	5e-09	1e-08	1.5e-08	1e-08	7e-09	8e-09	1.6e-08	2e-09	4e-09	9e-09	7e-09	5e-09	8e-09	2e-09	1.1e-08	1.2e-08	1.4e-08	1.5e-08	1.4e-08	1e-08	5e-09	6e-09	4e-09	1.3e-08	8e-09	6e-09	8e-09	5e-09	2e-09	8e-09	5e-09	6e-09	1e-08	2e-09	6e-09	7e-09	1e-08	1e-09	5e-09	3e-09	4e-09	9e-09
TMEM167B	chr1	109089803	109096934	+	109089803	109087803	109099803	7e-09	1e-08	3e-09	1.1e-08	7e-09	7e-09	8e-09	1.9e-08	7e-09	1.1e-08	7e-09	1.1e-08	7e-09	1.1e-08	1e-08	9e-09	8e-09	7e-09	8e-09	2e-09	3e-09	8e-09	4e-09	2e-09	0	2e-09	5e-09	7e-09	1e-09	2e-09	1.1e-08	1.3e-08	1.5e-08	1.3e-08	4e-09	5e-09	5e-09	1.3e-08	1.1e-08	6e-09	8e-09	7e-09
C1orf194	chr1	109105951	109113857	-	109113857	109115857	109103857	8e-09	4e-09	1.2e-08	3e-08	2.3e-08	2.9e-08	1.8e-08	7e-09	8e-09	1.5e-08	1.3e-08	6e-09	1.2e-08	1.1e-08	8e-09	1.2e-08	4e-09	6e-09	6e-09	8e-09	7e-09	8e-09	6e-09	8e-09	8e-09	6e-09	0	2e-09	4e-09	5e-09	7e-09	1.3e-08	3e-09	3e-09	2e-09	4e-09	5e-09	3e-09	8e-09	2e-09	1.1e-08	1e-08
KIAA1324	chr1	109113679	109203231	+	109113679	109111679	109123679	6e-09	3e-09	3e-09	5e-09	4e-09	3e-09	6e-09	1e-08	1.6e-08	1.3e-08	3e-09	1.6e-08	2.2e-08	1.9e-08	1e-08	6e-09	1e-08	6e-09	8e-09	5e-09	8e-09	5e-09	7e-09	3e-09	1.4e-08	8e-09	5e-09	9e-09	3e-09	3e-09	1e-09	5e-09	8e-09	1.7e-08	1.1e-08	8e-09	4e-09	5e-09	9e-09	1.1e-08	5e-09	1e-08
SARS	chr1	109213918	109238148	+	109213918	109211918	109223918	1e-09	8e-09	2.1e-08	1.4e-08	1.1e-08	4e-09	6e-09	8e-09	5e-09	1.1e-08	9e-09	1.5e-08	1.6e-08	1.9e-08	1.1e-08	1.5e-08	7e-09	1.3e-08	1.5e-08	9e-09	1e-08	6e-09	7e-09	1e-09	2e-09	2e-09	7e-09	4e-09	6e-09	4e-09	5e-09	7e-09	8e-09	6e-09	2e-09	2e-09	5e-09	8e-09	9e-09	7e-09	1.5e-08	7e-09
CELSR2	chr1	109250019	109275750	+	109250019	109248019	109260019	1.3e-08	7e-09	7e-09	2e-09	9e-09	6e-09	4e-09	9e-09	5e-09	7e-09	7e-09	1e-08	8e-09	6e-09	8e-09	6e-09	3e-09	4e-09	8e-09	6e-09	2e-09	1.1e-08	1.3e-08	7e-09	9e-09	7e-09	4e-09	8e-09	7e-09	2e-09	2e-09	1e-09	4e-09	1.5e-08	1.3e-08	5e-09	3e-09	7e-09	3e-09	5e-09	5e-09	1.2e-08
PSRC1	chr1	109279556	109283186	-	109283186	109285186	109273186	1e-09	2e-09	7e-09	4e-09	1.4e-08	1.5e-08	1.2e-08	1.6e-08	1.3e-08	1e-08	3.4e-08	1e-08	4e-09	1.7e-08	1.6e-08	1e-08	9e-09	1e-08	7e-09	4e-09	4e-09	7e-09	1.2e-08	9e-09	6e-09	3e-09	5e-09	5e-09	3e-09	3e-09	2e-09	7e-09	2.3e-08	1.1e-08	8e-09	9e-09	5e-09	4e-09	7e-09	8e-09	5e-09	4e-09
MYBPHL	chr1	109292365	109307041	-	109307041	109309041	109297041	4e-09	1e-09	2e-09	3e-09	1.1e-08	9e-09	7e-09	1.1e-08	9e-09	9e-09	9e-09	6e-09	4e-09	2e-09	1e-09	7e-09	7e-09	1.2e-08	1.9e-08	2.2e-08	2.5e-08	1.5e-08	1e-08	1.1e-08	1.1e-08	7e-09	1.1e-08	4e-09	6e-09	1.6e-08	6e-09	1.4e-08	6e-09	2e-09	6e-09	9e-09	9e-09	4e-09	3e-09	1.1e-08	2e-09	5e-09
SORT1	chr1	109309568	109397951	-	109397951	109399951	109387951	6e-09	5e-09	2e-09	1e-09	0	1e-09	0	3e-09	6e-09	1.1e-08	6e-09	9e-09	1e-08	4e-09	5e-09	5e-09	7e-09	9e-09	7e-09	5e-09	7e-09	1.1e-08	1.3e-08	1e-08	9e-09	3e-09	9e-09	1.5e-08	9e-09	1e-08	1.1e-08	3e-09	9e-09	1.4e-08	1.7e-08	1.4e-08	1.6e-08	1.3e-08	1.1e-08	1.6e-08	6e-09	1.4e-08
PSMA5	chr1	109399031	109426351	-	109426351	109428351	109416351	0	0	2e-09	7e-09	0	6e-09	6e-09	2e-09	5e-09	9e-09	3e-09	1.1e-08	1.9e-08	2.1e-08	3.3e-08	1.3e-08	1.3e-08	1.5e-08	7e-09	4e-09	1.3e-08	1.9e-08	9e-09	8e-09	2.4e-08	1.5e-08	1.5e-08	9e-09	7e-09	6e-09	1e-09	2e-09	6e-09	2e-09	0	5e-09	5e-09	8e-09	1.1e-08	5e-09	1e-08	6e-09
SYPL2	chr1	109466628	109482137	+	109466628	109464628	109476628	6e-09	2e-09	0	0	1e-09	1.1e-08	4e-09	3e-09	8e-09	1.7e-08	1.9e-08	2.9e-08	1.4e-08	8e-09	3e-09	1e-09	9e-09	1e-08	9e-09	1.2e-08	7e-09	1.5e-08	1.4e-08	3e-09	6e-09	6e-09	2e-09	8e-09	9e-09	1.1e-08	5e-09	6e-09	7e-09	7e-09	6e-09	8e-09	6e-09	1e-09	1e-09	3e-09	8e-09	4e-09
ATXN7L2	chr1	109483479	109492734	+	109483479	109481479	109493479	1e-09	2e-09	1e-09	1e-08	1.2e-08	1.9e-08	1.6e-08	2e-08	1.6e-08	4.3e-08	2.2e-08	2.5e-08	1.7e-08	1.1e-08	4e-09	3e-09	4e-09	5e-09	6e-09	2e-09	4e-09	5e-09	1e-08	7e-09	2e-09	2e-09	2e-09	2e-09	6e-09	6e-09	1e-09	1e-08	6e-09	1e-08	1e-08	3e-09	8e-09	9e-09	5e-09	7e-09	0	4e-09
CYB561D1	chr1	109494052	109502932	+	109494052	109492052	109504052	6e-09	6e-09	2e-09	2e-09	6e-09	1.8e-08	8e-09	9e-09	6e-09	5e-09	5e-09	5e-09	5e-09	4e-09	7e-09	1.3e-08	1.1e-08	8e-09	5e-09	8e-09	4e-09	4e-09	4e-09	5e-09	6e-09	6e-09	1.1e-08	7e-09	8e-09	1.4e-08	1.4e-08	6e-09	8e-09	5e-09	1.1e-08	1.5e-08	9e-09	7e-09	5e-09	7e-09	1.5e-08	9e-09
AMIGO1	chr1	109504175	109509738	-	109509738	109511738	109499738	5e-09	2e-09	9e-09	5e-09	1e-09	1e-09	4e-09	1e-08	8e-09	3.3e-08	3.2e-08	3.1e-08	2.2e-08	1.1e-08	9e-09	1.6e-08	1.2e-08	1.4e-08	9e-09	8e-09	3e-09	7e-09	7e-09	6e-09	5e-09	1e-08	9e-09	8e-09	1e-08	9e-09	9e-09	3e-09	1e-09	5e-09	4e-09	1.2e-08	5e-09	4e-09	2e-09	3e-09	8e-09	1.3e-08
GPR61	chr1	109539872	109548406	+	109539872	109537872	109549872	1.1e-08	1.1e-08	5e-09	5e-09	7e-09	8e-09	1.4e-08	1.3e-08	2.2e-08	2.5e-08	1.4e-08	7e-09	1.1e-08	1.5e-08	9e-09	1.2e-08	2e-09	3e-09	6e-09	5e-09	4e-09	3e-09	2e-09	2e-09	3e-09	3e-09	9e-09	4e-09	1e-09	0	2e-09	6e-09	8e-09	1.3e-08	5e-09	7e-09	7e-09	6e-09	5e-09	4e-09	1.2e-08	4e-09
GNAI3	chr1	109548611	109618321	+	109548611	109546611	109558611	6e-09	8e-09	3e-09	2e-09	3e-09	6e-09	6e-09	4e-09	8e-09	1.2e-08	1.7e-08	9e-09	4e-09	3e-09	3e-09	5e-09	1e-09	4e-09	4e-09	1.1e-08	4e-09	6e-09	4e-09	1e-09	7e-09	8e-09	8e-09	5e-09	4e-09	5e-09	1.1e-08	3e-09	5e-09	6e-09	7e-09	5e-09	6e-09	4e-09	9e-09	1e-08	1e-08	1.1e-08
GNAT2	chr1	109603267	109619929	-	109619929	109621929	109609929	2e-09	4e-09	5e-09	8e-09	8e-09	1.3e-08	1.1e-08	6e-09	9e-09	4e-09	1.5e-08	6e-09	6e-09	1.2e-08	1.1e-08	3e-09	3e-09	3e-09	9e-09	1e-08	4e-09	4e-09	1e-09	5e-09	1e-08	7e-09	6e-09	6e-09	6e-09	4e-09	1.2e-08	1.7e-08	1.5e-08	8e-09	6e-09	4e-09	5e-09	1.3e-08	1.8e-08	4e-09	1e-08	2.2e-08
AMPD2	chr1	109616104	109632051	+	109616104	109614104	109626104	6e-09	2e-08	9e-09	1.1e-08	1.3e-08	5e-09	1.2e-08	1e-08	1e-08	2.1e-08	1.9e-08	9e-09	1.4e-08	1.4e-08	1.3e-08	1.4e-08	8e-09	8e-09	1e-09	1.4e-08	2e-09	3e-09	2e-09	5e-09	4e-09	1e-09	5e-09	1.1e-08	3e-09	1e-09	8e-09	1.4e-08	7e-09	2e-09	3e-09	1e-08	2.7e-08	1.7e-08	8e-09	5e-09	1e-09	0
GSTM4	chr1	109656081	109674836	+	109656081	109654081	109666081	2e-09	2e-09	2e-09	1e-09	7e-09	9e-09	1e-08	1e-08	4e-09	5e-09	1.2e-08	9e-09	5e-09	1.4e-08	9e-09	6e-09	4e-09	5e-09	8e-09	1.4e-08	3e-09	7e-09	9e-09	7e-09	1e-08	1.7e-08	1.7e-08	1e-08	1.5e-08	1.2e-08	6e-09	1e-09	5e-09	1.4e-08	7e-09	8e-09	8e-09	3e-09	5e-09	6e-09	1e-08	9e-09
GSTM2	chr1	109668022	109709549	+	109668022	109666022	109678022	6e-09	5e-09	8e-09	1.5e-08	9e-09	3e-09	8e-09	9e-09	1e-08	1.7e-08	1.4e-08	6e-09	3e-09	8e-09	7e-09	1.8e-08	1.2e-08	2e-09	3e-09	5e-09	3e-09	2e-09	0	1e-09	2e-09	6e-09	5e-09	5e-09	6e-09	8e-09	9e-09	9e-09	4e-09	9e-09	7e-09	5e-09	6e-09	7e-09	1.5e-08	6e-09	1e-08	1.7e-08
GSTM1	chr1	109687820	109708685	+	109687820	109685820	109697820	6e-09	2e-09	2e-09	7e-09	6e-09	1e-09	1e-09	8e-09	8e-09	9e-09	1.1e-08	7e-09	3e-09	1e-08	1.2e-08	1.8e-08	1.9e-08	8e-09	8e-09	5e-09	6e-09	2e-09	4e-09	8e-09	2.3e-08	7e-09	3e-09	4e-09	5e-09	5e-09	0	3e-09	9e-09	4e-09	1e-08	6e-09	5e-09	9e-09	1e-08	2e-08	1.1e-08	1e-08
GSTM5	chr1	109712255	109718266	+	109712255	109710255	109722255	2e-09	0	0	0	2e-09	4e-09	6e-09	8e-09	4e-09	5e-09	6e-09	1.1e-08	1.1e-08	4e-09	5e-09	2e-09	1.8e-08	2e-09	5e-09	1.4e-08	1.3e-08	5e-09	1.5e-08	1.2e-08	3.2e-08	3e-08	1.4e-08	1.8e-08	6e-09	6e-09	5e-09	1e-09	4e-09	6e-09	5e-09	2e-09	3e-09	3e-09	4e-09	5e-09	4e-09	4e-09
GSTM3	chr1	109733932	109741038	-	109741038	109743038	109731038	9e-09	7e-09	8e-09	1.4e-08	6e-09	3e-09	7e-09	6e-09	7e-09	2.1e-08	2.4e-08	2.3e-08	9e-09	1.1e-08	1.1e-08	4e-09	4e-09	6e-09	5e-09	3e-09	1e-08	4e-09	3e-09	9e-09	9e-09	4e-09	9e-09	1.7e-08	6e-09	1.2e-08	7e-09	2e-09	1.2e-08	5e-09	5e-09	7e-09	1.8e-08	1.7e-08	1.2e-08	4e-09	4e-09	1e-09
EPS8L3	chr1	109750080	109764027	-	109764027	109766027	109754027	1.1e-08	2e-09	1e-09	3e-09	1e-09	1e-09	1e-09	8e-09	1.2e-08	3.3e-08	2.3e-08	9e-09	8e-09	1e-08	3e-09	4e-09	6e-09	3e-09	8e-09	1.5e-08	1.7e-08	1.3e-08	5e-09	6e-09	6e-09	7e-09	8e-09	5e-09	6e-09	8e-09	1e-08	1e-08	5e-09	5e-09	4e-09	3e-09	1.1e-08	2e-09	4e-09	2e-09	1.3e-08	4e-09
CSF1	chr1	109910242	109930992	+	109910242	109908242	109920242	4e-09	5e-09	1e-08	3e-09	4e-09	2e-09	5e-09	3e-09	5e-09	3e-09	1e-09	4e-09	6e-09	4e-09	1.1e-08	1.1e-08	1.1e-08	7e-09	1.8e-08	1.1e-08	3e-09	3e-09	1.2e-08	2e-08	2e-09	3e-09	5e-09	1.4e-08	2e-08	1.6e-08	7e-09	1.1e-08	9e-09	6e-09	8e-09	1.1e-08	1.4e-08	5e-09	8e-09	1.6e-08	1.2e-08	1.2e-08
AHCYL1	chr1	109984686	110023741	+	109984686	109982686	109994686	3e-09	4e-09	1e-09	2e-09	3e-09	4e-09	8e-09	9e-09	7e-09	1e-08	1.3e-08	1.2e-08	2.3e-08	3.3e-08	1.1e-08	1.1e-08	1.3e-08	4e-09	6e-09	5e-09	2e-09	0	2e-09	7e-09	6e-09	1e-08	6e-09	8e-09	4e-09	4e-09	3e-09	2e-09	3e-09	2e-09	4e-09	3e-09	3e-09	3e-09	5e-09	5e-09	1e-09	5e-09
STRIP1	chr1	110031577	110054641	+	110031577	110029577	110041577	6e-09	9e-09	6e-09	9e-09	1e-08	2e-09	1e-09	1e-09	7e-09	7e-09	1.3e-08	7e-09	9e-09	1e-08	1e-08	1e-08	1.5e-08	1.5e-08	1.5e-08	1e-08	1.3e-08	1.1e-08	6e-09	2e-09	5e-09	2e-09	6e-09	4e-09	4e-09	1.4e-08	7e-09	1e-09	4e-09	3e-09	2e-09	3e-09	8e-09	7e-09	1.1e-08	1.6e-08	1.5e-08	1.2e-08
ALX3	chr1	110059994	110070700	-	110070700	110072700	110060700	4e-09	7e-09	5e-09	9e-09	8e-09	1.1e-08	5e-09	1.3e-08	7e-09	6e-09	7e-09	1.4e-08	7e-09	3e-09	1e-09	9e-09	1.3e-08	1.2e-08	1.1e-08	9e-09	7e-09	8e-09	3e-09	6e-09	1.4e-08	6e-09	1.4e-08	5e-09	5e-09	6e-09	8e-09	6e-09	5e-09	9e-09	5e-09	4e-09	2e-09	7e-09	6e-09	1.4e-08	6e-09	2e-09
UBL4B	chr1	110112468	110113945	+	110112468	110110468	110122468	1e-09	3e-09	1e-09	0	1.3e-08	5e-09	4e-09	7e-09	5e-09	1.4e-08	1.3e-08	1.4e-08	3e-09	6e-09	8e-09	5e-09	4e-09	5e-09	5e-09	0	1e-09	3e-09	4e-09	1e-08	1.8e-08	9e-09	7e-09	3e-09	4e-09	8e-09	1.2e-08	1.6e-08	5e-09	7e-09	1.1e-08	6e-09	7e-09	1e-08	7e-09	1.2e-08	1.1e-08	1.2e-08
SLC6A17	chr1	110150486	110202202	+	110150486	110148486	110160486	9e-09	1e-09	4e-09	4e-09	2e-09	5e-09	2e-09	8e-09	2e-09	1.3e-08	1.1e-08	1e-08	1.1e-08	1e-08	8e-09	1.4e-08	4e-09	6e-09	2.9e-08	8e-09	4e-09	2e-09	6e-09	3e-09	6e-09	3e-09	1e-09	0	1e-09	5e-09	7e-09	2e-09	2.3e-08	1.1e-08	1.4e-08	5e-09	3e-09	2e-09	5e-09	7e-09	5e-09	9e-09
KCNC4	chr1	110211343	110249124	+	110211343	110209343	110221343	4e-09	6e-09	1.4e-08	1.9e-08	6e-09	1.2e-08	9e-09	5.6e-08	2.2e-08	1.4e-08	2.4e-08	3.3e-08	1.2e-08	7e-09	6e-09	1e-08	8e-09	8e-09	8e-09	6e-09	9e-09	1.1e-08	1e-09	1.4e-08	5e-09	2e-09	9e-09	7e-09	3e-09	4e-09	4e-09	4e-09	1e-09	2e-09	2e-09	5e-09	6e-09	2e-09	3e-09	3e-09	5e-09	2e-09
RBM15	chr1	110338506	110346681	+	110338506	110336506	110348506	6e-09	6e-09	1.2e-08	1.1e-08	1e-08	1.1e-08	7e-09	9e-09	9e-09	9e-09	2e-09	7e-09	1e-08	5e-09	1.3e-08	1.1e-08	1.9e-08	1.1e-08	5e-09	2e-09	1e-08	7e-09	6e-09	1.2e-08	6e-09	3e-09	7e-09	7e-09	6e-09	6e-09	3e-09	1.6e-08	4e-09	3e-09	1.1e-08	0	1e-09	7e-09	9e-09	1.5e-08	1.7e-08	3e-09
SLC16A4	chr1	110362848	110391082	-	110391082	110393082	110381082	6e-09	1.2e-08	6e-09	1.1e-08	1.4e-08	1.2e-08	9e-09	1.9e-08	7e-09	5e-09	9e-09	6e-09	6e-09	4e-09	4e-09	9e-09	1.5e-08	1.6e-08	5e-09	9e-09	5e-09	6e-09	4e-09	4e-09	1e-09	4e-09	1.4e-08	1.6e-08	8e-09	6e-09	2e-09	5e-09	7e-09	1.4e-08	1e-08	8e-09	3e-09	5e-09	8e-09	5e-09	6e-09	4e-09
LAMTOR5	chr1	110401249	110407942	-	110407942	110409942	110397942	0	1e-09	1e-09	3e-09	0	4e-09	4e-09	6e-09	6e-09	1.2e-08	1.3e-08	1e-08	8e-09	4e-09	5e-09	1.3e-08	6e-09	5e-09	9e-09	5e-09	9e-09	9e-09	6e-09	8e-09	7e-09	1.6e-08	1.5e-08	1e-08	9e-09	9e-09	1.2e-08	6e-09	1.1e-08	4e-09	3e-09	1e-09	2e-09	1.3e-08	1.3e-08	1.3e-08	1.1e-08	1.3e-08
PROK1	chr1	110451200	110457354	+	110451200	110449200	110461200	1e-09	2e-09	1e-09	4e-09	1.2e-08	1e-08	6e-09	1e-08	2e-09	4e-09	4e-09	1.2e-08	4e-09	6e-09	5e-09	4e-09	6e-09	6e-09	1.3e-08	1.2e-08	3e-09	2e-09	5e-09	2e-09	8e-09	8e-09	5e-09	6e-09	5e-09	1.1e-08	9e-09	2e-09	2e-09	7e-09	6e-09	8e-09	4e-09	1e-08	7e-09	1.1e-08	6e-09	1.9e-08
KCNA10	chr1	110517251	110518838	-	110518838	110520838	110508838	5e-09	6e-09	6e-09	3e-09	1e-09	7e-09	1.2e-08	9e-09	5e-09	4e-09	2e-09	9e-09	7e-09	6e-09	1e-09	3e-09	5e-09	1.5e-08	2e-08	8e-09	4e-09	3e-09	2.1e-08	1e-08	1.2e-08	1.5e-08	7e-09	8e-09	7e-09	2e-08	1.5e-08	7e-09	5e-09	7e-09	4e-09	1e-09	6e-09	5e-09	5e-09	2e-09	1e-09	7e-09
KCNA2	chr1	110593580	110631474	-	110631474	110633474	110621474	6e-09	1.2e-08	1e-09	1.3e-08	3e-09	2e-09	1e-08	6e-09	6e-09	7e-09	6e-09	8e-09	7e-09	8e-09	2e-09	3e-09	3e-09	3e-09	2e-09	3e-09	1.3e-08	4e-09	5e-09	6e-09	4e-09	1.1e-08	6e-09	1e-08	1.1e-08	8e-09	4e-09	4e-09	1e-08	7e-09	1.1e-08	1.4e-08	3e-09	2e-08	8e-09	5e-09	7e-09	2e-08
KCNA3	chr1	110672465	110675033	-	110675033	110677033	110665033	6e-09	5e-09	3e-09	1e-08	7e-09	4e-09	1.5e-08	6e-09	9e-09	2.4e-08	1.1e-08	8e-09	9e-09	9e-09	1.1e-08	1.3e-08	1.8e-08	5e-09	7e-09	7e-09	4e-09	5e-09	6e-09	8e-09	1e-08	5e-09	6e-09	5e-09	8e-09	9e-09	1e-09	2e-09	1e-09	8e-09	8e-09	4e-09	5e-09	3e-09	8e-09	1e-08	5e-09	1.1e-08
CD53	chr1	110873154	110899928	+	110873154	110871154	110883154	3e-09	4e-09	1e-09	3e-09	3e-09	6e-09	8e-09	1e-08	6e-09	1.1e-08	1.4e-08	1.4e-08	2.2e-08	3.5e-08	7e-09	1.2e-08	1.2e-08	5e-09	6e-09	5e-09	1e-09	0	3e-09	7e-09	7e-09	9e-09	6e-09	7e-09	3e-09	4e-09	3e-09	2e-09	3e-09	2e-09	5e-09	2e-09	4e-09	3e-09	7e-09	3e-09	1e-09	5e-09
LRIF1	chr1	110947185	110964079	-	110964079	110966079	110954079	2e-09	8e-09	4e-09	3.8e-08	1e-08	8e-09	1.3e-08	8e-09	1.1e-08	3e-09	1.1e-08	1e-08	1.5e-08	1.9e-08	1e-09	1e-08	5e-09	9e-09	9e-09	4e-09	3e-09	4e-09	3e-09	5e-09	3e-09	5e-09	1.9e-08	9e-09	7e-09	1e-08	4e-09	2e-09	5e-09	6e-09	3e-09	6e-09	2e-09	3e-09	2e-09	8e-09	1e-08	4e-09
DRAM2	chr1	111117333	111140216	-	111140216	111142216	111130216	6e-09	7e-09	3e-09	1.3e-08	8e-09	4e-09	8e-09	1.1e-08	7e-09	1e-09	1.7e-08	8e-09	1.1e-08	1.1e-08	7e-09	6e-09	1.1e-08	1.5e-08	1.2e-08	7e-09	3e-09	7e-09	1.2e-08	3e-09	1.1e-08	5e-09	1e-08	8e-09	1.2e-08	7e-09	5e-09	1e-09	8e-09	7e-09	1.1e-08	6e-09	6e-09	1.1e-08	8e-09	9e-09	8e-09	1.3e-08
CEPT1	chr1	111139627	111185102	+	111139627	111137627	111149627	8e-09	7e-09	6e-09	5e-09	6e-09	1.3e-08	1.2e-08	9e-09	7e-09	1.8e-08	5e-09	6e-09	8e-09	6e-09	7e-09	2e-09	1.1e-08	1.3e-08	7e-09	4e-09	4e-09	2e-09	5e-09	2e-09	1e-09	8e-09	1e-09	1e-09	9e-09	3e-09	9e-09	5e-09	1e-09	6e-09	1e-09	6e-09	0	1e-09	8e-09	2e-09	1e-08	1.2e-08
DENND2D	chr1	111187174	111204409	-	111204409	111206409	111194409	5e-09	3e-09	7e-09	5e-09	9e-09	1.6e-08	7e-09	4e-09	9e-09	9e-09	1e-08	1.8e-08	1.4e-08	5e-09	4e-09	7e-09	7e-09	1.9e-08	1.1e-08	2e-09	3e-09	4e-09	2e-09	2e-09	0	2e-09	2e-09	6e-09	4e-09	5e-09	5e-09	9e-09	8e-09	1e-08	5e-09	9e-09	7e-09	4e-09	7e-09	8e-09	1.3e-08	7e-09
CHI3L2	chr1	111200771	111243440	+	111200771	111198771	111210771	0	2e-09	4e-09	1e-08	3e-09	4e-09	5e-09	8e-09	8e-09	7e-09	6e-09	4e-09	2e-09	8e-09	1e-09	1e-08	1.9e-08	1.2e-08	9e-09	2e-09	8e-09	1e-08	3e-09	5e-09	3e-09	4e-09	1.4e-08	6e-09	8e-09	7e-09	2e-08	1.3e-08	1.6e-08	1.1e-08	1.7e-08	9e-09	2e-08	8e-09	4e-09	0	4e-09	5e-09
CHIA	chr1	111290862	111320566	+	111290862	111288862	111300862	4e-09	9e-09	1.3e-08	8e-09	6e-09	8e-09	7e-09	6e-09	1.2e-08	9e-09	1.2e-08	2.5e-08	2.6e-08	7e-09	1e-08	3e-09	5e-09	0	6e-09	2e-09	6e-09	7e-09	7e-09	1e-08	1.4e-08	3e-09	1e-09	3e-09	5e-09	1e-09	0	1e-08	4e-09	7e-09	5e-09	3e-09	9e-09	3e-09	0	0	4e-09	7e-09
PIFO	chr1	111346288	111353013	+	111346288	111344288	111356288	8e-09	1.5e-08	1e-08	3e-09	8e-09	9e-09	1e-08	1.7e-08	1.5e-08	6e-09	3e-09	8e-09	7e-09	1.8e-08	1.3e-08	3e-09	3e-09	5e-09	3e-09	2e-09	0	1e-09	2e-09	6e-09	5e-09	5e-09	6e-09	8e-09	9e-09	9e-09	4e-09	9e-09	8e-09	5e-09	6e-09	7e-09	1.5e-08	6e-09	9e-09	1.7e-08	5e-09	2e-09
OVGP1	chr1	111414314	111427777	-	111427777	111429777	111417777	7e-09	5e-09	3e-09	2e-09	7e-09	9e-09	7e-09	5e-09	5e-09	1.3e-08	1e-08	6e-09	1e-08	4e-09	4e-09	9e-09	5e-09	6e-09	5e-09	3e-09	1.1e-08	1.2e-08	1.1e-08	3e-09	1.3e-08	1.1e-08	8e-09	1.2e-08	3e-09	3e-09	3e-09	4e-09	2e-09	6e-09	1.2e-08	1e-08	1.1e-08	1e-08	1.7e-08	1.3e-08	2.5e-08	1.9e-08
WDR77	chr1	111439890	111449376	-	111449376	111451376	111439376	6e-09	3e-09	6e-09	3e-09	7e-09	1.4e-08	1.2e-08	9e-09	2.4e-08	4.6e-08	5.7e-08	3.5e-08	1.6e-08	1.5e-08	1.8e-08	1.9e-08	1e-08	1e-08	1.1e-08	9e-09	4e-09	2e-09	1e-09	2e-09	1e-09	3e-09	2e-09	3e-09	5e-09	4e-09	5e-09	3e-09	1e-09	5e-09	2e-09	1e-09	2e-09	4e-09	5e-09	1e-09	4e-09	1e-09
ATP5F1	chr1	111448936	111462773	+	111448936	111446936	111458936	1.2e-08	4e-09	4e-09	6e-09	7e-09	6e-09	2.8e-08	3e-08	3.1e-08	1.4e-08	1.5e-08	6e-09	1.4e-08	9e-09	5e-09	7e-09	8e-09	4e-09	4e-09	9e-09	6e-09	7e-09	7e-09	5e-09	8e-09	1.1e-08	1.2e-08	6e-09	9e-09	3e-09	3e-09	3e-09	1e-09	5e-09	1e-08	4e-09	2e-09	8e-09	1e-09	5e-09	6e-09	8e-09
C1orf162	chr1	111473792	111478512	+	111473792	111471792	111483792	2e-09	1e-09	2e-09	2e-09	8e-09	1.1e-08	6e-09	6e-09	8e-09	1.8e-08	5e-09	5e-09	1.1e-08	9e-09	3e-09	5e-09	2.1e-08	1.3e-08	4e-09	7e-09	4e-09	8e-09	4e-09	5e-09	5e-09	8e-09	4e-09	2e-09	5e-09	1e-08	2e-09	8e-09	1.1e-08	1.3e-08	8e-09	1.6e-08	1.1e-08	7e-09	1e-08	1.6e-08	5e-09	5e-09
TMIGD3	chr1	111483348	111563962	-	111563962	111565962	111553962	6e-09	5e-09	5e-09	6e-09	6e-09	1.2e-08	1.7e-08	1.5e-08	1e-08	3e-09	1e-08	1e-09	5e-09	7e-09	2e-09	2e-09	8e-09	1.4e-08	9e-09	3e-09	7e-09	5e-09	1.2e-08	1.1e-08	6e-09	2e-08	7e-09	7e-09	1.1e-08	1.1e-08	1.7e-08	7e-09	5e-09	7e-09	1.1e-08	1.3e-08	1.1e-08	5e-09	1.1e-08	6e-09	1.2e-08	3e-09
ADORA3	chr1	111499429	111503760	-	111503760	111505760	111493760	1.8e-08	1.7e-08	7e-09	9e-09	9e-09	5e-09	8e-09	1.3e-08	1.2e-08	1.3e-08	4e-09	1.1e-08	7e-09	3e-09	5e-09	2e-09	6e-09	4e-09	3e-09	6e-09	1e-08	6e-09	7e-09	5e-09	6e-09	2e-09	3e-09	1.3e-08	1.3e-08	4e-09	0	4e-09	7e-09	2e-09	5e-09	3e-09	7e-09	8e-09	8e-09	7e-09	1e-08	8e-09
RAP1A	chr1	111542218	111716691	+	111542218	111540218	111552218	1e-09	3e-09	3e-09	8e-09	1.3e-08	2e-09	3e-09	1e-08	1.3e-08	1.4e-08	1.1e-08	8e-09	7e-09	2e-09	1.1e-08	1.4e-08	8e-09	1.4e-08	4e-09	4e-09	7e-09	2e-09	7e-09	7e-09	5e-09	9e-09	8e-09	8e-09	6e-09	1e-09	8e-09	2e-09	9e-09	6e-09	4e-09	7e-09	1.2e-08	8e-09	1.2e-08	8e-09	2.1e-08	2.1e-08
FAM212B	chr1	111722064	111755824	-	111755824	111757824	111745824	9e-09	6e-09	5e-09	3e-09	1.2e-08	1.6e-08	9e-09	3e-09	1.1e-08	1.1e-08	1.3e-08	3e-09	1e-08	6e-09	6e-09	1.6e-08	2e-08	9e-09	1.2e-08	1.3e-08	1.4e-08	5e-09	9e-09	4e-09	5e-09	3e-09	8e-09	1.3e-08	4e-09	1.1e-08	3e-09	2e-09	1.2e-08	5e-09	1.3e-08	6e-09	1.3e-08	1.4e-08	3e-09	4e-09	1e-09	8e-09
DDX20	chr1	111755245	111768016	+	111755245	111753245	111765245	4e-09	8e-09	7e-09	3e-09	1.5e-08	1.7e-08	1.4e-08	2.1e-08	1.9e-08	4.3e-08	4e-08	1.9e-08	8e-09	1.3e-08	6e-09	2e-08	6e-09	2e-09	1e-09	3e-09	1e-09	9e-09	5e-09	3e-09	3e-09	1e-09	4e-09	3e-09	8e-09	1e-08	4e-09	1e-09	1e-08	3e-09	3e-09	8e-09	1.3e-08	5e-09	9e-09	9e-09	3e-09	1e-09
KCND3	chr1	111770662	111989155	-	111989155	111991155	111979155	2e-09	1e-09	0	5e-09	7e-09	8e-09	2.6e-08	5e-08	4e-08	5.9e-08	2.5e-08	1e-08	5e-09	5e-09	4e-09	1e-09	1e-09	3e-09	1e-09	0	5e-09	4e-09	2e-09	0	2e-09	3e-09	3e-09	4e-09	2e-09	5e-09	1e-09	3e-09	2e-09	2e-09	2e-09	2e-09	1e-09	1.3e-08	2e-09	5e-09	1.4e-08	1.1e-08
CTTNBP2NL	chr1	112396181	112461164	+	112396181	112394181	112406181	5e-09	3e-09	5e-09	9e-09	2e-09	3e-09	6e-09	1.1e-08	1e-08	2.3e-08	1e-08	8e-09	2.8e-08	1.2e-08	1.1e-08	1.6e-08	6e-09	7e-09	2e-09	6e-09	8e-09	7e-09	2e-09	6e-09	8e-09	1.7e-08	1e-08	6e-09	2e-09	1e-09	6e-09	4e-09	4e-09	5e-09	1.7e-08	1.3e-08	1.7e-08	2.1e-08	1.1e-08	5e-09	6e-09	6e-09
WNT2B	chr1	112466541	112530165	+	112466541	112464541	112476541	5e-09	5e-09	6e-09	3e-09	5e-09	2e-09	5e-09	3e-09	7e-09	1.9e-08	1.1e-08	1.8e-08	1.4e-08	6e-09	2e-09	9e-09	3e-09	2e-09	1e-09	5e-09	6e-09	6e-09	6e-09	1e-08	3e-09	4e-09	1e-09	6e-09	9e-09	4e-09	1e-09	1e-08	6e-09	1.4e-08	1.6e-08	3e-09	4e-09	0	4e-09	8e-09	1.3e-08	8e-09
ST7L	chr1	112523518	112619783	-	112619783	112621783	112609783	8e-09	5e-09	4e-09	7e-09	9e-09	8e-09	1.2e-08	6e-09	6e-09	3e-09	5e-09	1e-08	2e-08	1.4e-08	5e-09	8e-09	1.4e-08	7e-09	4e-09	7e-09	6e-09	1.1e-08	5e-09	1.3e-08	5e-09	2e-09	7e-09	8e-09	5e-09	5e-09	2e-09	4e-09	2e-09	2e-09	1e-08	5e-09	1e-08	3e-09	1e-08	1.6e-08	4e-09	6e-09
CAPZA1	chr1	112619173	112671619	+	112619173	112617173	112629173	2e-08	3.8e-08	4.1e-08	8e-09	9e-09	1.5e-08	1.2e-08	1.4e-08	1.7e-08	2.4e-08	1e-08	1.4e-08	1.4e-08	8e-09	5e-09	4e-09	3e-09	1e-09	4e-09	2e-09	2e-09	3e-09	8e-09	3e-09	1e-08	1e-08	9e-09	2e-09	2e-09	3e-09	3e-09	8e-09	9e-09	1e-08	1.4e-08	9e-09	6e-09	1e-09	2e-09	6e-09	4e-09	2e-09
MOV10	chr1	112674421	112700746	+	112674421	112672421	112684421	2e-09	9e-09	4e-09	7e-09	9e-09	5e-09	7e-09	5e-09	7e-09	2e-09	1.1e-08	1.9e-08	1e-09	5e-09	2e-09	5e-09	1.1e-08	7e-09	1.5e-08	2.1e-08	1.3e-08	6e-09	1.1e-08	7e-09	6e-09	1e-08	4e-09	1e-09	2e-09	9e-09	1.4e-08	6e-09	4e-09	1.1e-08	6e-09	4e-09	5e-09	9e-09	7e-09	1.3e-08	7e-09	7e-09
RHOC	chr1	112701106	112707434	-	112707434	112709434	112697434	9e-09	9e-09	2e-09	6e-09	9e-09	7e-09	5e-09	9e-09	2e-08	3e-09	2e-09	1.2e-08	7e-09	8e-09	1.3e-08	7e-09	1.8e-08	7e-09	1e-08	2e-08	5e-09	1.1e-08	1.2e-08	6e-09	0	6e-09	4e-09	4e-09	5e-09	2.5e-08	9e-09	6e-09	7e-09	3e-09	2e-09	1e-09	4e-09	1.2e-08	1.4e-08	1.7e-08	1.7e-08	6e-09
RP11	chr1	112702648	112711355	-	112711355	112713355	112701355	3e-09	6e-09	1e-08	1.6e-08	1.7e-08	1.6e-08	1.8e-08	1.3e-08	2.2e-08	1.9e-08	6e-09	4e-09	8e-09	1.6e-08	6e-09	5e-09	1.3e-08	9e-09	1e-08	8e-09	1.6e-08	2e-09	1.2e-08	2e-09	9e-09	5e-09	8e-09	1.1e-08	9e-09	8e-09	3e-09	8e-09	1.1e-08	8e-09	9e-09	7e-09	1e-09	9e-09	3e-09	3e-09	2e-09	1e-09
PPM1J	chr1	112709994	112715477	-	112715477	112717477	112705477	1.2e-08	8e-09	2e-09	9e-09	9e-09	8e-09	3e-09	1.8e-08	1.9e-08	2.7e-08	1.6e-08	1.8e-08	1.3e-08	1.4e-08	3e-09	4e-09	5e-09	5e-09	3e-09	3e-09	1e-09	0	1e-09	3e-09	1e-09	8e-09	6e-09	1.6e-08	3e-09	1e-09	7e-09	8e-09	5e-09	5e-09	4e-09	2e-09	4e-09	7e-09	4e-09	5e-09	2e-09	1e-09
FAM19A3	chr1	112720419	112727235	+	112720419	112718419	112730419	3e-09	2e-09	4e-09	6e-09	9e-09	4e-09	5e-09	6e-09	5e-09	7e-09	2e-08	1.8e-08	8e-09	9e-09	4e-09	3e-09	4e-09	3e-09	2e-09	1e-09	6e-09	9e-09	1.5e-08	9e-09	3e-09	9e-09	1e-09	9e-09	2.4e-08	1.5e-08	5e-09	1e-08	8e-09	9e-09	6e-09	6e-09	4e-09	3e-09	5e-09	5e-09	5e-09	4e-09
SLC16A1	chr1	112911847	112957013	-	112957013	112959013	112947013	1e-09	2e-09	0	4e-09	4e-09	6e-09	2e-09	3e-09	1.1e-08	1.4e-08	2.6e-08	2e-09	5e-09	9e-09	1e-08	8e-09	9e-09	1e-08	1.3e-08	1.2e-08	4e-09	5e-09	6e-09	7e-09	1e-09	2e-09	4e-09	1.6e-08	6e-09	4e-09	5e-09	1e-09	2e-09	3e-09	7e-09	5e-09	3e-09	6e-09	9e-09	6e-09	1.2e-08	6e-09
LRIG2	chr1	113073209	113132260	+	113073209	113071209	113083209	9e-09	6e-09	8e-09	1.2e-08	4e-09	4e-09	3e-09	4e-09	6e-09	1e-08	9e-09	1.5e-08	9e-09	1.8e-08	1.8e-08	8e-09	6e-09	1.5e-08	1e-08	3e-09	6e-09	6e-09	1.1e-08	6e-09	1e-08	8e-09	6e-09	4e-09	6e-09	9e-09	2e-09	2e-09	4e-09	3e-09	7e-09	5e-09	7e-09	1.1e-08	5e-09	5e-09	4e-09	1e-09
MAGI3	chr1	113390749	113685923	+	113390749	113388749	113400749	3e-09	1e-09	7e-09	1.3e-08	1.6e-08	1.6e-08	3e-09	5e-09	6e-09	7e-09	1.2e-08	1.1e-08	1.2e-08	8e-09	1.3e-08	3e-09	5e-09	8e-09	1.3e-08	1.3e-08	1.2e-08	1.2e-08	2e-09	1.4e-08	8e-09	5e-09	5e-09	5e-09	3e-09	1e-09	4e-09	1.3e-08	1.2e-08	3e-09	4e-09	6e-09	5e-09	7e-09	1.4e-08	1.3e-08	3e-09	3e-09
PHTF1	chr1	113697202	113759476	-	113759476	113761476	113749476	8e-09	1.5e-08	1.4e-08	5e-09	2e-09	1e-08	1.4e-08	1.5e-08	1.5e-08	1.3e-08	8e-09	3e-09	8e-09	2e-08	1e-08	6e-09	1.4e-08	9e-09	5e-09	7e-09	3e-09	7e-09	1.6e-08	8e-09	6e-09	1.1e-08	7e-09	3e-09	2e-09	1e-09	2e-09	2e-09	2e-09	1e-09	2e-09	6e-09	7e-09	7e-09	2e-08	1e-08	3e-09	3e-09
RSBN1	chr1	113761832	113812476	-	113812476	113814476	113802476	1e-08	7e-09	1e-09	4e-09	1e-08	5e-09	1e-09	0	2e-09	1e-09	8e-09	1.1e-08	1.9e-08	1.2e-08	7e-09	1e-08	1.6e-08	1.4e-08	8e-09	7e-09	1.8e-08	1.4e-08	5e-09	9e-09	1.1e-08	9e-09	4e-09	8e-09	1.4e-08	6e-09	2e-09	6e-09	3e-09	1e-09	5e-09	6e-09	7e-09	6e-09	5e-09	5e-09	5e-09	1.1e-08
PTPN22	chr1	113813811	113871759	-	113871759	113873759	113861759	6e-09	4e-09	1e-08	6e-09	4e-09	1.1e-08	7e-09	9e-09	1.7e-08	1.3e-08	1.2e-08	7e-09	1.2e-08	1.4e-08	9e-09	1.8e-08	6e-09	4e-09	4e-09	4e-09	9e-09	7e-09	4e-09	1e-09	2e-09	3e-09	6e-09	5e-09	1.6e-08	1.2e-08	1.2e-08	8e-09	1e-09	1e-09	5e-09	1.4e-08	1.2e-08	1.9e-08	1.9e-08	9e-09	4e-09	8e-09
BCL2L15	chr1	113880703	113887547	-	113887547	113889547	113877547	2e-09	1e-08	6e-09	1.4e-08	6e-09	8e-09	1.5e-08	1.6e-08	3e-09	3e-09	6e-09	1.3e-08	8e-09	1.6e-08	6e-09	5e-09	1.4e-08	6e-09	5e-09	6e-09	1.4e-08	1.6e-08	1e-08	9e-09	9e-09	7e-09	4e-09	1.4e-08	2.2e-08	9e-09	6e-09	6e-09	4e-09	4e-09	7e-09	5e-09	1.2e-08	5e-09	1e-08	3e-09	4e-09	2e-09
AP4B1	chr1	113894748	113905201	-	113905201	113907201	113895201	3e-09	4e-09	1e-09	2e-09	5e-09	5e-09	1.1e-08	1.3e-08	5e-09	5e-09	6e-09	7e-09	3e-09	3e-09	7e-09	7e-09	7e-09	1.4e-08	1e-08	2.1e-08	9e-09	1.1e-08	7e-09	1.2e-08	1.6e-08	5e-09	8e-09	4e-09	1.3e-08	1.6e-08	1e-08	1.9e-08	8e-09	2.4e-08	1.5e-08	1e-08	4e-09	8e-09	6e-09	9e-09	9e-09	4e-09
DCLRE1B	chr1	113905141	113914086	+	113905141	113903141	113915141	2e-09	6e-09	1e-09	1e-09	3e-09	5e-09	3e-09	5e-09	7e-09	1e-09	6e-09	7e-09	7e-09	8e-09	5e-09	7e-09	2e-08	1.4e-08	1e-08	6e-09	6e-09	2e-08	7e-09	6e-09	4e-09	5e-09	8e-09	5e-09	2e-09	4e-09	4e-09	4e-09	8e-09	1.7e-08	2e-08	1.5e-08	1.9e-08	2.2e-08	1.2e-08	9e-09	6e-09	2e-09
HIPK1	chr1	113929192	113977869	+	113929192	113927192	113939192	6e-09	6e-09	8e-09	8e-09	4e-09	5e-09	8e-09	6e-09	8e-09	1.3e-08	1.5e-08	9e-09	8e-09	1e-08	7e-09	1.3e-08	7e-09	1.8e-08	8e-09	8e-09	1e-08	1.1e-08	1.1e-08	6e-09	2e-09	2e-09	4e-09	3e-09	4e-09	9e-09	5e-09	8e-09	2e-09	3e-09	5e-09	1e-08	9e-09	4e-09	6e-09	5e-09	1.7e-08	7e-09
OLFML3	chr1	113979391	113982254	+	113979391	113977391	113989391	1.3e-08	1.2e-08	1.8e-08	6e-09	4e-09	2e-09	6e-09	2e-09	4e-09	1.3e-08	1.9e-08	1.1e-08	1.4e-08	1.2e-08	7e-09	6e-09	2e-09	4e-09	6e-09	1e-09	5e-09	1.2e-08	2e-09	3e-09	5e-09	5e-09	7e-09	4e-09	2e-09	5e-09	1.5e-08	1.3e-08	1.8e-08	2e-08	6e-09	5e-09	4e-09	2e-09	3e-09	1e-08	5e-09	4e-09
SYT6	chr1	114089291	114153919	-	114153919	114155919	114143919	0	1e-09	7e-09	3e-09	4e-09	3e-09	7e-09	9e-09	1e-08	2.9e-08	1.8e-08	1.4e-08	1.8e-08	1.3e-08	1.8e-08	2.5e-08	7e-09	9e-09	1e-08	7e-09	9e-09	2e-09	5e-09	6e-09	6e-09	2e-09	1e-09	3e-09	4e-09	6e-09	9e-09	1e-08	4e-09	1e-09	3e-09	7e-09	8e-09	1e-09	1e-08	1.5e-08	9e-09	1.1e-08
TRIM33	chr1	114392777	114511160	-	114511160	114513160	114501160	4e-09	1e-08	1e-09	3e-09	9e-09	1e-08	7e-09	2e-09	4e-09	1.4e-08	1.6e-08	1e-08	2.5e-08	2.8e-08	6e-09	1.2e-08	6e-09	8e-09	9e-09	1.6e-08	9e-09	1.7e-08	2e-09	4e-09	1e-09	4e-09	3e-09	6e-09	6e-09	7e-09	2e-09	5e-09	1e-08	1.8e-08	8e-09	4e-09	2e-09	3e-09	8e-09	1.5e-08	1.2e-08	7e-09
BCAS2	chr1	114567557	114581639	-	114581639	114583639	114571639	1.3e-08	6e-09	9e-09	4e-09	8e-09	1.7e-08	1e-08	6e-09	9e-09	1e-08	1.2e-08	1e-08	6e-09	3e-09	1.1e-08	1e-08	9e-09	9e-09	1e-08	7e-09	7e-09	1.1e-08	1.6e-08	1.4e-08	4e-09	7e-09	7e-09	1.3e-08	1.2e-08	9e-09	9e-09	1e-08	9e-09	5e-09	5e-09	3e-09	1e-09	7e-09	1.2e-08	9e-09	4e-09	1.4e-08
DENND2C	chr1	114582848	114670111	-	114670111	114672111	114660111	3e-09	8e-09	9e-09	1e-08	1.7e-08	1.5e-08	6e-09	3e-09	8e-09	7e-09	1.8e-08	1.2e-08	2e-09	3e-09	5e-09	3e-09	2e-09	0	1e-09	2e-09	6e-09	5e-09	5e-09	6e-09	8e-09	9e-09	9e-09	4e-09	9e-09	8e-09	5e-09	6e-09	7e-09	1.5e-08	6e-09	9e-09	1.7e-08	5e-09	2e-09	3e-09	1e-08	9e-09
AMPD1	chr1	114673098	114695618	-	114695618	114697618	114685618	1.1e-08	7e-09	4e-09	1.5e-08	6e-09	5e-09	4e-09	2e-09	3e-09	3e-09	6e-09	8e-09	1.2e-08	4e-09	5e-09	7e-09	1.2e-08	1.7e-08	7e-09	3e-09	2e-09	3e-09	8e-09	3e-09	6e-09	1.3e-08	7e-09	3e-09	4e-09	5e-09	6e-09	4e-09	8e-09	6e-09	7e-09	1e-08	7e-09	1.9e-08	4e-09	6e-09	2.1e-08	2.1e-08
NRAS	chr1	114704469	114716894	-	114716894	114718894	114706894	1.1e-08	6e-09	9e-09	4e-09	7e-09	8e-09	3e-09	3e-09	9e-09	1.2e-08	1.4e-08	1.2e-08	1.2e-08	3e-09	2e-09	2e-09	6e-09	1.3e-08	9e-09	6e-09	4e-09	8e-09	8e-09	3e-09	1.1e-08	6e-09	9e-09	2e-09	7e-09	4e-09	3e-09	5e-09	5e-09	1e-09	3e-09	7e-09	5e-09	6e-09	6e-09	1.1e-08	4e-09	4e-09
CSDE1	chr1	114716913	114758676	-	114758676	114760676	114748676	5e-09	1e-08	2e-08	1.3e-08	1.5e-08	6e-09	4e-09	7e-09	4e-09	3e-09	4e-09	7e-09	1.9e-08	8e-09	8e-09	8e-09	1e-08	1.6e-08	8e-09	4e-09	3e-09	2e-09	7e-09	7e-09	2e-09	4e-09	6e-09	2e-09	6e-09	1e-08	0	4e-09	2e-09	4e-09	6e-09	2e-09	8e-09	1e-08	1.2e-08	8e-09	4e-09	3e-09
SIKE1	chr1	114769479	114780685	-	114780685	114782685	114770685	3e-09	4e-09	5e-09	7e-09	5e-09	3e-09	7e-09	3e-09	3e-09	2e-09	7e-09	3e-09	2e-09	4e-09	3e-09	0	1e-08	1.7e-08	2e-09	3e-09	7e-09	1.2e-08	7e-09	8e-09	1e-08	5e-09	7e-09	1e-08	1.6e-08	6e-09	1.2e-08	3e-09	6e-09	1.1e-08	7e-09	1e-08	1.1e-08	9e-09	5e-09	9e-09	3.2e-08	2.3e-08
SYCP1	chr1	114854803	114995370	+	114854803	114852803	114864803	1.1e-08	4e-09	8e-09	2e-09	2e-09	2e-09	9e-09	7e-09	2.2e-08	1.1e-08	8e-09	2e-08	2.1e-08	2.5e-08	1.9e-08	7e-09	6e-09	6e-09	1.3e-08	6e-09	4e-09	7e-09	9e-09	1.1e-08	6e-09	5e-09	5e-09	0	1e-09	7e-09	2e-09	5e-09	2e-09	8e-09	5e-09	9e-09	3e-09	1e-09	2e-09	8e-09	2e-09	2e-09
TSHB	chr1	115029824	115034309	+	115029824	115027824	115039824	5e-09	4e-09	1.3e-08	4e-09	1e-08	2e-09	5e-09	1e-08	8e-09	1.5e-08	6e-09	1.3e-08	2e-09	3e-09	2e-09	8e-09	9e-09	3e-09	1e-09	6e-09	8e-09	8e-09	2e-08	1.5e-08	4e-09	1e-09	4e-09	2.4e-08	9e-09	7e-09	5e-09	6e-09	4e-09	4e-09	2e-09	6e-09	5e-09	9e-09	1.8e-08	1e-08	7e-09	6e-09
TSPAN2	chr1	115048011	115089500	-	115089500	115091500	115079500	1.3e-08	1.4e-08	1.2e-08	1.6e-08	7e-09	5e-09	6e-09	8e-09	1e-08	5e-09	2e-09	3e-09	1e-09	6e-09	1.8e-08	1.9e-08	1e-08	8e-09	4e-09	8e-09	2.6e-08	1e-08	4e-09	8e-09	4e-09	1.5e-08	8e-09	7e-09	1.6e-08	1.1e-08	5e-09	2e-09	4e-09	1.1e-08	8e-09	1e-08	8e-09	3e-09	5e-09	2e-09	4e-09	5e-09
NGF	chr1	115285918	115338236	-	115338236	115340236	115328236	1.3e-08	1.4e-08	1.3e-08	1.6e-08	7e-09	5e-09	6e-09	8e-09	1e-08	5e-09	2e-09	3e-09	1e-09	6e-09	1.8e-08	1.9e-08	1e-08	9e-09	4e-09	7e-09	2.6e-08	1e-08	4e-09	8e-09	4e-09	1.4e-08	8e-09	7e-09	1.5e-08	1.1e-08	5e-09	2e-09	3e-09	1.1e-08	8e-09	1e-08	8e-09	3e-09	5e-09	2e-09	4e-09	5e-09
VANGL1	chr1	115641953	115698224	+	115641953	115639953	115651953	3e-09	1.1e-08	3e-09	1e-09	1e-09	2e-09	0	1e-09	2e-09	4e-09	7e-09	5e-09	8e-09	7e-09	2.6e-08	2.2e-08	2.6e-08	7e-09	7e-09	1.7e-08	1.5e-08	1.2e-08	1e-08	4e-09	3e-09	1e-08	2e-09	1e-09	3e-09	6e-09	7e-09	8e-09	1.3e-08	1e-08	5e-09	3e-09	3e-09	3e-09	4e-09	1.2e-08	8e-09	5e-09
CASQ2	chr1	115700007	115768781	-	115768781	115770781	115758781	1.1e-08	1e-09	4e-09	1e-09	1.1e-08	9e-09	2e-09	1e-08	1.2e-08	6e-09	5e-09	8e-09	6e-09	2e-09	1.2e-08	1.7e-08	1.5e-08	8e-09	8e-09	2.6e-08	1.4e-08	1.2e-08	1.5e-08	1.3e-08	1.3e-08	6e-09	2e-09	1e-09	7e-09	5e-09	9e-09	9e-09	1.1e-08	4e-09	5e-09	7e-09	7e-09	1.5e-08	6e-09	3e-09	1.2e-08	1.3e-08
NHLH2	chr1	115836377	115843917	-	115843917	115845917	115833917	3e-09	5e-09	2e-09	4e-09	3e-09	5e-09	4e-09	1.4e-08	2.2e-08	3.3e-08	1.4e-08	6e-09	5e-09	5e-09	4e-09	4e-09	5e-09	1.4e-08	6e-09	2e-09	6e-09	1.2e-08	5e-09	8e-09	1.5e-08	7e-09	2e-09	1.3e-08	9e-09	2.2e-08	1e-08	4e-09	3e-09	4e-09	2e-09	3e-09	3e-09	4e-09	2e-09	9e-09	1.5e-08	1.3e-08
SLC22A15	chr1	115976498	116070054	+	115976498	115974498	115986498	1.4e-08	1.6e-08	8e-09	8e-09	8e-09	4e-09	3e-09	2e-09	1e-09	0	0	1e-09	3e-09	1.1e-08	1.9e-08	1.6e-08	9e-09	1.5e-08	1.9e-08	3e-09	1e-09	5e-09	8e-09	6e-09	9e-09	8e-09	7e-09	5e-09	9e-09	4e-09	1e-09	5e-09	9e-09	1.7e-08	6e-09	8e-09	1.1e-08	1.5e-08	2e-09	6e-09	1.2e-08	1e-08
MAB21L3	chr1	116111755	116135240	+	116111755	116109755	116121755	1e-09	1.4e-08	7e-09	1.3e-08	8e-09	7e-09	1e-09	4e-09	3e-09	1.7e-08	7e-09	1e-09	2e-09	9e-09	6e-09	5e-09	1.2e-08	4e-09	1.1e-08	1.7e-08	8e-09	1.5e-08	7e-09	7e-09	8e-09	7e-09	1.2e-08	1.2e-08	3e-09	6e-09	5e-09	7e-09	6e-09	8e-09	2.5e-08	1.1e-08	3e-09	4e-09	7e-09	7e-09	5e-09	8e-09
ATP1A1	chr1	116372668	116410261	+	116372668	116370668	116382668	6e-09	3e-09	1.2e-08	1.1e-08	1e-08	1.3e-08	9e-09	2.1e-08	7e-09	1.2e-08	5e-09	6e-09	9e-09	1e-08	6e-09	8e-09	4e-09	8e-09	4e-09	1.4e-08	6e-09	1.3e-08	7e-09	3e-09	4e-09	8e-09	7e-09	1.2e-08	1.5e-08	1.1e-08	6e-09	4e-09	4e-09	1.3e-08	1.4e-08	4e-09	7e-09	7e-09	5e-09	3e-09	8e-09	8e-09
CD58	chr1	116514535	116571039	-	116571039	116573039	116561039	2e-09	0	1e-09	0	5e-09	7e-09	7e-09	5e-09	1e-08	2.2e-08	2e-08	2.2e-08	1.6e-08	1.2e-08	9e-09	2.3e-08	9e-09	7e-09	3e-09	6e-09	6e-09	1.3e-08	6e-09	7e-09	1.1e-08	7e-09	3e-09	5e-09	7e-09	3e-09	5e-09	4e-09	0	4e-09	1.2e-08	3e-09	1.4e-08	8e-09	5e-09	1e-09	2e-09	1e-09
IGSF3	chr1	116574399	116667755	-	116667755	116669755	116657755	6e-09	5e-09	1.1e-08	7e-09	1e-08	7e-09	6e-09	5e-09	1e-08	9e-09	5e-09	1e-09	2e-09	1.2e-08	6e-09	3e-09	5e-09	5e-09	2e-09	8e-09	7e-09	4e-09	4e-09	1e-09	5e-09	1.8e-08	5e-09	6e-09	9e-09	1.4e-08	1.5e-08	9e-09	5e-09	1.2e-08	1.1e-08	1.1e-08	8e-09	3e-09	1.6e-08	2e-08	8e-09	5e-09
CD2	chr1	116754385	116769228	+	116754385	116752385	116764385	1.1e-08	1.2e-08	7e-09	7e-09	0	2e-09	2e-09	1.5e-08	1.1e-08	1e-08	1.2e-08	1.2e-08	6e-09	7e-09	3e-09	2e-09	9e-09	2e-09	4e-09	4e-09	7e-09	4e-09	8e-09	1.1e-08	8e-09	6e-09	8e-09	7e-09	5e-09	1e-08	6e-09	8e-09	6e-09	6e-09	2e-09	5e-09	1.3e-08	1.7e-08	1e-08	9e-09	8e-09	4e-09
PTGFRN	chr1	116910057	116990358	+	116910057	116908057	116920057	3e-09	3e-09	1e-09	6e-09	4e-09	2e-09	6e-09	9e-09	1.6e-08	9e-09	4e-09	5e-09	1.7e-08	1.3e-08	4e-09	3e-09	1e-08	8e-09	1.2e-08	8e-09	2e-09	7e-09	6e-09	1.1e-08	6e-09	2e-09	1e-09	5e-09	9e-09	1.6e-08	1.4e-08	1.2e-08	1.3e-08	1e-09	8e-09	1.1e-08	6e-09	5e-09	2e-09	7e-09	1e-08	7e-09
CD101	chr1	117001750	117036417	+	117001750	116999750	117011750	2e-09	8e-09	4e-09	8e-09	1.9e-08	5e-09	9e-09	1e-08	6e-09	4e-09	8e-09	9e-09	1.6e-08	1.5e-08	8e-09	6e-09	1.3e-08	8e-09	3e-09	4e-09	5e-09	1e-08	1.6e-08	1.4e-08	7e-09	9e-09	5e-09	8e-09	9e-09	6e-09	4e-09	5e-09	2e-09	1e-08	6e-09	7e-09	5e-09	9e-09	6e-09	8e-09	3e-09	1.1e-08
TTF2	chr1	117060303	117107453	+	117060303	117058303	117070303	4e-09	3e-09	4e-09	1e-08	1e-08	3e-09	3e-09	7e-09	6e-09	8e-09	1.3e-08	5e-09	8e-09	1.4e-08	3e-09	4e-09	1.3e-08	1e-08	7e-09	6e-09	2e-09	4e-09	9e-09	8e-09	3e-09	6e-09	9e-09	6e-09	7e-09	1.4e-08	4e-09	8e-09	9e-09	9e-09	1.1e-08	5e-09	5e-09	1.1e-08	6e-09	2.2e-08	2.3e-08	1.8e-08
TRIM45	chr1	117111060	117122587	-	117122587	117124587	117112587	3e-09	2e-09	5e-09	9e-09	3e-09	0	1e-09	1e-09	0	2e-09	3e-09	3e-09	5e-09	9e-09	3e-09	1.6e-08	6e-09	5e-09	6e-09	5e-09	2e-09	5e-09	8e-09	8e-09	7e-09	5e-09	7e-09	4e-09	1.3e-08	6e-09	1.5e-08	7e-09	5e-09	1e-08	2.3e-08	8e-09	1e-08	6e-09	1.4e-08	8e-09	1e-08	8e-09
VTCN1	chr1	117143587	117210960	-	117210960	117212960	117200960	1e-08	1.1e-08	1.3e-08	2e-09	3e-09	3e-09	9e-09	1.1e-08	9e-09	1e-08	1.1e-08	1.7e-08	1.1e-08	1.2e-08	2e-08	9e-09	1.3e-08	9e-09	1.1e-08	1.1e-08	1e-08	1.3e-08	1.2e-08	6e-09	3e-09	6e-09	1.1e-08	3e-09	3e-09	2e-09	2e-09	4e-09	4e-09	3e-09	1.4e-08	1e-09	2e-09	4e-09	3e-09	5e-09	4e-09	1.7e-08
MAN1A2	chr1	117367449	117528872	+	117367449	117365449	117377449	3e-09	5e-09	4e-09	3e-09	8e-09	3e-09	3e-09	1.4e-08	2.1e-08	2.6e-08	1.5e-08	7e-09	3e-09	7e-09	1.5e-08	3e-09	4e-09	2e-08	1.3e-08	3e-09	5e-09	5e-09	2e-09	7e-09	5e-09	6e-09	1.1e-08	1.7e-08	9e-09	9e-09	4e-09	1e-09	1.1e-08	6e-09	6e-09	5e-09	5e-09	3e-09	8e-09	4e-09	1.1e-08	4e-09
FAM46C	chr1	117605934	117628372	+	117605934	117603934	117615934	7e-09	2e-09	2e-09	6e-09	1.6e-08	4e-09	2e-09	2e-09	3e-09	1.1e-08	1.1e-08	8e-09	9e-09	6e-09	1e-08	8e-09	4e-09	6e-09	9e-09	9e-09	7e-09	2.3e-08	1.2e-08	3.6e-08	1.2e-08	7e-09	5e-09	9e-09	6e-09	9e-09	1.3e-08	1.7e-08	1.5e-08	5e-09	5e-09	3e-09	1.1e-08	9e-09	3e-09	6e-09	4e-09	1e-09
GDAP2	chr1	117863485	117929630	-	117929630	117931630	117919630	9e-09	7e-09	2e-09	1.1e-08	1e-08	5e-09	7e-09	1.9e-08	1.8e-08	2.9e-08	1.6e-08	1.5e-08	1.4e-08	1.1e-08	3e-09	5e-09	5e-09	5e-09	2e-09	3e-09	0	1e-09	1e-09	3e-09	1e-09	1.1e-08	4e-09	1.6e-08	2e-09	2e-09	9e-09	6e-09	6e-09	6e-09	2e-09	4e-09	4e-09	5e-09	6e-09	3e-09	2e-09	1e-09
WDR3	chr1	117929720	117966542	+	117929720	117927720	117939720	4e-09	9e-09	8e-09	1.4e-08	8e-09	4e-09	3e-09	2e-09	6e-09	3e-09	4e-09	1.7e-08	1.1e-08	3e-09	5e-09	7e-09	3e-09	2e-09	3e-09	5e-09	3e-09	4e-09	2e-09	1.2e-08	1.2e-08	1.4e-08	2.1e-08	1.7e-08	5e-09	5e-09	5e-09	2e-09	4e-09	2e-09	1e-09	1.3e-08	1e-08	5e-09	5e-09	5e-09	1.2e-08	5e-09
SPAG17	chr1	117953864	118185223	-	118185223	118187223	118175223	1.5e-08	1e-09	4e-09	4e-09	2e-09	7e-09	3e-09	3e-09	9e-09	2e-08	2.2e-08	1.9e-08	1.4e-08	1.6e-08	1.1e-08	1.6e-08	9e-09	1.4e-08	9e-09	4e-09	1.1e-08	9e-09	6e-09	4e-09	9e-09	3.1e-08	1.1e-08	1.1e-08	4e-09	5e-09	4e-09	8e-09	5e-09	1.2e-08	7e-09	7e-09	6e-09	3e-09	9e-09	7e-09	1e-09	2e-09
TBX15	chr1	118883046	118989556	-	118989556	118991556	118979556	7e-09	6e-09	2.1e-08	6e-09	3e-09	8e-09	4e-09	1.2e-08	2.6e-08	2.8e-08	2.9e-08	1.3e-08	1.4e-08	1.4e-08	1.5e-08	3e-09	1.1e-08	7e-09	3e-09	4e-09	3e-09	1e-09	8e-09	2e-09	1.5e-08	6e-09	5e-09	2e-09	2e-09	6e-09	4e-09	4e-09	7e-09	5e-09	1e-08	9e-09	4e-09	5e-09	4e-09	1e-09	5e-09	7e-09
WARS2	chr1	119031216	119140671	-	119140671	119142671	119130671	1e-09	1e-08	7e-09	7e-09	4e-09	4e-09	6e-09	8e-09	5e-09	3e-09	1.2e-08	1e-08	7e-09	1e-08	1.1e-08	7e-09	3e-09	6e-09	5e-09	7e-09	9e-09	1e-08	5e-09	1.2e-08	1.1e-08	6e-09	3e-09	1.3e-08	1.2e-08	3e-09	5e-09	6e-09	6e-09	8e-09	1.6e-08	1e-08	3e-09	8e-09	0	6e-09	6e-09	8e-09
HAO2	chr1	119368779	119394130	+	119368779	119366779	119378779	1.7e-08	1e-08	3e-09	4e-09	1e-09	3e-09	4e-09	2e-09	1.4e-08	1.1e-08	1.1e-08	1e-09	7e-09	4e-09	1.3e-08	6e-09	8e-09	1e-08	6e-09	1e-09	4e-09	3e-09	3e-09	3e-09	7e-09	4e-09	4e-09	5e-09	6e-09	1.1e-08	1.1e-08	1.5e-08	1.5e-08	7e-09	7e-09	7e-09	8e-09	8e-09	1e-08	9e-09	5e-09	8e-09
HSD3B2	chr1	119414931	119423035	+	119414931	119412931	119424931	1.1e-08	8e-09	3e-09	1e-08	4e-09	9e-09	6e-09	5e-09	9e-09	9e-09	1e-08	3e-09	2e-09	0	5e-09	1.2e-08	1.5e-08	8e-09	1.2e-08	1.6e-08	2e-09	5e-09	7e-09	1.4e-08	1.1e-08	1.1e-08	1.2e-08	8e-09	1e-08	9e-09	6e-09	4e-09	2e-08	8e-09	1.5e-08	8e-09	8e-09	1.4e-08	6e-09	6e-09	1e-08	4e-09
HSD3B1	chr1	119507198	119515054	+	119507198	119505198	119517198	2e-09	3e-09	3e-09	6e-09	8e-09	5e-09	9e-09	1.2e-08	4e-09	1e-08	1.3e-08	2e-09	7e-09	8e-09	1.4e-08	8e-09	3e-09	9e-09	1e-08	3e-09	9e-09	8e-09	1.1e-08	1.5e-08	1.3e-08	8e-09	1e-08	8e-09	8e-09	5e-09	8e-09	3e-09	3e-09	8e-09	5e-09	3e-09	6e-09	7e-09	9e-09	6e-09	9e-09	7e-09
ZNF697	chr1	119619422	119647773	-	119647773	119649773	119637773	1.3e-08	1.5e-08	8e-09	5e-09	1e-09	2e-09	6e-09	6e-09	7e-09	1e-08	1.3e-08	6e-09	6e-09	6e-09	1.5e-08	1.8e-08	2e-09	4e-09	5e-09	5e-09	4e-09	4e-09	9e-09	8e-09	4e-09	5e-09	3e-09	4e-09	3e-09	9e-09	1e-08	4e-09	6e-09	5e-09	1.2e-08	6e-09	1e-09	5e-09	1.2e-08	4e-09	4e-09	1.4e-08
PHGDH	chr1	119711887	119744215	+	119711887	119709887	119721887	1e-08	1e-08	1e-08	8e-09	5e-09	1.8e-08	1.1e-08	1.5e-08	1.5e-08	3.1e-08	1.8e-08	9e-09	6e-09	5e-09	7e-09	8e-09	3e-09	5e-09	2e-09	6e-09	9e-09	7e-09	2e-09	8e-09	4e-09	2e-09	4e-09	1.3e-08	2e-09	9e-09	7e-09	1e-09	7e-09	9e-09	1.1e-08	3e-09	3e-09	5e-09	1e-09	5e-09	1.3e-08	6e-09
HMGCS2	chr1	119747996	119768905	-	119768905	119770905	119758905	1.5e-08	1.4e-08	8e-09	3e-09	7e-09	5e-09	3e-09	3e-09	6e-09	1.7e-08	1e-08	9e-09	9e-09	7e-09	1.8e-08	7e-09	7e-09	3e-09	3e-09	4e-09	8e-09	4e-09	2e-09	5e-09	3e-09	6e-09	1e-08	1e-09	4e-09	2e-09	4e-09	6e-09	1e-09	7e-09	1e-08	1.3e-08	1e-08	4e-09	3e-09	6e-09	2e-09	2e-09
REG4	chr1	119794018	119811660	-	119811660	119813660	119801660	2e-09	8e-09	3e-09	1.4e-08	6e-09	6e-09	6e-09	5e-09	3e-09	4e-09	4e-09	4e-09	1.7e-08	9e-09	1e-09	5e-09	9e-09	6e-09	2e-09	4e-09	4e-09	7e-09	5e-09	7e-09	5e-09	3e-09	7e-09	1.1e-08	2e-08	9e-09	8e-09	3e-09	1.1e-08	1.2e-08	4e-09	3e-09	4e-09	6e-09	1.4e-08	1.6e-08	1.6e-08	2e-09
ADAM30	chr1	119893533	119896495	-	119896495	119898495	119886495	1e-09	5e-09	2e-09	3e-09	1.6e-08	5e-09	4e-09	1e-08	6e-09	8e-09	7e-09	4e-09	1e-08	1.7e-08	1.7e-08	3e-09	2e-09	8e-09	4e-09	7e-09	3e-09	4e-09	4e-09	9e-09	6e-09	1e-08	7e-09	8e-09	4e-09	7e-09	7e-09	1.6e-08	8e-09	4e-09	4e-09	1.4e-08	1.3e-08	7e-09	6e-09	2e-09	1.3e-08	8e-09
NOTCH2	chr1	119911553	120069626	-	120069626	120071626	120059626	7e-09	4e-09	4e-09	2e-09	6e-09	7e-09	5e-09	5e-09	2e-09	6e-09	1e-08	2.1e-08	2.1e-08	1.4e-08	4e-09	2e-09	1e-09	3e-09	4e-09	5e-09	8e-09	9e-09	4e-09	2e-09	4e-09	3e-09	4e-09	8e-09	1.3e-08	1.6e-08	2e-08	1.1e-08	6e-09	1e-08	1e-08	4e-09	9e-09	7e-09	5e-09	6e-09	9e-09	1.9e-08
SEC22B	chr1	120150898	120176515	-	120176515	120178515	120166515	6e-09	1e-09	6e-09	1e-09	8e-09	6e-09	5e-09	1e-09	7e-09	9e-09	1.6e-08	1e-08	4e-09	3e-09	9e-09	3e-09	1.3e-08	4e-09	1.4e-08	1.6e-08	1e-08	5e-09	9e-09	1.2e-08	8e-09	2e-09	3e-09	6e-09	9e-09	1.5e-08	7e-09	8e-09	4e-09	2e-09	2e-09	9e-09	8e-09	1e-08	1.3e-08	7e-09	8e-09	8e-09
AC253572.1	chr1	120723923	120793877	+	120723923	120721923	120733923	5e-09	1.4e-08	8e-09	2.3e-08	9e-09	1.6e-08	1.3e-08	1e-08	5e-09	1e-08	1.4e-08	1.1e-08	8e-09	9e-09	5e-09	2e-09	2e-09	8e-09	2e-09	6e-09	3e-09	2e-09	3e-09	5e-09	2e-09	1e-09	7e-09	5e-09	6e-09	9e-09	7e-09	4e-09	4e-09	8e-09	1e-09	7e-09	1.3e-08	1.5e-08	9e-09	9e-09	4e-09	1e-08
NBPF26	chr1	120805418	120841481	+	120805418	120803418	120815418	5e-09	4e-09	1e-09	1.4e-08	8e-09	6e-09	8e-09	7e-09	7e-09	6e-09	1.8e-08	1e-08	1.1e-08	5e-09	9e-09	1.1e-08	4e-09	3e-09	5e-09	2e-09	3e-09	2.6e-08	2.7e-08	2e-08	1.6e-08	1e-08	1e-09	3e-09	7e-09	1e-08	8e-09	1e-08	1.4e-08	8e-09	8e-09	7e-09	5e-09	3e-09	1e-09	3e-09	0	0
PPIAL4A	chr1	120889746	120890405	+	120889746	120887746	120899746	1e-09	3e-09	5e-09	8e-09	2e-09	3e-09	6e-09	2e-09	1e-08	8e-09	5e-09	2e-09	2e-09	4e-09	7e-09	1e-09	1.1e-08	1.2e-08	7e-09	3e-09	3e-09	2e-09	1e-08	1.7e-08	8e-09	1.4e-08	1.6e-08	9e-09	2e-09	4e-09	4e-09	6e-09	2e-08	2e-09	5e-09	8e-09	4e-09	9e-09	4e-09	6e-09	8e-09	1e-08
AC241377.2	chr1	120913151	120914238	-	120914238	120916238	120904238	0	2e-09	1e-09	2e-09	2e-09	6e-09	5e-09	1.1e-08	1.7e-08	1e-08	6e-09	6e-09	1e-08	1.1e-08	5e-09	4e-09	5e-09	8e-09	2.3e-08	1.2e-08	7e-09	7e-09	1.1e-08	6e-09	2.1e-08	4e-09	1.5e-08	1.8e-08	8e-09	4e-09	7e-09	8e-09	9e-09	8e-09	1.2e-08	1.2e-08	5e-09	8e-09	7e-09	6e-09	5e-09	6e-09
FCGR1B	chr1	121087345	121096310	+	121087345	121085345	121097345	5e-09	9e-09	5e-09	3e-09	4e-09	2e-09	7e-09	1e-09	1.7e-08	1.5e-08	2.2e-08	1.1e-08	2.8e-08	1.6e-08	1e-08	5e-09	5e-09	4e-09	1.7e-08	1.2e-08	2e-09	8e-09	2e-09	5e-09	1e-08	2e-09	4e-09	2e-09	4e-09	9e-09	4e-09	1e-08	6e-09	1.3e-08	5e-09	1.1e-08	1e-08	1.4e-08	1.2e-08	8e-09	7e-09	6e-09
FAM72B	chr1	121167646	121185539	-	121185539	121187539	121175539	2e-09	3e-09	2e-09	1e-09	6e-09	4e-09	2e-09	6e-09	1e-08	1.5e-08	9e-09	4e-09	7e-09	1.6e-08	1.2e-08	3e-09	4e-09	1e-08	8e-09	1.2e-08	7e-09	2e-09	8e-09	6e-09	1.2e-08	6e-09	1e-09	1e-09	5e-09	9e-09	1.6e-08	1.3e-08	1.3e-08	1.2e-08	1e-09	9e-09	1e-08	5e-09	5e-09	3e-09	6e-09	1e-08
SRGAP2C	chr1	121184810	121392822	+	121184810	121182810	121194810	1.5e-08	8e-09	1e-09	3e-09	1.1e-08	7e-09	2e-09	4e-09	6e-09	1.5e-08	6e-09	1e-08	1.6e-08	8e-09	3e-09	4e-09	7e-09	8e-09	1.1e-08	1.3e-08	9e-09	7e-09	6e-09	4e-09	7e-09	3e-09	3e-09	6e-09	7e-09	9e-09	1e-08	2e-09	4e-09	3e-09	7e-09	8e-09	2.4e-08	3e-09	1.3e-08	2e-08	1e-08	6e-09
HIST2H3PS2	chr1	143905556	143905966	-	143905966	143907966	143895966	4e-09	6e-09	8e-09	8e-09	6e-09	8e-09	1.3e-08	5e-09	4e-09	1.1e-08	4e-09	1.3e-08	1.4e-08	2.2e-08	2e-08	1.7e-08	2e-08	3.2e-08	3.3e-08	1.7e-08	9e-09	4e-09	4e-09	7e-09	1.1e-08	3e-09	7e-09	9e-09	4e-09	2e-09	5e-09	1e-08	6e-09	0	5e-09	2e-09	3e-09	5e-09	2e-09	0	5e-09	2e-09
FAM72C	chr1	143955364	143971965	-	143971965	143973965	143961965	6e-09	2e-09	9e-09	1.2e-08	1.5e-08	4e-09	1.4e-08	2.2e-08	1.3e-08	8e-09	7e-09	3e-09	0	8e-09	7e-09	9e-09	1.6e-08	9e-09	1.1e-08	1.1e-08	1.7e-08	2e-09	8e-09	4e-09	1e-09	0	2e-09	5e-09	1.2e-08	1.1e-08	5e-09	9e-09	6e-09	3e-09	1e-09	2.3e-08	2.2e-08	1.6e-08	4e-09	2e-09	2e-09	2e-09
PPIAL4E	chr1	144372875	144373659	-	144373659	144375659	144363659	6e-09	9e-09	5e-09	7e-09	1.2e-08	5e-09	6e-09	5e-09	5e-09	6e-09	5e-09	3e-09	9e-09	1e-08	6e-09	6e-09	7e-09	1.4e-08	1.5e-08	3.2e-08	3.2e-08	1.3e-08	6e-09	5e-09	5e-09	1.5e-08	8e-09	1.1e-08	6e-09	7e-09	9e-09	1e-08	1.7e-08	5e-09	5e-09	8e-09	5e-09	3e-09	6e-09	3e-09	1.2e-08	5e-09
NBPF15	chr1	144421386	144461647	-	144461647	144463647	144451647	3e-09	6e-09	7e-09	2e-09	2e-09	3e-09	2e-09	9e-09	3e-09	1.6e-08	9e-09	4e-09	2e-09	9e-09	4e-09	7e-09	4e-09	5e-09	9e-09	6e-09	1.2e-08	1.5e-08	1.2e-08	7e-09	6e-09	3e-09	1e-09	7e-09	2e-08	1.1e-08	1.4e-08	6e-09	1.6e-08	1e-08	1e-09	4e-09	6e-09	9e-09	6e-09	9e-09	1.4e-08	7e-09
PPIAL4F	chr1	144592868	144593527	+	144592868	144590868	144602868	5e-09	1.3e-08	1.3e-08	5e-09	1.1e-08	2e-09	7e-09	7e-09	7e-09	2.8e-08	2.2e-08	1.6e-08	1e-08	4e-09	5e-09	3e-09	9e-09	1.1e-08	9e-09	2e-09	1e-09	2e-09	0	9e-09	4e-09	6e-09	4e-09	1e-08	5e-09	1.3e-08	9e-09	1.5e-08	1.1e-08	5e-09	8e-09	6e-09	1.2e-08	9e-09	6e-09	1.4e-08	3e-09	1.1e-08
SRGAP2B	chr1	144887265	145095528	-	145095528	145097528	145085528	4e-09	1.3e-08	1.2e-08	1.1e-08	1e-08	9e-09	4e-09	9e-09	9e-09	3e-09	7e-09	1.1e-08	1.4e-08	8e-09	9e-09	1e-08	5e-09	3e-09	1e-08	4e-09	3e-09	1e-09	2e-09	1.4e-08	7e-09	4e-09	1e-08	1.5e-08	1.1e-08	8e-09	3e-09	7e-09	2e-09	5e-09	1e-08	6e-09	3e-09	1.3e-08	1.1e-08	2.1e-08	1.9e-08	9e-09
FAM72D	chr1	145096000	145112696	+	145096000	145094000	145106000	2.6e-08	2.2e-08	8e-09	1e-08	4e-09	1.1e-08	7e-09	7e-09	9e-09	1.7e-08	1.2e-08	1.8e-08	1e-08	1.7e-08	7e-09	7e-09	1e-08	4e-09	7e-09	2e-09	7e-09	7e-09	7e-09	7e-09	4e-09	3e-09	5e-09	1.1e-08	9e-09	5e-09	5e-09	2e-09	1e-09	1e-09	5e-09	5e-09	3e-09	2e-09	9e-09	1e-08	2e-09	6e-09
AC241585.2	chr1	145214851	145215938	+	145214851	145212851	145224851	4e-09	2e-09	7e-09	2.4e-08	2.3e-08	1.2e-08	1.6e-08	8e-09	1.3e-08	1.6e-08	7e-09	1.2e-08	6e-09	1.3e-08	1.5e-08	1.3e-08	1.2e-08	1.4e-08	1.9e-08	9e-09	5e-09	1.6e-08	7e-09	1.4e-08	7e-09	3e-09	5e-09	1.6e-08	2e-09	4e-09	1e-08	1e-08	4e-09	3e-09	8e-09	3e-09	4e-09	3e-09	2e-09	2e-09	1e-09	1e-09
PPIAL4D	chr1	145241630	145242124	-	145242124	145244124	145232124	9e-09	5e-09	2e-09	6e-09	5e-09	2e-09	1.5e-08	1.1e-08	9e-09	1.2e-08	1e-08	5e-09	1.8e-08	4e-09	2e-09	8e-09	3e-09	3e-09	1.1e-08	8e-09	8e-09	6e-09	1.3e-08	1.3e-08	7e-09	6e-09	8e-09	6e-09	4e-09	5e-09	7e-09	1.3e-08	8e-09	1.1e-08	5e-09	1e-08	4e-09	1e-09	4e-09	1.2e-08	3e-09	8e-09
NBPF20	chr1	145289900	145405778	-	145405778	145407778	145395778	1.6e-08	1e-08	8e-09	9e-09	1.1e-08	5e-09	4e-09	1e-09	5e-09	5e-09	6e-09	8e-09	3e-09	9e-09	7e-09	3e-09	2e-09	1.1e-08	4e-09	1e-08	7e-09	1e-08	7e-09	9e-09	1.7e-08	2e-09	2e-09	3e-09	4e-09	7e-09	8e-09	1.2e-08	9e-09	9e-09	3e-09	1e-08	8e-09	2e-09	9e-09	5e-09	5e-09	9e-09
GPR89A	chr1	145607990	145670648	+	145607990	145605990	145617990	2e-09	2e-09	1.2e-08	8e-09	2e-09	7e-09	6e-09	6e-09	1e-08	9e-09	4e-09	1e-08	1.3e-08	1.2e-08	1.1e-08	1.1e-08	1.9e-08	1.3e-08	1.2e-08	1.3e-08	7e-09	3e-09	1.3e-08	8e-09	1e-08	3e-09	7e-09	1e-09	6e-09	1.1e-08	7e-09	9e-09	5e-09	9e-09	9e-09	5e-09	1.2e-08	9e-09	3e-09	3e-09	4e-09	2e-09
PDZK1	chr1	145670852	145708148	-	145708148	145710148	145698148	1e-09	2e-09	3e-09	6e-09	1.2e-08	7e-09	4e-09	9e-09	1e-08	4e-09	1.6e-08	8e-09	4e-09	4e-09	9e-09	6e-09	3e-09	6e-09	1e-09	5e-09	7e-09	2e-09	1.2e-08	6e-09	2e-09	5e-09	3e-09	3e-09	6e-09	6e-09	9e-09	1e-08	6e-09	6e-09	4e-09	9e-09	5e-09	3e-09	1.2e-08	9e-09	1e-08	1.2e-08
CD160	chr1	145719471	145739288	+	145719471	145717471	145729471	1e-08	8e-09	8e-09	8e-09	1.5e-08	1.3e-08	6e-09	8e-09	4e-09	2e-09	2e-09	6e-09	1e-08	7e-09	1.2e-08	1.3e-08	1.1e-08	7e-09	6e-09	5e-09	1.1e-08	5e-09	8e-09	8e-09	4e-09	1.1e-08	1e-08	2e-09	6e-09	6e-09	7e-09	6e-09	8e-09	5e-09	1.1e-08	7e-09	1.3e-08	1.1e-08	6e-09	1.6e-08	8e-09	6e-09
RNF115	chr1	145738868	145824077	-	145824077	145826077	145814077	5e-09	4e-09	6e-09	3e-09	9e-09	4e-09	7e-09	1.3e-08	1.6e-08	3.1e-08	2.8e-08	8e-09	5e-09	5e-09	9e-09	1.2e-08	1.8e-08	9e-09	2e-09	7e-09	3e-09	5e-09	3e-09	6e-09	1.3e-08	8e-09	9e-09	8e-09	5e-09	4e-09	3e-09	5e-09	1.1e-08	5e-09	7e-09	3e-09	5e-09	9e-09	8e-09	2e-09	8e-09	5e-09
POLR3C	chr1	145824176	145842505	+	145824176	145822176	145834176	1e-09	8e-09	1.2e-08	1e-08	8e-09	6e-09	2e-09	1.2e-08	1e-08	1.3e-08	2e-09	4e-09	1.2e-08	8e-09	5e-09	8e-09	1.2e-08	6e-09	1.8e-08	1.3e-08	1.1e-08	1.6e-08	8e-09	5e-09	4e-09	1.1e-08	8e-09	2e-09	3e-09	8e-09	7e-09	4e-09	9e-09	6e-09	3e-09	5e-09	1.2e-08	1.3e-08	1e-08	4e-09	5e-09	1e-09
NUDT17	chr1	145845629	145848953	+	145845629	145843629	145855629	1e-08	5e-09	1e-09	5e-09	2e-09	1e-09	1.1e-08	9e-09	1.6e-08	1.5e-08	2e-08	1.2e-08	1.5e-08	1.1e-08	8e-09	6e-09	1.2e-08	6e-09	7e-09	8e-09	3e-09	1.2e-08	7e-09	7e-09	3e-09	3e-09	3e-09	5e-09	7e-09	2e-09	4e-09	7e-09	3e-09	7e-09	1.4e-08	6e-09	1e-08	5e-09	3e-09	6e-09	1.2e-08	1.8e-08
PIAS3	chr1	145848522	145859836	-	145859836	145861836	145849836	8e-09	5e-09	1.5e-08	1.7e-08	5e-09	9e-09	1.7e-08	1.5e-08	1e-08	3e-09	2e-08	1.6e-08	1e-08	4e-09	2e-09	1e-09	1e-09	0	1e-08	7e-09	2e-09	1e-09	9e-09	1.6e-08	1.9e-08	1.7e-08	1.1e-08	1.5e-08	8e-09	7e-09	8e-09	2.5e-08	1.4e-08	8e-09	1.1e-08	6e-09	7e-09	6e-09	3e-09	3e-09	3e-09	6e-09
ANKRD35	chr1	145866560	145885866	-	145885866	145887866	145875866	4e-09	3e-09	3e-09	1.4e-08	1.2e-08	1.2e-08	5e-09	4e-09	8e-09	6e-09	8e-09	4e-09	4e-09	3e-09	6e-09	9e-09	8e-09	6e-09	5e-09	6e-09	1e-08	6e-09	2e-09	1e-08	1.1e-08	9e-09	1.3e-08	1.9e-08	1.2e-08	9e-09	1.3e-08	3e-09	6e-09	8e-09	2e-09	8e-09	6e-09	9e-09	6e-09	9e-09	5e-09	1.1e-08
ITGA10	chr1	145891208	145910189	-	145910189	145912189	145900189	6e-09	1e-08	1.6e-08	1.2e-08	9e-09	8e-09	6e-09	9e-09	1.2e-08	1.8e-08	2e-09	9e-09	1.6e-08	1.2e-08	1e-08	1.2e-08	1.5e-08	7e-09	6e-09	1e-09	1e-09	6e-09	7e-09	4e-09	5e-09	4e-09	9e-09	1e-08	6e-09	7e-09	6e-09	1e-09	4e-09	8e-09	2e-09	1.7e-08	1.1e-08	8e-09	3e-09	3e-09	4e-09	1e-08
PEX11B	chr1	145911350	145918837	-	145918837	145920837	145908837	3e-09	5e-09	3e-09	1e-08	6e-09	6e-09	8e-09	9e-09	7e-09	1.4e-08	1.5e-08	7e-09	4e-09	7e-09	1.3e-08	8e-09	2.1e-08	1.2e-08	1.6e-08	5e-09	1.4e-08	2e-09	2.1e-08	3.2e-08	1.5e-08	4e-09	5e-09	6e-09	9e-09	3e-09	4e-09	4e-09	6e-09	6e-09	7e-09	4e-09	3e-09	7e-09	8e-09	1.1e-08	3e-09	4e-09
RBM8A	chr1	145917781	145927536	-	145927536	145929536	145917536	1e-08	8e-09	4e-09	8e-09	1.1e-08	3e-09	3e-09	2e-09	1.1e-08	4e-09	2e-09	3e-09	9e-09	1.1e-08	3e-09	2e-09	5e-09	8e-09	1.2e-08	1.1e-08	7e-09	8e-09	6e-09	8e-09	7e-09	5e-09	1.4e-08	1e-08	2e-09	1e-08	1e-08	6e-09	1.2e-08	1.8e-08	1.2e-08	9e-09	2e-08	1.2e-08	2e-08	9e-09	1.8e-08	2e-09
CH17	chr1	145927258	145977811	+	145927258	145925258	145937258	1e-08	7e-09	3e-09	1.3e-08	4e-09	1.1e-08	1e-09	1e-09	6e-09	2.2e-08	1.6e-08	1e-08	5e-09	1e-08	4e-09	1e-08	4e-09	3e-09	1.7e-08	6e-09	1.1e-08	1e-09	1.2e-08	2e-09	1e-08	3e-09	0	3e-09	6e-09	5e-09	4e-09	8e-09	1.4e-08	1e-08	2.1e-08	6e-09	3e-09	7e-09	9e-09	1.2e-08	3e-09	2e-09
LIX1L	chr1	145933423	145958001	-	145958001	145960001	145948001	4e-09	1e-09	1.1e-08	3e-09	1.3e-08	1e-08	7e-09	1.4e-08	1.6e-08	1.2e-08	1.6e-08	1e-08	3e-09	4e-09	5e-09	2e-09	5e-09	7e-09	1e-08	6e-09	3e-09	2e-09	3e-09	0	0	1e-09	1.2e-08	9e-09	9e-09	7e-09	1e-08	5e-09	6e-09	3e-09	2e-09	5e-09	1e-08	8e-09	1e-08	1.1e-08	1.5e-08	1.3e-08
ANKRD34A	chr1	145959442	145964582	-	145964582	145966582	145954582	2.5e-08	9e-09	8e-09	5e-09	1.1e-08	1e-08	1.8e-08	3e-09	1e-09	4e-09	6e-09	1.3e-08	1.3e-08	1.3e-08	3e-09	6e-09	4e-09	6e-09	1.1e-08	4e-09	2e-09	3e-09	7e-09	6e-09	3e-09	5e-09	6e-09	3e-09	1e-09	8e-09	6e-09	2e-09	1.9e-08	1.1e-08	6e-09	4e-09	4e-09	6e-09	9e-09	8e-09	1e-08	2.3e-08
POLR3GL	chr1	145964703	145978848	+	145964703	145962703	145974703	6e-09	3e-09	6e-09	7e-09	3e-09	8e-09	8e-09	8e-09	1.3e-08	1.2e-08	8e-09	3e-09	9e-09	3e-09	9e-09	7e-09	1e-08	1.1e-08	7e-09	6e-09	7e-09	8e-09	9e-09	7e-09	5e-09	7e-09	6e-09	3e-09	9e-09	6e-09	3e-09	6e-09	1.1e-08	1.2e-08	2e-08	1.1e-08	9e-09	1.2e-08	8e-09	4e-09	5e-09	8e-09
TXNIP	chr1	145992435	145996600	-	145996600	145998600	145986600	4e-09	6e-09	4e-09	3e-09	9e-09	4e-09	9e-09	1.6e-08	2e-08	2.7e-08	3.7e-08	2.9e-08	2e-08	6e-09	1.2e-08	4e-09	3e-09	1.2e-08	4e-09	2e-09	0	3e-09	5e-09	6e-09	4e-09	2e-09	4e-09	4e-09	2e-09	7e-09	1e-08	3e-09	1e-09	4e-09	4e-09	5e-09	5e-09	5e-09	5e-09	5e-09	8e-09	6e-09
HFE2	chr1	146017468	146021918	-	146021918	146023918	146011918	5e-09	1.5e-08	1.6e-08	0	1e-08	1.2e-08	8e-09	3e-09	1.1e-08	6e-09	9e-09	6e-09	1.5e-08	1.3e-08	1.5e-08	1.1e-08	6e-09	7e-09	1e-08	2.3e-08	1.4e-08	6e-09	1e-08	8e-09	3e-09	5e-09	3e-09	2e-09	4e-09	6e-09	7e-09	1.3e-08	1.1e-08	1e-08	9e-09	1.4e-08	8e-09	1e-09	2e-09	3e-09	1.2e-08	9e-09
NBPF10	chr1	146064699	146144942	-	146144942	146146942	146134942	2e-09	2e-09	5e-09	4e-09	3e-09	5e-09	7e-09	9e-09	1.1e-08	2.5e-08	3.2e-08	9e-09	1.5e-08	5e-09	3e-09	3e-09	4e-09	3e-09	6e-09	4e-09	3e-09	9e-09	3e-09	2e-09	5e-09	8e-09	6e-09	1e-09	1e-09	0	3e-09	4e-09	4e-09	5e-09	7e-09	7e-09	1.1e-08	7e-09	8e-09	3.2e-08	1.6e-08	4e-09
RP11	chr1	146113652	146229000	-	146229000	146231000	146219000	3e-09	4e-09	6e-09	1e-09	3e-09	6e-09	8e-09	4e-09	7e-09	2.1e-08	8e-09	1.5e-08	7e-09	8e-09	1e-08	1.1e-08	3e-09	9e-09	8e-09	5e-09	0	4e-09	4e-09	1.9e-08	7e-09	4e-09	1e-08	8e-09	8e-09	6e-09	1.1e-08	1.5e-08	1.5e-08	1.2e-08	7e-09	3e-09	1.2e-08	1e-08	1e-08	6e-09	2e-09	8e-09
NOTCH2NL	chr1	146146521	146229026	-	146229026	146231026	146219026	2e-09	2e-09	0	0	1e-09	1e-08	4e-09	2.7e-08	1.7e-08	1.1e-08	1.8e-08	2.9e-08	2.3e-08	1.6e-08	1e-08	5e-09	7e-09	5e-09	1e-08	1.4e-08	1.4e-08	4e-09	7e-09	1e-09	6e-09	1e-09	3e-09	8e-09	1.1e-08	5e-09	3e-09	2e-09	3e-09	5e-09	1e-09	8e-09	4e-09	2e-09	1e-09	1e-09	3e-09	3e-09
AC243756.1	chr1	146344006	146344790	-	146344790	146346790	146334790	7e-09	7e-09	8e-09	5e-09	4e-09	6e-09	9e-09	8e-09	1.2e-08	1.1e-08	1e-08	4e-09	7e-09	8e-09	8e-09	1.2e-08	7e-09	1e-08	1.3e-08	8e-09	5e-09	6e-09	9e-09	4e-09	5e-09	1e-09	2e-09	3e-09	2e-09	1e-09	6e-09	4e-09	2e-09	7e-09	1.1e-08	1.4e-08	8e-09	4e-09	8e-09	1.5e-08	1.2e-08	3e-09
NBPF12	chr1	146938744	146996202	+	146938744	146936744	146948744	0	1e-09	0	1e-08	1.9e-08	9e-09	6e-09	4e-09	1e-08	2e-08	1.2e-08	1.1e-08	1.2e-08	7e-09	8e-09	9e-09	8e-09	1.7e-08	1.9e-08	7e-09	1e-08	9e-09	3e-09	3e-09	0	0	4e-09	2e-09	3e-09	5e-09	0	8e-09	3e-09	4e-09	7e-09	4e-09	1.3e-08	8e-09	4e-09	6e-09	9e-09	7e-09
PRKAB2	chr1	147155106	147172544	-	147172544	147174544	147162544	9e-09	1.4e-08	9e-09	1e-08	2.1e-08	1.4e-08	6e-09	1e-08	9e-09	5e-09	1e-08	3e-09	4e-09	3e-09	8e-09	2e-09	6e-09	5e-09	3e-09	4e-09	5e-09	1.3e-08	4e-09	8e-09	1.4e-08	1.3e-08	1e-08	1e-08	1e-08	6e-09	5e-09	1e-09	0	0	3e-09	5e-09	5e-09	1e-09	2e-09	3e-09	3e-09	4e-09
FMO5	chr1	147175351	147243050	-	147243050	147245050	147233050	1.9e-08	7e-09	4e-09	6e-09	6e-09	4e-09	1e-09	2e-09	1e-09	1.4e-08	2e-08	2.7e-08	2.9e-08	2.7e-08	1.5e-08	1e-08	2e-09	4e-09	5e-09	5e-09	1.2e-08	1.4e-08	4e-09	8e-09	1e-08	1e-08	6e-09	1e-08	2.1e-08	1.2e-08	1.1e-08	1e-08	1e-09	9e-09	4e-09	3e-09	3e-09	7e-09	8e-09	6e-09	4e-09	1e-08
CHD1L	chr1	147242641	147295766	+	147242641	147240641	147252641	7e-09	6e-09	1.1e-08	3e-09	4e-09	8e-09	5e-09	5e-09	7e-09	1.9e-08	8e-09	8e-09	1.2e-08	1.3e-08	5e-09	9e-09	7e-09	8e-09	6e-09	1.4e-08	4e-09	5e-09	2e-09	6e-09	4e-09	7e-09	8e-09	2e-09	5e-09	4e-09	7e-09	8e-09	5e-09	2.7e-08	1.6e-08	1e-09	2e-09	1e-09	2e-09	4e-09	6e-09	5e-09
BCL9	chr1	147541412	147626216	+	147541412	147539412	147551412	7e-09	7e-09	1.1e-08	2.1e-08	1.7e-08	9e-09	5e-09	5e-09	4e-09	7e-09	4e-09	4e-09	1.2e-08	5e-09	6e-09	2e-09	8e-09	1.2e-08	7e-09	4e-09	5e-09	2e-09	0	4e-09	1.1e-08	1e-08	2.3e-08	1.4e-08	1.2e-08	1.1e-08	9e-09	8e-09	3e-09	2e-09	8e-09	1.3e-08	3.8e-08	2.5e-08	8e-09	1e-08	3e-09	5e-09
ACP6	chr1	147629652	147670496	-	147670496	147672496	147660496	6e-09	6e-09	4e-09	6e-09	5e-09	5e-09	4e-09	4e-09	6e-09	2e-09	4e-09	6e-09	7e-09	1.3e-08	9e-09	3e-09	4e-09	5e-09	3e-09	5e-09	7e-09	1.1e-08	1e-09	9e-09	5e-09	1e-09	5e-09	9e-09	7e-09	9e-09	3e-09	5e-09	5e-09	8e-09	8e-09	1.7e-08	7e-09	1.2e-08	4e-09	6e-09	5e-09	1e-08
GJA5	chr1	147756199	147773362	-	147773362	147775362	147763362	1e-08	1.5e-08	1.3e-08	2e-09	6e-09	8e-09	9e-09	4e-09	6e-09	1.9e-08	1.1e-08	1.5e-08	1e-08	1.1e-08	9e-09	1.1e-08	1.5e-08	1e-08	4e-09	3e-09	8e-09	4e-09	2e-09	4e-09	7e-09	5e-09	6e-09	4e-09	5e-09	4e-09	2e-09	2e-09	4e-09	6e-09	1e-08	4e-09	6e-09	8e-09	5e-09	8e-09	1.1e-08	1e-08
GJA8	chr1	147907956	147909257	+	147907956	147905956	147917956	0	5e-09	7e-09	4e-09	9e-09	8e-09	8e-09	1.2e-08	3.4e-08	6.2e-08	3e-08	1.5e-08	1.4e-08	1.3e-08	6e-09	9e-09	2e-09	2e-09	1e-09	5e-09	6e-09	1e-09	2e-09	7e-09	3e-09	1.1e-08	5e-09	4e-09	1.1e-08	5e-09	1.1e-08	9e-09	9e-09	7e-09	6e-09	6e-09	6e-09	7e-09	9e-09	4e-09	4e-09	0
GPR89B	chr1	147928393	147993339	+	147928393	147926393	147938393	1e-09	5e-09	6e-09	1.3e-08	6e-09	4e-09	2e-09	3e-09	6e-09	7e-09	3e-09	7e-09	1.2e-08	1.1e-08	6e-09	1.2e-08	2.3e-08	1.9e-08	1.3e-08	1.4e-08	1.2e-08	5e-09	9e-09	1e-08	2e-09	4e-09	2e-09	3e-09	8e-09	1.4e-08	4e-09	7e-09	5e-09	1e-08	4e-09	1.2e-08	9e-09	7e-09	9e-09	5e-09	7e-09	8e-09
NBPF11	chr1	148102046	148152322	-	148152322	148154322	148142322	7e-09	1.1e-08	6e-09	5e-09	3e-09	6e-09	5e-09	8e-09	1.5e-08	8e-09	4e-09	8e-09	9e-09	1e-08	1.8e-08	1.4e-08	5e-09	4e-09	7e-09	7e-09	1.8e-08	1.2e-08	2e-09	3e-09	5e-09	2e-09	2e-09	0	2e-09	2e-09	6e-09	4e-09	5e-09	5e-09	8e-09	8e-09	1e-08	4e-09	9e-09	7e-09	5e-09	7e-09
AC245100.1	chr1	148458814	148459871	+	148458814	148456814	148468814	3e-09	2e-09	3e-09	4e-09	8e-09	8e-09	1.1e-08	3e-09	8e-09	1.4e-08	9e-09	1.3e-08	5e-09	2e-09	2e-09	8e-09	1e-09	8e-09	9e-09	1.1e-08	2e-08	1.8e-08	3e-09	7e-09	1e-09	1e-09	2e-09	7e-09	6e-09	4e-09	8e-09	5e-09	1.1e-08	1e-08	8e-09	7e-09	6e-09	6e-09	8e-09	2.3e-08	1.5e-08	3e-09
PPIAL4G	chr1	148479824	148483679	-	148483679	148485679	148473679	5e-09	9e-09	1e-08	4e-09	5e-09	1.3e-08	8e-09	3e-09	9e-09	1.4e-08	4e-09	7e-09	7e-09	7e-09	6e-09	1.2e-08	1.5e-08	1.4e-08	1.3e-08	1.2e-08	7e-09	1.8e-08	1.1e-08	1.4e-08	1e-09	1e-09	1e-09	2e-09	1e-09	6e-09	4e-09	2e-09	5e-09	7e-09	5e-09	1.5e-08	1e-08	8e-09	1e-08	8e-09	1.7e-08	1.2e-08
NBPF14	chr1	148531385	148679751	-	148679751	148681751	148669751	2e-09	1e-09	3e-09	1e-09	3e-09	1.2e-08	2e-08	3.6e-08	3.1e-08	3.8e-08	3e-09	4e-09	8e-09	4e-09	2e-09	4e-09	2e-09	2e-09	1.7e-08	9e-09	6e-09	8e-09	1.1e-08	1.3e-08	6e-09	8e-09	5e-09	3e-09	1.6e-08	6e-09	1.2e-08	4e-09	0	2e-09	5e-09	8e-09	5e-09	1.1e-08	7e-09	7e-09	1e-09	1e-09
PDE4DIP	chr1	148808181	149033019	+	148808181	148806181	148818181	1e-08	5e-09	3e-09	9e-09	1.1e-08	8e-09	3e-09	6e-09	4e-09	5e-09	0	3e-09	6e-09	2e-09	1e-09	1e-09	2e-09	6e-09	5e-09	8e-09	3e-09	1e-08	7e-09	4e-09	1e-09	7e-09	3e-09	1e-09	2e-09	6e-09	8e-09	1.1e-08	1.2e-08	1.1e-08	9e-09	1.4e-08	1e-08	8e-09	1.1e-08	4e-09	5e-09	7e-09
NBPF9	chr1	149054027	149103561	-	149103561	149105561	149093561	4e-09	1.4e-08	6e-09	7e-09	4e-09	3e-09	1e-09	3e-09	5e-09	1.3e-08	3.9e-08	6e-09	4e-09	5e-09	4e-09	4e-09	3e-09	4e-09	3e-09	4e-09	1.3e-08	9e-09	9e-09	3e-09	0	0	7e-09	1.7e-08	1e-08	1e-08	1.9e-08	1.4e-08	7e-09	3e-09	1.3e-08	1e-08	5e-09	1.1e-08	1e-08	4e-09	2e-09	6e-09
NBPF19	chr1	149390623	149556361	+	149390623	149388623	149400623	7e-09	1e-08	1.8e-08	8e-09	1.3e-08	7e-09	1.2e-08	2.1e-08	3.4e-08	3.6e-08	2.2e-08	1.2e-08	8e-09	6e-09	3e-09	4e-09	0	7e-09	5e-09	4e-09	1e-09	0	0	4e-09	3e-09	0	5e-09	4e-09	3e-09	4e-09	7e-09	4e-09	3e-09	9e-09	4e-09	0	3e-09	5e-09	4e-09	2e-09	5e-09	5e-09
PPIAL4C	chr1	149583865	149584464	+	149583865	149581865	149593865	7e-09	1.1e-08	3e-09	3e-09	3e-09	4e-09	3e-09	6e-09	2.4e-08	3.6e-08	2.4e-08	1e-08	1e-09	4e-09	5e-09	0	4e-09	2e-09	3e-09	2e-08	6e-09	7e-09	6e-09	1.1e-08	4e-09	6e-09	3e-09	1.1e-08	8e-09	1.9e-08	1e-08	6e-09	1.6e-08	4e-09	1.2e-08	4e-09	8e-09	7e-09	3e-09	4e-09	4e-09	1e-08
FAM231D	chr1	149702328	149705721	+	149702328	149700328	149712328	4e-09	4e-09	3e-09	5e-09	7e-09	7e-09	1.1e-08	6e-09	1e-08	3.3e-08	1.3e-08	5e-09	1.3e-08	4e-09	8e-09	3e-09	4e-09	1.2e-08	4e-09	7e-09	8e-09	9e-09	6e-09	8e-09	3e-09	1.6e-08	1.2e-08	1e-08	6e-09	1e-08	1.1e-08	2e-08	6e-09	5e-09	4e-09	6e-09	1.6e-08	8e-09	5e-09	6e-09	7e-09	9e-09
FCGR1A	chr1	149782671	149792518	+	149782671	149780671	149792671	1.2e-08	7e-09	6e-09	2e-08	7e-09	2e-09	5e-09	9e-09	1.1e-08	7e-09	5e-09	3e-09	5e-09	9e-09	8e-09	1.4e-08	4e-09	8e-09	1.1e-08	9e-09	7e-09	7e-09	6e-09	1.3e-08	8e-09	1.9e-08	1e-08	1.4e-08	9e-09	8e-09	1.5e-08	1.4e-08	1.7e-08	2.1e-08	1.5e-08	8e-09	5e-09	0	4e-09	1e-09	3e-09	3e-09
HIST2H2BF	chr1	149782689	149812373	-	149812373	149814373	149802373	1.4e-08	7e-09	5e-09	6e-09	1.5e-08	6e-09	1.1e-08	7e-09	2e-09	8e-09	1e-08	1.9e-08	2.1e-08	3.3e-08	1.1e-08	8e-09	3e-09	2e-09	3e-09	2e-09	4e-09	5e-09	8e-09	1e-09	8e-09	7e-09	3e-09	4e-09	1e-08	7e-09	9e-09	1.2e-08	4e-09	3e-09	5e-09	6e-09	4e-09	1.2e-08	7e-09	2e-09	5e-09	3e-09
HIST2H3D	chr1	149813271	149813681	-	149813681	149815681	149803681	2e-09	8e-09	4e-09	1e-08	2.1e-08	3e-09	8e-09	1.1e-08	3.4e-08	3.9e-08	2.4e-08	1e-08	8e-09	1.4e-08	1.5e-08	6e-09	6e-09	4e-09	1.5e-08	5e-09	2e-09	3e-09	2e-09	7e-09	6e-09	1e-09	1.2e-08	3e-09	2e-09	1.2e-08	7e-09	3e-09	6e-09	4e-09	5e-09	3e-09	0	1e-09	5e-09	3e-09	3e-09	1.2e-08
HIST2H4A	chr1	149832659	149839767	+	149832659	149830659	149842659	8e-09	3e-09	3e-09	5e-09	6e-09	1.2e-08	7e-09	6e-09	8e-09	6e-09	5e-09	2e-09	2e-09	1.5e-08	7e-09	6e-09	9e-09	6e-09	6e-09	6e-09	1.9e-08	1.1e-08	9e-09	5e-09	9e-09	1e-08	5e-09	2e-09	5e-09	2e-09	6e-09	2.5e-08	2.7e-08	2.1e-08	1.4e-08	8e-09	1e-09	5e-09	6e-09	1.1e-08	7e-09	1.2e-08
HIST2H3C	chr1	149839538	149841193	-	149841193	149843193	149831193	1e-09	0	2e-09	6e-09	9e-09	1.5e-08	1.2e-08	1.3e-08	3.1e-08	3.7e-08	4.2e-08	2.7e-08	2.1e-08	1.5e-08	5e-09	3e-09	4e-09	8e-09	1.5e-08	5e-09	3e-09	7e-09	8e-09	1e-08	9e-09	4e-09	3e-09	2e-09	8e-09	4e-09	2e-09	2e-09	5e-09	1e-09	7e-09	3e-09	5e-09	1.2e-08	8e-09	7e-09	7e-09	6e-09
HIST2H2AA3	chr1	149842188	149842736	-	149842736	149844736	149832736	4e-09	5e-09	5e-09	1e-08	8e-09	1.3e-08	8e-09	1.6e-08	1.5e-08	1.7e-08	1.8e-08	1e-08	1e-08	7e-09	5e-09	5e-09	5e-09	8e-09	1e-08	7e-09	1e-08	1e-08	1.1e-08	1e-08	5e-09	9e-09	1.1e-08	6e-09	9e-09	6e-09	6e-09	6e-09	9e-09	1.1e-08	6e-09	9e-09	3e-09	4e-09	8e-09	4e-09	4e-09	6e-09
HIST2H2BE	chr1	149842204	149886652	-	149886652	149888652	149876652	2e-09	8e-09	1e-08	8e-09	2.7e-08	1.7e-08	1.2e-08	1.1e-08	1.3e-08	1.4e-08	1.1e-08	1.1e-08	9e-09	1.3e-08	1.3e-08	9e-09	1e-09	7e-09	1e-08	1.4e-08	7e-09	4e-09	1e-09	3e-09	2e-09	6e-09	7e-09	1e-09	2e-09	7e-09	1.1e-08	9e-09	2e-08	8e-09	5e-09	2e-09	3e-09	5e-09	3e-09	6e-09	6e-09	5e-09
HIST2H2AA4	chr1	149851061	149851624	+	149851061	149849061	149861061	3.4e-08	4.8e-08	2.4e-08	4.3e-08	3.6e-08	1.9e-08	1e-09	9e-09	9e-09	3.5e-08	1.2e-08	2e-09	3e-09	4e-09	3e-09	5e-09	3e-09	0	0	3e-09	3e-09	3e-09	4e-09	3e-09	5e-09	6e-09	3e-09	7e-09	4e-09	7e-09	1.2e-08	8e-09	4e-09	0	3e-09	2e-09	4e-09	1.2e-08	6e-09	1e-08	7e-09	7e-09
HIST2H3A	chr1	149852619	149854274	+	149852619	149850619	149862619	3e-09	3e-09	7e-09	7e-09	4e-09	6e-09	7e-09	8e-09	1.9e-08	3.4e-08	3.9e-08	2.7e-08	4e-09	7e-09	1e-08	7e-09	4e-09	2e-09	6e-09	5e-09	2e-09	4e-09	1.4e-08	8e-09	5e-09	7e-09	5e-09	9e-09	3e-09	3e-09	1e-08	4e-09	4e-09	6e-09	5e-09	4e-09	3e-09	5e-09	1.4e-08	6e-09	1e-08	1e-08
HIST2H4B	chr1	149854045	149861210	-	149861210	149863210	149851210	5e-09	8e-09	9e-09	2e-09	2e-09	1e-09	7e-09	5e-09	6e-09	6e-09	3.8e-08	4.2e-08	1.5e-08	1.2e-08	8e-09	1e-09	3e-09	1e-09	0	3e-09	5e-09	3e-09	1e-08	1e-08	7e-09	5e-09	4e-09	2e-09	4e-09	1e-08	1e-08	1.1e-08	4e-09	6e-09	6e-09	9e-09	5e-09	9e-09	6e-09	3e-09	7e-09	8e-09
HIST2H2AC	chr1	149886975	149887364	+	149886975	149884975	149896975	6e-09	2e-09	1e-09	6e-09	6e-09	1.3e-08	6e-09	1.1e-08	2.5e-08	7e-09	1e-08	2e-08	1.2e-08	1.1e-08	8e-09	4e-09	7e-09	1.2e-08	2.4e-08	2.6e-08	2.5e-08	1.4e-08	6e-09	2e-09	2e-09	5e-09	2e-09	2e-09	4e-09	8e-09	3e-09	1.1e-08	8e-09	6e-09	5e-09	9e-09	2e-09	1e-09	6e-09	6e-09	4e-09	6e-09
HIST2H2AB	chr1	149887524	149887916	-	149887916	149889916	149877916	2e-09	5e-09	9e-09	1e-09	7e-09	7e-09	1e-09	4e-09	9e-09	9e-09	4e-09	1.1e-08	6e-09	5e-09	5e-09	1e-09	5e-09	5e-09	4e-09	9e-09	8e-09	3e-09	5e-09	9e-09	6e-09	4e-09	7e-09	8e-09	6e-09	1.1e-08	5e-09	7e-09	3e-09	6e-09	1.2e-08	4e-09	7e-09	6e-09	1e-08	1.2e-08	1.1e-08	5e-09
BOLA1	chr1	149887890	149900792	+	149887890	149885890	149897890	0	1e-09	5e-09	9e-09	5e-09	1e-08	1e-09	0	5e-09	7e-09	3e-09	9e-09	1.7e-08	8e-09	3e-09	2e-08	4e-09	1.3e-08	1e-08	1.7e-08	2.6e-08	2e-08	1.1e-08	7e-09	6e-09	9e-09	3e-09	5e-09	3e-09	8e-09	1e-08	1.4e-08	1.3e-08	8e-09	1.2e-08	1.3e-08	1.8e-08	3e-09	6e-09	5e-09	6e-09	5e-09
SV2A	chr1	149903318	149917882	-	149917882	149919882	149907882	9e-09	9e-09	5e-09	6e-09	1e-09	6e-09	6e-09	4e-09	1.1e-08	2.2e-08	1.6e-08	1.5e-08	1.4e-08	5e-09	4e-09	4e-09	6e-09	1e-09	3e-09	5e-09	1.1e-08	1.8e-08	7e-09	5e-09	2e-09	7e-09	7e-09	5e-09	2e-09	7e-09	8e-09	1.5e-08	1.2e-08	1.2e-08	2.8e-08	8e-09	1.1e-08	2.3e-08	8e-09	1.2e-08	6e-09	2e-09
SF3B4	chr1	149923317	149928344	-	149928344	149930344	149918344	9e-09	1.8e-08	1.2e-08	1.4e-08	1.2e-08	1.4e-08	4e-09	5e-09	4e-09	7e-09	1e-09	7e-09	9e-09	1.4e-08	1.5e-08	1.1e-08	1.3e-08	8e-09	7e-09	2.2e-08	4e-09	3e-09	3e-09	2e-09	7e-09	6e-09	6e-09	5e-09	1.5e-08	9e-09	1.5e-08	1e-08	1.1e-08	1.3e-08	9e-09	1.1e-08	8e-09	6e-09	5e-09	5e-09	4e-09	3e-09
MTMR11	chr1	149928652	149936898	-	149936898	149938898	149926898	1e-09	3e-09	3e-09	6e-09	4e-09	1e-09	1e-09	6e-09	6e-09	1.1e-08	1e-08	7e-09	7e-09	3e-09	6e-09	1e-08	1.9e-08	1e-08	6e-09	7e-09	9e-09	6e-09	1.5e-08	1.6e-08	1.5e-08	1.4e-08	3e-09	5e-09	1.5e-08	2e-09	4e-09	1.3e-08	8e-09	6e-09	1e-08	6e-09	4e-09	8e-09	1e-08	1.2e-08	6e-09	1e-09
OTUD7B	chr1	149937812	150010676	-	150010676	150012676	150000676	4e-09	6e-09	1.3e-08	1.1e-08	4e-09	8e-09	1.5e-08	8e-09	5e-09	5e-09	7e-09	5e-09	3e-09	2e-09	3e-09	2e-09	4e-09	4e-09	1.1e-08	4e-09	6e-09	1.1e-08	3e-09	6e-09	7e-09	7e-09	7e-09	6e-09	1e-08	7e-09	5e-09	1.1e-08	3e-09	9e-09	1.1e-08	8e-09	9e-09	7e-09	5e-09	9e-09	7e-09	1.7e-08
VPS45	chr1	150067293	150145327	+	150067293	150065293	150077293	4e-09	3e-09	5e-09	1.3e-08	8e-09	7e-09	3e-09	9e-09	1.4e-08	1.5e-08	8e-09	3e-09	1.5e-08	7e-09	5e-09	4e-09	8e-09	3e-09	4e-09	4e-09	1e-08	8e-09	1.1e-08	1.2e-08	6e-09	4e-09	2e-08	2.7e-08	2.7e-08	1.1e-08	1.3e-08	2.3e-08	6e-09	5e-09	3e-09	4e-09	2e-09	5e-09	4e-09	8e-09	7e-09	4e-09
PLEKHO1	chr1	150149183	150160065	+	150149183	150147183	150159183	1e-08	3e-09	3e-09	3e-09	7e-09	1e-09	5e-09	3e-09	4e-09	3.1e-08	5.1e-08	1.6e-08	7e-09	4e-09	5e-09	3e-09	1.2e-08	7e-09	4e-09	4e-09	8e-09	3e-09	0	7e-09	1.2e-08	5e-09	8e-09	1.1e-08	6e-09	4e-09	3e-09	8e-09	8e-09	5e-09	5e-09	1e-09	3e-09	3e-09	4e-09	5e-09	1e-08	1.3e-08
ANP32E	chr1	150218417	150236156	-	150236156	150238156	150226156	7e-09	1.6e-08	9e-09	2e-09	1e-08	1.2e-08	2e-08	5e-09	4e-09	4e-09	3e-09	7e-09	3e-09	1.5e-08	1e-08	2e-09	1e-09	4e-09	2e-09	3e-09	3e-09	5e-09	3e-09	4e-09	1.4e-08	4e-09	4e-09	7e-09	1e-08	1.1e-08	6e-09	8e-09	4e-09	2e-09	6e-09	5e-09	2e-09	7e-09	4e-09	1.3e-08	5e-09	1.1e-08
CA14	chr1	150257159	150265078	+	150257159	150255159	150267159	4e-09	1e-08	1.2e-08	8e-09	5e-09	7e-09	5e-09	9e-09	4e-09	1e-08	6e-09	5e-09	4e-09	7e-09	9e-09	4e-09	3e-09	6e-09	8e-09	1.1e-08	7e-09	1.2e-08	4e-09	3e-09	4e-09	3e-09	2e-09	2e-09	8e-09	6e-09	1.4e-08	3e-09	5e-09	5e-09	2e-09	4e-09	7e-09	1.3e-08	1.4e-08	9e-09	2e-09	1.1e-08
APH1A	chr1	150265399	150269303	-	150269303	150271303	150259303	5e-09	1.1e-08	8e-09	2e-09	3e-09	5e-09	2e-09	7e-09	1.4e-08	3.4e-08	2.8e-08	5e-09	1.1e-08	1.4e-08	1.5e-08	9e-09	8e-09	3e-09	2e-09	2e-09	6e-09	1.5e-08	1.2e-08	8e-09	1e-09	5e-09	8e-09	8e-09	7e-09	3e-09	3e-09	1e-09	2e-09	6e-09	1.4e-08	1e-08	7e-09	1.1e-08	3e-09	1e-08	1.2e-08	7e-09
C1orf54	chr1	150268200	150280916	+	150268200	150266200	150278200	6e-09	1.2e-08	1.5e-08	1.1e-08	6e-09	7e-09	3e-09	1.1e-08	1.1e-08	7e-09	8e-09	4e-09	3e-09	4e-09	2e-09	7e-09	2e-08	1e-08	4e-09	6e-09	1.3e-08	9e-09	8e-09	7e-09	9e-09	3e-09	5e-09	4e-09	8e-09	1.6e-08	3e-09	4e-09	5e-09	1e-09	3e-09	5e-09	1.5e-08	8e-09	1.7e-08	2e-09	1e-09	2e-09
CIART	chr1	150282543	150287093	+	150282543	150280543	150292543	4e-09	2e-09	4e-09	5e-09	2e-09	1e-08	1.2e-08	8e-09	6e-09	8e-09	7e-09	7e-09	9e-09	2e-09	5e-09	5e-09	1e-08	1.3e-08	8e-09	4e-09	4e-09	7e-09	4e-09	2e-09	2e-09	1.1e-08	6e-09	2e-09	3e-09	9e-09	6e-09	1.1e-08	8e-09	5e-09	3e-09	1e-08	1.7e-08	9e-09	9e-09	9e-09	1.1e-08	1.3e-08
MRPS21	chr1	150293720	150308979	+	150293720	150291720	150303720	9e-09	5e-09	9e-09	1.7e-08	1e-08	2e-08	5e-09	3e-09	1.6e-08	4.1e-08	1.4e-08	4e-09	2.2e-08	5e-09	8e-09	3e-09	2e-09	1e-09	3e-09	2e-09	1e-09	3e-09	3e-09	3e-09	3e-09	2e-09	5e-09	2e-09	5e-09	6e-09	2e-09	6e-09	8e-09	1.3e-08	3e-09	2e-09	1e-08	3e-09	6e-09	1.3e-08	1.4e-08	1.4e-08
AC242988.1	chr1	150302770	150303291	-	150303291	150305291	150293291	1e-09	5e-09	2.4e-08	1.4e-08	3e-09	8e-09	7e-09	6e-09	1.4e-08	8e-09	7e-09	8e-09	4e-09	9e-09	8e-09	1.8e-08	2.5e-08	1.8e-08	1.2e-08	1.7e-08	5e-09	9e-09	3e-09	1.2e-08	9e-09	4e-09	5e-09	1.1e-08	9e-09	3e-09	4e-09	5e-09	9e-09	0	3e-09	5e-09	3e-09	2e-09	1.5e-08	9e-09	1.4e-08	1.3e-08
PRPF3	chr1	150321476	150353195	+	150321476	150319476	150331476	6e-09	2e-09	5e-09	6e-09	1.2e-08	4e-09	5e-09	1.3e-08	7e-09	9e-09	3e-09	5e-09	1.2e-08	4e-09	1.3e-08	1.3e-08	1.3e-08	3e-09	2e-09	2e-09	2e-09	2e-09	4e-09	7e-09	2e-09	4e-09	8e-09	5e-09	3e-09	5e-09	7e-09	1.4e-08	9e-09	4e-09	1.3e-08	1.3e-08	1.2e-08	2.2e-08	1.2e-08	3e-09	0	1e-09
RPRD2	chr1	150364650	150476566	+	150364650	150362650	150374650	4e-09	4e-09	4e-09	7e-09	2.2e-08	3.7e-08	3.6e-08	9e-09	2.1e-08	1.4e-08	1e-09	5e-09	7e-09	4e-09	1.2e-08	7e-09	5e-09	4e-09	3e-09	7e-09	4e-09	6e-09	8e-09	3e-09	1e-08	4e-09	6e-09	6e-09	6e-09	7e-09	3e-09	4e-09	3e-09	3e-09	9e-09	1.1e-08	7e-09	6e-09	9e-09	1e-08	2e-09	6e-09
TARS2	chr1	150487364	150507609	+	150487364	150485364	150497364	2e-09	9e-09	6e-09	5e-09	2e-09	6e-09	1.1e-08	1.5e-08	2.1e-08	1.6e-08	8e-09	2e-08	7e-09	1.1e-08	2e-09	4e-09	4e-09	3e-09	1e-08	4e-09	6e-09	6e-09	3e-09	4e-09	1.1e-08	1.7e-08	6e-09	1.4e-08	5e-09	3e-09	6e-09	6e-09	3e-09	7e-09	1.2e-08	2e-09	2e-09	2e-09	4e-09	5e-09	2.5e-08	1.4e-08
ECM1	chr1	150508076	150513789	+	150508076	150506076	150518076	9e-09	9e-09	8e-09	1.1e-08	1e-08	5e-09	7e-09	2e-08	1.6e-08	1.8e-08	1e-08	9e-09	5e-09	5e-09	1.1e-08	6e-09	5e-09	6e-09	2.2e-08	1.4e-08	1e-08	5e-09	2e-09	7e-09	9e-09	1.1e-08	4e-09	2e-09	7e-09	5e-09	3e-09	6e-09	2e-09	1.1e-08	8e-09	4e-09	9e-09	6e-09	5e-09	4e-09	4e-09	2e-09
ADAMTSL4	chr1	150549369	150560937	+	150549369	150547369	150559369	1e-08	7e-09	7e-09	6e-09	3e-09	9e-09	8e-09	1.3e-08	1.1e-08	4e-09	8e-09	2e-09	6e-09	1.1e-08	9e-09	4e-09	3e-09	1.4e-08	6e-09	7e-09	1.2e-08	6e-09	1.2e-08	7e-09	8e-09	4e-09	3e-09	6e-09	1.2e-08	6e-09	9e-09	8e-09	3e-09	9e-09	7e-09	4e-09	5e-09	6e-09	1e-08	4e-09	6e-09	1.5e-08
MCL1	chr1	150574551	150579738	-	150579738	150581738	150569738	5e-09	5e-09	1e-08	4e-09	1e-08	7e-09	5e-09	4e-09	5e-09	5e-09	6e-09	6e-09	2.1e-08	6e-09	5e-09	1.2e-08	6e-09	3e-09	6e-09	9e-09	1.9e-08	2.6e-08	1.7e-08	5e-09	6e-09	2e-09	4e-09	4e-09	3e-09	4e-09	4e-09	2e-09	6e-09	3e-09	4e-09	3e-09	8e-09	5e-09	1.1e-08	7e-09	6e-09	8e-09
ENSA	chr1	150600851	150629596	-	150629596	150631596	150619596	3e-09	1e-09	4e-09	4e-09	5e-09	7e-09	4e-09	2e-09	2e-09	4e-09	9e-09	7e-09	4e-09	5e-09	5e-09	3e-09	5e-09	6e-09	4e-09	1.3e-08	7e-09	1.2e-08	7e-09	6e-09	1.7e-08	9e-09	1.7e-08	1.6e-08	1.4e-08	9e-09	3e-09	6e-09	2e-09	2e-09	9e-09	3e-09	5e-09	1.4e-08	5e-09	8e-09	5e-09	4e-09
GOLPH3L	chr1	150646225	150697144	-	150697144	150699144	150687144	5e-09	3e-09	2e-09	1e-09	4e-09	2e-09	4e-09	7e-09	1.2e-08	1.9e-08	2.6e-08	1.3e-08	1.1e-08	7e-09	5e-09	1e-08	7e-09	9e-09	3e-09	3e-09	3e-09	1e-09	8e-09	1.7e-08	7e-09	7e-09	3e-09	7e-09	7e-09	4e-09	1e-09	6e-09	1e-09	7e-09	3e-09	2e-09	2e-09	1.1e-08	2e-09	3e-09	2e-09	3e-09
HORMAD1	chr1	150698060	150720885	-	150720885	150722885	150710885	6e-09	1.7e-08	7e-09	3e-09	4e-09	9e-09	4e-09	1e-09	7e-09	6e-09	6e-09	1.4e-08	1e-09	3e-09	7e-09	1.3e-08	5e-09	1.4e-08	1.2e-08	1.2e-08	7e-09	4e-09	2e-08	1.6e-08	1.1e-08	1.2e-08	7e-09	7e-09	1.6e-08	1.2e-08	6e-09	8e-09	1.1e-08	3e-09	3e-09	6e-09	1e-08	9e-09	1.5e-08	7e-09	9e-09	4e-09
CTSS	chr1	150730196	150765957	-	150765957	150767957	150755957	3e-09	2e-09	7e-09	8e-09	5e-09	7e-09	3e-09	1.1e-08	6e-09	5e-09	2e-09	4e-09	1.8e-08	6e-09	3e-09	3e-09	4e-09	6e-09	7e-09	7e-09	1.1e-08	5e-09	5e-09	9e-09	1e-08	7e-09	8e-09	1.5e-08	5e-09	1.2e-08	9e-09	1e-08	9e-09	1.1e-08	1.3e-08	1.7e-08	1.2e-08	6e-09	9e-09	4e-09	5e-09	6e-09
CTSK	chr1	150796208	150808323	-	150808323	150810323	150798323	2e-09	3e-09	2e-09	4e-09	7e-09	2e-09	2e-09	2e-09	7e-09	8e-09	8e-09	6e-09	9e-09	1.9e-08	6e-09	1e-09	6e-09	6e-09	5e-09	7e-09	7e-09	3e-09	1.2e-08	1.1e-08	7e-09	3e-09	8e-09	2.1e-08	1.5e-08	4e-09	6e-09	2e-09	1e-08	1e-08	7e-09	2e-09	1.4e-08	1.5e-08	5e-09	8e-09	8e-09	7e-09
ARNT	chr1	150809705	150876768	-	150876768	150878768	150866768	1.5e-08	1.2e-08	1.4e-08	1.1e-08	1.3e-08	1.4e-08	1e-08	6e-09	8e-09	2.9e-08	2e-08	1.3e-08	7e-09	8e-09	5e-09	5e-09	1.1e-08	2e-09	5e-09	2.1e-08	2.4e-08	1.2e-08	1.3e-08	1.2e-08	2.1e-08	1.1e-08	4e-09	6e-09	1.2e-08	2e-09	8e-09	8e-09	6e-09	7e-09	4e-09	2e-09	3e-09	5e-09	8e-09	8e-09	5e-09	2e-09
SETDB1	chr1	150926263	150964744	+	150926263	150924263	150936263	0	2e-09	3e-09	9e-09	9e-09	9e-09	1.2e-08	1e-08	5e-09	1.4e-08	1.5e-08	2.2e-08	2.2e-08	1e-08	1.4e-08	1.7e-08	7e-09	9e-09	1.2e-08	7e-09	5e-09	6e-09	1e-09	4e-09	7e-09	4e-09	9e-09	3e-09	8e-09	8e-09	7e-09	7e-09	4e-09	6e-09	1.1e-08	1.2e-08	4e-09	2e-09	2.2e-08	1.2e-08	1.1e-08	5e-09
CERS2	chr1	150963670	150975004	-	150975004	150977004	150965004	2e-09	3e-09	5e-09	9e-09	1.4e-08	1.8e-08	3e-08	1.5e-08	3.9e-08	1.9e-08	1.3e-08	5e-09	3e-09	1.4e-08	1.3e-08	1.5e-08	1e-09	3e-09	8e-09	1.6e-08	7e-09	6e-09	7e-09	6e-09	1.2e-08	9e-09	3e-09	3e-09	8e-09	2e-09	2e-09	4e-09	4e-09	2e-09	8e-09	5e-09	0	1e-09	2e-09	0	3e-09	6e-09
ANXA9	chr1	150982017	150995634	+	150982017	150980017	150992017	8e-09	6e-09	9e-09	9e-09	1.6e-08	1.3e-08	1e-09	1e-08	1.5e-08	1e-08	9e-09	8e-09	9e-09	2.1e-08	1.1e-08	2e-08	8e-09	5e-09	7e-09	5e-09	4e-09	6e-09	1.4e-08	1.3e-08	6e-09	2e-09	5e-09	3e-09	2e-09	3e-09	1e-08	6e-09	1e-08	1.5e-08	1.4e-08	5e-09	1.1e-08	8e-09	1e-09	1e-09	5e-09	8e-09
FAM63A	chr1	150996086	151008375	-	151008375	151010375	150998375	1.2e-08	1e-08	8e-09	1.5e-08	2.1e-08	1e-08	1.4e-08	7e-09	4e-09	7e-09	1.4e-08	6e-09	1e-08	7e-09	1.1e-08	4e-09	2e-08	2e-09	1e-09	2e-09	6e-09	1e-08	1.4e-08	6e-09	3e-09	5e-09	1e-09	4e-09	2e-09	3e-09	8e-09	1.7e-08	6e-09	6e-09	7e-09	3e-09	3e-09	4e-09	7e-09	8e-09	2e-09	2e-08
PRUNE	chr1	151008477	151035713	+	151008477	151006477	151018477	3e-09	0	1e-09	4e-09	1.2e-08	4e-09	7e-09	4e-09	4e-09	8e-09	2e-09	3e-09	0	0	4e-09	1e-08	3e-09	3e-09	3e-09	0	5e-09	0	4e-09	1.6e-08	1.1e-08	2.5e-08	1.8e-08	2.4e-08	3.2e-08	1.5e-08	1.9e-08	1.9e-08	1.2e-08	1e-09	3e-09	3e-09	1.2e-08	1.1e-08	1.7e-08	7e-09	1.1e-08	4e-09
BNIPL	chr1	151036570	151047600	+	151036570	151034570	151046570	8e-09	1e-08	7e-09	6e-09	2e-09	3e-09	0	5e-09	3e-09	1.1e-08	2e-09	4e-09	5e-09	4e-09	5e-09	3e-09	1e-08	7e-09	1e-08	1.1e-08	4e-09	8e-09	8e-09	1.1e-08	1.5e-08	1.2e-08	1.1e-08	9e-09	9e-09	7e-09	9e-09	1.4e-08	9e-09	1e-08	4e-09	9e-09	1.4e-08	3e-09	1e-09	9e-09	1.2e-08	8e-09
C1orf56	chr1	151047740	151051420	+	151047740	151045740	151057740	5e-09	7e-09	4e-09	4e-09	9e-09	7e-09	1.1e-08	6e-09	1.3e-08	9e-09	6e-09	3.4e-08	2.2e-08	8e-09	1.6e-08	1e-08	1.2e-08	1.2e-08	1.1e-08	1.1e-08	9e-09	1e-08	9e-09	8e-09	1e-09	4e-09	2e-09	1e-09	5e-09	4e-09	2e-09	0	1e-09	2e-09	4e-09	1.4e-08	1e-08	1.3e-08	1.9e-08	1.5e-08	7e-09	8e-09
CDC42SE1	chr1	151050971	151070325	-	151070325	151072325	151060325	3e-09	2e-09	8e-09	5e-09	5e-09	2e-09	1e-09	6e-09	3e-09	1.1e-08	7e-09	8e-09	2.2e-08	9e-09	1.3e-08	1.7e-08	3e-09	6e-09	1.7e-08	7e-09	2e-09	1.6e-08	1.3e-08	5e-09	5e-09	6e-09	4e-09	4e-09	4e-09	2e-09	6e-09	1.3e-08	8e-09	6e-09	9e-09	6e-09	6e-09	7e-09	6e-09	6e-09	2e-09	5e-09
MLLT11	chr1	151057758	151068497	+	151057758	151055758	151067758	1e-08	1.9e-08	1.7e-08	6e-09	8e-09	7e-09	4e-09	6e-09	7e-09	3e-09	3e-09	8e-09	5e-09	3e-09	8e-09	1.2e-08	1.4e-08	1.3e-08	5e-09	7e-09	3e-09	9e-09	7e-09	5e-09	4e-09	4e-09	9e-09	8e-09	5e-09	4e-09	1e-08	8e-09	7e-09	5e-09	2e-09	7e-09	1.3e-08	1.5e-08	7e-09	5e-09	8e-09	2e-09
GABPB2	chr1	151070604	151125542	+	151070604	151068604	151080604	1e-09	1e-09	4e-09	1.1e-08	7e-09	1e-08	1.5e-08	1.1e-08	7e-09	2.4e-08	1.2e-08	2e-09	1.4e-08	4e-09	1e-08	6e-09	8e-09	1e-09	1e-09	2e-09	1.4e-08	1.1e-08	1e-08	3e-09	7e-09	4e-09	6e-09	1e-09	9e-09	1.1e-08	5e-09	1.2e-08	1.3e-08	6e-09	7e-09	9e-09	2e-09	3e-09	6e-09	1e-09	0	2e-09
SEMA6C	chr1	151131685	151146664	-	151146664	151148664	151136664	1.1e-08	1.1e-08	6e-09	1.7e-08	1.3e-08	5e-09	5e-09	1e-09	8e-09	4e-09	6e-09	5e-09	5e-09	1e-08	1.5e-08	5e-09	9e-09	8e-09	1e-08	5e-09	7e-09	7e-09	5e-09	8e-09	1e-08	8e-09	5e-09	1.2e-08	3e-09	4e-09	1.2e-08	7e-09	2e-09	5e-09	1.4e-08	8e-09	5e-09	1.2e-08	8e-09	9e-09	4e-09	8e-09
TNFAIP8L2	chr1	151156629	151159749	+	151156629	151154629	151166629	5e-09	5e-09	9e-09	7e-09	7e-09	5e-09	3e-09	8e-09	5e-09	7e-09	4e-09	5e-09	1.1e-08	6e-09	3e-09	5e-09	1e-09	7e-09	1.7e-08	1.6e-08	1.7e-08	5e-09	1.3e-08	8e-09	6e-09	2e-09	4e-09	1e-08	4e-09	9e-09	1e-09	2e-09	6e-09	4e-09	5e-09	3e-09	7e-09	1.3e-08	1.5e-08	1.1e-08	2.3e-08	7e-09
SCNM1	chr1	151156664	151170297	+	151156664	151154664	151166664	4e-09	7e-09	4e-09	5e-09	2e-09	3e-09	3e-09	7e-09	1e-08	3e-09	4e-09	7e-09	1.3e-08	7e-09	1.4e-08	1.5e-08	8e-09	1.1e-08	5e-09	8e-09	3e-09	5e-09	4e-09	3e-09	7e-09	7e-09	5e-09	5e-09	1.3e-08	8e-09	5e-09	5e-09	1.2e-08	7e-09	1.3e-08	1.3e-08	5e-09	2e-08	1.8e-08	7e-09	2e-09	1e-08
LYSMD1	chr1	151159748	151165948	-	151165948	151167948	151155948	3e-09	2e-09	3e-09	2e-08	6e-09	9e-09	9e-09	8e-09	1.1e-08	2e-09	1.2e-08	2e-09	3e-09	1e-08	6e-09	5e-09	7e-09	7e-09	5e-09	4e-09	0	5e-09	6e-09	1.2e-08	8e-09	8e-09	1.1e-08	1.5e-08	7e-09	1.5e-08	1.1e-08	3e-09	3e-09	2e-09	3e-09	3e-09	5e-09	8e-09	6e-09	1e-08	1.4e-08	8e-09
TMOD4	chr1	151169986	151176016	-	151176016	151178016	151166016	9e-09	9e-09	3e-09	3e-09	7e-09	9e-09	9e-09	6e-09	8e-09	9e-09	5e-09	8e-09	1.3e-08	1e-08	9e-09	8e-09	6e-09	1e-09	3e-09	4e-09	7e-09	8e-09	1e-08	3e-09	4e-09	1e-08	7e-09	3e-09	4e-09	4e-09	1.1e-08	4e-09	8e-09	2.1e-08	8e-09	1.2e-08	2.2e-08	1.1e-08	6e-09	7e-09	3e-09	2e-09
[truncated: 19,033 more rows]
[truncated: 18 more columns]
