# Supplementary material for: SETBP1 induces transcription of a network of development genes by acting as an epigenetic hub
Source: Nat Commun. 2018 Jun 6;9:2192. doi: 10.1038/s41467-018-04462-8 (PMC5989213; doi:10.1038/s41467-018-04462-8)
Supplement: Supplementary file 15 — Supplementary Data 10 [file 41467_2018_4462_MOESM15_ESM.xlsx]

## Sheet: 10
Supplementary Data 10. MECOM target genes involved in hematopoietic stem-cell proliferation and myeloid differentiation.
Gene symbol	Description	log2 FC 293FLP G870S/Empty	log2 FC Patients MUT/WT
ATPIF1	ATPase inhibitory factor 1	0.417047	0.872338
BUB1	BUB1 mitotic checkpoint serine/threonine kinase	0.553025	1.32817
CD63	CD63 molecule	0.580585	0.813748
CDC25C	cell division cycle 25C	0.633394	0.954181
CDKN3	cyclin-dependent kinase inhibitor 3	0.433961	1.2131
CIT	citron rho-interacting serine/threonine kinase	0.4397	1.23438
DHRS1	dehydrogenase/reductase (SDR family) member 1	0.483303	0.638879
FKBP15	FK506 binding protein 15, 133kDa	0.474183	0.428072
GINS4	GINS complex subunit 4 (Sld5 homolog)	0.542144	1.2764
GMNN	geminin, DNA replication inhibitor	0.483102	0.900087
HAUS1	HAUS augmin-like complex, subunit 1	0.458641	0.788693
HMOX1	heme oxygenase 1	0.712423	0.390415
KDM1B	lysine (K)-specific demethylase 1B	0.828247	0.792927
KIF20A	kinesin family member 20A	0.373195	1.34311
ME2	malic enzyme 2, NAD(+)-dependent, mitochondrial	0.823517	0.419394
MFF	mitochondrial fission factor	0.487487	0.753476
NAGK	N-acetylglucosamine kinase	0.603972	0.556452
RSU1	Ras suppressor protein 1	1.00484	0.635885
STIL	SCL/TAL1 interrupting locus	0.428445	1.01988
TPI1	triosephosphate isomerase 1	0.550514	0.725309
TSPAN13	tetraspanin 13	0.376906	1.57873
TYMS	thymidylate synthetase	0.409222	1.29272
WIPI1	WD repeat domain, phosphoinositide interacting 1	0.749784	0.805877
